# Supplementary material for: iCodon customizes gene expression based on the codon composition
Source: Sci Rep. 2022 Jul 15;12:12126. doi: 10.1038/s41598-022-15526-7 (PMC9287306; doi:10.1038/s41598-022-15526-7)
Supplement: Supplementary file 3 — Supplementary Information 3. [file 41598_2022_15526_MOESM3_ESM.xlsx]

## Sheet: Supplemental-Table-2-drerio
ensembl_gene_id	external_gene_name	predicted_mRNA_stability	description	coding
ENSDARG00000063344	fam162a	-0.130618	family with sequence similarity 162 member A [Source:NCBI gene;Acc:336363]	ATGATGTTCAGCATGATCCGCGGGCCTCGCGCCGCTTTTGGCACTTTAATAGGGCAGTGGAGGAGAGGTATGATGACCACAGGGAACAGAAGACTGTGTATCAAGCCTCAGGAAGGGCCATCTGCATCCCCTCAGACACAACGGCCTGGTTTTAAACTACCAGGCTACCGGCCGTCAGATTGGGATAAGAAGATGTTGATGTGGTCAGGACGATTCAAAACCGTAGAGCAGATTCCAGAGTTTGTGTCATTCGAGATGATTGATGCTGCCAGGAACAGAGTGCGTGTGAAGGCCTGCTATATCATGATGGGACTGACCATCTTTGCGTGCTTAGTCATGATCGTCTCTGGCAAAAAGGCTGTTAGTCGGAATGAAAGTCTGATCGCTATTAACATGGAG…
ENSDARG00000097685	si:ch211-235i11.3	-1.76457	si:ch211-235i11.3 [Source:ZFIN;Acc:ZDB-GENE-131125-9]	ATGAGTGATCCAGAACCCTGCAGAATTAAACAGGAAGAGGCTGAAGAACAAATAGAACCCTGCAGAATTAAACAGGAGGAGACCGAAGAACTGAAGACTGAAGACCTAATTAAAGAGATTGAGGAGAGTGAAGAGGAGAAACAACATGTCAAAGCTGAAAATATACCTAATTTAGAGACTACTGATGTTTATTTGATGAACAGAACAAGCAAGAATTGTTGTGTCTGCACTGAGTGTGGGAAGAGTTTCAGAAAATTATCAGCTCTTAACATGCACATGAGGATTCACACTGGAGAGAAACCATTCACCTGCACTCAGTGTGGGAAGAGTTTCAGTCAGTTACCAAACCTTAAAACACACATGAGCATCCACACCGGAGAGAAACCATTCACCTGCACT…
ENSDARG00000036008	caly	0.164686	calcyon neuron-specific vesicular protein [Source:ZFIN;Acc:ZDB-GENE-090313-405]	ATGGTGAAACTAGGCAGTAACCTGGCGGAAAAGGTGGAGAGAGAGGCATCGGTGGAGGACGGTTTTGATAACATCCCCCTCATCACTCCGCTGGAGGTCGGCCAGTTACAGCAGCCTTTCCCTGATAAGGTGATTGTGAAGACCACAACAGAGTATCAGCTGAAGGAGAAGAAGAGGAAGCTGTATGTGCCCAGCATCAAGAAGCTGAACATAAACCTTTATGATGAGATGTCTGAGAAGCTCAAGCTGACTGGGTTGATTATTATAACCTTGGCGTTTCTGGCGTGTCTGCTGCTGTTGGTCATGTATAAAGCGCTGTGGTATGATCAGCTCGGCTGTCCCGAGGGCTTCGTTCTCCAGCACAGACACTGCACCCCGTCTGCTCTTGAGATGTACTAC…
ENSDARG00000069301	tmem177	0.128409	transmembrane protein 177 [Source:NCBI gene;Acc:556875]	ATGTCTTCGCGCTTTCTGAAGATCTCTGTATTCATTCAGAAGTATCGGACACCGCTGCTCCTCATCGGCTGTGGAGGCGTCTTCTCGGCTAACATCTTCTATCACATTTTCCCAGATCACACGTACAAAAAAGTGTACCAGGCCTGGCACAAAGGAGAACCCGCAAGCCTGTCTGAGAAGCTCCAGAACATCTTTCAGGAGGTGCTAAAAGATTCTTCAATCAGCACCTCTGGAAACTTCAGCGCGTTTGCGGCTTTTGGCTTTCATCCGGTGGGAGCAGGTGTCCCATGGCTTCCCTCTGGAGCACAAATCGGTATCCCAGCAAACTTCAACAGCAGCACCGCTGACCTAGAAGGCATCACTAACCGTACAATTCTCATTAATGGCAAAGAGCTGGAG…
ENSDARG00000104901	ostc	0.0868415	oligosaccharyltransferase complex subunit [Source:NCBI gene;Acc:393239]	ATGGAGACTATCTTCAGCTTACCATTTACTGTATTGGAATGCCCAAATGTCAAACTTAAAAAACCATCGTGGCTGCATATGCCTTCTGCGATGACCGTGTATGCCGTCGTGATTGTTTCATACTTTCTCATCACCGGTGGCATCATATACGATGTGATTGTTGAACCTCCGAGTGTTGGATCAATGACAGATGAACACGGACATCAGCGACCAGTGGCCTTTCTGGCATACAGGGTAAATGGGCAATACATCATGGAGGGATTGGCTTCCAGCTTTCTCTTCACCATGGGAGGCCTTGGCTTCATAATTTTGGACCGCTCCAATGCACCCAATATACCCAAGCTGAATCGTTTTCTCCTGCTCTTTATTGGCTTTGTCAGTGTGTTACTGAGCTTTTTC…
ENSDARG00000031836	vps37c	0.160584	VPS37C subunit of ESCRT-I [Source:ZFIN;Acc:ZDB-GENE-061110-126]	ATGGAGAAGCTTCAAGACCTCAGCCAGTCCGAGTTGCAGGATTTGCTGGACAACTTGGAGCGGGTGGAGTCTATGGCACTGGAGTCTGATGAGATCCAGAACATTCAGCTGGAGAGAGAGATGGCTCTGGCTGCAAACCGCAGTCTGGCTGAGCAGAACCTAGACATGAAGCCCCGTATTGAAAATGACAGAGCACGGCTGGTGGAGAAATACACTGAACTGGAGGCAGTGAGGGAGAAATACAAACAGCACTGTGTCCTGAGAGACAGCATCATGGGACAGGTGTCTCCGGAGGGTCTGTTGTCTCGTCTGCAGGCAGAGGGCGCCAGCACAGAGGCAGAGTCAGAGGCTCTAGCAGATGAGTTTCTGGAAGGTTCAATATCGCTGGACTCTTTCCTC…
ENSDARG00000103391	rab9b	0.327299	RAB9B, member RAS oncogene family [Source:ZFIN;Acc:ZDB-GENE-091118-112]	ATGAGTGGGAAGAGCCTCTTGCTGAAGGTCATTCTTCTGGGGGATGGCGGCGTGGGCAAAAGCTCCCTCATGAACCGATATGTGACGGACCGCTTCGACTCGCAGTCTTTCCATACCATCGGTGTCGAATTCCTTAACCGCGACCTCGAAATCGATGGTCGGCTGGTCACCCTACAGATCTGGGACACGGCAGGCCAGGAGCGATTCAAGAGCCTGCGCACACCTTTTTACCGTGGTGCAGATTGCTGTCTGCTCACGTTCGCAGTGGATGACCTGCAGAGCTTCCAGAATCTGGGCTGCTGGAAAAAGGAGTTCATGTATTATTCAGATGTACGAGACCCGGAGCGCTTCCCCTTTGTAGTGCTGGGAAACAAGGTAGACAAGGAAGAGCGTGAGGTC…
ENSDARG00000030463	tppp3	0.45645	tubulin polymerization-promoting protein family member 3 [Source:ZFIN;Acc:ZDB-GENE-040426-1909]	ATGGCAGAAAGCACAGACATGGACCAGCTTCTTAACTCCTTCAAGAAATTTGCTGTTCATGGTGACACCAAAGCCACTGGCAAGGAGCTGAATGGGAAAAACTGGGCTAAACTGTGCAAAGATTGCAAAGTCATCGATGGCAAGAACGTCACCAGCACTGATGTAGATATCGTCTTCACAAAAGTCAAAGCAAAGACATCTCGGGTCATAACATATGAGGAGTTCCAGAAAGCTCTAGAAGAATTGGCCCCAAAGAGGTTCAAAGGTCAAAGCAAAGAAGAAGCACTGGAGTCGATATATAAGCTAATTGAGGGCAAAGAACCCACCAACATTGGTGTAACGAAAGTGGCAAAAACTGCCGCTGTGGACAGACTAACCGACACATCAAAATATACGGGC…
ENSDARG00000103031	znf1029	-1.13951	zinc finger protein 1029 [Source:ZFIN;Acc:ZDB-GENE-110914-6]	ATGGCATTTATTAAAGAGGAGAGTGAAGATGTGAAGATTGAAGAAACATTCACAGTCAAACAGGAAGATCTGCAGGAACAAACAGACCTAATTAAAGAGAATAAGGGGACTAAAGAGGAGGAACATCATGTCAAAATTGAGGAACATACTCATTTACAGACTGATGGTTGTTTGAAAAGGGGAGATGAGAATTGTTTCACCTGCACTCAGTGTGGAGTTTGCCAAACAAAAGCAAACTTAATATTCACATGA
ENSDARG00000070447	slc39a9	0.41573	solute carrier family 39 member 9 [Source:NCBI gene;Acc:541413]	ATGGACGACTTCAGCTCCATCAGTCTGCTGTCTCTGTCGATGCTGATCGGCTGTTATGTGGCTGGAACTATTCCGTTGGCTGTAAACTTCTCTGAGGAGAAGCTGAAGTTGGTGACAGTGTTGGGAGCAGGGCTGTTGTGTGGCACTGCGCTGGCTGTCATAATACCAGAGGGAGTCCATGCTCTCTATGAGGAAATGCTGGAAGGTGTGCACAACCATGGCCATGGGCAGGTGGAAGCAGAAGTTTCTGAGCAGAAGGTTGCAGAAGGAGTGGTGAGACCCAGCGGTGAACACGGCCACGGTCACGAGCAGCTCCACGCTTACATTGGGATTTCTCTGGTACTGGGCTTCGTCTTCATGCTGCTGGTGGATCAGATTGGCAGCGCACACATGCACAGC…
ENSDARG00000080018	kif16bb	-0.265643	kinesin family member 16Bb [Source:ZFIN;Acc:ZDB-GENE-070424-241]	ATGGCGTCTGTGCGCGTGGCCGTTCGGGTCCGTCCGCTAAGCCAAAGGGAGAAGGACCTCTCAGCCAAAGTCATTATACAGGTGGATGGACAAATAACATCTGTCCTCAGCACGAAGGAGAACTTCAGCTGCATGAATGGAGAATTGTCTGGAGAAAGAGTAAAGTCTTTTTCGTATGATTTCTCTTATGATTCCATGAACAGCACAAGTCTAAACTTTGTGACTCAAGAAAAGATATTCAAGGATCTTGGCACTGATGTCCTACAAGCAGCTTTTGAGGGTTACAATGCCTGCGTCTTTGCTTATGGCCAAACAGGCTCAGGAAAAACCTACACCATGATGGGCAACCCGGGTGATTATGGACTGATTCCACGGATCTGTGAGGGCCTGTTCCACCAC…
ENSDARG00000036109	mtx1b	0.156017	metaxin 1b [Source:ZFIN;Acc:ZDB-GENE-021210-1]	ATGGCTGCTCCCTTGGAGTTGTTCTGTTGGAAAGGCGACTATGGATTACCTTCAGTAGACGTCGACTGTTTAGCCGTACTGGCCTATGCCAAATTTGCTGGTGCTCCTATCAAAGTTCACAAAATCACCAACCCATGGAGAAGCCCTACAGGTTCTCTACCTGCTCTGAAGACGAGGGAGGAAGGAAGCATCTCCCAACCCAGTAAAATCATCATTCATCTCCGGAAACAGAAGTACAACGCAGACTATGATTTATCAGCGAAGGAGGGTGCAGATACACTTGCCTTTGTCTCTCTACTGGAAGAAAAACTGCTACCTGCACTGGTCTACACGCTGTGGATAGACTCTAAAAACTATGTGGATGTTACACGGTGTTGGTATGCAGAAAACATCCCCTTC…
ENSDARG00000029612	gpkow	0.175809	G patch domain and KOW motifs [Source:NCBI gene;Acc:368735]	ATGGCGTCGCCTGAGCGGTATCAAGAACGTGAATCACTGAAAAAGGATATTAGCCAAGACGATGGGGGCAAAAAAGCAGCTCCGATATCTTTCGGTTTTAGTAAAACACTGATCAAGGTCAAATCCGGGAAAGCGGAGGAGCGAGATTATTTAGTTGAAGTCGAAGGAAAAGAACTAAAAGGAACCAAACCGGTGGAGAAACCGAAGGAGCTGATTATCCCATTGATCCACAAGAACCGCTGGTACCGACAGGATGCTGAGCGAGCGGATAAAACCAGCGAAGAGAAGACCGAAGAACCGTCAGAGGTGAAGCAGGACACGGTCGAGTCTCAAGCTGTCAAAGAACTCATCGAAGAGTCTCAGAAGTACCAGGACAGATGGAAGAATGGACCGCAGTCG…
ENSDARG00000075759	samd4a	-0.0123586	sterile alpha motif domain containing 4A [Source:ZFIN;Acc:ZDB-GENE-070720-7]	ATGATGTTTCGTGACCAGGTGGGAGTCCTCGCCGGCTGGTTTAAGGGATGGAACGAGTGTGAACAGACTGTGGCCTTACTGTCGCTCCTCAAGCGGGTCAGTCGGACCCAAGCACGCTTCCTCCAGCTTTGCCTGGAGCATTCCTTGGCTGACTGCACCGAGCTGCATGTTCTGGAAAGAGAGGCCAATAATCCAGTGTTGATCAGTCAGTGGCAAAGTGAAACGAAGGAGCGGGTCATCTCTCTAGTTCTGACCCACTTGCCACTTCTCAAGCCGGGCAACGTCGAGGCCAAAGTGGAGTACATGAGCCTCCTGCCGAAGATCCTGGGCCACACCATTGAACATGGCCGGCACTTGGAGGAAAGCAGGCAACTTTTATCCTACGCTCTCATCCACCCC…
ENSDARG00000057635	wdr34	-0.0573654	WD repeat domain 34 [Source:ZFIN;Acc:ZDB-GENE-070928-9]	ATGTTTACAGACGAAACGCTTGATTTAGTTGGTGCAGAATCGACATGGAGAAAGTCACATCAGCAAACACAAGAATCAAGAAGCTGTCAAACTCGTCCAGTTCACACAACAGAGACTGAAACACAAGCCAAAGATGTGTCAGAAAACGGCACCCAAACACAAGACCAGAGCGGCCAAACTCTCTCATTAGACCGAGATCTAACAGACTTTCCTGGTTTGTTGGACTTCATGCGTAGAGCTGAAGATGTGGTTATCAGAGAACTGGTGAAAAACTCCAAGAGTCATGCTTTTGATGGGTTTGAAGTGAACTGGGAGGAACAAAACGAGTCTGTATCCTGCATGTACCGTCTTCAGCATGTTGATGCTCAGGAAAAGAGTCTGCAAGTCACTAGTGTGTCC…
ENSDARG00000032737	gria3a	0.641296	glutamate receptor, ionotropic, AMPA 3a [Source:ZFIN;Acc:ZDB-GENE-020125-5]	ATGCGGCGGCGAGCGCACGCGAGCGTCCTGCTCCTGCCGTGGCTGGTGCTGCAAACCCAGGCTGGCTTTCCAAACCAGATCAATATCGGTGGTCTGTTCATGCGCTCCACGGTCCAGGAGCACAGCGCGTTCCGCTTCGCCGTTCAGCTCTACAACACCAATCAGAACATCACTGAGAAACCTTTCCATCTCAATTACAACGTGGACAATCTGGAGTCGTCCAATAGCTTCTCAGTCACGCACGCCTTCTGTTCTCAGTTCTCCAGGGGTGTGTACGCAATCTTTGGATTCTACGACAGGAGGTCAATGAATACATTAACATCGTTCTGTGGCGCCCTGCACACCTCTTTCATCACGCCATCATTTCCCACGGACACAGATGTGCAGTTTGTCCTGCAG…
ENSDARG00000053517	EML5	0.399864	si:dkey-1f12.3 [Source:ZFIN;Acc:ZDB-GENE-030131-1677]	ATGGCTGACAGAACAGCTCCGAACTGTCATCTGCGACTCGAGTGGGTCTACGGCTACCGGGGACACCAGTGCCGCAACAACCTGTACTACACGGCCGCCAAGGAGATCGTCTACTTCGTCGCCGGCGTCGGAGTTGTGTACAACACACGGGAACACAAGCAGAAATTTTATTTGGGACATAACGATGACATAATCAGTTTAGCCCTGCATCCAGAGCGAGTGCTGGTGGCCACGGGACAGGTTGGAAAGGAGCCCTATATTTGTGTTTGGGACTCGTACACTGTGCAAACGGTGTCCATACTGAGGGACATGCACACACACGGCATCGCCTGTCTCGCCTTCGACCTTGATGGACAGTGTTTGGTGTCTGTGGGCTTGGACTCAAAAAACACAATCTGT…
ENSDARG00000111826	zgc:174354	-0.107584	zgc:174354 [Source:ZFIN;Acc:ZDB-GENE-080218-8]	ATGTCTTGTGTTCATTACAGGTTTCAGAGTCGACTCACCTACGACTCGCTCCAGTTTGAGGGCCTCAACATCACTGTGGGAGAGCTGAAGCGGCAGATCATGAGGCGCGAGAGGCTGAAGTTCTGCCAGCTGAAGATCAGCAAAGGCCAAACTGATGAAGAATACACAGATGATGATGCTCTCATCCCCAAAAACACATCGGTCATCATCAGACGGGTCCCTGCGGCTGGGCTGAAGTCCTCCAACAGAAGATTTGTTGGACATCAAGCTGGACCATCAGCTAAATCTTCTCAAACAGGTGATTCTTCACTCCTCTCACTGGAGCAGCTGTTGAAGACTGAGAATCTGGCTGAGGCAAAGGCATCAGAGGAGGACAAGCTGAAAGCGGTGATGTACCAG…
ENSDARG00000015793	creb3l1	-0.104182	cAMP responsive element binding protein 3-like 1 [Source:ZFIN;Acc:ZDB-GENE-030219-181]	ATGGACACCATATTGGACAACTTCGCTTCGGACAAACTTTTTCCCAATTCCAACCTGTTGGATCTCGAGGATCTGAATGAGAGCGATTTCTTATCCAATGTGCACTTCTCAGAGCAGATGGAGGACTTCTCCAATGACCTTTTCAACAGTTTTTTCGATGATCATCTGTTGGCGGAGAGGAACCCGTTGCTGGATATGGATCTGGACCCTCCAAACCCTGACATCCAGGCAGAACACAGTTACTCTCTCAGCGAGGACTCTGCCCCACAATCCCCCTCCATACCCATCAAATCAGACGACGATGCAGATTCAGAAGCAATGTGGTCATTTAGTCAGGATCTCACAGCCATTCTAGTGAAGCAGGAGCCCAGCCTGATGTCAGAGAACTGCCCGGAAACA…
ENSDARG00000044573	cdc42	0.184236	cell division cycle 42 [Source:ZFIN;Acc:ZDB-GENE-030131-8783]	ATGCAGACGATCAAGTGCGTCGTTGTTGGTGATGGTGCAGTGGGTAAAACCTGTCTATTAATCTCCTATACAACTAATAAATTCCCCTCCGAATATGTACCAACGGTCTTTGATAACTATGCAGTTACGGTTATGATTGGTGGTGAGCCGTACACCCTGGGGCTGTTTGATACTGCAGGTCAGGAAGATTACGATAGATTACGACCCCTGAGTTACCCTCAGACAGATGTCTTCTTAGTCTGTTTCTCAGTTGTTTCACCTTCTTCATTTGAAAACGTCAAAGAAAAGTGGGTACCCGAGATCACCCACCACTGTCCAAAGACCCCTTTCCTGCTGGTGGGGACGCAGATTGATCTGAGAGATGATCCTTCTACTATCGAAAAGCTTGCCAAGAACAAA…
ENSDARG00000025206	syt2a	0.909693	synaptotagmin IIa [Source:ZFIN;Acc:ZDB-GENE-060503-315]	ATGAAGTGGAATGTGTTGAAGAAGAAGCCGGCGGCCATGGTGGGACCTGAGCCAACCGGTGCCAGTGCCCTGACAATGGCCCCTGCTGTTTCTACACCTGCAGACAACTCCACCGAGCACCAGGGTCCAGTCAGCAAGAATGACGTGTTTGGTGACATCAAAAACAAGTTCCTCAATGAGATGGACAAGCTTCCACTTCCTCCCTGGGCTATCATCGCCATTGCTATCGTTGCTGTGGTCCTCATTCTTACATGCTGTTTCTGCATCGTAAAAAAGACCTGCCTAAAGAAGAAAAAAGGCAAGAAGGGAAAGAAAGGCAAAGGTGACATGGGAATGAAGAACATGAAGGGAGGAGAGAAACAGGAAGAGGATGACGATGAAGAAGATATAGACATGGGA…
ENSDARG00000042189	tspan33b	-0.246929	tetraspanin 33b [Source:ZFIN;Acc:ZDB-GENE-060503-607]	ATGTTCTCTTTCCTCAACCCTTGGATCCGGTACTTCCTGTTCTTCTTCAGCTTTTTATTCTGGGTGTTTTCTCTTCTTATCGTAGCCATTGGGGTGTATGCTAAAGCTCAGAAAGCGACAGACACCGTGCGGGACTCGTTCCTAATTGACCCGGCTGTGATCCTCATAGTGGTGGGAGTTGTCATGTTCTTCATCACCTTCTGTGGATGCATTGGAGCTCTGCGGGAGAACATCCGCCTTCTTAAGATTTTCTCGTTTAGTCTGACGCTGGTCTTTCTTACCCAAATGGCCATTGCAATCCTGGGCTTCTTCTACTCTGAGCAGACACGAGATGCTCTGGGGGAATTCGTGAAGAAAGCCATTGTGCATTATCGAGACGACCTGGACCTGCAAAACCTG…
ENSDARG00000076270	adamts13	-0.456209	ADAM metallopeptidase with thrombospondin type 1 motif, 13 [Source:ZFIN;Acc:ZDB-GENE-070814-7]	ATGCAGCAGCCAAACATGGAAAACGTGTTCTGGCTCTTTCTAGTTCTAAGCTTGTTAACAGCTGTATTTAGTAAATCATCTGTATTGATTTCACAATGCACTCTGCAGAAGGATTTTTTAGATTCACTGAAACCTCAAGATTTATTTTATTATTTTGATACTATTTCTACTAAATCAGTGCCTCCCTTTGAGATAGTGTGGGTGAACTGCTCAAGGAATGAGTCTATCAAAGGACTGTGGAGGTGTTTGTTTCAGACCAAAGGAGAGAGCTTTGAGCTGGTCCAACACAGTGCTAAACAAGCAGTGTCCTGTCCCACAAGTCTAGAGATGATAATAAATTCAACGGTCAGCATGGTGAAGAAAAGAGAGGATATGTGTTGCGAGCAGCTGAAGTTACTA…
ENSDARG00000045415	gnal	-0.623084	guanine nucleotide binding protein (G protein), alpha activating activity polypeptide, olfactory type [Source:ZFIN;Acc:ZDB-GENE-041114-26]	ATGGGATGTTTAGGCAACAGCAAGACAGAGGATCAACGCATCGACGAGAAGGCGCAAAGAGAGGCGAATAAGAAGATCGAGAAACAGTTACAGAAAGAGAGACAGGCGTACAAAGCAACGCATCGTCTACTCTTATTGGGCGCTGGGGAATCCGGGAAGAGTACTATAGTCAAACAGATGCGGATCCTGCACGTCAACGGTTTTAACGCAGAAGAAAAAAAGCAAAAAATTTTAGATATCCGGAAAAATGTGAAGGATGCAATTGTGACAATAATATCTGCAATGAGCACCTTAACGCCTCCTGTGTCAATCGCTAACCCGTCCAATCAACCTAGAGCAGAGTACATCAAAAGTATAGCTCCACTCTCAGACTTTGACTACACAGAGGAGTTCTTTGAA…
ENSDARG00000100099	si:dkey-238o14.1	0.286755	si:dkey-238o14.1 [Source:ZFIN;Acc:ZDB-GENE-081103-10]	ATGAGCACTACATGTATTATTTTCAGTGTTTGTAAGATATATCTGTATGTGTTTGCCTGTAAATGTGTAATTACAGTAGTTTTATCTGTTAACAGTGTTGAATATGAGTCAGCAGATTCAGGAGACGACCCTCACAGGAGCTTCACAGACAATCTCCAGTCAATCTTCCAGAATCTTGAGAGTAAAATGATCAGATTTCTGAAGAATGAATTGGAGAAATTTAAGAAAATCTTACAAGAAGAAAACAGACAAGAGTTTATAAAAGAGTTTAATGAGAACAGAAGCATTATCACAGAAGCAGCTCTTGATCTCACACTCTTCTTCCTGAGAGAGATGAAGCAAGATCAAGCTGCTGATACTCTCCAGGATGAGCTGTTCTTCATTAATCAGCTTAAATGT…
ENSDARG00000087916	tmem240a	-0.316501	transmembrane protein 240a [Source:ZFIN;Acc:ZDB-GENE-090313-306]	ATGCATATGATCACAACCACCATGATTTTTATGATCCTCGGTGCTTCAGTCGTCATGGCGATAGCGTGTTTAATGGACATGAACGCACTCCTGGACCGCTTTCACAACTACATCTTACCGCATTTACGAGGAGAGGACCGCGTCTGTCATTGCAACTGTGGAAGGCATCATGTTCACTACGTAATTCCATACGATGGAGACCATTCGCTCGTGGACTCATCCGAGAATTACTTTGTGAGTGACAGTGTGACCAAACAGGAGATGGACCTCATGCTGGGGCTGTTGCTGGGCTTCTGTATCAGCTGGCTGTTGTTGTGGCTGGATGGAGCTTTGCACTGTGCTGTGAGGGCCTGGAGAGCCAGTCGCTATTATGACACCCCTTCCTGGTCGTGGTTGCCA…
ENSDARG00000023058	foxo3a	0.621994	forkhead box O3A [Source:ZFIN;Acc:ZDB-GENE-050116-1]	ATGGCAGAGGAGCTAGATAAGCCTTTGGCTGTGGACGTCGACATAGACCCTGATTTTGAGCCCCAAAAAAGGCCCAGGTCTTGCACATGGCCTCTGCCCAGACCCGAGTCCAATTCGGGCAAAGCAGAACCTTCAGATGTGGGGATCATTCCTGAAGAAGAGGTAGATGAAAATGGCACTGATGATGCTTGTGCATCTGGTGACATTACAGGCGCATCAAAGCCTGCCAGTGTCACAGAAGGAGACCCGAGTTCTGCTGCTGCTCTTCCTGCCATAGAAACGAACGCTTCTGCCAATGATAAAGACATCTATGGCTCTCCTGGATCTTCCCAACACGCTCTAGCAGCATGCAGCGACTCCAGCATCAATGGTCTGATTCCTCAGCAGCCCAGAAAATCC…
ENSDARG00000067711	parvg	0.202243	parvin, gamma [Source:ZFIN;Acc:ZDB-GENE-070410-67]	ATGGCAGACTTTGGAGCTGAAGAGGAAAAGGACGACTTTAGCAACCGTCAGGGTGGAGAGAAAAGAATGATCATTCAGCCGACATCTTTAGAGGATCCCAAAGTCATCAAACTTAAAGAGGTTTTGTTGGACTGGATCAACAGCACTCTGAAAGTTGAACACATTGTGGTGCGATCGCTGGAGGAAGACCTCTATGACGGACTCGTCCTTCATCACCTGTTACGCAGGTCAGCTGGTATTGATCTTCACGTGGAGGAGATTGCGCTGAGCACTGGCGCTCAGATACGCAAGCTAGAAGTGATCCTGAAAGCCCTGAACGAGACCTTAGAGCTCAACGTGGACCAGGCCAAGTGGAGCGTTAAACTCATTCACAGCAGGGATCTGTTGGCCACACTGCAT…
ENSDARG00000091834	si:ch211-198m17.1	0.174368	si:ch211-198m17.1 [Source:ZFIN;Acc:ZDB-GENE-131127-451]	ATGTTAATTAAGAAGAGAACTATGTTACTGACGCACCGACTCTTCTTCCTATTGATATTAATCTCGACTTCAGCTGTAACAGAGATAGATGCAAATGCCACAGGCTCACCCACTAGTGATCCCACCATGACTGTTGCACCAAGCATTCCATCTGGGAATACAAGTACAGCATTCCCAAACAGTGCTACAACTTCAGCTCTGTTGACAACACGTCGTGGTGATGTCACTTCTCTACTCTCATCTACTCAAGACAGCATTTCGAGCTCATCCACAACTCCACTAGTTAATGCTACAAGCTCATCAGTGAGTACATCAGGAAATGCCACAACTTCACCTGCACCTGTAGCCAACATCACAAGTCCACTTGAACCTACAGCGGGGAATGCAACAACCGATCCT…
ENSDARG00000068468	dnah3	0.260935	dynein axonemal heavy chain 3 [Source:ZFIN;Acc:ZDB-GENE-091112-7]	ATGCGTGCGGTGAAATCCGTCCTGACTGCCGCAGGAAACCTGAAACTCAAATACCCAGAGGAGGACGAGATCGTTTTGCTCCTCAGAGCTCTTATGGATGTCAACATGGCTAAGTTTGTTGCTCAAGACTTACCACTGTTTCAGGGAATCATCACAGATCTGTTTCCTGGAGTGGTGCTCGCCAAACCAGATTATGAGCTACTGCTAAAGGCTCTGCATGACAACATCGGCAAGATGAAACTGCAGCCTGTGCCATGGTTCATCAGCAAAATAATACAAGTGTATGAGATGATGCTGGTCAGACATGGCTTCATGATTGTCGGCGAGCCAATGGGTGGAAAAACCTCAGCTTATAAAGTTCTGGCCGGAGCTTTGGGAGACCTTTATAAAGAAGGACTG…
ENSDARG00000101806	or104-1	-0.605568	odorant receptor, family C, subfamily 104, member 1 [Source:ZFIN;Acc:ZDB-GENE-070806-53]	ATGTCACAGGCAAACGACACCACAGCCTCTACTGTAACTGAGTTTTTCATCATGGGTTTTCCTGGACTTCTGCCTAAATACTACAGCCTGACAGCGGCGCTTTTATTCTGCATCTACATCGCTGTGATCACCGGCAACTCTCTCATTGTGGTTCTGTTTGTGATCGAGCGCAGTCTCCACAAGCCCATGTACATTATCATGCTGAGTCTGTCTGTGTCTGATATCTGCTTCTGCACAGTCGCTTTGCCGAAAGTCATTTCTCGCTATTGGTTTAATGACGGTTTTATTTCCTTCTATGTTTGTTTGTTTCAAAGGCAGCTCATTCACTATTTTGGTACGTTGAACTCTCTCATTATGATGCTCATGGCTTTAGATCGATATTTGGCGATCTGTCACCCA…
ENSDARG00000078805	ap5b1	-0.228419	adaptor related protein complex 5 subunit beta 1 [Source:ZFIN;Acc:ZDB-GENE-131121-204]	ATGTTTTTACGGTGTGAACTGACAGGTGAGTCGTTGTTTTGTCAATGCGGGTGTGCGTTAATTAATACATTTTTAAGCGCCATTGTCACGCACATACATAAGTGCTCCTGTTTAATCTGCAGAATGACTATCGCGGATCTCTGGGATCAGAGAATTTCTGCCTTTCTGCTGAGTCCATCTCAGTTTTTGGCCACCAGCACCTCTGAGATTTTCCTGGCTGAACTCCTACACGAACTGCGGAATGATAAAATCAATGATCAACTTAAGATACTCCTTGTGTCTGCACTACTGGAGCATCCAACCATTCTCTGCCCCTCTGCCTCAGTGGGAGAAGAAACGGCTCTCGAACTGCTGTCCATCTTTTCCCAGACACCGCAGAAGTCCATCAGCCTCAAGTGT…
ENSDARG00000058893	nhej1	-0.153341	nonhomologous end-joining factor 1 [Source:NCBI gene;Acc:406593]	ATGGAGGCTGTTCTGTCTGCTCTGCCGTGGGTCCCAGTGAACATCAGTGGTTCTGATCTACTGGCCAAAGCCTGGTTTGGTGACTCTCAGTACCGCGTCCTGCTGACTGACCTGAGCACTGTGTGGGAAGAAGAGATGAGCACAGATGACATCCAGAGCCGAGCACAGGATCTGAACAAGCGTTTACGGGCTCCTGCACAGGCGTTTTTCTCTCATCTGTGTTCTGTGGCTCGGCCCTGTTTCTCTGGACTGGATGAGGATCAGATCTCTGCAGCACAGGCGGCTCTTGAACAGCATGGTGAAAGCCTGACGGTCAAGCTCAAGAGTGAACTGGCTGGACTACCCTTCTACTGGGAGTTTAGATGTACAACAACGCCTGTAGCAGTGGTGTGCAGGCAG…
ENSDARG00000095893	si:dkey-85n7.7	0.159142	si:dkey-85n7.7 [Source:ZFIN;Acc:ZDB-GENE-110408-52]	ATGGCCAAACTTGACAAATGCAGCCCAAAAGTAATGGACCTGGCCTCATCAAGGGGAGGAGCTAAAGGGGAAAGAATCAGAAGGATTAAGGATATGCTTCTTGAGAACAATGCAGTTGAAGTATGGAGAGAAGTAGCCATTCACTGTCTTGTTGTCTATCTTGGAGAGAAAGAAGAGGATCTTTTCAAGGAGTTTGCTAATACACAAGGAATTGAGGCAGACCTTAAAAAGCAAGTGATGAAAATTGCCATCATTGGTGATCTGTCAACTATGGAATTAAACCACAAGACGGGACCCATCATTGTTGAGGGAATCAGAATCCTGATTGGAATGGATATCTCAAGGTGTTGTGCTCTGCTAACGGGCATAATATATGCTCTGAATCTGAGCTACCCCAAG…
ENSDARG00000062376	nlgn3b	0.512033	neuroligin 3b [Source:ZFIN;Acc:ZDB-GENE-060526-197]	ATGATGATCTACACACAGTCAGCAGCTCACCTGGCGCTCACCCGCCTGCCCTGCCGGCCTCTGAACTCCGCTCTCCGCTGGCTGCTCGTGTGGTTGATGTGGTCAGTCTCTGTGGCATCAACGCTGACCTACCAGCCAACAGTAAACACAGCTCTTGGCAGACTGAGGGGGATGCGGGTCGCTGTTGCCACGGAGGGTCTGGGACCTGTGGATCAATATCTGGGTGTGCCTTACGCCGCTCCGCCTGTGGGAGAGAAGCGATTTATGCCACCCGATGCTCCGTCTGCCTGGTCTGGTGTGAGGAACGCCACGCGCTTTCCTCCTGTTTGCCCACAGACCGTTCGCAACGCAGTGCCAGACATAATGATGCCCGTTTGGGCCACCTATAATATGGACACG…
ENSDARG00000039490	pitpnaa	-0.169342	phosphatidylinositol transfer protein, alpha a [Source:ZFIN;Acc:ZDB-GENE-040426-744]	ATGTTGATAAAGGAGTTTCGAATCGTCTTGCCCGTTTCTGTTGAAGAGTACCAGGTGGGTCAGCTGTACTCTGTAGCAGAAGCAAGTAAGAATGAGACTGGAGGTGGAGATGGAGTGGAAGTCCTAAAAAACGAGCCCTACGAGAAAGAGGATGGAGAAAAAGGACAGTACACGCATAAGATTTACCGCTTGCAAAGTAAAGTGCCAAGTTTTGTACGGTTACTGGCCCCTTCATCTGCCCTGATTATTCATGAGAAGGCCTGGAATGCTTATCCTTACTGTCGCACAGTTCTTACGAATGAGTACATGAAGGACAATTTTCTAATCATGATTGAGACGTGGCACAAACCTGACCTTGGTGAACAGGAAAATGTTCATAATCTTGACTCTGAACGATGG…
ENSDARG00000020986	ctu1	0.402599	cytosolic thiouridylase subunit 1 homolog (S. pombe) [Source:NCBI gene;Acc:393098]	ATGCCAGTCCAATGCAGTAACTGTGAGCAGAAACGTGCCGTGCTGAAACGGCCCAAGACTGGTCACTCTCTCTGTAAAGACTGCTTCTTCTGGGCTTTTGAGGAGGAGATCCATCAAACCATCACGTCCGCCGGACTCTTTAATCGTGGAGAGACTGTGGCCATCGGGGCGTCAGGTGGAAAAGACTCCACAGTTCTGGCCCATGTGATGAAGTTGCTGAACGAACGCTATGATTACGGCCTGAAGCTTCTGCTGTTGTCAGTGGACGAGGGCATCACGGGTTATAGAGACGATTCTCTGGAGACGGTAAAGAGGAACCAGCAGCAGTACGAGCTGCCGCTGAAGATCGTGTCTTATGAAGAGCTCTATGGATGGACTATGGATGCCATTGTGAAGCAG…
ENSDARG00000098626	nitr12	-0.531232	novel immune-type receptor 12 [Source:ZFIN;Acc:ZDB-GENE-041001-1]	ATGTGGCCGAATACACAGAGCACCTCAACAATGATAGCATTTCTCCTCGTATATTTTCTACTCTTCAGGACAGGCTTTTCAGGTGCTGTAATTCAAAAGAAAGTCCTGGAAAGCTTTACTGCGGGTCAAACTGTGACTTTAGAGTGTTTAATTTCTTTAAATCTTGAAAACTATTTCTCTTGGTTTAAGCAAACCCTTGGAGAAGCTCCAACGTGCATTGTCAGTCTTTACGCTGAATCCTCAACACCAGTGTTTTATGGAGAATTCAAGAATAACCACAGAATGTCAGTTCAAAAGGGAAAAAATACTTTTGTTTTAATTATAAAAGAAGCAAAGCCATCGGATGCTGGAATCTATTACTGCGGTGCTCGTGACTACGATCTTATTACTTTTAGTAAT…
ENSDARG00000089187	wfdc2	-0.208529	WAP four-disulfide core domain 2 [Source:ZFIN;Acc:ZDB-GENE-090313-47]	ATGATGACCGCCCGGCTCTCCTGCTCGCTCAGCGCGCTGTTTTTCCTGTGTCTGTCTGGATGCTGGAGCTCACTACTTGCCGCTCCACGACTTAACGACACAGTGGTCCTTCACTGTCCGGGGAAGCTGACGGTGATGCCATCCAGTCGAGGATGTGCTTCAGACAGAGACTGTTCAGGAGGACATAAGTGCTGTGTGTTTGACTGTGGAGCTGTGTGTGTCCCACCAGCTTTCACGAAGCCAGGAGTTTGTCCACACAGAAGATTTGGAGCAGGAATGTGTGCCGAGTACTGTGTCAATGACAGCAATTGTCCCAGCAATGAGAAATGCTGCAGCAATGGATGTGGACATGAATGTACACCTCCATATACAGTGAAGCCTGGTCGATGTGCCTTACCG…
ENSDARG00000003175	stx5al	0.166923	syntaxin 5A, like [Source:ZFIN;Acc:ZDB-GENE-030131-1825]	ATGAACACACGTCGGCGTCACGGTCCTAAAAGCAGCCAGGACGGGGTGTACACTGGGCCCTCTCAGACCCAGTCCCAGCTGGTCCAGCAGCTGGAAACCCCCCTGGCTGTCCCAGCGCCCATTGCTCCCGTCCCAGACACATTCAGCATGTCCTGCAGAGACCGAACTGGCGAGTTTCAGTCTGTGTGCAAGTCCCTGCAAGGAAGACAGAATGGAGCACAGCCTGTCAGAGCTGTCAACAATGCAATCCAAAAGAGGAGTGATTTCACACTCTTGGCTAAGCGAATTGGAAGAGACCTCAGCAACACTTTTGCCAAGCTGGAGAAGCTCACAATTCTTGCCAAAAGAAAGTCCCTGTTCGATGACAAAGCCACTGAGATTGATGAACTCACTTATATC…
ENSDARG00000074846	si:dkeyp-68b7.12	0.0883505	si:dkeyp-68b7.12 [Source:ZFIN;Acc:ZDB-GENE-141212-333]	ATGAGGAGAGGCCGCAGAAAACCCGGAGGACGGGACAAAGTGTTCGGATGTGACCTGCTGGAACATCTGTCCTCCAGCGCGCAGGACGTTCCTCAGGTTCTGCGCAGCTGCAGTGAGTTCATCGAGAAACACGGCATCGTGGACGGCATTTACAGACTGTCTGGTGTCTCATCCAACACACAGAAGCTCAGGAGTGAGTTTGACAGCGAAGGCTCTCCGGATCTCTATAAGGAGGTGTATCTGCAGGACATTCACTGCGTCAGTTCGCTCTGCAAAGCTTATTTCAGAGAATTACCAAACCCTCTGCTCACATACGAGCTGTACGACCGCTTCGCCGATGCAGTTGCGGTTCAGCTGGAGGACGAGAGGTTGGTGAAGATTCGAGAAGTTCTGAAGGAT…
ENSDARG00000033099	kif7	0.139028	kinesin family member 7 [Source:NCBI gene;Acc:544651]	ATGTCTCCAAAAGGAGTCGGCCACAGTAAGGTGGAAGAAAGTGCTGTACAGGTGGCCGTCCGCGTGCGTCCGTTGCTTCCCAAAGAGATTTTGCACAGCCATGAGAGCTGCATCACTTCAGACCCAGAGGAGCGGAGGGTCACCCTGGGCAATGACCGCCACTTCCACTGTGACTTTGTGTTTGAGGACGGCTCTACCCAGGAGGAGGTGTACACTAACTGCGTTCAACCACTTATCGAGGCCTTCTTTCATGGATTTAATGCTACCGTGTTTGCCTATGGGCAGACAGGCTCAGGCAAAACCTACACCATTGGGGAAGCCAGCATTTCCGCTTTTAGGGATGATGAACAGGGCATCATTCCCAGAGCTGTGGCCGAGATCTTCAAACTGTTGGACGAG…
ENSDARG00000024184	narf	-0.465161	nuclear prelamin A recognition factor [Source:NCBI gene;Acc:436614]	ATGTCTGAAGTCAAAATTGGACGGAAGAAAGAAAAGTGTGAGAACTGCACAAAACAGTGCAACAAGAAACAAAGTGATGAAAGTATAAACTCACTTCAAGAGAAAGGTGTTGCCAGTGGAGAGGTGAGAGAGTCTACCTCAGTTCAGCAGGTGTTGCTGAGTGCGTGTCTGTCCTGTGACGGCTGTATATCGGAGGATGAAGGCAAGAGAATATCACAGCAGAATCTGGACGAGATCAATCACGTGCTTGCTCTCAACAAGAAATGTGACACTTCGAAGCACAAAATTCTCGTAGTGTCCGTGTGTCCACAGTCGGTGCCATTTTTTGCTGTTAAATTTCAGTTGGACGTTTCAGCAGCTGCACAGAAACTTTGTGGCTTCCTCAAGAGTGTGGGGGTT…
ENSDARG00000009341	nrap	0.498257	nebulin-related anchoring protein [Source:ZFIN;Acc:ZDB-GENE-060616-224]	ATGAATGTTCAGAAGTGCGCCAGGTGTGGGTTTGTGGTATACCCAGCAGAGAAGGTCAATCTTATTGGTCAGAACTGGCACAAAGCATGTTTTCACTGCGAGGTTTGTAAGATGGTTCTGACTGCCAATAATTATGTGAGCCATCAGAAAAGACCATACTGCCAAGTGCATAACCCAAAGAACAACACTTTTACAAGTGTTTATGAGACACCAGTCAACATCAATGCAAAGAAGCAATCAGAGGCGGTCAGTGAGAATAAGTATAAGGAAGAAGGGGAGCGTTTTATGTCCACGTTCCACTATGATATGAGATCCAAAGAAATCGAGCAAGCTCGTAAGGCCAGCCAGCTTGCCAGTCAGCAAGGTTACCAAACTGAATTTGTGGGCCAGCAGTCATTT…
ENSDARG00000100546	or108-2	-0.349418	odorant receptor, family D, subfamily 108, member 2 [Source:ZFIN;Acc:ZDB-GENE-070806-65]	ATGCAAAACGCCATCAGTTCTGGTCAAAACAGCTCCATCATACAGCCTGCAGGATTTTACATTGTCGCATTGAGTTCAGTGCCTTACAGTAATGTCTATGTCATGTTCCTCACCGTGCTGTATGTGATCACAGTCATATGCAATGTCTTTCTGATCTCCATTATTGTCTATGATCAGCGTCTGCATGTGCCAAAGTTCATGGCTGTTGGTAATCTGGCTGTGGTTGATCTTATTCTCAGCACTTCTCTGGTGCCTGGCATGATTAAGATTTACATCGTTCTTGACAATTTTATGCCGTTCAAGCTGTGTCTTGTGCAAATGTACACTTACTATACGTTTTTAAAAGTAGAGGCACTTTCCCTGTGTATTCTCTCTTATGACCGGTTCATTGCCATCTGT…
ENSDARG00000090804	gpr155a	0.411349	G protein-coupled receptor 155a [Source:ZFIN;Acc:ZDB-GENE-100922-89]	ATGGAGGATCTGTTGGGGAACGTCTCCGTCTCCAGCAGGGATGAATCTGGCGCTCCGACCGTCCCGCCTAGCATGTCCATCGACAAACTCCTCCCGGCCCTGCTCGAATGTTTCGGGATAATTCTCTGCGGATATGTGGCGGGACGCACCAACATCATCCTGGCGACTCAAGCTAAAGGACTGGGCAGTTTTGTGTCCAAGTTTGCTCTTCCGGCTCTGCTTTTCAAAAACATGGTGTTGCTGGACTTTGGGGACGTGATCTGGCCCTTTTTCTTTAGTATCCTGGTGGCCAAAGTGACCGTTTTCTTTTTCGTATGTGTATTAACGCTCTTGGTGGGGAATCGAGAGAGCCGTTACTCCAAAGCTGGCCTGTTCCCCATTTTTGCAACGCAGAGTAAT…
ENSDARG00000016977	snx27b	0.10588	sorting nexin 27b [Source:ZFIN;Acc:ZDB-GENE-040426-1529]	ATGGCAGATGTTGTCGAAGGAGACGGCACTCGCTCCGCTGCCCCTTCCGCTATTCATTCAGCGGCACGCAACGGATCTGGCATGAGCGCGGGGACTTGCGCCGGGGGCCTCGTCGCGACGACGGTCACCTCCGGGCCGCGGCTGGTCCGCATCGTTAAGTCGGACTCGGGCTACGGATTCAACGTCCGCGGGCAAGTCAGTGAAGGAGGGCAACTGAGGAGCATCAACGGCGAACTTTACGCCCCGTTGCAGCACGTTAGCGCCGTGTTACCTGGCGGCGCAGCAGACCGAGCCGGGATCTCAAAGGGCGATCGTATTCTTGAAGTAAACGGGGTGAATGTGGAAGGGGCCACTCATAAGCAGGTGGTGGATCTAATTCGAGCAGGAGAGAAGGAGTTG…
ENSDARG00000058538	alcamb	0.50155	activated leukocyte cell adhesion molecule b [Source:ZFIN;Acc:ZDB-GENE-030131-1768]	ATGCAGCGGACCGCCTTTTTAACGTGTCTGCTCACCGTGTCCCTCATGAATCAAGTGTGTGGTTTGGAAACGGTCACTGGCAAGTACGGAGACACTGTTGAAATCCCATGCAACAGTGGACTTGTCTCAGACGTAGGAGTCACGTTTGTTAAGTGGAAATCTGACAAAGATGGCAGCATTCTGGTAAAACACACGGGTCAGAATGCCTCCTCTCCCACTGATGGTAACTACAAGAACAGAGTCAGTATTAAAAAAGATTTTGGTCTCATCATCACACAAGTGTCCCTGGCGGATCAGAAAACCTTCACCTGCATGGTTGTGGCAGCAGATGACATTTTGGAGTATCCTGTCCAACTGGTCATTTACAAGACTCCATTGCAGCCTCAGATTGCAAACCTA…
ENSDARG00000102175	hamp	-0.602808	hepcidin antimicrobial peptide [Source:NCBI gene;Acc:402837]	ATGAAGCTTTCTAACGTGTTTCTGGCTGCTGTCGTCATCCTGACCTGTGTCTGTGTCTTCCAGATCACAGCCGTTCCCTTCATACAGCAGGTACAGGATGAGCATCATGTGGAGAGTGAAGAACTGCAGGAGAACCAACATCTGACTGAAGCTGAACACAGACTAACAGACCCTCTGGTTCTGTTCAGGACCAAGCGCCAAAGTCACCTTTCCCTGTGCAGATTCTGCTGCAAATGCTGTCGCAATAAAGGCTGCGGATACTGCTGCAAATTCTGA
ENSDARG00000054533	araf	-0.547441	A-Raf proto-oncogene, serine/threonine kinase [Source:ZFIN;Acc:ZDB-GENE-050102-2]	ATGTCCAACACTTCCTCCTGTTCCTCCTCGGGGGAAACCAGCCCGGACGATACACCCCGAGGTGGAGGCACCATCCGCGTCTACCTCCCTAACAAGCAGCGGACGGTGGTAAACGTTCGGCCTGGGCAAACTGTGTATGATAGTTTAGATAAAGCCCTAAAAGTCCGAGGCCTAAGCCAGGATTGCTGTGCTGTCTTTCGCCTGCTTGAAGGCCGGAAGAGACTTACAGAATGGGACACTGACATCACACCCCTCGTGGGGGAAGAGCTACTGGTAGAAGTCCTGGATGATGTTCCCCTTACCATGCACAACTTTGTACGTAAAACGTTCTTTAAGTTAGCATACTGTGACTTCTGCCACAAGTTCTTATTCAACGGCTTCAGGTGTCAGACATGTGGA…
ENSDARG00000036420	si:dkey-33c9.6	-0.345394	si:dkey-33c9.6 [Source:ZFIN;Acc:ZDB-GENE-130530-592]	ATGGAGCTCTTTTCTGAGGCTGTGGAATATCTGAAGGCTTATGGCATCTCACCTGTGACTGAGGATGAAATGATGGATTCTGACCTACTACATGATGTGTTCCCTGAGGAGTCAGACTGGGGGTCTCATGGCTCTATGCAAACTGAACCATGTTTGCCATCCACACCAACAAACGATAACCCAGATGACCTGCTTCAGAAGAGAATGGTCGTTTTGAAAAGGGTTTTGCTCAGTGAGGAGATCTACCTGATGGAGCTTGAAACGCTGCTCACGCCCATGAAAGCTCTGAAGGCATCAGCGGGTACCTCACAACCCGTTTTGTCCACTGAGCAAGTTCAGACAGTGTTTTATCAAGTGCCTGAACTCAGAGATCTGCACCGGCAGTTTTACACAAGCCTT…
ENSDARG00000098726	rptor	0.0678513	regulatory associated protein of MTOR, complex 1 [Source:ZFIN;Acc:ZDB-GENE-130530-685]	ATGAAAATGGATGCTGAGCTGCTTCACTCCCCTGTCTTGGGTCTGGCAGAGGAGGAGGAGGTGGACATGACTGACTGGAACCTTCCACTGGCCTTCATGAAGAAACGCCACACAGAGAAGATTGAGGGATATAAAGCTTTGGCTCAGAGCTGGAGAATGAAAGACAGGATGAAAACAGTGAGTGTGGCTCTAGTTTTATGTCTGAATGTTGGTGTGGACCCTCCTGATGTAGTGAAGACCTCACCCTGTGCCAGACTGGAGTGCTGGATAGACCCTCTATCCATGAGTCCACAGAAAGCGCTGGAAACAATAGGAGCTAACCTCCAGAAACAGTATGAGAACTGGCAGCCCAGGGCCCGGTATAAGCAGAGTTTGGACCCTACAGTTGATGAAGTAAAG…
ENSDARG00000098677	zgc:174180	0.252289	zgc:174180 [Source:ZFIN;Acc:ZDB-GENE-080206-1]	ATGAGCACTACATGTATTATTTTCAGTGTTTGTAAGATATATATGTTTGCCTGTAAATGTGTTATTACAGTCGTTTTATTTGTTAACAGTGTTGAATATGAGTCAGCAGATTCAGGACACGAGACTCACAGGAGACACAAGAGCTTCACAGACAATCTCCAGTCGATCTTCCAGAATCTTGAGAGTAAAATGATCAGATTTCTGAAGAATGAACTGGAGAAATTTAAAAAAATCTTACAAGAAGAAAACAGACAAGAGTTTGTAAAGGAGTTTAATGAGAACAGAAGCATTATCAAAGAAGCAGCTCTTGATCTCACACTCTTCTTCCTGAGAGAGATGAATCTCTCTGTTTCTTTGCTCCTGTGTTTAGATGAGCTGTTATTCATTAATCAGTTTAAA…
ENSDARG00000037652	C1H7orf26	0.00362028	zgc:56409 [Source:NCBI gene;Acc:393295]	ATGAGTGATATTCGGCATGCATTGCTGCGGCGCGATCCGCTGAGCGCTGCTAAAGAGGTTTTGTATCATCTGGACATCTCGCTGGGCAGTGCTCTGCAGAGCTCCGCTGGACCCCCGGCTGGACTAGAGAAGAGCACAGTGGAGCTGGTGGAAGAGTTCATCTTTCATGTCTCTAAAGACAGAAACATTCAGTCAAAGAGGATGAGCTGCGTTCAAGAGCTGCAGCTGCTGGAGATCATATGCAGTTACTTCCAGGAGCAGAGCAAAGACGCCATCCGACAGGTCATTTTCTCGGCGCTCTTCAGTCTGCAAGGCAACAAGGCTGATGAGAGCCGCATGGCTATGCTCGGGAAGCTGGTTTCTATGTCCATAGCTGTGTGTCGTGTGCCTATACTAGAG…
ENSDARG00000027963	camkva	-0.036717	CaM kinase-like vesicle-associated a [Source:ZFIN;Acc:ZDB-GENE-100819-2]	ATGCCATTTGGCTGTTTGACTCTGGGAGAGAAGAAGGACTACAACAGTCCTTCAGAGGTCACTGATAAGTATGACCTGGGACAGGTAGTAAAATCGGAGGAGTTTTGTGAAATCTTCAGGGCGAAGGACAAGAACACACTGAAAATGTACACCTGTAAAAAGTTCCTGAAGAAAGACGGGAGGAAAGTACGGAAAGCAGCCAAAAACGAGATCCTCATCTTGAAAATGGTGAAGCATCATAACATCCTCCAGCTGGTAGATGTCTTTGAGACGAGAAAAGAGTACTTCCTCTTTCTGGAGCTGGCTACAGGAAGGGAGGTGTTCGACTGGATCCTGGACCAGGGCTACTACTCAGAGCGTGATACTAGTAATGTTATCCGGCAGGTTCTTGAGGCTGTG…
ENSDARG00000097726	si:ch211-149e23.4	0.0282414	si:ch211-149e23.4 [Source:ZFIN;Acc:ZDB-GENE-131121-606]	ATGGGTCTGCCAATATTTTTTATTTTAGGAATGGCTTCAAAACTTGCTCTCAGCATGAAAATGCAAGATGAGGAGCCCAGAGACTTGGTTCTCAAACAAACGGTTATAGGGATATTGGGAGAGGAGGTCTACCTGCATTGTTTATACACCGGACAAAGTCAAATCCTGTTCTCCTCCTGGAACCGTCTGGATTCAACAATGAAAGCAAAGAAAATGGCAGGCTACAACTATATGAAAGGTTTTAAACGAGAAAACTTCGACATTCCAACATCAGCTACTAACCTCACTGTGAGGATAGACGTGGCAAGTCTTGATCAAGAAGGGGAATACACCTGTGTTTTTAACTCTGAAGAAGATGAAACCAAGGGAGCAATGACTCTCAGTGTTATTGCTCGGCCT…
ENSDARG00000011821	plod2	0.271437	procollagen-lysine, 2-oxoglutarate 5-dioxygenase 2 [Source:ZFIN;Acc:ZDB-GENE-070326-1]	ATGGAGCGGCGTCGGGGTTTTCACGCGTTCGTTTTGATGCTGGTGACTTGTGTTCATTGTACCTTGGGCATGGAGACAAATAAGGATATTCCAACAGAAAAACTGCTTGTACTTACTGTTGCAACACAGGAGACGGATGGCTTTCTCCGCTTCATGCAGTCAGCAAACTACTTCAACTTCAATGTGAAGGTGCTTGGGATGGGAGAAGAGTGGAAGGGAGGTGACGTGGGTCACTCCATTGGTGGAGGCCAGAAAGTTCGACTGCTGAAGGAAGCCATGGAGTCTCTGGATCAACAAGAGGACTTGGTGGTCTTGTTTGTCGATAGTTATGACCTCATCTTTGCTGGTGGAGCTGAGGAGATTCTCAGAAAGTTCCAGCAGAGCAATCATAAGGTGGTG…
ENSDARG00000035875	tmem54b	-0.299002	transmembrane protein 54b [Source:ZFIN;Acc:ZDB-GENE-060503-898]	ATGGGTACTTCAGGGTTGTGTTGCGGCAGTCTAGAGGAGCAGAAGGGACTGATGAAGATGGGCCTCAGTATGGTGTTAGTAGGGCATGTGAACTTCCTGCTGGCTGCTTTGGTTCATGGTGTGGTGCTAAGACACTTCAGCCTCCAGCGAGGACAGGCCATGGAAAGTGCCATCTCCAACGTCATCGCCCTGACGGCCGGCATGCTGGGTGTCATCATTGGGATAGTGACTATTGTTCAGTCCAAAAACATGAAGAACAGGGTACTGACGTGGTCTCTGCTGGTGTTGAGCGCTGTGGCAGGTCTTGTGGCAGCCGCTTCAGTAATTGGACTCACGGTTTCCTTGATAAAGACTGTAATTCATGGAGAAAAGAGGTTACTTGCTTACTGCGGATACAGT…
ENSDARG00000057074	rpgrb	-0.00768558	retinitis pigmentosa GTPase regulator b [Source:ZFIN;Acc:ZDB-GENE-081015-2]	ATGGCTGGAGAAACAGAAGATGAAATCCCCGAGTCCGGAGCTGTCTTCACTTTTGGAAAGAGTAAATTTGCAGACAACGCCCCTAGTAAATTCTGGTTAAAAAATGATGTACCTTTGCGAATTTCCTGTGGAGATGAGCACACAGCACTAGTCACAGAGAATGGGAAGCTGTTTATGTTTGGCAGCAATAACTGGGGACAGCTGGGCCTCGGAACAAAGACCACTGTGAATAAACCCACTTGTGTAAAAGCTCTGAAGTCAGAGAGGGTGAAGCTCACAGCCTGTGGAAGAACTCACACACTTGTTTTTACATCTCGTGGTAACCTGTATGCCTGTGGAGGGAATAATGAAGGACAGCTCGGCCTTGGCGACTGTAATGACAGAACATCCTTTCACCTG…
ENSDARG00000075181	crfb16	-0.276803	cytokine receptor family member B16 [Source:ZFIN;Acc:ZDB-GENE-071120-9]	ATGTGCAGCGGTTTGATTGACAGCCTGTTTCTTCTGCTTCTGTATTTTTCCATTCACCATTCAGCTTCGCTATCCACATATCTCAACATCTCAATGCATTCTGTAAACATGAAGCACATCTTGAAATGGAGCCAACTGCAAACGGCCTGTTCCACTTTCAACCACACTGTACAATTTCAAGGAGAGTACGAGTTGCACAAACTCAATGGTTCTTGGGTGGACGCGTACGACTGTCAGGAGATTCGAGAAAACCGCTGTGACCTCACTCATGATCTGGCCTCCAACTCTGACTACAGCATTCGCATAAAGACAAACTGCGATGGCCAGAAATCGTGGACGCAACTTCCAAAGACCTTCAACAGGAAAGACACGGTGTTGCTGACTCCGGAAATGATCGTG…
ENSDARG00000077950	tor1	0.485294	torsin family 1 [Source:ZFIN;Acc:ZDB-GENE-080917-50]	ATGCGCTCGGCCTGGCTGCTGTCGGCCGGCTGTGTGCTGTGGGTCTGCTCTCTGACAGCCGCTATTGAGCCCATCAGCACCAGTATAGCGGTCGGGATGGCAGCGGCTCTGACGGGCTTTCTGGCCGGATATCAGAACATGTTTTATTACTTCAATGAGTGCTGCAGACCCGAGTGGATCTCTTACAACAAAACAGGCCTGAAGTATGACCTGGACACAAAGCTTTATGGGCAGCACGTCGCAGGTCAAGTCATCCTGAAAGCCGTCACGGGCTTCATGAACAACAAAAAACCAAAGAAACCGCTGGTTCTGTCCCTGCACGGCTGGACCGGCACCGGGAAGAACTTTGTGAGCCAACTATTGGCTGAAAACATTTACGTGAAAGGCATGGAGAGCAGC…
ENSDARG00000079355	flrt2	-0.116677	fibronectin leucine rich transmembrane protein 2 [Source:ZFIN;Acc:ZDB-GENE-070705-267]	ATGGAGTTTCAAACTGGATTTTGGAATAATGATTGGACTTCATTTCTTCGCTTTTGGTTGACAGTTCTGTTGAGCTTGCATGTGCAGTTCAGCCCTGTCTCCTCCTGTCCAGAGGAGTGCCGCTGTGATAGAACATTTGTTTACTGTAATGAGAGGAGCCTGACGTCTGTGCCTCTGGGGGTGCAAGAGGGATACAAGACCCTCTTCCTCCACAACAATCAGATCAATAATGCCGGCTTTCCATTGGAGCTACACAATGTTGCCTCTGTAGAAACGGTTTACCTGTACGGGAATCAGCTGGATGAATTTCCCCTTAACCTTCCGAAGAATGTCCGAGTGTTGCATCTCCAGGAAAACAACATCCAGACCATTTCCAGGGCAGCACTTGCCCAGCTACAC…
ENSDARG00000044251	rasgef1bb	-0.115389	RasGEF domain family, member 1Bb [Source:NCBI gene;Acc:445085]	ATGCCACAAACAACTCCATATTCAAGCAAATTCAATCCAAGTGCTTACAGCAGCAGCCACAGTCACCGGCAGCCTGTGGAGGAGAACTATGGGGGTTTGCACTATCGTGATAATAAGCTTGTTTCTGGCTCTCTGGAAGCCCTCATACAGCTCTTGGTCCCTACAGTAGACTATTACCCTGACAGATCCTACATTTTCACTTTCCTGCTAAGCTCTCGCCTCTTTCTGAACCCATTTGAGCTCATGTCTCGGGTTTGTTACCTCGGTGTGGACCATCACAGGGTTGGAGACCCACAAATGGATAAGAAAAGAATACGGGATATCGCACCGAAAATCGTGCAGCTGCTAACAGAATGGACAGAGACCTTTCCGTACGACTTCAGGGACGAGCGGATGATG…
ENSDARG00000096398	si:ch211-276a17.5	-0.0472509	si:ch211-276a17.5 [Source:ZFIN;Acc:ZDB-GENE-120215-248]	ATGAATGCGATCAGGCTGAACGCGTCCATGTCCGAGAACTCAATCTATCGTTTTGCGGTTTACGAGAACCCGCTTTATGAGGAGTACAAACCCCCGGCCAGGGACCTCATCCAGCTGCCCAGAGCCCTGCTGTACCTGCTCATGGCCGCCGTGGTGGTGGTCGCCGTTGCATATGCCATCGTGGGACATTTAATCAAAGACCTCGCGCATGACATCTTAGATTGGGTTTTGGGTCCTGATGAGGAGATGTTAAAGGCCAACAGTGAGGCGGGTGATAACGGTTCAACACACATGCCCCAAGGCCTCACTCACTCCCACCCCAACGCCTTCCACGTGTGGGATCAGGACGACGTGGTCATCCCGCTGTCCCCGGAGGACAGTCCTCAGAACAGCCCTCTT…
ENSDARG00000003144	pxmp2	-0.263831	peroxisomal membrane protein 2 [Source:ZFIN;Acc:ZDB-GENE-040912-184]	ATGCCAACGCAAAGCGTACTTGTCCGAGACCCCTCTTTGCTGGCGAGGGCACTTCAGCAGTATTTGAGCTTGTTAAAGAAATATCCAATCATCACCAAATCGGTTACGAGTGGTATTCTGTCTGCTTTGGGAAATCTTTTGTCTCAAGTTTTGGAGTACCAGAAGAATGTCAAGGAAAATAGTCCCAAAAAGAAAATCAGCATTCTGGGACCTGTACACTTTGCAATTTATGGACTTTTTATCACTGGTCCAGTCAGTCATTACTTCTACCATCTCCTGGAGGTCCTGTTACCAACCACTGTCCCATACTGCCTCATCAAGCGCCTTCTGCTGGAACGTCTGATATTCGCCCCTGCTTTCCTCCTGCTCTTTTATGTGGTTATGAACGCTTTAGAGGGC…
ENSDARG00000016968	tmem214	0.439266	transmembrane protein 214 [Source:ZFIN;Acc:ZDB-GENE-110307-2]	ATGGCCTCTGGTGTGGGCAAATGGGAGGTGGTGAAGAAAGGGAAGAAAGCGACCAGCAGCTCCAAAACTCAGGACAAGAAATCAGCAAGGAAAGCGCTGAGAGAGGCCAACACTGACAGCAACCACGTGATGTCCGAGACCATATTCGACGGCTTCGAGAAGATGGTGAAGAAGCAGAATAAAGAGCAGGTTCCTCCACCGGTGGAAACCCAGCAGAAGAAACCAAACGCAGGAAAGCAGACCAAAAAACCCCCGGCCAACAGCAGCCCCAAACCCGTCCATTACAAGACTCTGGAGGAGGCGGTCAAAGCCTTGAATATCGCAGAGCTGAAGCAGCAGCTGGAGAAAAGTCAGACTCTGTTTCCTGAGAATCCGTCCATCTGGGTGAAGGATCTGGCT…
ENSDARG00000090063	fa2h	0.304514	fatty acid 2-hydroxylase [Source:ZFIN;Acc:ZDB-GENE-031219-4]	ATGAGTACCAAAATGTCGCCCTCGTTGTCCCCTCGTTTCTTTTCCGAAAAGGAGGTAGCCAAACATTGCACCAAGGATTCGTGCTGGGTGTTGTTAGGGACGCGCGTCTACGATGTGACGGCGTTCCTGCGGATGCACCCCGGCGGAGAGGCGCTCATCCTCCGCCGCTCGGGGAAGGACATCAGCCTGGAGATCGAGGGACCCCCGCACCGGCACTCGGAGAACGCCCGGAGGTGGATGGAGCAGTACTACATCGGGGAACTCGACAGAGACAGCACGGATGAAGACACGGAGGAGACTCTGAGACAGAGGAAAAAGATTCCAGAAAGCATCACAGAAGAAGAAGAAGAAACGACCTCGGCCATCAATAAATGCAGCAAAGTCGACGAAGAAACGGAT…
ENSDARG00000033789	ndufb7	-0.411074	NADH:ubiquinone oxidoreductase subunit B7 [Source:ZFIN;Acc:ZDB-GENE-040426-1886]	ATGGGCGCTCATCTTGTGCGGAGTTATGTCACGGAAATTGACGCGACACCAGAACCCAACAAACCGTCTCAATATGACCCGCATTTAGGCTTCGGGGAGCGCAAAGAGAGAGTAATGGTGGCCACGCAGGAGCAGATGAACCTGGCGATGTTGCCGGTGGATCAGCGGGATTACTGCGCACACCACCTGATCAAACTGATGAAGTGCAGGAGAGACATGTTTCCAAACTACATGGCCTGCGACCACCAGAAACACGACTGGGAATACTGTCAACATCAGGATTACGTGATGCGGATGAAAGAGTACGAGCGAGAGAGGAGACTGAACTTGAGGAAGAAGAGGATCGAGGCGAACGCAGCATAA
ENSDARG00000017522	ctdp1	0.0471645	CTD (carboxy-terminal domain, RNA polymerase II, polypeptide A) phosphatase, subunit 1 [Source:ZFIN;Acc:ZDB-GENE-040720-1]	ATGGAGGAGCCTGCAGACTCCGGCGGCGGTGCGGCAGCAGAGGGCCCCGTGGTGCAGGTGACGGAGATCCGCTGCCCCGCAGGAGCTCGTCCCCTGCGGCTGCTCGAGTGGAAGGTGAAACCCGGAGCTCTGGTCAACGTTGACTCCGTGATCGCGGTATGTGCGCCGATCCCCGCCGAAAGCGAGTCCAGAGCGCCCGAAAAGAAGCTCAAGTCGGACCGCGCTGGAGTTGTGCAGGAACTGTGCTGTCAGCTCGGGCAGGTCATCGCGCCTGGAACTGTGATAGCCAAGGTGGAAGAATGCTGTCATCCCATTGTAATGAAGGGCTTGTGTGCAGAATGCGGCCAGGATTTAACTCAAATGCAGAGCAAGAACGGAAAGCAGCAGGCGCCCATCTCT…
ENSDARG00000077860	ankhd1	0.740253	ankyrin repeat and KH domain containing 1 [Source:ZFIN;Acc:ZDB-GENE-090421-1]	ATGCAGGATGCAGTAGCCGGGACGGCAATGCTGACGGACGGCTTCGAGGACGAGATTGACTCGGTGACTCCGCGTTCCCCTGCGTTAGGGATGGGGGTTGGAGCTACACCAGGAGCCGGACTCGGGGGCCTCGGGATCGGCGTCGGTGGCAAGAAAGTCCGCTTGTTCGGCGAGGCTGGCGGGCCCACCACAGACAGACTTGATTTCAAACTCACAGCGGCCGCAGTGCTCTCCTCGGGCCCCGGATCCGGCAGCGACGAGGATGAGGTGTCTGAGGTTGAATCATTCATACTAGACCAGGAGGATCTGGATAACCCCGTACTAAAGACAGCTTCAGAGCTACTCCTATCAAGCGCTGCAGACGGAGCTGACCTCAGAACAGTAGACCCAGAAACACAG…
ENSDARG00000052097	trim35-31	-0.44912	tripartite motif containing 35-31 [Source:ZFIN;Acc:ZDB-GENE-061009-3]	ATGGCTTCGCTTTCTGAAGAGAATTTTTCTTGTCCCATTTGTCATGAAATCTTCAAGGATCCCGTGGTTTTATCTTGCAGTCACAGTTTCTGTAGAGAGTGTCTTCAGCAGTACTGGAGAGCTGTGGATATCCAGGAGTGTCCCGTCTGCAGGAGGAGATCCTCGAGAGATGATCCTCCAAACAATCTTGTGTTAAAAAACTTGTGCGAGTCCTTCCTGAAGGAGAGAAAAGAGAAACCTTCACCAGGATCAGAGGAGATCTGCAGTTTACACGGTGAGAAACTCAAACTCTTCTGTCTGGAGGACAAGCAGCCGGTGTGTTTGGTGTGCAGAGACTCAGAACAGCACGACAATCACAAATTCAGACCCATCGGTGAAGTGGTTTCATCACACAAGGAG…
ENSDARG00000045015	cyp27b1	0.308919	cytochrome P450, family 27, subfamily B, polypeptide 1 [Source:ZFIN;Acc:ZDB-GENE-111005-2]	ATGATGATGGTGCTTCACCAAGCGCTGAAAGTGACCGGCAGGAGCGCGCTCCCGCTGCTCAGGTTTGCCGAGCGCTGGGCTGACGTCATTCGCGCGCCCCCGACGCCGCAGGTGAAGACGCTCGAGCAGATGCCCGGTCCGTCGCCCGCGCGCTTCATCCGGGACCTGTTTATGAAACGCGGGTTCTCGCGCCTCCACCAGCTGCAGCTGGAGGGCCGGCAGAAGTACGGGCCCATGTGGAAAGCCAGTTTCGGGCCCATCCTGACGGTGCATGTGGCGGAGCCGGAGCTGATCCAGCAGGTGCTGCGGCAGGAGGGGCAGCACCCCATGCGCTCAGAGCTCTCGTCCTGGAAGGATTACCGGGCACTGCGGGGGGAAGGATACGGGCTGCTGACCGCT…
ENSDARG00000101490	si:ch73-281i18.6	0.169972	si:ch73-281i18.6 [Source:ZFIN;Acc:ZDB-GENE-141219-21]	ATGCTTGATAACAGATATAAGCGAGAAGAGGCTGAATCCAAAGCCCGAGAGAAAGCAGAGAAACAGGGGATCGAACGAGAGAAACACTTCCAGAAGGAGGAGCTGGAACGCTTGGAAAGAAAGAAGCGTCTGGAAGAAATCATGAAGAGGACTCGTAAGAGTGACGCAGGAGCACAGAAAGATGTTAAAACTCCAACTCAAGTGAATGGCAGAGTCACTGACAGCGTAATACAGAAAAATCCGTCAGAAGCTCTTCATAGTGGTGCGACAAACCAATCACCAATGAGCTCTGTGTCCTGGGACGCAGCACCGGTCATTAACGGAGCTCCGCCCACTAAGCATCAGAATGGACTGTCCTCCAATGGAGACGCAGCAGACTTTGAGGAGATAATCAAGCTG…
ENSDARG00000008100	slc7a10a	0.501345	solute carrier family 7 member 10a [Source:ZFIN;Acc:ZDB-GENE-080116-1]	ATGGATGGAACCGAAACGAACCGGAGAAACTGCGCGAAGTCGGAGCAACAGAAGATGTTGGACTCCAGAGGAAACCAAAGTGGATCTAAAGACAGAGTGACTCTTAAGAAAGAAATTGGTCTTTTGAGCGCGTGCGCCATAATTATAGGCAACATCATTGGCTCAGGGATCTTCATCTCTCCAAAGGGGGTTCTGGATCATGCTGGCAGTGTGGGGTTCTCACTCATCGTGTGGGTCCTGGGAGGCGGAATCTGTGCCCTGGGATCTCTTTGTTATGCTGAGCTGGGCGTCACCATCCCCAAATCAGGTGGAGACTACTCATATGTGACAGAGATCTTCGGGGGACTGGTGGGCTTCTTGTTGCTGTGGAGTGCAGTGTTGATCATGTACCCAACGACT…
ENSDARG00000041340	mrpl51	-0.342379	mitochondrial ribosomal protein L51 [Source:NCBI gene;Acc:797002]	ATGAACACATTATTGCAGATATTAATATTTCTGACTGTGTGTGTGTGTTTGTGCAGCATGTCCGTGTTTGGAGGATTGTGGAGGAGCGCTGTAAACTTGTGTCAATCTTCGAGACTCTTCAGCACAGGCTCCTGTGCTCGAATACGAATGCACGCCATTCCCAAACTCAAAGAAGTGGACCGCTGGACGGAGAAGAGGAGCATGTTTGGGGTTTACGATAACATCGGTATTCTGGGCGACTTTAAAGCTCACCCTAAAGACATGATCCGGGGTCCGGTGTGGGTGCGCGGCTTCAGAGGAAACGAGCTTCAGCGGCTGTTGAGGAAGAGGAATATGGTTGGAGACCGCATGATGACGGAGGACCGACACAACCTGCAGAAGAGGATCAGTCACCTGTAC…
ENSDARG00000045873	frs2a	-0.338393	fibroblast growth factor receptor substrate 2a [Source:ZFIN;Acc:ZDB-GENE-060503-462]	ATGGGGAGCTGCTGTAGCTGTCCCGATAAAGAGATCATCCCTGACAACCATCACAACAAATTCAAGGTGATAAACGTGGATGATGATGGTAATGAGCTGGGCTCAGGTGTGATGGAGTTAACAGAGGAAGAGCTCATTCTGCACACGCGCAAACGAGACGCCGTCAAGTGGCCGTATCTCTGTCTGCGCCGCTATGGGTACGACTCAAACCTCTTCTCCTTCGAGAGTGGCCGGCGCTGCCAGACTGGACAAGGGATATTTGCGTTCAAATGCGCTCGGGCCGAGGAGATCTTCAACATGCTGCAGGACATCATGCACAACAACAGCATCAGTGTGGTGGAGGAGCCTGTGCTGGAGCCTGAGCTTCCTGCGACGCCACACACACCCACCACTCCAGGT…
ENSDARG00000088072	usp43b	-0.230825	ubiquitin specific peptidase 43b [Source:ZFIN;Acc:ZDB-GENE-120524-2]	ATGGATAAACGCGACAAAAAGGCGAATAAAGACTCAGGAAGCAAGTCGACTAAACGCACAGGGAAGCTGTTCCGGAGGAAATCGTTTAAATCCGTGGAAAGTTTGGTGAGTAGGATCTTGAAAAGTTTGGGAAGCTTAGCAAGCGGCGGAGAAACAGCCGAACGGTCGGATGCTGAGGATGATGACGGAGGGTTTGGAGAAAGCGCACCTTGCGCGGGAAACTCGGTGAAAAAGGAGGACAGCAGCACCAGCAGCAGTCAGGTGAGGAAAAGTTCGTCTCTTACCAGCCGTTCCTCCGCGAAAGAGCGAATGTTTTCGCTGTACGGTGATAAAACCCCGGGTGTGCTGGGTCTGAAGAACCACGGGAACACCTGCTTCATGAATGCCGTCGTGCAGTGC…
ENSDARG00000070874	asmt2	0.240861	acetylserotonin O-methyltransferase 2 [Source:ZFIN;Acc:ZDB-GENE-070410-45]	ATGGCTGAGCATTTGTCCCAGAGTGAACTGGACTATCCTTTCAAGCTTTTGGAATATTTCAATGGATTCAGGATCTCTAAGGCGATATTTTCAGCTTGTGAGTTAGGGGTGTTCGACCTGCTCCTCCAGTCCCAAAAGCCTCTGAGTGCAGCTGAAGTGGCAGAGCAGCTTGGCACCAGTCAAGATGGCATTGAGCGTCTGCTGGATCTGATGGTTGCCATTGAGATTGTGGATGTGGAAGTGGTGCAGGGAAACGCTCTTTATAGCAGTACAGATGTTGCTAATCTCTACCTGGCCAAAAGCAGCCCCAAATCTCTGCATGATTTGATCATTTATTCCTCTCAGACCATCTACCCGCTCTGGAACAATCTGGTAGACGCTGTTAGGGAAGGGAAGAAC…
ENSDARG00000045641	usp3	-0.691227	ubiquitin specific peptidase 3 [Source:ZFIN;Acc:ZDB-GENE-030131-5142]	ATGGAGTGTCCTCACCTCAACTCCAGTGTCTGCATGACAGTGGATCTCACCCGGTTCCCCAACGGTTCCCCTTCTTCATGGTGCTGTTCCGTTTGCCGGTCAAACAAAAGCCCTTGGGTTTGCCTGACGTGTATGAACGTGCATTGTGGACGGTATGTTAATGGCCATGCCAAAAAGCATTTTGAAGAGATTGAAGCTCCAGGTTGCAGCCAAAGGAAGCCAGACAGAGAAAAGTTGAGGGAGAAGGGTCAACAGCACTCTGTGTGTATGGACTGTAACAGTTATAGCACATTCTGTTATAAATGCGACGAATTTGTGGTGAATGACACAAAACTTGGGCATGTGCAGAGGGTCAGAGAACATCTACAGAGTTTGGAGAACTCTGTGTGTAATACCGAC…
ENSDARG00000103025	hmgcs1	0.498693	3-hydroxy-3-methylglutaryl-CoA synthase 1 (soluble) [Source:ZFIN;Acc:ZDB-GENE-040426-1042]	ATGCCTGGATCACTCCCTGCGATTTGCGAGTCCATGTGGCCCAAAGATGTGGGAATCATCGCTATGGAGGTGTATGTCCCATCTCAGTACGTTGACCAAGCAGAGCTGGAGGAGTATGATGGAGTCGGGGCCGGAAAGTACACTGTTGGTCTGGGACAGGCGCGCATGGGATTCTGCTCGGACCGCGAGGACATCAACTCTCTGTGCTTGACAGTGGTGCAGAGGTTAATGGAGAGGAACGGCCTCTCGTACGAGAGCGTGGGCCGGCTGGAGGTGGGCACAGAAACCATCATCGACAAGTCCAAATCCACCAAGACTGTCCTGATGCAGCTGTTTGAAGAGTCGGGCAACACTGATGTGGAGGGAGTGGACACCACTAACGCCTGCTATGGGGGTACC…
ENSDARG00000061439	ugt5c3	-0.0465012	UDP glucuronosyltransferase 5 family, polypeptide C3 [Source:ZFIN;Acc:ZDB-GENE-050419-23]	ATGGCACCACTTTTTAAGAACCTTTGTTCTGTCTCACTCTGGATAACAATCATACCCCTTTTTGGATTTCTGTGCGATGGTGGCAAAATCTTGGTGGTGCCTTTGGAGGGAAGTCACTGGTTGAACATGGACATCCTCATCAAGGCTTTACATGGAAAAGGGCATAGCATTGATGTAATACGTAACACCAATAGCTGGTATGTCAAGGAGAAATCTGATTATTACAACTCCATAACCATACCACAATCCAAAGGAATGGACGAAGAATTTGTAGACGACATGATCTCCAAAGTAATCAACCATGAAAGAGGAAAAAGCTCCTGGCTGAGCACTGTAAAGTTGTTTTTTGATTCAGTTATAGACAATTATGAAATGACTAAAATGGTATGCGATATTACA…
ENSDARG00000104269	si:ch211-271d10.2	-0.168108	si:ch211-271d10.2 [Source:ZFIN;Acc:ZDB-GENE-141212-343]	ATGAGAGGAACGAACATGTGTTGGAAAATCATCGCCACTTTGAGTTTGGACTGTTTTAAAGGCTCTCCGTCGTCCTCTCACAGGTCATCCACCAAGCTGGGATCAAGTCAGGCGGCCAGCATGGAGAGCAGTTCCCTGACCGGCAGTCTGTCTCTGGGCTCAGACATTCCTCACTGCCAGTGCTGTATCTCCTATGAAGCCAGACTCAAGCGACTGTCCTGCGGTCATCTCTACTGCGACCCCTGCTCCGATCAGATCGTCAACCTGGCTTTTGAGGACATCGAAGGTCTGGCTGAATATCCCTGCCCCATGTGCAAAACCCTGCGTCACCTGGGTGGCTTTGTTCCCATACACGGCTACCCAGGAATGACCCACTGTTCGCCCTTCGGGAGTCAAAAG…
ENSDARG00000052520	sgms2a	-0.0466634	sphingomyelin synthase 2a [Source:ZFIN;Acc:ZDB-GENE-070730-2]	ATGGCATCGTCAGACCACCAAGGAAACAAGGAGCCCACAAACACTTCCCGAACAGATGGAGCTCCATCCACGGGTGCAACCTGCCCCGTCCACTCAGCCGAAGACGCAAAGCGAAACGGCTTAAGAAAAGGCCTGGTCCGACATCGAGACTACGTCAAAATCTCTGTTCCAGAAGGAAAGGGCAACCGATTGCCATCGGAATGGTGGAAGACGTTCATCGCCTTGTTTTATGCAGCTTTAAACCTGGTTTTGACTACGGTTATGATCACGGTGGTTCATGAGAGAGTACCACCCAAGGAGGAAAGCCCACCCCTGCCGGATAAGTTTTTTGACTATATAGACCGCGTGCAGTGGGCGTTTACTGTGACTGAGGTCAACGGCATGGTTCTGGTGTCTATA…
ENSDARG00000018542	hapln4	0.502761	hyaluronan and proteoglycan link protein 4 [Source:ZFIN;Acc:ZDB-GENE-060503-243]	ATGTTTAATGGAAAGGACGATACTGGGGCAGTTATAGTCCAGACTGCTCCAGGTAAGGTGGTCACTCATCGTGGTGGAACCATCACCCTTCCCTGCCGATACCACCATGAACCAGAGGACATTGATCCTAACCGCATTCGCATCAAATGGACGAAGGTTTCTGATGCTTTCCAGTTTGAAGATGTATTTGTGGCACTGGGTCGACAACAGAAGGCATTTGGGTCTTACCAAGAGCGAGTGTCTCTAGAGCAAGCAGGACCTGGAGATGCTTCGGTTATAATTCACAACATCACCTTGGAAGACTACGGTCGATATGAATGCGAGGTCACTAATGACATGGAGGATGACACAGGATTTGTCAATCTGGACCTTGAAGGTGTTGTGTTCCCATACTACCCT…
ENSDARG00000074253	olig3	-0.452174	oligodendrocyte transcription factor 3 [Source:ZFIN;Acc:ZDB-GENE-080903-1]	ATGAATTCGGACTCGAGCTCCAGCAGATCTTCCTCTCCAGACATGGATGGGATGTACCACCACCATCACCACCACCATCACCACCAGGACGGCCTGCTAAACTCCGTGTCCTCCACCCAGAACGAGCTGCTGCAGAAGATGGCCAGCGAGCACCTCTCCAAGACGCCCAGCGGCAGCAAGTACAAGCTGAAGAAGCAGGTGACCGAGCAGGAGATCCAGCAGCTGCGGCTCAAGATCAACGGGAGGGAGCGCAAGCGCATGCACGACCTGAATTTGGCGATGGACGGGCTCCGAGAGGTCATGCCGTACGCGCACGGGCCTTCCGTGAGGAAGCTCTCCAAAATCGCGACGCTTCTCCTGGCTAGAAATTACATCCTGATGCTCACGAGCTCGCTGGAT…
ENSDARG00000078768	abhd15a	-0.356187	abhydrolase domain containing 15a [Source:ZFIN;Acc:ZDB-GENE-131121-270]	ATGCTGGAATGGATTGGCACGGTTTGTTTTCTGATTTTAATGGCCATACTCTGGCCAGTGGCGAAGTGTTTTGGGGCGGCGAGTCACTCCACGTTGCTGCTTCCGCGGCGCGACAGCAAAAGACCCGCGGAGAGATGCGATTCCAAACTGGAGGAACAAGGTGAATCAGCCGCGGTCGCCCTCATATGCAAGCCCTCGGCGTTGGCGAACTACCTTCTTAAACACTGCATGACTTTTTGCAAGTCTTTGTCGATACCGTCGTGGAACTGGCGCGTGAGCTCGTCTTTACAGACAGTTTTCGGCGCTCTGTGGCCGGTGGAGTGTCCGGTGCATTTTATACGAGATCATCTGCAGCTGAGCGACGACGGACTGGTGGCGCTGGACTGGGCTGTCGTTGGT…
ENSDARG00000062357	tafa1a	-0.191861	TAFA chemokine like family member 1a [Source:ZFIN;Acc:ZDB-GENE-090313-124]	ATGAGACCATCCAGCAGCACCTGGCACCGCCTGGAACCAACATACAGATCCTCGGAAGGAGGGACATGCGAGGTGATCGCGGCGCACAGGTGCTGTAACAAAAACAAGATTGAAGAGAGATCTCAGACAGTGAAGTGCTCCTGTTTACCTGGGAAAGTGGCAGGAACCACCAGGAACAAACCCTCCTGTGTTGACGCCTCCATTGTGATTGGGAAGTGGTGGTGTGAGATGGAGCCGTGTCTGGAGGGAGAAGAGTGTAAGACTCTACCAGACAACTCCGGCTGGATGTGCTACTCTGGAAACAAGATCAAAACCACCAGGAATACCCACCCATACACATCCTTGTAG
ENSDARG00000019135	ankef1a	0.291568	ankyrin repeat and EF-hand domain containing 1a [Source:ZFIN;Acc:ZDB-GENE-041001-196]	ATGTCCTGCAAACAGGCCAAAGGAAGGCTTCAAGTCTTGCAGATCTATCGGCTGCTTCAGTGTATCCAGGATGGAGATAAGACGTACATAGAGAAACTAATCAGCATGGGTGTTGACGACCTCATCAATCTGACCGAGCCACGTGATGGCAATGGGGTCCTGCACTTGGCAGCAGTGACCAACAAACCCGACATGCTGGAGTTCCTCGTTGATCAAGGTGCCCGTCCAGATGTGCAGGACAGAAGTGGACGCACACCACTGATGCTGGCTGCCGAACTTGGATATGATGGTATCGTGTCTCTACTAGCCAAGAAGAACGCAGACATGAAACTTGTAGACATAGAAGGGAAAGGCGTGCTCTTCTACTGCCTCCACCCCACCAAAAGACACATGCGCTGC…
ENSDARG00000068711	crfb4	-0.533202	cytokine receptor family member b4 [Source:ZFIN;Acc:ZDB-GENE-070905-3]	ATGTCCGCTTTTATCAGTTTTTCTGTTGTCTTGTTTAATATCATCGATGTCATCACAGTGTTGTCAGAAAATGTGCCAGTCCCGGAGAATGTGAGAGTAATCTCTATAAACCTGGGATTAGTTTTGGAGTGGGATCCACCACAAACAACTAATAATCATCCATTTAAGTATACTGCTGAACTGAAAGGGTGGAGGGGTTATGATCCAGTTTGTCAAAACAGCTCATCGCTAACCTGTGACTTTACTGACAATGTTACCATTTTTGGTTCTTACCAACTTCGTGTTCGGACAGAACTAGATGGAGAAACATCTGATTGGGTGGAGACTAAACAAGTTGCAGTGGACAAAATAACTGAGATTAGTGCTCCTCATGTAGAACTGAGAAGTAACAATGGACAA…
ENSDARG00000043002	vmo1a	0.355638	vitelline membrane outer layer 1 homolog a [Source:ZFIN;Acc:ZDB-GENE-131121-600]	ATGCGTCGTTTATTTTCTATGATTTTACTGCTGTCCATCATTGGGCTGCACGTGATCAGTCCTTTCACAACAGATAGTTGGTTGTGGAACAGCGAGAAAAGTATTGAGATGGCTGTTGATAATGGAGGAGAGTGGGGCTCATGGGGGCCTGCAGAAATGTGTCCATGGGGATCGTACGCCCGAGGGTTTAATCTCAAGGTGGAGGAATCTTCCCCCTTTTCACTTGATGAGACGTCAGTCAATGGGATTCGTCTTTACTGTGTCAGTCCGGACAACGTCTCCAATGTTGTTGCTGTAGTTGAGTCCAAAGTTTCAAACTGGGGCGAGTGGACACCTGTCGATTGGTGTAGATCTGGATTCCTGAAAGCTTTCAGGTTGAGAGTTGAGTCTCCTCAAGGA…
ENSDARG00000090854	lsm11	-0.416582	LSM11, U7 small nuclear RNA associated [Source:ZFIN;Acc:ZDB-GENE-050309-124]	ATGGAGGAGGGTGAGAGAAAGTCTGAAAGTGTGCGCTGTCCAGCATCTTCCCAAACATCTGACCAGCAAAACACTACAGAATCCACCGGCCAAAACCCAGAGACTGACGAAGACGACGTCGAAACTAAGCTGGACATCAGATCGGATAAGTTTGACCCTCTGCTCGCTCTGTATTCCCCTCAAGTGCCTTTGCCTTACCCCAATATCAAGTGCTTTAATAACATCGCTGAATATGAGAGCTTCATGAAAGGGGGTCGAGGCCGAGCCAAACCCGAAAATGTGGAGAAAAGACTAAGAAAAGCTCAGAAAGGTAAAGCTGATCCGGAGAGGATCGAGAGGTTGAAGAGACTGATGGTGAATAACCCGGTGCCGGAGGAGGGAGAGGGGAGCGGAGTCAAG…
ENSDARG00000056683	cdk5	-0.183318	cyclin-dependent kinase 5 [Source:ZFIN;Acc:ZDB-GENE-010131-2]	ATGCAAAAGTATGAGAAGCTGGAGAAGATAGGAGAGGGTACATATGGTACCGTTTTCAAGGCTAAAAACAGAGAAACGCACGAAATTGTGGCCCTCAAACGAGTCCGACTGGATGATGATGATGAGGGCGTACCAAGTTCAGCTTTACGAGAAATTTGCCTCCTGAAAGAACTGAAGCATAAAAACATTGTAAGGTTACATGACGTCCTTCACAGTGATAAGAAACTCACATTAGTGTTTGAATACTGTGATCAGGATTTGAAGAAATACTTTGACAGCTGTAATGGTGACTTGGATCCAGAGATTGTCAAGTCTTTTATGTACCAGTTGTTGAAGGGTCTCGCCTTCTGCCACAGCAGAAATGTTCTCCACCGTGACCTTAAACCACAAAACCTGCTC…
ENSDARG00000012446	zgc:113057	0.159964	zgc:113057 [Source:ZFIN;Acc:ZDB-GENE-050508-3]	ATGGAGCCCTTAGAATTCGAAGTGAATGGCTCTGAGCCAGAATTTGATCAGGAACTCAGCAAGAAAGATATTGAAGAACTTTTGACTACAAGGCCAAATGTTTTCAAACGCTGTAAACTTGAAACAGAAAGACACGATCAGGCATACGCCAGGCCTCTCGATGAACCGACTCTCACTATCAAAATCTTCGGAAGAGAAAACATGGGCCGGTCTTTACCTGGAGATGAAGTCTGTGTGGAGATCTTGAACACAGAAGAGTGTTTGTGTGAAGGAAGGGTGGTTGGATTAATAAATAGAGACGAAGACTCTTTAGTCTTTGTCTGTAAGATGGTGGAGGATAACCCAAAATGCGTTACCGCTGTTAACAAATGCATGACCAGAATACGAACAGTTCAAGGG…
ENSDARG00000078567	lonrf1l	-0.423076	LON peptidase N-terminal domain and ring finger 1, like [Source:ZFIN;Acc:ZDB-GENE-081104-397]	ATGTCGTTGCGGAGACTAGACCAAGACTACGCTTTGGAGGAGAGAGGACGGTTTTTTATACCATCCGAAACTGAAGGCGACTGGGACGTGGACGAGCATGTCGATCACCGTCAACTTGTTTTGCTCAAAGCTGAAGCTTTAGCGTCGGAAAACCGTCTCAAAGAGGCTGTCGATATGTTCGCCATGGCTCTCAGATACGGTCCTGTCAGGCCGGAGCAGCTGAGCAGTTTGGTCGGATGCGTCCTGCGCAACTTCAAGAAGAAATCAGAGGAGTCGCCAGCGAGAAGTGAGCCGAACTGGACACAGGACTGTGAATTAGACTGCCCTGGTTGCCACTGTTTCATAGCCGAGCCCGTGACGGTGACCTGTGGACACACGTATTGTAGGAGATGTTTACAG…
ENSDARG00000021444	prf1.2	-0.789683	perforin 1.2 [Source:ZFIN;Acc:ZDB-GENE-111212-3]	ATGAGGCACGTACCAGTTTACCTGTTAGTTTTCTGGGCTATGCTTCTCATTACCATTTCTGGAGAAGTTGAAATAGGCACTTCAAAAGAGTGTGAAAATGCTCACTTTGTTCCAGGATACAATCTTGCTGGTGAAGGATTTGATGTTGTGACCCTGGAGCGCAAAGGTACTTATGTGATCAACACAGAGAAATGGGATTTAGGAAACGGCACCTGTAACATGCGCACAAACCAATACATGAATGGAATCAAGCAGAAGCTACCAGCTGCAGTTGACTTCTGGAGGACCTTGCCAAAGTGTTCAATGAAAGTCTCCAGTCAGATCTTTGAATCAAGTGAAGCAGTGGTCGAAGAATCGTCTTCAGCTATCTCAGGCAACTGGAAAGCAGATTTAAGTGTT…
ENSDARG00000029263	hoxb3a	0.0558279	homeobox B3a [Source:NCBI gene;Acc:30339]	ATGCAGAAAACGACCTACTACGACAACTCGACACTTTTCGGAGGATACTCGTATCAGGGGGCAAACGGTTTTGGCTATGATGCCCCGGCACCAGCCTTCCAGAACTCAGCACATCTTGAGGGTGACTACCAAAGGTCTGCATGCTCCCTACAGTCGCTCGGCACCAGTGCACCCCCACAGCCTCAGCATGCCAAGACGAAAGAGCTTAATGGCAGCTGCATGCGGCCCAGTCTGCCACCTGAACACCATCCACCCCCCCAGGTTTCCCCTCCTCAGAACACTGTAAATGTTGCTGCCACGAATGCCACCCAGCAGCCAGGTGGCAGTGGTGGTGGTGGGGGGGCTGGCTCTGGGGGAACATCCAAATCATCATCCAAGTCATCCTCTATGGCCACAAAC…
ENSDARG00000030472	slc16a5a	0.305972	solute carrier family 16 member 5a [Source:ZFIN;Acc:ZDB-GENE-121108-4]	ATGGCACCTCAGCAACCTTCCAGCATGGAGGAGCAGTCCGGTGAGCTGTGTGAACCTGAATCTGAGGAGCTAGAGAAACAAGGACCAGGACCCCCTTCTAATGCAAATGCACCCGATAGCTATGATGCTCCAGATGGAGGCTGGGGATGGGTGGTTCTGCTGGCCACCATCATTGTTTTAGCTCTGACTCTGGCCTTTCCCTCCTGCATAATCATCTTCTACTTGGACCTGCAGAAAGAATTTGAGGCTACTAACAGTCAGACATCTTGGGTGCCGTCAATAATGACAGCTGTTCTGCACGCTGGAGGTCCTCTGTGCAGTGTGCTGGTGGACCGTTTCGGCTGTCGGGCGACAGTGATGTTTGGAGGAGTGCTGAGTGGCTTTGGGATGGCGGTCAGC…
ENSDARG00000042515	gpr176	-0.0869041	G protein-coupled receptor 176 [Source:ZFIN;Acc:ZDB-GENE-041001-183]	ATGATGATGGAGGCGGATAACGCGGAGAGCTGGTTTTCTCAGTCAGAAAACGGAACAATACTAAACTCCTCGAAGCTGGGTTTCCTAAACGCGTCGTCTCCTGTGGGTCTGTGGGGTGACGCTCAGGATAAAGAGGTGACACGGCTGGAGGAGATTGTGCACGCGCAGGAAAGAGCCTACAAAGATTTCACCACCACCATTCAAGTTTTCATCCTCATCGGATCCCTTTTGGGCAATACTGCAGTGCTGTGGTGCACGATCTACACAAATGTCTTCAAGTCCGTCACAAATCTCTTCATCAAGAATCTGGCGTGTTCTGGCATTTGTGCTGGTCTTGTGTGTGTGCCGTTTGACATAGCGCTGAGTGCCAGTCCTCTATGCTGCCTGTGGGTTCACACA…
ENSDARG00000042018	fhl2a	-0.000685221	four and a half LIM domains 2a [Source:ZFIN;Acc:ZDB-GENE-040808-49]	ATGACGGAGCGCTATGACTGCCACTACTGTAAGGAGTCACTGTTTGGGAAGAAGTATGTCCTGCGTGAGGACAACCCATACTGTGTGAAGTGCTACGAGAGCCTGTACTCCAACACCTGCGAGGAATGCAAGAAACCCATCGGCTGCAACAGCAGGGATTTGTCCTACAAGGACCGTCACTGGCACGAGGACTGTTTCCACTGCTTCCAGTGCAAGCGCTCACTAGTGGACAAGCCTTTCTCCACCAAAGACGAGCAGCTGCTGTGTACCGAGTGCTACTCCAATGAATACTCTTCCAAATGCCACGAATGCAAGAAGACCATCATGCCGGGCTCCAGGAAGATGGAGCATAAAGGAAACAGCTGGCATGAGACCTGCTTTACCTGCCAGCGCTGCCAG…
ENSDARG00000036943	golph3l	0.0323397	golgi phosphoprotein 3-like [Source:ZFIN;Acc:ZDB-GENE-051113-168]	ATGACCACGTTGACGAAGCGTAACCGTCGATCGGAGCCTCCAGCGGAGAGATGGAGCAACGCTGAGGAAGAGGAGGAGAAGAAGAGAGAGGAGGAAGAAGAAGAAGAGGACACCGACTGCAAAACACTGAGACTCACACTGATGGAGGAGATCCTGCTGCTGGGACTCAAAGATAAAGAGGGCTACACGTCCTTCTGGAACGACAGCATCTCGTCAGGTCTGCGCAGCTGTATGCTGGTAGAGCTGGGGCTGCGGGGCCGCATTCAGCTGGAGCCCCAGGGGACCCGGCGGAGGAAACTGCTGGAGCGCAAGGTGTTGTTGAAGTCTGCTGCACCCACTGGAGATGTGCTGCTGGATGAAGCTCTCAAACACATCAAGAACACTGAACCTGCAGAGAAC…
ENSDARG00000015476	iqch	-0.00633689	IQ motif containing H [Source:NCBI gene;Acc:567336]	ATGGCCAGCGTCCTCAAAAATAAAGACGAAGTTGGGAATATTTTAGTAAAGGTCCAGGATGATTTAAGACAGCTAAAAAAGAATATTGTTCAATTTACTGTGCAAGAAAATGGAGAAATTTTGGATATTCAAGCTCTGGATGCAGCCATCATCAGGACAGAAAATGGAATAAGGAGACACGCAGAGGATTATCTGAAAACCATCAATAACCAGGTTTTGACTCTACCTTCTATTGAAGAGCCTGAAAAGAAGACTGCTCATCCGAAACTTGTTACGTGGCAACCACCATACGAAGCATTACCAATTGCACATCCACATAGAAGCCCGATTCCAGGTCCATCTCCAGGGGAAAAGCACAAGACAGCATTTATCATGCGTCTGCTACATAACCCTTTTCAT…
ENSDARG00000089954	si:ch211-189e2.3	-0.0389054	si:ch211-189e2.3 [Source:ZFIN;Acc:ZDB-GENE-030131-6454]	ATGTGTTCAATCCCTGGTTTACCTCAAGTTGGATCACGTTTGACGGTTCATATCACAAGGGTAAATTTAACCCCACACACTGTATTAGTGGAATTTGGAGGGAATTTAAATCGTGGGCAAGAGAACAGGGAAATATGGCAACAACTTAAAGACATTGAAGTCCCTAGGAGGCGCCAACATGCTTTTGAAGGCAAACCTGGAGAAATTTGCTTGGTTTATGAAGACAGAACTTGGCACAGAGCAAGAATTATTTCAGAAACTGAATATGAGTACAATGTGTTCCTAATTGATGATGGAAAATCACTTTGGACGACAAGCGAAGTTTTGACAAAATGTCCACACAATCTTTGCGGTCTTGCTCCAAAAGTAGAGCTTTGTATATTGACCAATGTATCACCA…
ENSDARG00000002355	shpk	0.193558	sedoheptulokinase [Source:ZFIN;Acc:ZDB-GENE-060526-357]	ATGGCGGAATCACAGACCGGTTGCGATCGCTTTGTTCTCGGAATGGATCTGGGCACCACATCGGTGAAAGTGGTGCTGTTGGAAGCGCAGTCAAAGACAGTGACAGAGAGCAGGAGCTTCACTACAAACGCTGATATCAGCAGCAGCACACACACACATGCCAAAGAGCAGGATCCTGCACTTATAATTGCCGCTCTGGACCAGTGCATGGCTGCTTTGCCTAAAGACAAGCTGAAAAAAGTCAAGTTCATTGGAGTATGTGGACAAATGCATGGCATTGTGTTGTGGAAATCTAACTCAGGCTGTGAATGGCAGAGTAAAGATGGCATCACCAGATTCAGTCCCAAAGATGTCAGTCAGCTGATCACATGGCAGGACGGGCGCTGCGACTTTGACTTC…
ENSDARG00000069537	si:dkey-238c7.16	0.244926	si:dkey-238c7.16 [Source:ZFIN;Acc:ZDB-GENE-030131-4169]	ATGGGAGCAAAGCTCAGTCGAAAGAAGAGTGAAGCTGGGATTGGAGCAGAGACAGCAGATCCAGCTGTGGCAGAGACTGAAACAGCAGACGGGACTGAGAACCAAGAGCAGAAATGTTGTGAAGGGAACAAGCCTGAAGAAGAGAAGCCTGAGTCCTCAACCAACGTCCTGGACAGCATCACACAAGCTGTAGGAGAAACAGTGAACGCAGTCACTGAACAGATTGCTGCACCGGTGGAAGACGTGGTAAACAAAGGCATTGAAGCAGTGGAGTCTGCATTGGCATCCGTCAGTCTGATCGGGAAGGAATCTGCAGAGCAAGACCCCGAGCAGAAGTCTGATCCTGCTTCTTGTGATGTTGAACCCAGCCTTTTGGATGACCTGCTGAAATCTCCAATC…
ENSDARG00000044457	gfi1ab	-1.19422	growth factor independent 1A transcription repressor b [Source:ZFIN;Acc:ZDB-GENE-040116-8]	ATGCCTAGGTCTTTCTTGGTGAAGAGCAAAAAAGCGCACAGCTACCACCAGCCGCGATCTTTGGAGGATGACTTCAACAGACTTGATAATATTTTGGCTCATATATGTGCAGAAAGTAAAACTTCAGACGAGTCGGAGTGCTGTGCGGATGCTCTGACAGGCGACACGACTGGCGCTGGTTCACCAGACTCTCACCTTCTGGATCAAGCTGATCTTTCCTCCAAGTCTCCTCTCAGCTGTGAGGAAAGCGTGTGCGATCGCTCGTCAGATTACGAGGACTTTTGGCGACCACCATCACCATCAGCATCACCGGAGTCGGAAAAGTCTTTTTCACCCTCCGTGGAAGAAACACAGCCCTTCGCTGTACCCTTCAGGCCTTACGCTTGGAGCAGGTACTCG…
ENSDARG00000087798	pdyn	-0.544733	prodynorphin [Source:ZFIN;Acc:ZDB-GENE-060417-1]	ATGATGGAGTGGTATGTGTTGGTGTTGATGCTGAGCTTTCCAACCTTGAGCCAGGCAGATTGTTCAGCGCAATGCCTGAGATGCGCGCAACAGATCTCCGATTTGGACTCTGCGGTGAACCGCTTGACTTGTACTTTAGAGTGTGAAGGAGCCGTTCCGCCTACCGGTACACTTGACAGATGTGAGAAGGCTTTACAGGGGCTTTCAGATGATTTAGCGGAGCTCAATACAGGCGCAGACGGAGAAACAAACGCGTTAAACACAGATGAGGACCTCCAAGAGAAGACCTCCAACCTGGTAAAACGATACGGGGGATTCATCAAGAGGATCGACAAGAATAAAAATAAGTTTTTCTCTTCACCCTGGAAAGAGAACGCCATACTGAAAGGACTGTTCGCG…
ENSDARG00000101106	si:ch73-109d9.3	-0.734477	si:ch73-109d9.3 [Source:ZFIN;Acc:ZDB-GENE-141212-331]	ATGTCTGACACGCTAGTCATCACTTTCCAGACTCGGCTCTCCGCGGTGATGGAGACCGTCCTGAAGACCACCATGTACGAGATCACCCGGCTGGTGGAGGAGAGCTTCGTGGAGCAAATGGACCGGGGCAAGCGGGAGGCGGAGGTGCTGAAGCGGAGGCTGATCGTGTCCGAGGCCAAGCTGAGGGAGCGGGAGAGGTTTAAGAAGGTGAGGTGTGTGGACTGCGGTCGGACAGCAGTGTCCCGGAGGAGGTTACTTCATGTCAAAGGCCCTGAAACACAGAATAATTTGGACAATGCGCTTGTTGTAAAGCAGGAAAATGCCTCTGACAGTAGCTGGAGATGCAGTCCCAAAGGAAGCACAAATCAGGAGAAACCTTCAGCAACTCCAGAACCAAAA…
ENSDARG00000093521	b3gnt3.3	-0.246306	UDP-GlcNAc:betaGal beta-1,3-N-acetylglucosaminyltransferase 3, tandem duplicate 3 [Source:ZFIN;Acc:ZDB-GENE-081105-12]	ATGAGAAAGAAGAATGTGGAATCTGCACTATTATTTCTAACAGGTGTCGTGTGCCTGCTCATTATCACCAACAAAAATGACTCTAAAGAAGATGATGTGAATCTAAAGAGCAAAAAAACAGAAGAAATCCTTCATAATCAAGAAGATTTCTCTAGAACTGAAACTCTTCCGCCATCGACTTCATATTGTCAGCCGAATATGTCATTTTATAAACTTCCTGAATTCTCCACTCTGCCAGATCATATCAAAGACTTTCTGCTTTACCGACACTGTAAGAGTTTTCCCATGATTCTCGATGTGCCTGATAAGTGTGGTGGAGCTCAAAACTCTGCAGATGTCTTCCTCCTGCTGGTCATCAAGAGTTCTCCGGAGAATTACGATCGCAGAGAAGTTCTGCGG…
ENSDARG00000045443	agtr1b	0.14297	angiotensin II receptor, type 1b [Source:ZFIN;Acc:ZDB-GENE-110411-117]	ATGGAGAACCAAACATCAGCAATGAGCGAGGACCTCCATGTGAACTGCAGTATGTCTGGAAGACACGGCTTCATCTTCACCTTCATCCCTGTAGTCTACGGATGCAATTTTGTCATCGGGATCATTGGCAATAGCATGGTCGTGGCTGTCATATTCCGCTACATGAAGCTAAAGACAGTAGCAAATGTGTTTGTGCTCAACCTAGCCATATCAGACCTCACCTTCCTTATCACGCTGCCATTGTGGGCCACTTTCACAGCCACAGGTTACCACTGGATTTTTGGGGCCTTTCTGTGCAAGGCAAGTGCTGGAATGGTGATCTTCAACCTCTACACTAGTATATTCTTCCTTACTGCTCTTAGCATTGACCGATATCTTGCTATCGTACATCCGGTGCGC…
ENSDARG00000058958	trim35-7	-0.507441	tripartite motif containing 35-7 [Source:ZFIN;Acc:ZDB-GENE-050522-333]	ATGGACACTGAAACAGTGAAGATGTCTTCGCTCTCTGAAGAGGATTTATCTTGTCCTGTGTGTCGTGAAGTCTTCAAGAATCCTGTTATTTTGTCCTGCAGTCACAGTTTCTGTAGAGAGTGTCTTCAGCACTTCTGGAGGACTAAGGGCACTCAGCAGTGTGCTGTCTGCATGAGAATATCCGCTCACGAGCCGCTGTCTAACCTAGTGCTGAAAAACGTCTGCGAGTCGTTTTCTAAAGAGAGAAATGAGAAACCAGAGGAGATCTGCAGTTTACACAATAAAAAACTCAAACTCTTCTGTCTGGAGGACAAACAGCCTGTGTGTTTAGTGTGTGTAACCTCACACCAACACGACCAGCACACATTCAGACACATTGGGGAAGTGCTTCAGTCATAC…
ENSDARG00000019293	tfdp1a	0.143444	transcription factor Dp-1, a [Source:ZFIN;Acc:ZDB-GENE-040426-2883]	ATGGCCAAAGATGCTGGTCTGATTGAGGCCAATGGGGAGTTGAAGGTTTTCATTGATCAAAACTTGAGCCCTGGCAAAGGTGTGCTGTCTTTAGTAACGGTGCATCCACAGGCTTTGACTGTTGGAAAACAGCTGTTGCCAAAAACACTGGGCCCTTCCAACGTGAACATTGCACCACATATGGTTATTAGCACACCTCAGAGGCCCAGCGGCTCCAATGTGATCCTCATGAACAGCCCACACACACCAAGCTCTCAGTTTATTACCCAGAGTCAACCGTCAGAAGCCTCTCCTTGGTCTTCAGGAAAAAGGGGTAAGAAGGGGGAGAAGAATGGGAAAGGCCTCAGACATTTTTCCATGAAGGTTTGCGAGAAGGTCCAGCGGAAGGGTGTCACAACT…
ENSDARG00000078167	si:dkeyp-100h4.1	0.196202	si:dkeyp-100h4.1 [Source:ZFIN;Acc:ZDB-GENE-081103-7]	ATGGCAGAGGAGCGAGTAAAGGACTCTCTCTCAGAGAAACACAGTGTGAGATCAGGATCATGTGTCTCCAGCTCTGTGTCTCTGAAGAGTGACCGGTCTAAAGATTGTCCACCAGTGTTCAGTGGGGAAACACCATCATCTGCCCAAAGTGTTGAATTTGAGTCAGCAGATTCAGGAGACGAGACTCACAGGAGACACAAGAGCTTCACAGACAATCTCCAGTCCATCTTCCAGAATCTTGAGAGTAAAATGTTCACATTTCTGAAGAATGAACTGGAGAAATTTAAGAAAATCTTACAAGAAAACAGACAAGAGATTGTGAAGGAGTTTAATGAGAACAGAAGCAGAATCACAGAAGCAGCTCTTGATCTCACAATCTTCTTCCTGAGAGAGATGAAG…
ENSDARG00000101085	ss18l2	0.068569	ss18, like 2 [Source:ZFIN;Acc:ZDB-GENE-050417-268]	ATGTCTGTTGTTTTTGTTCCCAAAAAGCAACGCGGAAAAGCACAAATCAACCAGGAGACAATTCAGAGACTGCTGGATGAGAATGATCAGCTGGTGAGATGCATCTCGGAGTATCAGCAGAAGGGTCGAGCCACCGAATGTGTTCAATACCAGCAGATTCTGCATCGTAATATCGTGTATTTGGGAACCATAGCAGACGCCAGTACAGAGATCCAGCCGGAGGACACACAGACTTCTGCTGACCACTAG
ENSDARG00000007250	use1	-0.311029	unconventional SNARE in the ER 1 homolog (S. cerevisiae) [Source:NCBI gene;Acc:393294]	ATGTCAAATATGGCCACGTCCAGACTGGAGATTAATTTCGTCAGATTATTGTCGCGCTGTGAATCGCTGGCTTCAGAGAAAAGAGCCGAGACAGAATGGAGACTAGAAAAGTATGTCGGTGCTCTCGAGGAGATGTTTGTCGCCCTCAAAAAAAGTCCCAGCAAACCCACACCGGAAACGCTGACAGACTACAACCGTAAAGTGGATTTCCTCAAGGGGCTTTTAGAGGCAGAGAAACTGCCGTCTCCAGCTGAGAAGTCTTTAGCCAATCAGTTTCTGGCTCCCGGACGAACGCCGACGATCTCCAGTGAGAGAACGCCAGCCAGCAAAACAGTCCACATTCAGAGCAAAGCCAGATGTGCTGGAGAGATGCGGAAAGAGTTGATGAGCAGCGGTGTG…
ENSDARG00000113690	si:ch211-223g7.6	0.210392	si:ch211-223g7.6 [Source:ZFIN;Acc:ZDB-GENE-050420-222]	ATGGCAAATGTAAAACAGCTGCTCAGGAACTCACTGGATGAACTGGAAGAAGATGAACTAAAGGACTTTCAATGGTATTTAATGAATGACCATAGAGAGATTTCAAAAGCTGAAATGGAGAATGCAGACAGGCGAAATACTGTGGATAAGTTGGTGTCATGTTTTGGATCAGAAAGAGCTGTGAAGATCACAGTGGACTCCCTGAGGAAAATCAAGCAAAATCAATTAGCTGAAGAGCTGGAGAAAAAACAGCAGCAAGGTGCAGCTTCAGAGACCTGTAAATCCCCTCCTGTTGATTACACAAACACCAGCCGTGAGCTAAAGGAGAAGTTAAAGGAGGACTATAAGCAGATATTGCTTGGTAATTCACAGACGGGTCACCAGAAGAAGCTGGATGAT…
ENSDARG00000011449	fes	0.309981	FES proto-oncogene, tyrosine kinase [Source:ZFIN;Acc:ZDB-GENE-100812-10]	ATGGGCTTTGCGGAGGACCTATGGTGTCCTCAGGGTCACGCAGCCCTCATGAAGCTACAAGACTCTGAGCTGCGTCTGATGGAGGTCATGAAGAAGTGGATGATGCAGAGAGCCAAGAGCGACCGCGAGTTCTCCATGCAGCTGCACCAGATGTCAGCCATGGTGGAGAAGATGGAGGGAACTCAGCCTGGAGGAGGACTCAACTACATCAGCCAGTTCAACAAGTCGTGGAACGTGCTGGTCAGTCAGACGGAGAGCCTCAGTCGTATTATGCGCAAACATTCAGACGATCTGATGGTGGGACCCCTCAGTAAACTCACCCTCCTCATCCGGGACAAACAGCAGCTGAGGAAGACTTACGGGGAACAGTGGACGCTTCTCAACCAGGACATGTGCAGG…
ENSDARG00000044753	idh3b	0.422795	isocitrate dehydrogenase (NAD(+)) 3 non-catalytic subunit beta [Source:ZFIN;Acc:ZDB-GENE-040625-174]	ATGATGGCGGCCGCGCTGAGAGGGAGCGTCCTAACTCTCGCCAAGGGTCTGACGGGGGTCCGGTTGCAGCCTTTGTGTGCCCGTTCTCTGAGTTTGACCTCCAGTCAGAATGTTCCAGAGAGTCCACCGGCCCGTGCCGACAGCACTTTTAAGGTCACCATGGTCCCAGGAGATGGAGTTGGACCGGAGCTGATGACTGCAGTCAAAGAGGTTTTCAAGGCTGCTGATGTCCCTGTGGAGTTTGAGGAGTTTCATCTGAGCGAGGTGCAGAACATGGCTAGTGAGGAGAAACTGAACGAGGTGCTTTCCTCAATGAAGAACAACAGAGTGGCCATCAAGGGGAAGATTCACACTCCTATGGAATATAAGGGAGAACTGGCATCTTATGAGATGAGACTA…
ENSDARG00000006560	irf4a	-0.170319	interferon regulatory factor 4a [Source:ZFIN;Acc:ZDB-GENE-070912-330]	ATGAACTTAGATGGGGACTGCATCATGTCAGTCAGTTGTGGGAATGGCAAACTTAGACAGTGGCTCATCGAGCAGATTGACAGCGGGGAGTATTCCGGATTGGTTTGGGAAAATGACGAGAAAACCATTTTCAGGATTCCATGGAAACACGCGGGAAAACAGGACTACAACCGCGATGAGGACGCCGCTCTCTTCAAGGCCTGGGCTTTATTTAAGGGCAAATACAGGGAAGGACTGGACAAACCAGACCCTCCGACGTGGAAGACCAGACTGCGCTGCGCCCTGAACAAGAGCAATGACTTCGATGAGCTGGTGGAGCGGAGCCAGCTGGACATCTCAGATCCATACAAAGTCTACAGGATCGTGCCCGAGGGAGCAAAGAGAGGCTCTAAGGCCATC…
ENSDARG00000074302	gpr183b	0.099581	G protein-coupled receptor 183b [Source:NCBI gene;Acc:100150688]	ATGATGAGTCCTGATTTAGACCTGAACTTCTCTTCCAACTGCAACTTGTATGATCATCGTCCAGTGGCCCGGGTTCTCATACCACTGGTCTACTCCATCATATGTCCAGTGGGACTCTTAGGAAATGCTCTGGCTCTCCATGTGGTGATCTCCAGCACCACCAAAATTAATTCAATCACGCTTTATTCCGCCAACCTGGCTGTGTCTGATATCCTATTCTGCCTGTCGCTTCCTCTACGAGCTGTTTACTATGGATTGGGTTTCCACTGGCCGATGGGAGAAGTACTGTGTAAAGCCATAGCACTGCTCTTCTATTTGAACTGCTACGCTGGTGTGAACTTCATGACATGTCTGGCGGTGGACCGTTTTGTGGCGCTAGTGTTTCCTGCTAGACTGGCA…
ENSDARG00000061371	cdh18a	0.657122	cadherin 18, type 2a [Source:ZFIN;Acc:ZDB-GENE-060929-316]	ATGAGAGCAGCCAGCAGCCCTGCCTGTCTGTCCCCTCTGCTGCTGTGCCTATGTGTGCTCCAGAGGAGCTATGGGACCCCTTCTCCACCCAGCCCCACATTCAGCCACAACCAGACCAAACTGCCCAACGGCGACAAGGACTCGCACCATCGCCCCAAGCGAGGTTGGATCTGGAATCAGTTTTTCGTTTTGGAAGAGCACATTGGGCCAGATGCCCAGTATGTGGGGAAGTTACACTCAAACTCAGACAAAGGGGATGGATCTGTCCAATATCTACTCTCTGGAGAAGGTGCTGGGACCATATTCACAATCAACGAGTTAACAGGAGATATTCATGCAACAAAAAGCCTGGACAGAGAGAAGAAGAGCCATTATGTGCTTCATGCTCGTGCCATTGAC…
ENSDARG00000063574	mtg2	-0.0523384	mitochondrial ribosome-associated GTPase 2 [Source:ZFIN;Acc:ZDB-GENE-030131-2209]	ATGTTTGTGCGGCTGAAGATCCTGCAGAGGAGCGGGAGGACTGTGCGGGAGGCGCTGCTGCAGCGGGAGAAACACACACACACGCTGGAGGAGAGACTGTCGGAGAAGAAACTGAGCCGGTGTTTTGTGGACCAGCGGCGGGTGCGTCTGCAGGCCGGGTCGGGTGGTAAAGGAGCCTCCAGCTTCCACAGTGAACCACGTAAGGAGTGGGGCGGTCCGGATGGAGGAGACGGCGGCGCTGGCGGACACATCATCATCAGAGTGAACCGGCAGGTGAAGTCTCTGTCCAGCGTGTCGACAGTGTATCGGGGCAGAGATGGAGAGGCAGGAGGCAGCAAAAACTGCTTCGGACGCAACGCCAACCCCACATACATCTCTGTTCCAGTGGGTACAGTAGTC…
ENSDARG00000086471	pkig	0.499739	protein kinase (cAMP-dependent, catalytic) inhibitor gamma [Source:ZFIN;Acc:ZDB-GENE-050302-97]	ATGATGGACGTTGAGGCGTCATATTCAGAGTTCATAAACTGTGATCGTACAGGTCGCAGGAACGCTGTGCCGGACATTAAAGGAGAAGGAGGAGAGGGGGGGACCAGTGAACTTACCAAAGACATGGCTCAGATGGACCTGAAAGCTACAGAGGGAGATGCTTCTGGATCTCCAGCCCCAGAGGCAGAAGCATCTGGGAGCCAGGACAAACAGGGGACAGAGGGACCGTCATAA
ENSDARG00000002377	mief2	0.0561293	mitochondrial elongation factor 2 [Source:ZFIN;Acc:ZDB-GENE-060929-864]	ATGACGGACAGCTGGGAGGAGTTGAGCCTGGTCAGCGCCTCTCCTAAACTGCTCCACAAGGGGATTGAAGGAGTAGTCATGAAACAGATCGCTGCTGCCACCAAGAAAGCGGAGTTGTCCCAGCCCATCCCGATGCCCTCCTCAGAGCCACAGCGGTGTGATGCAGATCCTCCTCCTCCTCAAAGGCGGAAGCGGATGGATCTGTGTGTGTTGACGTTTGCAGATCGTCTGCAGCAGTACTACAGGACTAGAGTGTGTCTGTCCGCAGAGGAGGTGTGTGTCGCGCAGCAGCGAGCGCTAGACATCGCCACAGAGATCCAGGCCTTCCTGCACTCCAAACACCCCGACATGCCCCTGGGAGACATGACTCTGGCCGGGTCGCTGCTCGATGACCTGCAG…
ENSDARG00000052129	boka	0.098612	BCL2 family apoptosis regulator BOK a [Source:NCBI gene;Acc:445218]	ATGAAGGGCATGGAGATGTTGCGCCGCTCCTCAGTGTTTGCGGCTGAAGTCATGGAGGTGTTTGATCGCTCTCCCACGGACAAGGAGCTCGTGTCTCAGTCCAAAGTGTTGTGTAGGGATTATATTCACTCCAGACTGCACCGGGCTGGAATCGGGTGGTCGAAACCAGAACACGGGTCTGGAGGAACCCTGGCTGAGGTGTCTTCAGTCCTGCTGTGGTTGGGTGATGAGCTAGAGTACCTGCGTCCCAACGTCTACCGCAACGTAGCTCGACAGCTCAACATCACAATAGCCTCTGAGAATATCGTCTCTGATGCCTTTCTGGCCGTCGCTGCTGAAATCTTCTCCACAGAATATAGTCGAAAAGGTTTGGAAAAACATAAGGGTGTAACATGGGGG…
ENSDARG00000098029	si:ch211-129o18.4	-0.449907	si:ch211-129o18.4 [Source:ZFIN;Acc:ZDB-GENE-090313-22]	ATGGGGAGTCCGTCTTCAAGCATGACAGAGGGCGATGTGGAATGTTTTTCTGAGTACATGGAACTTTGGATCCATAGATTGAGAATTGAGGGATTGAGGCTTTGGCTTTCTGGAATATTAAGAATTCAAGTGGGTTTGGTGTCCATGGAGAATCTAAACCATCAGCTTTCGTCATGTGGATTTGCACTGCACAGAGATCTGGACAAAAACTATGTCTTCAGAGTCATGTACAGCGGATGCTTTGTCCAGTTAGAGCACGGAAATTACGTGATTGTGCTGAACCTGTTGAAGAGAGTTAGTCGTTTTGGAGGCAGAACTCAGAAGTTTATGATGAAGTGTCCAGCAGTGTTAGCGCCTCCTAATAGAGAGTACATCCAATGTGATTCAGACTCCATTCAG…
ENSDARG00000059773	SRCIN1	0.331289	si:ch211-278a6.1 [Source:ZFIN;Acc:ZDB-GENE-060503-699]	ATGGGAAATGCACCATCCCAAGACCCGGAGCGTGGCGGAGGTCACATGATCTCCACAGATGACCTGGAGTACCCGCGCGAGTATCGCACGCTGGGCAACAACACTCGGAGGTTCTCTAACGTGGGTCTGGTCCACACCTCCGAGCACCGGCACACGGTCATCGCCGCCCAGAGTCTGGAGACCCTCACCAACCTGCACAAGGCTGACATGGAGCGCAAACGGGATGTCTTCATGGACCACCTGAAGAACAAGTACCCGCCCCAGCACTCACTGCCACCCTCACCATCACCCTCACACGGCAGCATGAGGGGCAGCGCTGAGAGGAGTGCACGAGAACAGCAACAGCCAAACTACTGGAGCTTTAAGAGCCGTAGTCCACGTCACTCTCAGTCCACTCAG…
ENSDARG00000095453	si:rp71-17i16.6	-0.16153	si:rp71-17i16.6 [Source:ZFIN;Acc:ZDB-GENE-090313-410]	ATGACCATTGGGATGACGGAACAGTTTGACATGATGATGGAAAATAAAGAAATCCAGGATGACTGCAGTCTAAAAAGCAAGCAATACCTTCTCGCTTTGTTTGATGAATCGACTGCAGAGTATTTCCTTAGCCCTTCCTCATGCCCAAAGGAAACACCTCCATGGTTTTCCCAGCTGAAAGACAATTTGAAAGATTACAGTGCAGTTGCCCTGTGGGATACTCTGAGACTGCGCTCTACACAGATACTGCAAGAATCAAACACAGAGCCCTCGATGGAGATTACTGATGAGATTGCCAGACGGGTAACAGACTGGAAGACACAGATAAAGCAGGACCATCTGACCCACCTGTCAGAAGTGAAATACATGTTTCATTGTGCTCAGCGTAATCAAGCCATC…
ENSDARG00000056740	tmeff1b	-0.239454	transmembrane protein with EGF-like and two follistatin-like domains 1b [Source:ZFIN;Acc:ZDB-GENE-050706-143]	ATGCTGATGGGAAGAGGGTTTGTAAGCTGGACTGGAGCAGAATTATTATTATGTGTGTTCTGCTTGCTGACCATCACCACCACCATCATCAGCCCAGCACGCGGATCCGTCCAGTCATCCTACCCGCAGAACAGCGACTGTGCGTCCGGCAAAGGAAAGGGCTGTTTAGATCTGTCAGAGAAGAAGAGTGACCTGCGTGTTTGTGATGCCACCACGTGCCGTTTCAACGGGATCTGCCAAAACAACGGCGGAGACATCAAATGCGTATGCCAATTTCAGTGCTCGAAGAACTACATCCCGGTGTGCGGCACAAACGGAGACACCTATCAGAACGAGTGCTATCTGAAACAAGCAGCCTGTAACCAGCAGAAATCCATCGTTCTGGCCAATGAAGGCCCT…
ENSDARG00000033446	tap2t	0.159404	transporter associated with antigen processing, subunit type t, teleost specific [Source:ZFIN;Acc:ZDB-GENE-130531-48]	ATGGATTCAGATCAGGCTCATGTCAGCGTCTCCAGGGTTGTCCTGGTCCACTTCTGTCTGCTGTTCTGTGATCTTCTCTTCTGGGCTTGTGTATGGGCGATACTGCTGTGGCTGGATGGAGAGGGCAGTCTAGATCTATGGTGCCTGTGGGCTCTCAGGACCATCACCTTCGCCGGGCTTTATTTATTGAGCACACTTGTCCCAGAAAGCAACCTTAAACCTCTCCTGAAGCGCTGGGTCGCACTGTTGAGCTTCTTACCTCCAGTGTTCGACAGTATGCAGATATTGCTGGATGGCACCCTGAGGGGCTTCAATCCTGTTCCTGATCCTGGTATGGTGATTCTCAGCTCTGCTACGTCGATCCTCATTTATATGGTGTGGGAAATGGCCTTCCCACAT…
ENSDARG00000099899	si:dkeyp-51g9.4	0.227967	si:dkeyp-51g9.4 [Source:ZFIN;Acc:ZDB-GENE-160628-1]	ATGGCAGAGGAGCGAGTAAAGGACTCTCTCTCAGAGAAACACAGTGTGAGATCAGGATCTCGTGTGTCCAGCTCTGTGTCTCTGAAGAGTGACTGCTCTAAAGGTGGTTTACCTCCAGACCTCAGAGAGAAAACACCATCATCAGTCAAAAGACACCTAGAGGCAGATTTAGTTTCTTATTCAGACAATCTCCAGTGGATCTTCCAGAATCTTGAGAGCAAAATGATCAGATTTCTGAAGAATCAACTGAAAAACTTTAGAAAAATCTTACAACACAAAAACAGACAAGAGTTTATAAAGGAGTTTAATGAGAACAGAAGCATTATCACAGAAGCAGCTCTTGATCTCACACTCTTCTTCCTGAGAGAGATGAAGCAAGATCAAGCTGCTGATACTCTC…
ENSDARG00000077253	alkbh6	0.0123664	alkB homolog 6 [Source:NCBI gene;Acc:317736]	ATGGCAAATCTTTGTAAAAGAGTTGTGGACCTCGAAAAATACATTGTGAAAGAGGCTCCTCCGACTGTTTACTATATTCCTGATTTTATATCGGAGGCTGAGGAGGAGTTTTTGCTTCAGCAGGTGTACAGAGCTCCAAAGCCCAAGTGGACACAGTTGTCAGGGAGAAGGCTACAGAACTGGGGTGGATTGCCAAATCCCAAAGGAATGCTTGCTGAGAAACTCCCTGATTGGCTGCTAGAGTACACAGAGAAGATATCAGCTCTTGGAGCTTTTGCAGGAAAGACGGCTAATCACGTGCTTGTAAATGAATACAAGCCAGGGGAAGGAATTATGCCTCATGAGGATGGACCATTGTATCACCCCACTGTAACCACTATCACTGTGGGTTCTCATACA…
ENSDARG00000105063	si:ch211-64i20.3	0.0840783	si:ch211-64i20.3 [Source:ZFIN;Acc:ZDB-GENE-110913-55]	ATGGCAGAGGAGCGAGTAAAGGACTCTCTCTCAGAGAAACACAGGGTGAAATCAGGATCACGTGTGTCCAGCTCTGTGTTTCTATTAAATGACCGCTTAAAGCTACATCAAAACATCAGCTCAAAAGATCATCTACCAGACCTCAGGGAGAAAACACCATCATCTGCCAAAAGTGTGAGATCAGGATCATGTGTGTCCAGCTCTGTGTCTATGAAGAGTGACGGGTCAATGGGTCATCCACCAGACCTCAGAGAGAAAACACTATCATCTGCCAAAAGTGTAAGATCAGAATCATGTGTGTCCAGCTCTGTGTCTCTGAAGAGTGACGGGTCAATGGGTAAACCACCAGACCTCAGAGAGAAAACACCATCATCTGCCGAAAGTGTGGATGGAGATGAT…
ENSDARG00000100694	tnnt2b	0.0419011	troponin T type 2b (cardiac) [Source:ZFIN;Acc:ZDB-GENE-091106-2]	ATGAACGCTGTGGAAGAACCAGGAGAGGAAGAAGAAACAAAACCAAAGCACAAAACCTTTTTGCCACCTCATGTGCCTCCCAAAATTCCTGATGGAGAGAAAGTTGATTTTGATGATATTCACCGCAAGCGTATGGAGAAAGACCTGACGGAGCTGCAGACTCTCATTGAGGCTCATTTTGAGAAAAGGAAGAAAGAGGAAGAGGAGCTGATCAACCTCACACAGCGCATTGAAAACCGCAGGTCAGAGCGAGCAGAACAGCAGCGCATCCGCACAGAGAGAGACCGAGAGCGGCAGAACAAACTGGCTGAGGAAAAGGCTCGAAAAGAGGAAGAGGAGGCCAAGAGGAAGGCGGACGATGATGCAAAGAAGAAGAAGGTTCTCACAAGCTTCCAATAC…
ENSDARG00000093799	setbp1	-0.249921	SET binding protein 1 [Source:ZFIN;Acc:ZDB-GENE-060526-72]	ATGGAGCAAAGAGACCTTACTCGGACAGCCCGGCCCAAAGGAAATGAGGAGTTCTTCTCCACCGTTACAACCATCAACAGAGCAGACCTCAGTGAGGTGGGTCTCCTTGCTGGTTCAATAAAGAGCCTCCCTTTACCTGGAGAGCAGCAAGATCATGAAGAGGACGAAGACCTCGGTTTGGGGAAGGACATGGAGGTCACTTCCAATGCAGACAATGAGAGATGGGGGCAGGGAGACGGGTTGGAGGAGCAGGAGTTCTCCATCAAGGAGGCTAATTTCTCTGAAGGCAGCCTTAAGTTGAAGATCCAAACAACAAAGCGGGCCAAGAAGCCTCCTAAGAACTTGGAGAACTACATCTGTCCTCCTGAGATACGCATCACCATCAAGCAGCCAGGAGAG…
ENSDARG00000052851	golph3	0.0171848	golgi phosphoprotein 3 [Source:ZFIN;Acc:ZDB-GENE-041010-209]	ATGAGTACTTTGACCCAGCGGAGCTCCGGCCTGGTGCAAAGACGCACCGAGGCTTCGCGCAGCGCTGCGGCCGCAGACAGAGAACGCGGATCCGGTGACGAGGATTACGAGCCTCGTCGCGGAGAAGAGCCGGAGGACGATGACAGCGGCGACTCCAAAGAAACCAGACTCACCTTGATGGAGGAAGTGCTGCTGTTGGGCTTGAAAGACCGAGAGGGTTACACCTCCTTCTGGAACGACTGCATTTCGTCTGGCCTGAGGGGCTGCATGCTCATTGAGCTGGCATTACGAGGGAGACTGCAGCTGGAGGCCTGTGGCATGAGGAGGAAAAGCCTGCTTGCCCGGAAGGTTATATGCAAGTCTGATGCTCCAACAGGGGATGTGCTGCTGGACGAGGCT…
ENSDARG00000009844	dusp23a	0.0735102	dual specificity phosphatase 23a [Source:ZFIN;Acc:ZDB-GENE-030131-2554]	ATGTCATCTCAACAAAACCCCGCCGAGCCGCCGAACTTCTCTTGGGTCGAGCCATGCAAACTCGCCGGTCTGGCCCGTCCTACAATGGTCCACCACTACAGGTACCTGCTGGACCACGGCATCAAACACCTGGTCTCCTTGTTAGAGATAAAACCACCGAATTATGAGAAGTGTCCAGAGCTGAGCCTGCATCAGATCAGTATAGTGGACTTCACTCCGCCGAGTCGCAGTCAAATCCTGCAGTTCCTGAGCATCGTGGAGAAGGCTAATGCTAAAGGAGAGGGGGTGGCGGTTCACTGTGCGCATGGTCACGGCAGGACGGGCACCATGTTGGCCTGTTACCTGGTCAAAAGCAGACACCTGAGCGGTGAAGAGGCCATCAAAGAAATCCGCCGACTC…
ENSDARG00000018871	henmt1	0.0311614	HEN methyltransferase 1 [Source:NCBI gene;Acc:550540]	ATGACCGCCACACCGTTCTCTCCACCGCTGTACATGCAGCGATACCAGTTTGTTATCGATTATGTGAAAACCTACCGACCTAGAAAGGTCATCGATTTCGGATGCGCCGAATGTTGCTTACTGAAAAAGCTCAAGTTTCATCGCAACGGCATACAGTTGTTAGTGGGAGTTGATATAAACAGTGTCGTCCTCCTGAAAAGAATGCATTCATTAGCACCACTGGTGAGTGATTACCTTCAGCCAAGCGATGGCCCTTTAACCATCGAGTTGTACCAAGGGTCTGTAATGGAGAGAGAGCCGTGCACCAAAGGATTTGATCTTGTGACATGTGTTGAGCTGATCGAACATCTGGAGCTGGAGGAGGTGGAGAGGTTTTCAGAGGTGGTGTTCGGCTACATG…
ENSDARG00000102608	zgc:109986	-0.075877	zgc:109986 [Source:ZFIN;Acc:ZDB-GENE-050522-136]	ATGAATTTTAACGATGCTAAGAACGAGATCCTCCAGGTGTTGTCCAAGACGGAGAGACAGCATCTTCCAAAGCTGTTAGAATGGATAAAAACCTCGGATGACCTGGATGATATCCTGGTGGATAACCAAAGTGTTATTCTTCACAGTATTGCAGAGGATCTAAGAGCTTGCCTTCCAATGGAAGCTATGGCTCCTTCTGAGACTCTGGCTATGCAGAAGACACAACAGAAAGCTCACCCCACTGTGCATGTGGATGCATTCCTATATGATGATGAAACTGTGGATTCGTTGTGTGAGGAGGGAAAAATGAGTCGCACCTACTGCCTCAACTGTGGATCACACAGAACCGCACCGTTGGAGTTCATCTCACATTCATTCTCAATCCCAGAGCTCCAGTTC…
ENSDARG00000003818	prkag1	0.0533089	protein kinase, AMP-activated, gamma 1 non-catalytic subunit [Source:ZFIN;Acc:ZDB-GENE-040426-2188]	ATGGAGTGTCTTCCTGCTGTTCTAGATGATTTGGATTGTAAAAAGGAGGCGCACATAGAGGATCCTGAATTTAATGTGTACACCCGCTTCATGAAGTCCCACCGCTGCTATGATCTGGTACCAACTAGTTCCAAATTAGTGGTGTTTGACACTTCTCTCCAGGTGAAGAAAGCATTCTTTGCTCTCGTGTCTAATGGTGTGAGAGCAGCGCCGCTGTGGGACAGCAAGAAACAATGCTTTGTTGGTATGCTGACCATCACCGATTTCATCAATATACTTCATCGCTATTACAAATCTCCACTGGTCCAGATATACGAGTTAGAAGAGCACAAAATAGAGACCTGGAGAGAGGTTTACTTACAAGATTCCTTTAAGCCTCTAGTGAGCATATCACCCAAT…
ENSDARG00000019156	haus5	-0.457502	HAUS augmin-like complex, subunit 5 [Source:ZFIN;Acc:ZDB-GENE-041114-150]	ATGTCGAGTCTCAGTCAGGAACTGAAGCGCTGGGCTGTTGAGGAGCTTGAGCTGCCAGCATCCAGACTCCCGGACGACGGCTATATGAAGACATTGTGCGTCGGTCCTGGAGCATCCATTTGGAAGTATATCACACAACATGTTTATAAAGAGAGGAATGTTCGGGTGGTGCGGGGGAATATCCAGTGGTACAAAGTTTTACAAGATAAAGAGTTAAAACAGTTGAAGAATCAAAATAATGATGCACGAAAGCTTGAGCTCCAGAGAGAAATTGATGCGCTTCAGACTGAACTCAGTCAACTGGACACAAAGATCACTAGAGTGGAGGATCAACTTGCTGCTGAAGAGCAAAGCTTGAACAGGAACTGGGACGGCTTTACAGAGAGCAGATGCAGACAG…
ENSDARG00000038615	pip4p1a	-0.154815	phosphatidylinositol-4,5-bisphosphate 4-phosphatase 1a [Source:NCBI gene;Acc:556136]	ATGGCGGACGGCGAGCGGTCCCCGTTGCTCTCGGATCTTGGTGATGGAGCTCTGGGCAGCGGTAACGGAGGGGTGTCTCCCGGAGCGGCTTCCCTCGGCGCTCCGAACAAACCGCAGAGTTTTCCTCCGTTTCCGAGCTCAACTCAGCCGCCTGTGTTGTTGAGTGAGAATCCTCCACCATATTCCCCCCTGACGTCTCCTGAGAGTGGCAGTGCCCCGGTCATCAGCTGTAGGGTGTGCCAGTCACTCATTAGTGTTGAGGGCAAAATCCATCAACATGTGGTCAAGTGCGGCGTCTGCAATGAAGCCACACCCATAAAGAATGCTCCTGCAGGCAAGAAATATGTGCGCTGCCCTTGTAACTGTCTTCTCATCTGCAAGGTCACATCTCAAAGGATC…
ENSDARG00000092774	tars3	0.456764	threonyl-tRNA synthetase 3 [Source:ZFIN;Acc:ZDB-GENE-081104-490]	ATGGAGACCCTCCAGCGCATCTACGGTATTTCATTTCCCGACAGCAAAATGCTGAAGGAATGGGAGCGATTTCAGGAGGAGGCCAAAAACAGAGACCATCGCAAGATCGGGAAGGATCAGGAGCTGTTCTTCTTCCATGATCTGAGTCCTGGAAGCTGCTTCTTTCTGCCGCGCGGAGCTTTCATTTACAACACACTGATGGACTTCATCAGGGGTGAGTACAGCAGACGGGGCTTTCAGGAGGTGGCGACCCCGAACATCTACAACAGCCGCCTGTGGGAGACGTCTGGACACTGGCAGCTCTACACACAATCCATGTTCAGCTTCCCTGTGGAGCTCGACGTGTTCGCACTCAAGCCCATGAACTGCCCTGGACACTGTCTGATGTTCGCTCACCGT…
ENSDARG00000087457	ecscr	0.153483	endothelial cell surface expressed chemotaxis and apoptosis regulator [Source:ZFIN;Acc:ZDB-GENE-050411-37]	ATGGAGAAACTGCTCTTTTTTCTCATTCCCCTGATTACATTTTCATCCATCATCTCAGCAGGAAATGACACAAACCTCACAAGTCCCACACCTCCAAGCACAGTTTTTTCACCTACAAACTCTGTTAATTTAACAGAAGCAGCGCAACAGATTGAAAATTCAACTACATATGACGATGACATAAGCAACCAGACCTCAAAACCGACAACTGTTCAATTTTCCAGAAGCACAGGAGAGTCCACCAGCAGCTCCAGTTTTATAAGATCCACAACTCCAACAACGATATCAAAATTCTACACCGACACATCGCTAAATGGAGTCTCAGCATCAGCGACCAAAATAACAGAGGCTGTTTCTTCAACGACAGTTTTTTCCAACATCAGCATGTCAGAGGCAACA…
ENSDARG00000034734	med6	-0.053398	mediator complex subunit 6 [Source:NCBI gene;Acc:415174]	ATGGCGACGGTGGATTTAAGAGATAATCTGCTGGGCATCTCATGGGTGGACAGCGGCTGGGTGCCTATCCTGAACCCCAGCAATGTCTTGGAGTATTTCTCCGAGAGGAGCAATCCCTTCTATGATCGCACCTGCAACAACGAGGTGGTCAAAATGCAGAGATCAACCCTGGATCACCTCACTCAGCTGGTGGGTGTGGAATATATTTTGCTTCACACTCAGGAGCCTATTCTGTACATCATCCGAAAGCAGCAGAGACAATCACCAACACAAGTGATCCCTCTTGCTGACTACTATATCATAGCTGGCGTGGTGTATCAGGCTCCTGACCTGGGATCTGTAATCAGTTCCAGAGCGCTTTCAGCGGTTCACGGGATTCAGTCTGCGTTTGATGAAGCC…
ENSDARG00000079283	si:ch211-247j9.1	-0.671252	si:ch211-247j9.1 [Source:ZFIN;Acc:ZDB-GENE-091204-212]	ATGCCTGAAAACAAGCAGTCAATCCAGCGGACTGGGAGCTATCTCTCTCACTCCGCTTACAGGAAGATAAAAAGGGTGCTGAGCTTCAGAAAACGTGTGTTTGGTCAAAGGTTGGAGGAGACGGTGCTGTATGAGAGGAGGTACGGGGATCACATGGCTCCTCTGGTGGTGGAGCAGTGTGTTGACTTCATCCGAGAGCGTGGGCTCACTGAGGTGGGACTCTTCAGGCAGCCTGGCCAGGCCACACTGGTTAAGGAGTTGCAGGAAGCTTTTGATGCTGGGGAGAAACCGTCTTTTGACAGCAGTACCGATGTACACACCGTGGCGTCTTTGCTGAAGCTGTACCTCAGGGAGTTGCCTGAACCTCTGGTGCCATTTTCCCGCTATGAAGAGTTTCTT…
ENSDARG00000021913	ak9	0.148205	adenylate kinase 9 [Source:ZFIN;Acc:ZDB-GENE-041014-337]	ATGTCATCTGACTTAATTGTGTCCAACCTGCCATTAGTGGACAAACTCATCGAGGATGAAGCAGAGAGAGCGATTCTGCTCTCCAAACCAGCATGCTTTATCATTATTGGAAAACCAGGTGTTGGCAAATCTACTCTTGCCAAAAAAATAGCCAAGACCTGGAATTGTATCCTCATTGATGATACAGATGTTCTCAATAACCATATCAACAATGAGACAGATCAAGGTAAACAGCTCTTTAGGATTCTGGCTGAAGGGAAAGCAGTTCCAGAAGAGATGATGGTCAATTTAATTGTTGATCGTCTCAAGTCACCTGATATTAAACATTACGGTTATGTTCTGGCCTGCTTGCCATCAATCTCAGAAGAGTACATGAAGATACAGGAGCAAATAGACCTG…
ENSDARG00000105120	gab2	-0.0426434	GRB2-associated binding protein 2 [Source:ZFIN;Acc:ZDB-GENE-130530-756]	ATGAGCGGAGGAGAAATCATCTGTCAGGGATGGTTGAGAAAGTCGCCGCCCGAGAAGAAGCTGCGGAGATATGCATGGAAGAAGCGATGGTTTATCCTGCGCAGCGGCCGCATGAGCGGAGACCCGGATGTGTTGGAGTATTACAAGAGCGATCATGCCAAAAAGCCCATCCGCATCATTGACCTGCACTGCTGCGAGCAGGTGGACGCAGGCCTCACCTTCAAGCGCAAGGAGTTTCAGGACAGCTTTGTCTTTGACATCAAGACAGCAGAGAGGACCTTCTACCTGGTTGCTGAAACTGAGGAGGAGATGAACCGCTGGGTTCGCTCCATCTGCCAGCTGTGCGGATTCAACCAGTCGGAGGAGAACCATCACGATGAGCGATCATCCAGCATTTCC…
ENSDARG00000102929	C18H19orf12	0.449413	zgc:101715 [Source:ZFIN;Acc:ZDB-GENE-040912-59]	ATGGCGAATCGAAAAGATGATATTATAAAGTTTTGCTGTGAAATCTCCGCCGATAAGAAGATACAAGCCGCATTTAAAGGCTCGGCGAAAGGAGCAGCAGTTGCCGGTGGAGGTGCTTTTGTCGGAGGACTGATTGGAGGTCCAGCTGGCATTGCACTCGGTGCTGCAGTGGGAGGTGCGCTGGGAGCATGGATGACCAGTGGCCAGTTCAGACCTCTTCCTGAAATCCTCATGGAACTGACTCCTTCACAGCAGGACAAACTGTACTCCGATGTCATGGCCATAGTGGGTTCACTCAAATGGACTGACGTTCCTCAGCTGATGGCTCAGGTTCATGGGAATTCTTCTCTACAAGAGCAAGTGCTGGGTGCTATACTCAGTTATACTAAAAACCAGCTT…
ENSDARG00000073688	nav2a	0.531702	neuron navigator 2a [Source:ZFIN;Acc:ZDB-GENE-120502-3]	ATGCCTGCTATCCTGGTGGTCTCTAACATGAAGTCTGGACTACCGAAGCCGATCCACAGCGCCCTCCCCATCCCTCAGGTGCCCACCCGAGCTGTGGCCCCCCGACCCTGTTATTCCAGCCCCCCGCAGAGCAGCGCTCATCTCCACCTCCAGAGCCAAAGCGGGTGGATGACAAGCAAAAACTATCACAATGTTGACAGTGGAGAGGACACACAGATCTACACGGACTGGGCGAATCACTACTTGGCCAAATCGGGACACAAGCGTCTGATTAAAGACCTGCAGCAGGATGTGAGCGATGGCGTGCTGCTGGCGGAGATCATCCAGGTTATCGCAAATGAGAAGATTGAGGATATTAATGGATGCCCTAAGAGTCGTTCTCAGATGATTGAGAACATT…
ENSDARG00000027141	ube2l3b	-0.0526293	ubiquitin-conjugating enzyme E2L 3b [Source:ZFIN;Acc:ZDB-GENE-030131-662]	ATGAAGGAGGAAAGCGCCGGTGGAGGCCGCGGGACTCAACAACAGGTTTTTGGGGTCGAGATCGTGGAGGCAGATGGGCAAATAGCATGTTATAGTAGGCTTCAGTGTCTTAACCTGTCTCTTCATTCATTGACCGAACTTGAAGAAATCCGCAAGTCTGGGATGAAAAACTTCCGTAACATTCAAGTTGATGAATCAAACATATTGACATGGCAAGGCCTTATTGTTCCAGACAACCCTCCATACGACAAAGGGGCATTCAGGATCGAGATCATCTTCCCTGCAGAATACCCTTTCAAACCACCCAAGATCACGTTCAAAACGAAGATCTACCACCCCAACATTGACGAGAAGGGACAGGTCTGCCTGCCTGTCATTAGTGCAGAGAACTGGAAACCA…
ENSDARG00000102434	si:dkey-13m1.2	-0.370176	si:dkey-13m1.2 [Source:ZFIN;Acc:ZDB-GENE-141216-261]	ATGGAGATGAGATTGGTTGTGCTGTTTCTTGTTGTTTCTGTCAGTTTGACTGAAGCAGCAGGATGTATACCTACAACTAAGCCACAGTGTTACAAAAAATCAACTAATCCAGACGATGACTTTTACTGTGAATGGGATGATCCAAATCCTAAGGAGAACCAGACCTACACCCTTTATATATGGGACAGTGGAAAGAAAAGTGTTTTGTATATGAACACTGGCAATCAGTCAAAAAAATTCATTCCCTTGGAGGAACTGGGGGTCATCAGTAGCAAGACAGATATATGGGTACAGACACAAGTGCGCAACCTCACCTGTAATTCAAGCAAAATCTCAGTCATCCTTAATTGCTCAGTCAAATACAGTAAACCTAACATTGCCAGCATGGAAAGGTCAGCT…
ENSDARG00000052142	acvr1bb	0.411036	activin A receptor type 1Bb [Source:ZFIN;Acc:ZDB-GENE-131120-9]	ATGGACCCACGGCAAATCCTGCGAATTTTGATCGTTTTATCGGGATTGAACGGAGTATGTGATGCTCTGTTGTGTAACTGCACCGCTCCACACTGCGAGAGGGATGGCTTTAAGTGCGAGACGAACGGCGCGTGTGTGGCCTCCACCTCCGTCATTGAAGGACAGGAGCAACATGTGCGTCTCTGCATCCACAAGGAGAAGCTGGTTCCTCCAGGCCAGCCGTTCTACTGCCTCAGCGCTGAGGGTCTGATGAACACACACTGCTGCTACACCGACTACTGCAACAGCATCGACCTCAGGCTGCCAATCGTGACGAATGGGCCTGGTGCTGGGCAGGACTGGGGGCCGGTGGAGCTGACGGCGGTGGTGGCGGGCCCTGTGTTTGTGCTGTGTGTGCTG…
ENSDARG00000093111	si:ch211-209l18.2	-0.419818	si:ch211-209l18.2 [Source:ZFIN;Acc:ZDB-GENE-060503-682]	ATGTTGTTTCACGTTTTTGCTTTGTTCTGTTTGTGCTGGAAGACCTTGTTCGGTGTGTTTAGTGAGATCGTGTCAGTGACGGAAGGAGATTCTGTTACTTTAAACTTTAATGCTGTGCATGAAGGTGACCACATACTGTGGAAATATGGGGCTGAAAACACCCTCATTGCTAAAATCAACATAAAGCAGCAAGACTTCTTTACATTTGATGATGTTCTTGATGGGAGATTCAGAAACAGACTGAAACTGGATCATCAAACTGGATCTCTGACCATTACAAACATCAGATCCGAGCATGCTGGCATTTATGAACTAGAAATAATCGGATCAAAACTGACAATAGAAAAATTTAGTATTTCTGTCTATGCTCGTTTGCCTGTTCCTGTCACCATCAGAGAC…
ENSDARG00000069758	si:dkey-189g17.2	-0.36757	si:dkey-189g17.2 [Source:NCBI gene;Acc:567482]	ATGTGGTACCCTCCAGCTGCCGTTGTTCCTTTCTTCGAGTCACATTCAGTCACATATGAGGATCGCAGTGCCATCGCCAAATGGCACTTCCTTCCCTTTGACCAGCGTGCAGTGAACGAGATGACCGTGTTGCTGAATTTCTTGCACATCTCTCAAGGCTTTCACAATGAAACCCTGTATACCGATGTTAGGAGGAGGTGTATGTTGATGAGGTCACTGTTTGAACTTGTCTTCGCCAATAATTATCTGGAGCTCACAAACCCAAAGTTGCTTGGATGGTTCTTATACTTAACAGCAGAGGACAGGACCTTAATACAAAACGAAGGAGGGCTTCTGTCTTTTTTAAAGAAACATCCAGAACTTGGAGTAACCAGACAGTATGTTTATGTAAAAGCAAAA…
ENSDARG00000039218	gpr101	-0.0920659	G protein-coupled receptor 101 [Source:ZFIN;Acc:ZDB-GENE-070914-1]	ATGCCCACCTTTCCACCTCTGGGCAGTAATTCCAGCACAGTGCCCTGGGACCCTGGGGCAGCCCTGTCGCCCTCTTTGGTGAACAGCACAGTGAAGATGGTGCTCATATCTGCAATCGTCTGCACATCGCTTTTTGGCAACATTGTGGTGCTGCTGGTGTTCCAGCGCAAACCACAGCTTCTCCATGTCGCCAACCGCTTCGTGCTCAACTTGCTCCTCGCTGACCTGCTGCAGACGGTGCTGGTCATGCCTTTCGCCATTGCTGCTACAGTGCCAGAGGTCTGGCCTCTGGACGCTCGGCTTTGCCAGGCACTGGTGGTGCTCATGCATCTCTTCGCATTCGCTGGCGTCAATACCATCATCGTGGTGTCCATAGATCGCTACCTGGCCATCATCCAC…
ENSDARG00000010717	chchd10	0.15035	coiled-coil-helix-coiled-coil-helix domain containing 10 [Source:ZFIN;Acc:ZDB-GENE-040426-1753]	ATGGCAAGAGGAAGTCGCAGTCGTCCTTCACCGGCACCAGCGAGTGCTCCTGCCCCATCCTATGCTCCAGCTCCTGCAGCTCCTCCTCCGATGGCAGTGGCCCCTGCTGCGGCTCAGCCTAAGCAGCCAGGTCTCATGGCCCAGATGGCCACCACAGCGGCCGGAGTGGCCGTTGGTTCAGCTGTTGGGCATGTGATGGGCAGTGCCATCACAGGTGCCTTCAGTGGAGGCAGCAGTTCAGAGGCACCCAAACCAGCACCCACATATCAGGAGCCATCACGACTTCCACCCTCTCAGTCTGGTCCTTGTCTCTTTGAAGTGAGGCAGTTTCTGGACTGTGCCACGACTCAGGCTGATCTGAGCTTGTGTGAAGGCTTCAACGAGGCTCTTAAACAGTGC…
ENSDARG00000020449	yipf3	0.735925	Yip1 domain family, member 3 [Source:NCBI gene;Acc:334511]	ATGTCGGCATCACAAGGAAGCAAAAACACGAACGCGGAACCATGGGGAGGTTTTGACGACAATATTATTCAGGGCACCGGCTCGGCGGTGATAGACATGGAGAATATGGATGACACCTCTGGATCCAGCTTTGAGGATGTGGGAGAAATGCATCAGCGGATGAGGGAGGAAGAGGAGGTGACCGCCGAGGCTGCGGCCACAGAGGAGGACAACGGAGAATATGGAGAATTCCTCGGGATGAAGGGCCTGAAGGGACAGCTGGGCAGACAGGTTGCAGATGAGGTATGGCAGGCAGGAAAGCGGCAGGCCTCGAAAGCTTTCAATCTCTATGCTAATATTGACATTCTCCGGCCATACTTTGATGTTGAGCCTATTCAAGTGAGAAACAGGCTGGTCGAA…
ENSDARG00000038792	klf17	-0.718903	Kruppel-like factor 17 [Source:ZFIN;Acc:ZDB-GENE-010129-1]	ATGGCTCTTGCAGATGCGATGTTGCCTTCGATAAATACCTTTTCAAACAACCACATTTTAGACGAGAAGCAGTCTGAAATAGTTCGGGACTGGAAAGTTGATATAGCAAAAACTAACCCAAGGGCTGGAGACGTGAGACCCCTTATTGAGGTGGAGTTCAGCATTGTCGAATCTCCACCTTTGGCCAAAGACGAGGATGATCTTTCCAAGTTTTTGGATCTAGAGTTTATTCTGTCCAACACGGTCACGTCTGACAACGACAACACCTCAGCACCGCCGCCCGCCTATTCCCTCCCGGAATCACCGGAGAGCTGCAGCACCGTGTATGACAGCGATGGATGTCACCCGACCCCTAACGCCTACTGTGGCACCAACTTCAACTCACGTCCAGGACACAGT…
ENSDARG00000017163	sinup	-0.780784	siaz-interacting nuclear protein [Source:ZFIN;Acc:ZDB-GENE-050913-2]	ATGGCTCACCGTAACAATACACAAACCGACGTCAAACACAATCATTCAGTTTCTTTCACAGATATGCCTTCGGAAACGGATAAGAATTACATAAGCGTATTTAAACGCAAATCACCTTTAACATTATCCCCTAAGCGCAAGTACGCTGTGGCAGTCGTTTCCCCCCTGCAAAAACACGACAGCTGTGAAACTGTCATTGCAGATGGTCGATCTGGATCAACATCCGCTGCTCATGCAGTCAGATTGCATGAACATGCAAGGCTGCAAAGATCAACTTGTTTTAAGCCTTTCTCTTTTGATGCACGTGATGCAGCAAGAAAAGTTGAGCGTGAGAGGAAACTGAAAGAAATGCGCCAGATACAAGAACAAGTTTGGTGTTCAAGTTTTAGAGCTCGTCCA…
ENSDARG00000044015	gfra2b	-0.491428	GDNF family receptor alpha 2b [Source:ZFIN;Acc:ZDB-GENE-091204-26]	ATGGGATCTATCATGATTCTCCTGAATATTCTGAGCGTCCTGTTTTTATCTGATGAGGTGGCACTTTCCATGGCAAGCCATTCAACCTTGTCAGGGTTGGGAACTCATGGATGGAGGGCCCCTATGGACTGCCTGAGGGCCAGTGAGGTGTGCAACCAAAACTCGCAGTGCAGCTCACGTTTTCGCATCATGCGCCAGTGCCTGGTAGGTCGTGACAGGACTACCATGCTGGCCAACAGGGAGTGTCAAGCTGCCCTCGAGGTTCTGCAGGACAGTCCACTGTATGACTGCCGGTGCAAGAGGGGCATGAAGAGGGAGCTTCAGTGTCTGCAGAGCTACTGGAGTATTCATATGGGTCTCAATGAAGGTGAAGAACTCTATGAGACCTCTCCATATGAA…
ENSDARG00000101456	acp5b	0.162083	acid phosphatase 5b, tartrate resistant [Source:ZFIN;Acc:ZDB-GENE-040718-151]	ATGGCGAAGAAGCTGGCCTTCCTTCTTATCTCCTGCCTTCAGACATTCAGCACAGCAAGTCAGACAAACCAACAAGCATCTTCTCTGAGGTTTGTAGGGATTGGGGACTGGGGTGGCCGTCCTTCATACCCCTTCTACACTCCACATGAGGCCGACACTGCGAAAGAACTGGCCCGGGTTGCTCAGAGCTCCGGTCTGGACTTTGTCCTCAGTCTTGGGGATAATTTCTACTATGATGGAGTCAAAGACGTAGATGACACTCGCTTTAAGTTCAGCTATGAACAGGTGTTCTCTCATCCTGCACTGATGACCATACCGTGGTATCTGATAGCAGGAAATCATGATCATCGTGGAAATGTGTCTGCGCAGATCGCCTACTCCAGCCGGTCTGAAAGATGG…
ENSDARG00000076801	arap3	-0.116746	ArfGAP with RhoGAP domain, ankyrin repeat and PH domain 3 [Source:ZFIN;Acc:ZDB-GENE-091019-1]	ATGCACACTATGGCAACAATCGGTCCGTGCTCAGATGCAGAGGACCTGTTGGCTTCCATCCACCTGGAGAGGTATCTGGACCACTTCCGTCAGGCAGGCTTTCTTCTCGCCCGAGACTTCTGTCATGTGGACAATGCCGCTCTGAACCGGGTCGGAGTCGCTGCCACCGGCCACAGGAAGCGGATCCTCAAACTGGTGGAGCACATTCAGCTGATCTGCCAACATCAAAGCAAAGAGCCATCGCTAGATCGTTGTAATTCAGAATCCGCTATTCACGATGTAACTCCTGTCAAAGCCAAGCCTCTTTCCCCTTCAAAACCTCCTGGCACCACTTTCCAAGCCTTACGCAACAGCTCTGCCCCCAATCTTTGTGCACAAGTCAAGCGCTCATTCTCGGAA…
ENSDARG00000003206	chchd6a	-0.198355	coiled-coil-helix-coiled-coil-helix domain containing 6a [Source:NCBI gene;Acc:449542]	ATGGGATCCGGAGAAAGCACGACAAGGAGAGTTTCTTTCGGCCTAGATGAGGATGACAGGGTGAGGATTCTGCGTGGAGTGAAGCTGTCTGAAGACGTCTTACAACGCATGAGGAACACCAACGCTGATCCAAGACCACCTGCCAACAATAAAGAAAACCAAGGCCATCAAACTCGAACACCCAGCACATCAGACGCACAAGCTCCAAAAACACAGGCCAAAACGACGTTTCCCGACTCTAAAGAGGAGCTCAAAAAGAGGTATGAGCAGCAGCAGGCCATTATACAGGAGGAATTGGCTCGCATCGCACGCAAAGAGAGAGAGGCAGCGCGGCAGGACATCAGTCGAGCGGTGCAGAGAGAGCGAGCACAGACGCGGCAGGAGTCTGAGAGAGCCAAA…
ENSDARG00000078686	arl8a	0.275017	ADP-ribosylation factor-like 8A [Source:ZFIN;Acc:ZDB-GENE-030131-5025]	ATGATCGCGCTATTCAACAAGCTGCTGGACTGGTTCAAGGCGCTCTTCTGGAAAGAGGAGATGGAGCTGACGCTGGTCGGCCTGCAGTACTCCGGGAAAACCACCTTCGTCAACGTGATCGCGTCTGGTCAGTTCAGTGAGGACATGATCCCCACCGTCGGCTTCAACATGCGCAAGATCACCAAAGGAAACGTCACCATCAAGTTGTGGGATATCGGTGGTCAGCCGCGCTTCAGGAGTATGTGGGAGCGTTACTGTCGTGGCGTCAGCGCTATAGTGTACATGGTGGACGCAGCAGATCCAGAGAAGATCGAGGCATCGAAGAACGAGCTGCACAACCTGCTGGACAAACCACAGCTACAGGGCATCCCGGTGCTGGTCCTCGGCAACAAAAGAGAT…
ENSDARG00000017835	brf1a	-0.105389	BRF1 RNA polymerase III transcription initiation factor subunit a [Source:ZFIN;Acc:ZDB-GENE-030131-6334]	ATGGGGCGGTGCAAGACCTGCGGTGGGACAGACATCGATGTGGACCAGGCTCGGGGTGTTGCGGTGTGCATGGGCTGTGGCTCTGTGCTGGAGGACAACATCATCGTCTCTGAGGTCACCTTTGTGGAGAGTGGCGGCGGCGGATCGTCAGCTGTTGGCCAGTTCGTCGCTGGCGATGCATCTGGAAATGTGCCTTCACTGGGAGGAAATTTCCAAACTAGTGTCGGGAGAGAGTCCAGAGCTGCCACTCTGCAGAATGCGAAGCGACAGATAAATCACCTTGGTCATCAGCTTCAGATGAATCAGCACTGTCTGGACACTGCCTTCAACTTTTATAAGATGGCTCTCTCTAAACATCTGACCAAAGGACGCAAATCAACTCATGTCATCGCCGCCTGC…
ENSDARG00000044318	itgb7	-0.0790262	integrin, beta 7 [Source:ZFIN;Acc:ZDB-GENE-100728-2]	ATGAAGGCTGTGCTGATAGCTTTGATGGTTCTCTTACACTGTTTGGGACAGAAGTATACACTAGGGGAAGAACCCGTTTGCCAAAATCAGCCTTCATGTTCTGAATGTATCAGGAGTCCTGGATGTGCTTGGTGCACACAAATGAACTTCTTGAAATCGGGTGAATCTAATGAACGACGCTGTGATTCTCCGAAGTCTCTGAAGGATAGGGGTTGTGAAGATGTTCGTGTAATCAATCCTGGAAAACATCCATTGGACTATGTGAAGAACAATGACCTCAGCAATGATTCTTATAATGTGGTTCAACTCAAACCTCAGAATGTCAACATTAAACTACGAGTTGGAGTTCCATATGAGTTCACAGTTGAGTTTAAGAGGGCTCAGGGTTACCCTATAGAT…
ENSDARG00000076025	dgkzb	-0.14226	diacylglycerol kinase, zeta b [Source:ZFIN;Acc:ZDB-GENE-111104-4]	ATGTTTGAGATGGAGCGCCTTGAGGGAGAGGTGGAGGAGCTGTCCCGACCGTTGGAGGCTCTGCTGGATGGTGAAGAGCCTGGAGGTCCTGATTCTGCCTCCTCGTCCTGTTCTGACCTGTCCAACACAAAGCCTGTGGTTCAGCCCGGTCCCAACAACAACAGCAAGAGCTTCCCTGGACTGCGGCTCTTTGGTAGAAGGAAAGCCATCGCCAAAGCTGGTGTGCAGGATAACGCTGCTCAATCCGGCACAATAACACCTGCTAAAAGTGAACCCAACAAAAAGATATGCAACACCGTGGATTGGACCGAAAATGCCCAGTTGGGTCAACACGTGTGGTTTGAGACCAGTCCGGCAGGAGATTTCTGTTATGTGGGGGAGTCAAACTGTATCGCAAAG…
ENSDARG00000009253	rtraf	0.0712486	RNA transcription, translation and transport factor [Source:NCBI gene;Acc:393240]	ATGTTTCGCAGAAAGCTCACAGCCTTAGAATATCACAACCCGACTGGATTTGATTGTAAAGATGAAACCGAGTTTAGAAATTTCATAGTTTGGCTGGAAGATCAAAAAATCAGACACTACAAGATTGAAGACCGAGGAAATCTCAGAAATATTCCCAGCTCAGACTGGCCTAAATATTTTGAAAAGTACCTTCAAGATGTGAACTGTCCATTCAGCGTTCAGGAAAGACAGGAGACTGTTGACTGGCTGCTGGGCCTTGCTGTTCGTTTTGAGTATGGAGACAATGTGGAGAAATATCGAAACTGCAAACCTGTGACGGAGACCAATGATGTGCAGAAGTCTGCAGACCCGTTAATTAATCTGGACAGTAACAATCCAGATTTTAAGGCTGGTGTCTTG…
ENSDARG00000062549	acmsd	-0.39068	aminocarboxymuconate semialdehyde decarboxylase [Source:ZFIN;Acc:ZDB-GENE-070410-103]	ATGAAGGTTGATATTCATAATCATATTTTACCAAGGGAATGGCCAGACTTAAAACAGAGATATGGATATGGTGGATTCGTTCAACTTCACCATCACTGCAAAGGAGAAGCTAAAATGATGAAGGATGGAAAATTGTTCAGAGTGATCCAAGAGAACTGCTGGGATCCAGAGGCTCGGATTCGGGATATGGAAAAACATGGTGTGACAGTACAGGCCCTTTCCACTGTACCTGTGATGTTTAGCTACTGGGCCAAACCTAATGACACACTGGACTTGTGTGGGATTCTCAATGATGATCTGGCTGCTACAGTAAAGCAATATCCAAAGCGCTTCGTTGGGTTAGGTACTTTGCCCATGCAGGCCCCTGATCTGGCAGTACAAGAGATGAGACGCTGTGTG…
ENSDARG00000037262	cdkn2a/b	-0.50089	cyclin-dependent kinase inhibitor 2A/B (p15, inhibits CDK4) [Source:ZFIN;Acc:ZDB-GENE-081104-306]	ATGATGAACGTCGAGGATGAACTGACCACAGCAGCAGCCACCGGAAACATTTCCCATGTTCAGTTTTTACTTTCTAACGGAGTGAATGCCAATGTGGTTAACAAATTTAGAAGAACGCCTATACAGGTGATGATGATGGGTAACGCACCTTTGGCTCTTGTGCTGCTGGAACAGGGAGCGGACCCTAATGTGCCTGACCCCGACACAGGGAGCACACCTCTGCACGACGCTGCCAGAACCGGATTCATTGACACCGTGCGGCTTTTAATCCGCTTCGGCGCCGACCCCAATACAAAAGATCACTGCGATTTACGACCAGTGGATGTGGCACAACAGACTGGCAACGTAGACGTGGTTGAATTACTCAATCGTGCACTAAAACAATTGTAA
ENSDARG00000075855	adgre10	0.143339	adhesion G protein-coupled receptor E10 [Source:ZFIN;Acc:ZDB-GENE-090313-152]	ATGGGCTTTTGTGGAGGCTTTATAAAAGTTCAGACTGTCTTGTCTATTGTGCTGTGTATTGCATTGGAGCAGCTTTTACCCAGTGCTAGTCTGACTGACCCCTGCAACAACTACACTGTGCTGAACGATTCATGGAGACACATTGGTAATTCACAACCCCCCATCATGTGTGATGCCTCAGTCTCCTGGAGCGGCTGGTATCGGCTCTTCATTAACGGTCTGAGCGCTCATATCCCAGACACATGTGTTGAGGTCTATAGCTGTGGCACTGCTGCCCCACTGTGGATTAGTGGTGGACACCCAGCAGTAGAGGATGGAGTCGTCACTCGAAATGTCTGCAGTCACTGGTGCGGGGACTGCTGCCTTAACGGCTCTTTTTCCATTCAAGTCAAAGCTTGT…
ENSDARG00000037555	atoh8	-0.362212	atonal bHLH transcription factor 8 [Source:NCBI gene;Acc:561606]	ATGAAGAACCCACATCTAAACAGTCCCTGCAAGATCCTGAACACGGTGTCAGGAGACAAGAAGATGAAACGGAAAGCACGAGAGCCAATTAAGCATGTCAGTGAGGATCATTACCCTTACTTTAAACTCTACAAAAACCCGCATCTAATGGCAGAGACACTTGGAGACGGTAGTCCGCAAGAAACGCACAGGTCTGAAATCATCACGTCGAGGGATGACAGTGTCAGAAACGACGTTTTGAATACGGCCGTAGACATGAGGATTAACACCATAACTGCAGCAGAAGTACCTGACTCGAAATTAAGATCCGTCTCCGAAAAGACTGTCAACAGCAAAATAGTTCAGGCAAGTCCTCAAGTGTCTGTTTTGAGCGCTCCGCAGGTTTTTCCTTTGGAGCGG…
ENSDARG00000038976	pdcd7	-0.334561	programmed cell death 7 [Source:ZFIN;Acc:ZDB-GENE-040728-3]	ATGGATAATTCTCATCAGTTCGGTTATATGAGGGCTCCGCCACCTACATTCTCTGATGCCGCGGGTTTAGATGGCGCTGTTTATCCAGGACCACCGCCTCATCATCCTCCACCGCAAGCGGGATACTCGTGGGACACTTATCAACACCCTCCACCGGCAGCACAGCACCACTGGCCCCAGTTTCCACAATTCGACCCCAGCAGACCACCACCAGGGACGTTTGAACCTCCTCAAAACCATGAAAACCCACCTTCGTCCTGGACGCAGAACCAATGGAGTAACGTTAACGTTAATATAGACTCTCCAAATCAACCACAATATCCAAATTCAACCCCTCCCTCATATCAACCTCACAGCAGACCGGATAATTCAGCTTATATATACACTCCAAAACAGCAG…
ENSDARG00000039349	qrfpra	-0.177043	pyroglutamylated RFamide peptide receptor a [Source:ZFIN;Acc:ZDB-GENE-090313-105]	ATGGGGGATAAGAAGATTACTCCTGAAGTGCTGGAGCAACTACTGCAGTTTTACAATCTTACCCGTCAGGAGTTCATCGAGACGTACCAGATCGAGCCGCTGGTTTACATCCCGGAGTTGCCCGCTGGCGCCAAAACTACGTTTGTTATCGTGTACACGGTGATTTTTCTGCTGGCTCTCGTCGGAAACAGTGTCGTTGTGTATATTGTGTTAAGAAAGCGAGGGATTCAGACCGCCACAAATATCTTCATCTGCTCTCTAGCCGTCAGCGACCTGCTCATCTCTTTCTTCTGCATCCCATTCACTCTCCTGCAGAACATCTCTTCTGAATGGTTCGGCGGTGTGCTGGTGTGTAAAACTGTCCCGTTTGTTCAGACCACTGCTGTAGTGACCGGCATC…
ENSDARG00000036588	mhc1zba	0.229794	major histocompatibility complex class I ZBA [Source:ZFIN;Acc:ZDB-GENE-040426-2149]	ATGGGTAGTTTTGCCGTTTTGTTTTCGGCAGTGATGCTTGTTGCGGTTGTACCAGCCTGGACCGAAAAACACTCCCTCTACTACATATACACAGCTTTATCCAGACCTGTCAATCTGCCGGGCATCTATGAATTCACTGCAATGGGTTTGCTAGATGACAGACAGATTGACTATTACAATAGCGAACAGCAGAAGAAGATTCCCAAACAGCACTGGATGAAAGAGAAAATGCAGGAAGATTACTGGGAAAAAGGCACCCAGTCCAGAAAGAGCAAAGAACAGTGGTTTAATGTGAACGTCAACATTCTGATGGAACGAATGAGACACAATAAATCAGATGTTCATGTTCTTCAGTGGAGACATGGTTGTGAAATTGAGAGTCAGGGCAATGATGTCCGG…
ENSDARG00000098257	pcdh15a	0.711261	protocadherin-related 15a [Source:ZFIN;Acc:ZDB-GENE-030616-3]	ATGCGGAGGCGCTGGTGGCGATTGGACTGTCTGGGTTCAGCAATTGCCTTGTTTGTTATCATCAGCCAAATCTCAGCTCAAAACACTGAAGACTGGCACTATGAGGAGTGTAAATTGTCACGATCGGGTCCGCCTGCCACTATCGTCACCATTGATGAGGAAAGTCCGAATGGTACGATTTTGGTGGAAAACATGCAGATCAACGGTCGAGCTCGGGATCCAGACAGAACCATCTCTCTGACACTGCTGGACAACTATGACTATTGGGTTATTCTTGACCCTGCCCTGCAGAGACTGTTCCTCAACAGCACCGGACGTGTGCTGGACCGAGACCCGCCAAGCTCCATCACTACCATCGTGGTTCAGATCCAGTGCACCAATGAGCTGGTGGGAACGGTT…
ENSDARG00000059351	hnrnpa3	0.377931	heterogeneous nuclear ribonucleoprotein A3 [Source:ZFIN;Acc:ZDB-GENE-060224-1]	ATGGAGAGTCGCGACAGTAAGGAGCCGGAGCAGCTCAGAAAGCTGTTCATTGGTGGACTCAGTTTTGAGACTACGGAGGACAGTTTACGAGCTCACTTTGAGCAATGGGGCAAACTCACAGACTGCGTGGTCATGAGAGATCCTGCCAACAAGCGTTCTCGAGGTTTTGGCTTTGTGACGTACTCCAGTGTCTCAGAGGTGGACGCTGCCATGACAGCTCGGCCACACAAAGTGGACGGTCGCGTGGTTGAGCCCAAACGGGCCGTTTCCAGAGAGGACTCTAATAAACCCGGAGCTCATCTGACAGTGAAGAAGATCTTTGTCGGCGGGATTAAGGAGGACACAGAGGAGTATCACATCAGGGAGTACTTTGAGTGCTACGGCAAGATTGAGACCATC…
ENSDARG00000078717	itga8	0.171339	integrin, alpha 8 [Source:ZFIN;Acc:ZDB-GENE-080220-48]	ATGGATTACACTCGGACACACAGGGCTGAAGCCATGCACTCTTGTTTGTCCCGCATGCGTTTTCGATGCTTTTTCCTCATGTTGTCATTTTTTTGCGAAGCTGCAGCTTTTAACCTGGATTTAGAAAAGCCCACGGTTTACAATGGACCTGAGGGAAGTTATTTTGGATACTCACTGGACTTTTACCACCCAACACAGGATAGAAACGTCATGTCGGTGTTGGTTGGGGCTCCTAAAGCGAACACCTCTCAGCCGGGGATTGTGGAGGGAGGAGCGGTGTACTACTGCCCCTGGCCGGCATCAGACCCAGACTCCTGCCGCCAGATCCCCTTTGATAAAGCAAATAACCGTATGATTAAAGTGAACGGGACACGAGAGCCTCTAGAATTTAAATCCCAT…
ENSDARG00000024219	cdk5rap2	0.300507	CDK5 regulatory subunit associated protein 2 [Source:ZFIN;Acc:ZDB-GENE-030131-6392]	ATGGATTCTGTGGTCGGAGAGGATCAAACGCTGCCGTTTGACATCAACCTGAGCATTTCCAAACTGCCAGACTCTCTGAACGGCAGCAACTTCAGCATGGACAACATATCAGCACCTCTGTTTCCAGGGCAGAGAATGTCTCCAGCCAAAGCTCTGACCATGAAAGATTACGAGAACCAAATCACAGCACTAAAAAAAGAAAACTTCAACCTGAAGCTCAGGATCTATTTTCTAGAAGAGCGTGTGCAGCAGAAATGTGACGACTCCACAGAGGACATTTACAAAACGAACATTGAGCTGAAGGTGGAGGTGGAGTCAATGAAACGAGATCTGGCTGAGAAACAGGAACTGCTCGTGTCCGCATCGAAAGCTTTAGAGAGTTTAGCCAGTCGGGGTGTT…
ENSDARG00000102612	slc15a4	0.31844	solute carrier family 15 member 4 [Source:ZFIN;Acc:ZDB-GENE-040426-1047]	ATGGCTGGCAGAGATATAAACGAGAGCTCTCCTCTTTTGGAAAACTCAGTGACTTCAACCAGATCAGAGTCAGTGTTCAATGGCAGGAGACTGGCATGTGCTGCCATCCTGCTGGCAGAGTCTTTGGAAAGAATGGCCTTCTATGGCATCACCTCAAACCTGGTGCTCTTCCTCAACAGCAGCCCCTTCTATTGGGAGGGCACTTTGGCCAGCCAGGGTCCCTTGATCTTCATGGGAGTCACTTATTTAATATCTCCATTTGGTGGCTGGCTGGCAGATGCGTACCTTGGCAAATTCTTAACCATAGCCTTGAGTTTGGGCCTTTACTTGCTCGGGATGCTGCTTTTCCCTTTTGTGGCCAGTGATAATACTAGGAACTATCTGTGTGGAGAGGAGATG…
ENSDARG00000075818	dok2	0.0385205	docking protein 2 [Source:ZFIN;Acc:ZDB-GENE-080721-4]	ATGCTGTTTGCGTCACAAGCAAGTTTAGCACAAGATACAGTAGATGAAACCGTCTCTAGGATCAGAGACACGGTTGAAAAAATGGAGGAAGACATTCGAAAGAAGGGGATGCTGTATTTACAACAGCAGCGGTTCGGGAAGGTGATAAAAATGAGCGACTGTATTCGTGTTTCGGAGGCTGACGTGGAAGGCTGTCCACGGGATTGTGGGCCTTTTTTGGTGGAGACAACTGAAAAAACATTTGTGTTTGCTGTTGAGACAGCTGAACTGGATGACTGGATTCAAAAACTGTGTGAAATCGCCTTTCCGATGAACTGGCCAGAGAAAGGTACGATGAGAGGAAACAGTTTACATAGTGAACCTGATGATGCCACGATGGCAGACAACACATTGTACTGC…
ENSDARG00000063006	cacng7a	0.105917	calcium channel, voltage-dependent, gamma subunit 7a [Source:ZFIN;Acc:ZDB-GENE-060503-814]	ATGAGTTCATTTAGCACCAGGGCGCTGACGCTGCTGTCGTCGGTGTTCGGGGCGTGTGGTCTGCTCCTGGTGGGAGTGGCCGTTTCCACAGATTACTGGCTGTTAATGGAGGAAGGCATCATTCTGCAGCAGAACCAGACCACAGAGGTCAAGATGGCTCTGCATTCTGGACTCTGGAGGGTCTGTTTTGTGGCTGGGCCAGAGAAGGGGAGATGTGTGGCATCTGAATACTTCACTGAGCCAGAAATAGAGATCACTACTGAGAACACAGCCAATATACTAAAAATGGTCAGGACCGCCACCCCATTCCCTATGGTCTCACTTCTTTTTGTCTTCACGGCTTTTGTCATAAGCAACATCGGCCACATCCGTCCCCAGCGTACCATTCTGGCCTTCGTC…
ENSDARG00000097115	si:dkey-27l15.1	-0.564629	si:dkey-27l15.1 [Source:ZFIN;Acc:ZDB-GENE-131121-472]	ATGTTTACATGCAGCCAGGAACTCCGCTGTGACCAGTGTGCTTGCTTTGGAGAACAAAACTACACTGATCCTAAATTGGTCTATAGTGTTGACTTCCTTGGACTCCATGACTTATGCTCATATAAAGAACTGGAGAAAGTCCTTATGGTGATTAACCCATCAGTCTTTTGGCAAACCTCCTCTATGTCAGGGCAGTGTTGGATGGCACCAGTCAAAATCCTCTGGTAG
ENSDARG00000024771	slc24a5	0.779844	solute carrier family 24 member 5 [Source:ZFIN;Acc:ZDB-GENE-031210-1]	ATGAGGACAGACGTGTTTCTCCAGCGGAGGAAGCGTAGAGATGTTCTGCTCTCCATCATCGCTCTTCTTCTGCTCATCTTCGCCATCGTTCATCTCGTCTTCTGCGCTGGACTGAGTTTCCAGGGTTCGAGTTCTGCTCGCGTCCGCCGAGACCTCGAGAATGCGAGTGAGTGTGTGCAGCCACAGTCGTCTGAGTTTCCTGAAGGATTCTTCACGGTGCAGGAGAGGAAAGATGGAGGAATCCTGATTTACTTCATGATCATCTTCTACATGCTGCTGTCCGTCTCCATCGTGTGTGATGAATATTTTCTGCCATCTCTGGAGGTCATCAGCGAGCGTCTTGGTCTCTCGCAGGATGTTGCTGGAGCCACGTTTATGGCTGCGGGGAGTTCGGCTCCA…
ENSDARG00000052846	fsta	-0.652919	follistatin a [Source:NCBI gene;Acc:100004116]	ATGCTAAGGATGCTAAAGCGTCAGCAGCTCCACCCGGGAATGATTTTATTACTCTTTTGGCTCTGTTATTTGATTGAAGATCAAAAAGTGCAAGCTGGTAACTGCTGGCTTCAACAGGGCAAGAACGGGAGATGTCAGGTTCTCTACATGCCTGGGATGAGTCGGGAGGAATGTTGCCGGAGTGGGAGGCTCGGTACATCTTGGACTGAGGAAGATGTGCCAAACAGCACATTATTCAGGTGGATGATCTTCAATGGCGGGGCTCCAAACTGCATACCTTGTAAAGAGACGTGTGATAATGTGGACTGTGGTCCTGGAAAGAGATGCAAAATGAACAGGAGGAGTAAACCTCGCTGCGTCTGTGCTCCAGACTGCTCTAACGTCACCTGGAAAGGGCCC…
ENSDARG00000092855	SRBD1	0.0560558	si:ch211-117n7.8 [Source:ZFIN;Acc:ZDB-GENE-060503-663]	ATGCTCCGAAGACCAAGAACAACAGCAAAGGTGTACACGGAGCCAACGACTGATGATGAGGATGAGGATTTTGATGACATGACAGCCAATCAAAAATATGACAGTGAGGAATTAGATGAATGGTTACCAAAATTAAAAGAAGGCAAAGCTAAAGAAGGAAAAGTCCAAAAGGGGACAGATGGATCCACTGAAAAGAAAAAAGCAACCAAGAGGGTTGCCAAACCTAAAGAACCAAAACCTAAAGCAGAGAGGAAGCCGAGAGCTCCACGGGTTCCTAAAGCCAAGAAGGAGAAGCCTAATACAGAGCAACAAAATGAAGATATGGTGCTACTGAAGCCTGAGCAAGATGTGAAAATCAAAGAAGAGAGGTTGTCCATGAACCTGAGCAGTAGTAATGTC…
ENSDARG00000014024	ms4a17a.4	-0.231666	membrane-spanning 4-domains, subfamily A, member 17A.4 [Source:ZFIN;Acc:ZDB-GENE-070822-16]	ATGGCGACTGTCGGAGCTATGAATCCTTCAACGATTGTCATCCAGCTTCAGCCACTGACACAAACAGCAACTGTGACCAGTTCTTCTGTGCCTGTGCGCATACAGCGTGTAGCAGGAGTTTCACCTCTTCAAGGAATTCAGGCCTTTCTGAGAGGCCAACCGAAAGCCCTCGGGACTGTGCAGATAATGATCGGTGTGTTGACCTTGTTGTTTGGAATCGCGTCTATAGGTTATGAAATGTTTTTCTTCATCAACACTGGTGTTTCTTACTGGGCATCTCTGATATACATTACTGCAGGCTCGCTCTCCATTGCTGCTGAAACCAATATTATTTCACCAGCCGGTTTATGTTTGGTGAGAGCTTCCCTCGGGATGAACATTTTCAGTGCTATAGCTGCG…
ENSDARG00000100531	abhd14b	0.291599	abhydrolase domain containing 14B [Source:ZFIN;Acc:ZDB-GENE-040426-1342]	ATGTCTTCGGTTGAGATCTCCGAGGGCTCGGTTCTGCTGGAGATCTGCGGAGATCAGCCGCTGTTTTACCGACAGGCGGTTCCGTCGAGCGGCAGCGGCGGGCTCTGCGTGCTGCTGCTGCACGGGATCCGCTTCTCCTCCAAGAACTGGCAGAAAATCGGGACTCTAGAGACTCTGGCCGCCGCCGGTTACCGAGCTTTGGCCATAGACCTGCCAGGTCTGGGTCAGTCGAAGGCCGCCGTGGCTCCAGCTGCAGTGGGTGAACTGGCTCCAGCTGTGTTCCTCAGGCAGGTGTGTGAGGGCCTGCAGACGGGCCCCGTGGTGATCATCAGCCCGTCTCTCAGCGGCATGTACTCACTGCCGTTCCTCTTCCAGCACTCAGAGCTGCTCAAAGCCTAC…
ENSDARG00000101319	si:ch73-299h12.6	-1.23965	si:ch73-299h12.6 [Source:ZFIN;Acc:ZDB-GENE-081031-44]	ATGGAGATTAAAGAAGAACCCTGCAGAATAAAAGATGAAGAGACAGAGGAACAAACAGATGAAGTCGGAAATGAAGCCAGTTCACAGACTGAAGAAACTTTCAATTCAAGGAAAGCTGGAGCCAAAGGCCCGTTCATCTGCTGCGAGTGTGGGAAGAGTTACAAAAAAAATTCAGATCTCACCAGACACATGAGATTTCACACTGGGGAAAGACTGTTGACATGCACCGAATGTGGAAAGAGCTACACCGAGAAAGGAAAGCTGGTTTCACACATGAGGATTCACACCGGGGAAAGACCGTATGCCTGCTCTCAGTGTGGAAAGAGTTTCAGATATAAAAACGTCCTCAAAGAGCATCTGCTCTCTCACACTAGAGGGAAGCCGTTAAGCTGTGATCAG…
ENSDARG00000055445	slc22a15	-0.148521	solute carrier family 22 member 15 [Source:ZFIN;Acc:ZDB-GENE-070928-5]	ATGGATTTAGAGGAGGCTTTCCAGGTGGTTGGAGAGTTCGGAAGTCACCAGAAGCGGATGATCACAGTGCTGGTGTTCCTCCAGATTTACATGGCATGTCAGTCCATGCTCATCATCTTAGTGGGTGCTGTGCCAGAATATCACATAGAACCAGTAACTGAAGGTGTGGATGGAGACGTAACCCAAAGTGTGAAATTCACAGAGGATGTCAACTCAATTGTGACTGAGTGGTACCTGGTTAAACATCAAGCCTACAAAGTGAATTTGGCTGGGTCTCTGTTCTTTGCTGGTGTGCTGATTGGAAATGTCGTGTTTGGACCACTATCTGATAAAATTGGGAGGAAACCTGTTTTTTTAACTGGTCTGTTTTTTGAGGTCTTGTTTGGTTATGGAACCGCA…
ENSDARG00000089750	si:dkey-26g8.5	0.149754	si:dkey-26g8.5 [Source:ZFIN;Acc:ZDB-GENE-121214-19]	ATGATGTTTGCTTTGCTCGTCACGCTGTGCATAAGTGCAGTGTTCACTGCTCCATCTATAGACATCCAGTTAGACGACCACTGGAACTCCTGGAAGAGCCAGCATGGAAAAAGCTATCATGAGGACCTAGAGGTCGGGAGGAGAATGATTTGGGAGGAGAACTTGAGAAAAATTGAGCAACACAACTTTGAGTATTCCTATGGAAATCACACCTTTAAAATGGGAATGAATCAATTTGGTGACATGACAAATGAGGAGTTCAGACAGGCAATGAATGGTTATAAGCATGACCCCAACCGGACGTCACAGGGCCCGTTGTTCATGGAACCCAGCTTTTTTGCAGCACCACAACAGGTTGACTGGAGACAGAGGGGCTATGTTACTCCTGTCAAAGACCAG…
ENSDARG00000091169	tor4ab	-0.190317	torsin family 4, member Ab [Source:NCBI gene;Acc:100126135]	ATGGAAAAGTACCAGCGCTTGCCCTCCTTCAACTCTCCTCGCCTTGTATGGACGACAAAAGCAAACAAAAGCCTTGACGGGTCTCCAATGGAGGATCAGGTGTTGAAAGATCGAGGAGACGAGCCAAAAGAAGGAGCTCATTGCGTGTCTCTCCTATCGCCGCAGCTCAAAGCCATGATCCGCATCAAGAAGAAATACCTGAAGAGGACAAACTCAGTCCGACTGGCGAACTCTGGAGTCTCCGACGGCGCTTCACATCCTCCAAACAGGAAGCTCAGGCGCAGGAAGTCTCGTGTGCTTTTCCCAAACGACACGCTGATGTTCAAGCCAAAGAAAGAGCGCAGCCGAGCCAAACCTTTCCTCACGCTCTTCAGCATCATCGTCTTCATACAGGTCTAC…
ENSDARG00000052010	ciao2b	0.108154	cytosolic iron-sulfur assembly component 2B [Source:ZFIN;Acc:ZDB-GENE-040718-148]	ATGTCGGGTGGAACTCGACTAGAGAACGCCAATCCTCTGATATTTCAGCGGTCAGGGGAAAGACTGCTCACCTCCACTGATGAAGATGAAGATGTGGCGGACCCCATCGATGTCAGAGAGATCTTCGATTTGATCAGGTCGATCAATGACCCCGAGCACCCGCTGTCCCTCGAAGAGCTCAATGTGGTGGAACAAGTGCGTGTCAATGTGAATGATGAGGAGAGCACAGTGTCTGTTGAGTTCACACCGACCATCCCACACTGCAGTATGGCCACACTCATTGGCCTTTCAATCAAAGTCAAGCTGCTGCGCTCCCTGCCTGACAGATTTAAGATTGACGTTCACATCACGCCTGGTACACATGCTTCTGAGGATGCAGTCAACAAGCAGCTGGCAGAC…
ENSDARG00000098075	sh3bgrl3	0.0383787	SH3 domain binding glutamate-rich protein like 3 [Source:ZFIN;Acc:ZDB-GENE-040426-1059]	ATGAGCATCAAACTGTATTACACCACCGTCACTGCATCTCGAGAGGTCAAGTCTCAGCAGGCAGAAGTGATGCGTATTTTGGAGAGTAAGAGCATCCGATATGAGCTGATTGACATCTCGGTGGGCGGTGCGATCCGGGATGAGATGAGGAGTAAATCAGGAAACCCTACAGCAATCCCACCTCAGATATTCAATGAAGATCAGTACTGTGGGAACTACGAGATGTTTACTGAGGCAGTGGAAGCAGACACAGTGGAACAGTTTCTGAAGATTGCATGA
ENSDARG00000069595	si:ch211-214c7.4	0.262043	si:ch211-214c7.4 [Source:ZFIN;Acc:ZDB-GENE-030131-6275]	ATGAAACCTGATGGGGTGGCAACAGTACAATCTGAACCAATGGAAGCAGAAGGAACGGAACCTGTTACAGAAGCAACTAGCAGTGACAGTGCATCTCAAAATGGCACTACACAATCACCTCCACAACCTGACGAACCCCAAAATGAGCAAGTGGCTCCTCCGAAGGTGAAGGAAGCTTCTGGGAAAGCAGTAGATGCTAAAAGCAAATCCAAAGGTCCAATCAAAGGCAAGACTACAGCAGCTGCTCCAGCTACCACTGGACAGGGCACAAGACCCAAAGCAACCCAAAGCCGTTTAGCAACTAATGGCCTCACAAAGACTACAGCAAGTACCCTAACTAAGAAACCTATTCCAGCTACTAATGCAGCAGCAGACAAAAAGAAACCCACCACTACCAGT…
ENSDARG00000045070	itgb3b	-0.0690195	integrin beta 3b [Source:ZFIN;Acc:ZDB-GENE-071207-2]	ATGGAGGAAACTTCAGCCAAACTCTTCAGCTTATGGATTTACTGTGTAATTATTTTCCTATCTGATGTTGGACTAGGTTCTAACGTCTGTACTTCTCGAGGAGCCAGTACATGTCAGCAGTGCCTGGCTGTGCATCCAACCTGTGCCTGGTGCTTTCAAGAGGATTTTGGACAAGATGTTCCTGGCTCTTCCCGATGTGACCTGAAAAGGAACCTTGTAGAAGCAGGATGCAACAAGGGAGCTCTGGAGTATCCAACCAGCAAAATGCACGTAAAAGAGAATGAAGATCTCAGTGACAAGGCCTCAGGATCCACCACTGACGTCACCCAGATCCAACCTCAAAGCATACACATCTCTCTGAGACCCGATGATTCGCAGGTTTTCAAGCTGAAAGTCCGA…
ENSDARG00000055901	steap4	0.32922	STEAP family member 4 [Source:ZFIN;Acc:ZDB-GENE-070424-244]	ATGAATTCAGACTCTGTTGCAATGATGAACTTGCATGAAAAACTGCACAAACAGGAGACCACGGTGTGTATTTTTGGAACGGGTGATTTTGGACGCTCACTGGGGCTCCGTTTGCTCCAGTCTGGGTACAGTGTTGTATATGGATCCCGGGACCCTAAAAACTCTCTGTTGCTGCCGAAAGGCTCAAAAGTCATGGCTCATGCTGCTGCGGCTTGTGAAGCAAGTGTGATTTTCGTGGCGGTGCAGAGGGAGCACTATGGATTTTTGACTCATCTGGCATCAGATCTTGAGGGAAAGGTGCTGGTAGATGTCAGCAATAATATCAAAACGGGGCTTTACGCTGAATCTAATGCAGAATACCTGAGCAGGCTGGTTCCAGGGGCCACCATAGTCAAAGCC…
ENSDARG00000093608	ccl34b.1	-0.491947	chemokine (C-C motif) ligand 34b, duplicate 1 [Source:ZFIN;Acc:ZDB-GENE-091204-276]	ATGAAAACACAAAAGATCTTCATGAGGAGTTTGGCTGTTGCACTTACTGCATCAGTGATCTGGACTGTTACAGCAGTCGCTGATAATGTGGAATCATGCTGTACCCCAGTCTCCACACCAGAGCTCACCGATCCCATCATGAGTGTGAGGATCCAGTTTGAAAGTCTTGAGTGTGAGACGGCCATCGTCTTCAAGACTGAAGAGCGGGAGTTGTGCTCTGATCCTAGACAACTGTGGGTGAGGAGGAAGGTCATGCAGTTCTACAAAAATAAAGTAACCAAAAAGACCAACTAA
ENSDARG00000023111	plg	-0.376736	plasminogen [Source:ZFIN;Acc:ZDB-GENE-030131-1411]	ATGGAGGTACACAAAGCAGTTCTTTTACTTGGTCTCTTTCTTTTTACAGGTTTTCTCAGGAGTCACAGTCAAAGCACAGATGTTCTGGAAGCATATATTAAAACTGATGGGGCCTGGATAGTGAAATTGCCTAAATCTCAATATACTGTCAATACAGTGGAGGAATGTGCCGTCAAGTGTAACAAAGAGGTTTCCTTTACATGCAGGTCCTTCTTGTACATCGAAAAAGATCAGGATTGTGTAACATTACCTGCCAACTCAAAAACTGATCAAATACTGAGAAGAATGAGTGCTGCCCTCTACGAGAAAAAGGAGTACTTACTGGAATGTGTAAATGGCATTGGCATGGACTACAGAGGGACAAAATCCAAGACAAAATCAGGGAAAACATGTCAGCGA…
ENSDARG00000020197	rpl5a	0.214841	ribosomal protein L5a [Source:ZFIN;Acc:ZDB-GENE-030131-5161]	ATGGGTTTCGTTAAGGTTGTTAAGAACAAGTCGTATTTCAGGAGGTACCAGGTGAAGTTCAGGAGAAGGAGAGAGGGGAAAACTGACTACTTTGCCCGTAAGCGTCTTGTCATCCAGGATAAGAACAAGTACAACACACCGAAGTACAGGATGATCATTCGGTTCTCCAACAGGGATATTGTTTGCCAGATCGCATATGCCAAAATTGAAGGCGACGCGATCGTCTGCGCTGCTTACTCTCACGAGTTGCCAAAATATGGCATTGCTTGTGGACTGACCAACTACGCTGCGGCCTACTGCACCGGTTTACTGTGTGCTCGCAGGCTGCTGAATAAGTTTGGTCTGGATAAGGTCTACGAAGGCCAGGTTGAGGTGACAGGCGATGAGTTTAACGTGGAA…
ENSDARG00000040930	deptor	0.057965	DEP domain containing MTOR-interacting protein [Source:ZFIN;Acc:ZDB-GENE-061013-453]	ATGATTTGGTATTCAGCGCGGCTGTCAGAGATGGACGGCATCGGGAACACCATGCAGAAGAAGGCTGCTGAGCTGGAGCGCATGGCCGAAGTCCTCGTTACCGGAGAACAGTTACGGCTGCGACTGCACGAAGCAAGAATGATTAAAGACAGAAGGCACCATCTCCGCACGTACCCCAACTGCTTTTTGGGCAAGGAGATTATTGATTGGCTGATTGAGCACAAGGAGGCAACTGACAGAGATACTGCCATCAAGATCATGCAGAAACTTCTTGACCACAGCATAATTCACCATGTTTGCGATGACCACAAGGAGTTCAAAGATATGAAGCTCTTCTTCCGTTTCAGGAAAGATGACGGCACTTTTGCACTGGACAGTGAAGCCAAAGTGTTCATGAGA…
ENSDARG00000099685	gnb5a	0.0216663	guanine nucleotide binding protein (G protein), beta 5a [Source:NCBI gene;Acc:562813]	ATGGCGGCGCAGGAGGAGCCCGCGCAGCCCGGAGACTCTCTGGCGACGCTGAAGAGCGAGTCCGACACCCTGAAGAGCAAACTGGAGGAGGAGAGAGCCAAACTACACGATGTCGAGCTGCATCAGGTGGCGGAGAAGATTGAAGCTCTGGGTCAGTTCGTCATGAAGACCAGACGGACTCTGAAAGGCCATGGAAATAAAGTCTTGTGTATGGACTGGTGTAAAGACAAGCGGAGGATTGTCAGCTCGTCTCAGGATGGAAAGGTGATTGTGTGGGATGCGTTTACCACAAATAAGGAGCATGCTGTGACTATGCCCTGTACGTGGGTCATGGCCTGTGCTTACGCCCCATCTGGATGTGCAGTGGCTTGTGGCGGGCTGGACAATAAGTGCTCGGTG…
ENSDARG00000051729	nfatc3b	0.0076103	nuclear factor of activated T cells 3b [Source:ZFIN;Acc:ZDB-GENE-100922-25]	ATGAGTAGCAACTACAGCGAGGAGCTGGACTTCAGGCTGATTTTCGGGGAGAGCAGTTTCAGCCACACAGAATCCAGATCAGATGATGATGCCAACTGCTACCCTCTCTATCCTTCTGAACCCCATTTTCCTACAGAACAGCTGGACAACTGTACAAACCAGCCATATGGCACCCCTAACCCTGGTTCTGTCCAACCTATGGAGTCTCCCAGCAGGGTGTTTGACTGTCCTAGCATCCAGATCACCTCCATCCCAGCCAATTGCCTCCAAGACCCAGGAACCCAGCAGTTGGACCAGTCCACAGGTGCTTGTGCTGAAGTCGGTGCTGGATCCCTATCAAGGGACCAGCTCTTTCTACCATTGGATGCATCCTACAGGGACACGTCCTCCCTGTGTCCT…
ENSDARG00000077778	adamts9	-0.285813	ADAM metallopeptidase with thrombospondin type 1 motif, 9 [Source:ZFIN;Acc:ZDB-GENE-070814-6]	ATGGTTTTGTTCTCCTGGGGAATTAGTTTTTTAGTATTACTCTCTGATCTAATGAATGCACTAGCTTCAACGGGGAGACTGCGAGGTTCAGAAAAAGCGAAATTACAGGAGTTTGGCGCGTATGAGATTGTAACTCCGGCCAGATTGAACGAAGTCGGTGAGCAACTGCCAACGGGCGTGCACTTCAAGAGGAGAAAGCGGAGTACCGACCCAACAACCGCCAACATCTCTCATCATTGGACCTCGCCGCACGCCTATTATCAAATATCTGCCTTTGGGCAGGACTATTACCTTAACCTTACTCTCGAGTCTGGATTTATTGCGCCAGTTTACACTGTCACGATACTCGGAGCATCCAGTGAAGGTCATAATTCAGTGGAGGGGGAGGAGGAGGAGGAC…
ENSDARG00000057227	si:dkey-222b8.4	-0.00582134	si:dkey-222b8.4 [Source:ZFIN;Acc:ZDB-GENE-060503-438]	ATGATGCTCGAGTCGATTGACGTGACAGAAAATCTTCGATGGCCAGAGATGGAAACTTCTAAGAGTTGCGTCTTAAGCCCCATGGAAAAGCCTGTAAGCCCTAGTCAGTTGCATCTGGAGCACATATCCTCAGGCATACTGAAAGATCTGTTTAACAATGCCACTAACAGCTACAACACACTGCTGCAGAAAGAGTCAGATGCTCAGGAGAACCCTAAACACTCCACAGGCCCCAAAAGAGTCTCTACAGCAACTCATCGTGAAAGACACTTGCCGTCCCTAGCTCCTCTCTCCATGAGTGGCCTGGCCTTTGGTTGCAGAGACACTAGGCATGCTCAGTCTGTGTTCTCCTGTTTCTCCACCAGCAATTCCAAGCAAACAAATAGCATCACCGTGCTT…
ENSDARG00000043431	b3gntl1	0.19236	UDP-GlcNAc:betaGal beta-1,3-N-acetylglucosaminyltransferase-like 1 [Source:ZFIN;Acc:ZDB-GENE-050913-133]	ATGAGCGGGAAACAGGAGCTCAGCGGAGGCTCTGAACCGGAGCCAAAGCGCTTCTGCGAGCGGAGTGGCTGTCATGGCGGCGGGGAACCAGCAGAGGGCGACAGCGACACAGTGTCAGTGATCATGCCGGTGTTTAATGCGTCTGATTGGCTGGACGAGTGTCTGCAAGCGATATTGGAGCAGGATTTCCAGGGTCGTATGGAGCTGTGTGTGTTTGACGACGGCAGTACGGACGGCTCCAGGGAGCTGGTGGAGAGATGGAGACCGAAGTTCGAGGACAGAGGCATTTCAGTGCTGATATCTGGACACAAATCCTCCAGCCCACGCGGAGTGGGATATGCCAAAAACCAGGCTGTGAGTCAGAGCTCGGGACGATTCCTCTGCTTTCAGGATGCGGAT…
ENSDARG00000029905	phyhd1	0.244882	phytanoyl-CoA dioxygenase domain containing 1 [Source:NCBI gene;Acc:492804]	ATGGATGTCTTGACAGACCAAGACGTGCAAAAGTTCCGGGACGAGGGCTATCTGGTGCTGGAAGGCCTTCTGTCTCCAGAGGAGTGCGATGCTTTACGGAGGCGCATGAGTGAGATTATCGAGAGCATGGACGTTCCTGAACACTGCAGGACACAGTTCTCCACCGACCATGACGAGCAGCTGAAAACGCAGGGAAATGCAGACTATTTCATCACCAGTGGAGATAAGATCCGTTTCTTCTTTGAGAAAGGAGTGTTTGATGATAAAGGAGAGTTCGTCGTGCCGAAAGAACAATCCCTGAATAAAATCGGCCATGCTCTGCATGCTTATGAGCCGCTGTTTAAAAGAGTCACCCACTCACCCAAAGTTCAAAACATCTGTAAAAAGCTTGAGCTGATA…
ENSDARG00000077082	agtrap	-0.0577548	angiotensin II receptor-associated protein [Source:ZFIN;Acc:ZDB-GENE-050309-11]	ATGGAAATACCAGCCATAAATCTGAAGGCCATTTTGTTGGTTCACTGGATACTGACAGTTTGGGCATGCTTACTTTCCTGGCTCCCAGCTTCTTATGTGTTGGGGAACTTCAGTGTTCTTGCAGTGGGAGTGTGGGCCATAGCACAGAGAGACTCCATAGATGCTGTTTTATTGTTCTTGATCGGACTGGCAGTGACAATCTTGACTGATATTGTTCATTTTGGGATCTACTATGCAGCAGCTGAACTCCTATACGAGAGATCCACACGGGACCTGTTCCGCTTTAGTGGAGGCATGGCCATCCTGAGCCTCTTGCTCAAACCTGTCTCCTGCTTCTTTGTCTACCAAATGTACCGTGAGCGAGGGGGTGAATACAATGTCAATTTTGGTTTCCCATCA…
ENSDARG00000077581	zzz3	0.145322	zinc finger, ZZ-type containing 3 [Source:ZFIN;Acc:ZDB-GENE-030131-6450]	ATGGCCGCGTCCCGCTCTTCGCGCGTCACAAGATCATCAGTGGGGATAAATGGATTGGATGAGAACTTTTGTGGCCGAACCCTCAGGAACCGCAGCATCGCCCAGCCGGAAGAGAGCTCTCCGCCTCCCGTGCCCAGAGCTCGCTCACCCAAAAAGAAGCAGGACTGTCAGCAGCACCAGCAGACCGGAGCACAGGTTGGAAAGGTAACTGAGAGCAAAGCGGAGGGCGAACCCGTGCCTGCATGTGGAAAACGTGGCTTGCCGAGCTCCGAGAAGGAAGATTCGGACAAATTTGATAACTGTGAGCGTCAAAGGTCTGGGTGTGGGCCTGAAGCCTCACCTGCCCTGAAGAGGGCCAAACGCTGTCCTCGCTCAGGTGAATCACAGGGGGCAGAGGAA…
ENSDARG00000018593	parp16	-0.0341311	poly (ADP-ribose) polymerase family, member 16 [Source:ZFIN;Acc:ZDB-GENE-040426-2289]	ATGCAGCCGCCTCTCCCCGCAGCGGCAGTCAGAGAGCTGGTTTGCTCCTGTCTACATCGAGACCCTGTAGCGGCAGATCTGCGCTGCAGTCTCTTCGTGGCTGCCGTCCAGAGCTACAAACATGATTCGGTGCTCAGACCCTTCCCTCCTCGCTACCTGAGAGGAGAGATCAAGGACTTTGAAGAGCTGCAAAAAGATGTGGACAGTTTGCCAAACGTGAGAGATCTGGTTCGCCTCGGACATGGTGATGGAGATCATCATATGGCTCTTGTGCACTGGGTTCTGTCCTCCAAGAGCTTCGCTGTGAAGACTCTGCAGAAAGAGGAGTTTGCCAGACTCAGCCAGCTGGCTCAGAGAGAGGGGGTTTCAGCTCCAGCCCCAGACTTCCTCTTTGAGCTG…
ENSDARG00000079455	nlgn4xa	0.250906	neuroligin 4 X-linked a [Source:ZFIN;Acc:ZDB-GENE-100309-2]	ATGTCACGGCTCAGAGGAACCCCATGGATACCACTTACCATGGTTCATCCGCTGGCTACTCTACGCCTTTTTACCTGGATTGTGCTTGCGGCTGCGTGGCTGGCCATTACATGGGCTCAGCAGCACCCTATTGTTACGACAAACTATGGCAAGCTAAGAGGCTTGAAAACACCTCTGCCCAATGAGATTCTAGGGCCCGTGGAACAGTATTTGGGGATCCCCTATGCCCTGCCGCCCACAGGAGAAAGAAGGTTTCAGCCCCCAGAGCCTCCAATGTCCTGGCCAGGGATTCGAAATGCTACACAGTTTGCTCCTGTTTGTCCTCAGTTTCTGGAAGATCGTTTTTTACTCAATGATATGTTACCCGTGTGGTTCACCGCCAACTTGGATACTGTTGTA…
ENSDARG00000071648	zgc:113298	0.338072	zgc:113298 [Source:ZFIN;Acc:ZDB-GENE-050522-40]	ATGACACATGTCTTTAGCTTGTTCTCTTGGATCTTGATTGTACTCGTTCTTGATGTGACCAGTGTTCATGCAGTTGTTGTGTCCCTGTCGCTGTCTGTGACGGAGGGAGAATCAGTCACTCTACACACTGGTGTTATGAAACAACAGCATGAAGATGTTAAATGGTATTTTAATAAGACTCGCATCGCTCAACTCAATGGAGATGTCAGTGATATGTGTACAGATGTTCAGTGTAATGAAGGCACTGAGAGATTCAGAGGCAGACTGAAGCTGGACCTTAAGACTGGATCTCTGATCATCATAAACATCAACACCACAGACTCTGGAGAATATCAACTAGTGGTCAACGGCAATAGTGGAAAGATCTTTAATGTTACAGTCCAGGATGATCCTGCTGCT…
ENSDARG00000097225	si:dkey-79d12.6	0.556065	si:dkey-79d12.6 [Source:ZFIN;Acc:ZDB-GENE-131127-253]	ATGGCTGACCTGGAAGTGGGCAAATTCGGGGGGAAAGGAAGCCACCGTTCTCATCCAACGCTTGCTGAAGCTGGGACGCATCACCTGAGATCAGCTCTGGTTCTCCTGAGGGACTACAGGTGTTCACTCCTCATGCCACATCAGCAGACCAGCTGGTCAGTGATCAGGTAA
ENSDARG00000097063	sparcl2	-0.809622	SPARC-like 2 [Source:ZFIN;Acc:ZDB-GENE-131127-575]	ATGCAGCTGCTCGCTCAACTGTTCTTCTTGACTGCGATGCTTCACCTTGGTGTCGTCATGGGTGGAAGAGCTCAGCGTAAACAGCGGCAGGCTGAAGAGAAGTTAAGGCCATATTTAGGCAGAGTAGACCCAGAATCCCTGTGCCAGTTGTTGAAATGTCACAGTCCTATCGGTTCCTGGTGCCAAGTAGTGAAGGAGGAGGGAGTTCTTACCCCTAAATGTGTGTGTCCAAGTACCTGCCCACGGCAGAGGGCACCAGTGTGCAGCGTTTTGGGAAAGACGTACAGCAACGAGTGTCTTCTCCACAAAGAGGCCTGCCGCAAAGAACGACGCATTGGCAAGGCACATAATGGAGCTTGTCTCGTAAGTGAGACTGGATGCTCTGAGGAAGAGTTTGGG…
ENSDARG00000094616	zgc:113984	-0.892253	zgc:113984 [Source:ZFIN;Acc:ZDB-GENE-050626-82]	ATGGTTTCTCTCTGTGCCATTCTTGCCTTAGTGCTTTTGAGCTGCAGTCAGCGGATATCTGCAGAAACTGTAAATACATGCATGGATTCTGACCTTCATCTTCGTTGTGATGCTGGAGTGATCCTTGTGAAGTCTGTAAAGCTAGGACCACAAAAACTTAAAGGTTGTGGACCTGCAACGCCACCAGACGAAATGTATGCTATGTGTTTTAAACTTCCTCCAGCTGCTAAATGGTGTAATGGATTAGCGGAGTGTGTGGTAAACAAGAAAAAACTTTTAGAGAACGATCCATGTTTTAACCCCTACAAATACTACATCACGACCTACACTTGCATCCCAGCAAAAACAAGTGTGACTTGTGAAGGCAAACAGAGTGGCTTGAAGTGTGAATATGGTAGG…
ENSDARG00000002509	zgc:153911	0.0506591	zgc:153911 [Source:ZFIN;Acc:ZDB-GENE-061013-174]	ATGAACTTGAAGGTGTTCTGCTTTTTTTTCCTACTTCTTGAAGCCTCCTGTTTCATTGAATTTGAGATCTCTGTTCCCCGAAGTCCTGTCATTGGGTTTTACGGTGAGGAGCTGATCCTCCCTTGCACATTCCCTGTGGATTCTTCGTGGGATCTGAGCAGCACTGTTATCACATGGCAGCGAGGGCTGGATGTAGTTCACAGCTTCTACTACAGTCGGGATCAGCTGGACCGGCAGAATCCTCATTATGTCAGCCGCACCAGTCTGTTCATTCAGGAGATGCAGCGAGGAAACGCCTCTCTCAAACTGGACAAAGTGACTCAGAGGGATGCCGGTGTTTACACCTGCTCCATCAGCACAAACTCCGGCAGCCAGAAGAAGAGCTTTGCTGTAAATATT…
ENSDARG00000027826	pudp	0.0695922	pseudouridine 5'-phosphatase [Source:ZFIN;Acc:ZDB-GENE-050522-36]	ATGTCTTATAAACCAGTAACACACGTGCTCTTTGATATGGACGGGTTGTTACTAGATACAGAAAGATTGTACACAGTCTCGTTCCAGGAAGTTTGTGACAGGTTTAATAAGCAGTATACTTGGGAAGTGAAGTCCTCTGTTATGGGCAAAAAGGCTCTGGATGCTGCCAGGATTATAAGAGACAAAATTGGCCTTCCCATGACCCCTGAAGAGCTCCTAGAAGAGACCAGAAAAATTCAGGAGCGTTTGTTCCCCACAACTTCTCTGCTACCAGGTGTAGAAAAGCTTGTCAATCACCTACACAAGCATGGCATCCCTATTGCTGTTGGCACAAGCTCAGCAGGTCTGACCTTTGAGATGAAGACCAGCCGTCATAAAGAGTTCTTTAGCCTCTTCAGT…
ENSDARG00000054031	mxd4	-0.46267	MAX dimerization protein 4 [Source:ZFIN;Acc:ZDB-GENE-050208-44]	ATGGAACTTAATTCTCTTCTCCTACTTCTTGAGGCAGCAGAGTATTTGGAAAGAAGAGACAGAGAAGCTGAACACGGTTACGCATCTGTTTTGCCGTACGATAGTGACTTTTCCAGAAAGAAAACTAAATCACCCATTTCAAGAAAACCCCACAACAACAGGTCATCACACAATGAGCTGGAAAAACACAGACGTGCCAAACTGCGATTGTACCTGGAGCAGTTGAAACAGCTTGTGCCTTTGGGTCCTGATAGCACCCGTCACACCACACTGAGCCTGCTCAAACGTGCCAAAATGCACATCAAGAAGCTAGAGGAACAGGACAGGAAGGCTCTAAACATGAAGGAGCAACTGCAGAGAGAACATCGCTACCTCAAACGGCGTCTGGAGCAGCTGTCT…
ENSDARG00000062987	tyw1	0.333284	tRNA-yW synthesizing protein 1 homolog (S. cerevisiae) [Source:NCBI gene;Acc:562076]	ATGGAGAGAGTACATGAGATGCTGTTTTTATCGGTGTTGTCGGGTTTGGTGTGTTCTGCAGTCGGCGCTGAGATGTCAGGTGTTTTGAACGATGTGAGGGATTACACTGAGGGTTACCTGCAGGTTCTGTGGCAGAACAGGTTATATGTGTACTCGACTGCTGCTGTTCTCATTGGAGTCTGGTTTACTGTGAACATGCTTTTCAAAAAGAAAAAAATGGTCCATCCTGTAAGTCCTCCGGCAAGTAAATCTGTGAAGAAGCAGGAACCAGCTTCTGGAGCTAAAAAAGTCATCCATGTTTCTGGGGTCAAAGTCTTTTATGGATCACAGACAGGAACAGCAAAGGGGTTTGCAAAAGAACTTGCTGAAGACGTTATTGCTCAGGGGATCCAGTGTGAG…
ENSDARG00000004296	ambp	0.103563	alpha-1-microglobulin/bikunin precursor [Source:ZFIN;Acc:ZDB-GENE-040426-1608]	ATGCGTGTGTTTTTGCTGTTTCTGCCTCTGCTGGGGCTCCTGGAGGCTGGACCTCTGCCGGATGAGCCCGTCCTGCAGACACAGGAGAACTTCAATGTCAATCGGTTCATGGGGAAATGGTATGATATTGCGGTGGCGTCCACATGTCCTTGGATGAAGCGTCATAAAGGAGACGCAGCCATTGGTTCTCTGGAACTGCAGTCCAGCGGGTCACCACAAAGCCTCAGCATGACCCGCATCGGCCTCAGACGTGGGACCTGTAAGTCCATCAGTGGAGAATATCAGCTGACCAAAACACCTGGAAGATTCCACTACCACAGTGCCAAGTGGAATTCTGATGTGGACGCCTACGTAGTGCATACTAACTATAATGAGTACGCTCTGGTGGTGATGTTAAAA…
ENSDARG00000039880	arpp19b	0.265541	cAMP-regulated phosphoprotein 19b [Source:ZFIN;Acc:ZDB-GENE-040426-930]	ATGTCCAGTGAAGTGGAGACCAGCACAGAAGAGCAGCAGGAGATGCAGGACACTGTTGTGAGTCCAGAAAAGGCAGAGGAGATCAAACTTAAGGCTCGATACCCTCATCTGGGAGCCAGGCCTGGCGGGTCGGATCTGTTGCGGAAAAGACTGCAAAAGGGGCAGCAAAAGTACTTTGATTCGGGCGATTATAACATGGCCAAAGCCAAGATGAAGAACAAGCAGCTTCCAGCAGCGGCGGCGGAGAAGACGGAGATCACCGGAGACCACATCCCCACCCCTCAGGATCTTCCCCAGCGGAAACAGTCACTGGAGGCCAGCAAACTCGCGTTCTAA
ENSDARG00000035860	rps28	0.0779978	ribosomal protein S28 [Source:NCBI gene;Acc:406307]	ATGGACGCCAGCCGCGTGCAGCCCATCAAGCTCGCCAGAGTTACAAAAGTGCTGGGAAGAACTGGCTCCCAGGGACAGTGTACCCAGGTGCGTGTTGAGTTCATGGATGACAGCAACCGATCAATCATCAGGAACGTGAAGGGCCCAGTCAGAGAAGGAGATGTGCTGACACTTCTGGAGTCTGAAAGAGAGGCCAGGAGACTTCGCTAG
ENSDARG00000041078	chka	0.352265	choline kinase alpha [Source:ZFIN;Acc:ZDB-GENE-050208-149]	ATGAAGACTAAATTCATCAATGGCGTGTCTTCTTCGCCTTCAATGTCTTTGGGTTTGCTGGTGAATGAAAGCGTCCTCGAAGTCCAGCCCGACAGTGTGAACGACTGCAAAGATATTATCCGACCGGATGAGCCAGACCAGCAGACGAAGCATAAGGCGTATCTGTGGTGTAGAGAATTCCTCCACGGAGCCTGGAAATCCATTGATGAAGAGGATTTTCAAATCTCAATCATCAGAGGAGGCCTGAGCAACAAACTGTTCCTCTGCGCTTTGCCAGAGATGCAAGCAAGCCTTGGAGATGAACCACGAAATGTGCTCCTTCGCCTATATGGAGAAATTCTGCAGATGTCCTGTAATAAAGGGGATTCCAGGCAATCAAACACAGAAAATCACTTTCAA…
ENSDARG00000023298	rps27.1	-0.0419565	ribosomal protein S27, isoform 1 [Source:ZFIN;Acc:ZDB-GENE-050522-549]	ATGCCACTCGCAAAAGACTTGCTGCACCCGACCCCTGAAGAAGAGAGGAGGAGGCACAAGAAGAAGCGTCTCGTACAGAGCCCCAACTCTTATTTCATGGATGTCAAATGTCCAGGATGTTATAAGATCACAACGGTGTTCAGCCATGCACAGACAGTGGTGCTTTGTGTCGGTTGCTCGACTGTGCTGTGTCAGCCCACTGGAGGCAAAGCTCGCCTCACAGAAGGGTGTTCCTTCAGAAGGAAGCAGCATTAA
ENSDARG00000002219	si:dkey-103j14.5	0.219129	si:dkey-103j14.5 [Source:ZFIN;Acc:ZDB-GENE-090313-170]	ATGAAGACTGTGATTGTGGTTCATGGTGGCGCGTGGAGCATCCCGGACGCATTAGCAGAATCGTCTGTGGCAGGAGTCAAGGCGGCAGCGCGGGCAGGGGATGCTGTTCTTAGGACTGGCAGAAGTGCTATTGACGCTGTAGAAACAGCTGTGAGGTGTTTAGAAGATGACCCTACATTTGATGCAGGTCATGGTTCAGTTCTGAATATTTCTGGTGAGGTGGAGCTGGACAGTATCATTATGGATGGAGAAACACTTGCTGCTGGAGCGGTGGCCTCTGTTAGAAACATCGCCAACCCAGTTAGTCTCGCTCGCGCTGTGATGGAAAAGACAGATCATGTCATGTTGACAGATAGAGGGGCAAGCATGTTTGCGGAGCACATTGGTACTCCAGTAGCT…
ENSDARG00000098889	si:zfos-128g4.2	-0.010058	si:zfos-128g4.2 [Source:ZFIN;Acc:ZDB-GENE-141212-308]	ATGGCGGCGGAGGAGACGCTTCTGCGAGCCGTTTACCGAATTCCGCTGCTCCACAACCGGCTGAGGACTGATTACCGGAGCACCGAGCGGAGGGAGAGAGTGTGGAGGGATGTGGCCGCGTCCATCGGGCTCTCCGTGGTGGAATGTAAGCTGCAGAGGGAGGAAGGGGTCCAGAACCTGCATTACTGGCCGCACAGAGAAAGCCTGATGCTTCCGGACACTGGGAAGAGGAAAAGAGAAGGAGGAGAAGCTGAAGATGTGGAGGAGCAGAGGCTGATGAAGACTCCAGCGTCCCCATCAGTGATCAGCCTGGATGAGGACCAGCTGTTTCTGCTCAGTTACGTCCCTGCGCTCAAGAGACTGACGCCGCAGAAAAGAGCCGCCGTCAAGATGCAGATC…
ENSDARG00000079391	mrpl42	-0.438147	mitochondrial ribosomal protein L42 [Source:ZFIN;Acc:ZDB-GENE-101014-1]	ATGGCGTCGGGTCACATCAGCAGACTAGCAAACCTGTTTACCTCAGTCAACCCCAGTAAACATTTAAAACCCTTCAGAGGATTATTTTTGTCATCTGTCAGCAAATCTACTGTTGGAGGATCATCCATTCACGACGACAGCAATGTGGAAATCGCCGTGACATCTGATGGAAACACAATAGTATGTTTTCATCCAGCAGATGACGTTCCCTATGAGCTCACGCAGCCTATCGTCAGACCAGACGCCATCAGCGGTCATGCAGAAACACATGAACAAGTGCTCAAAGACAGACTCGGTAAAGCTGTTCTAGCAGACAAAAAGGCTCCGACTATTGAAGAGCTCAGTAAGATGTTTTACACAACCAAACACCGCTGGTACCCTGTCGGACAATTTCACAAC…
ENSDARG00000074306	ctslb	0.107294	cathepsin Lb [Source:ZFIN;Acc:ZDB-GENE-980526-285]	ATGATGTTTGCTTTGCTCGTCACGCTGTGCATAAGTGCAGTGTTTGCTGCTTCATCTATAGACATCCAGTTAGACGACCACTGGAACTCCTGGAAGAGCCAGCATGGAAAAAGCTATCATGAGGACGTAGAGGTCGGGAGGAGAATGATTTGGGAGGAGAACTTGAGAAAAATTGAGCAACACAACTTTGAGTATTCCTATGGAAATCACACCTTTAAAATGGGAATGAATCAATTTGGTGACATGACAAATGAGGAGTTCAGACAGGCAATGAATGGTTATAAGCATGACCCCAACCGGACGTCACAGGGCCCGTTGTTCATGGAACCCAGCTTTTTTGCAGCCCCACAACAGGTTGACTGGAGACAGAGGGGCTTTGTTACTCCTGTCAAAGACCAG…
ENSDARG00000040021	ebag9	0.268144	estrogen receptor binding site associated antigen 9 [Source:ZFIN;Acc:ZDB-GENE-040426-1093]	ATGGCCATCACACAGTTTCGCCTTTTTAAAATATGCACCTGCTTGGCATCTATTCTTTCATTTTTTAAAAGACTGATTTGCAGGACTGGAAGGTCACGTAAGCTGAGCGGGGATCAGATCACCCTCCCAACCACAGTTGACTATTCCTCTGCATCTAAACAGCCGGAGATTGAAGAGTGGAGCTCATGGGATGAAGAAGCACCCACCAGTATCAAAATTGAAGGCGGTAACGGGATAGTTGCACCTCCACAGAATCAGGCTGAAGAAGAAGAGCCAGACTACTTTAAAGACATGGCTCCAACCATCAGGAAAACACAAAAAATTGTCTTGAAGAAAAGGGAACCTCTGAATTTCTCTATGCCAGACAGCTCCTCAGGTTTCTCCAGCCGACTAGCCGCA…
ENSDARG00000036893	f13a1b	0.608167	coagulation factor XIII, A1 polypeptide b [Source:ZFIN;Acc:ZDB-GENE-030131-9634]	ATGGCTGATCAAGTGGCTCCAGAGAACCCGACCCCTGCTGCTGCACCCACCGTTCGGCCCAAACAGCGGGTGTCCCACCGTGGACGCAGCGCAGGAGGCAGAGCCAGCTCCAATCAACAAGAGGGCAAGGTGGAGGAGTTTGAGCCCTTCATGCTGATGCCCAGAGGACCTCCACCACTCACTGAGTATCTGGATATCTTTGATGTGGATGTGCTCAAACAGCCTAATGAAGTGAATAAACAGGCTCATCACACACACCTTTACTCCAGCAACTTCCTCATCGTGCGCCGAGCTCAAGAGTTTCAGATCAAGATCACCTTCAATCGACCCTACAAACCGGCTGAAGACAAGTTTGCGGTTGAGTTTGTTATAGGACCGGTTCCTCAGTACAGTAAAGGC…
ENSDARG00000013266	colec11	-0.0176282	collectin sub-family member 11 [Source:NCBI gene;Acc:492459]	ATGAACGTGAATGTTTTTGTTTTTGTTTCTAGGATGGTTGGAGAGAAGCTGGTGGCTTACATGTTGGTCAGTGTGTTAGGTCTGGCACTATTGAGGTCAGTGTTTGGTCAGCATATGCCAGAAGAACCTTGCTCAGTGCAGATCCTCGTCCCTGGGCTCAAAGGTGAAGCAGGAGAGAAAGGAGAGAAAGGAGCACCTGGAAGGCCTGGGAGAGTCGGGCCATCAGGAGAGCAAGGTCCCCCTGGAGACAAAGGGCAAAAAGGCAGTCCAGGACGTTATGGAAAGATGGGTCCCACTGGGCCCAAAGGTTTAAAAGGTGATATGGGGGATCCAGGACCCAAGGGCCCAAATGGAGAGCCAGGCGTCCCCTGCGAGTGCGCACCCTTACGGAAAATGATT…
ENSDARG00000042937	si:dkey-256e7.5	-0.42694	si:dkey-256e7.5 [Source:ZFIN;Acc:ZDB-GENE-090313-282]	ATGGCCGCCTTTGACACCAGGAAAGGAGCTCCCAGTCTCTTCCAGGTAGCAGCTCAACCCTCCCTAAACCACAATTTGGCCAAGGAGAAGGGCTCAGAAGATGATCATCGTGACCTCCAGCTCTTTAGCCTGGTGAAGAGTCTGGTGGCAAACCGTTATAAAGATGTACTGCAAGTGTTTGAAGAGCTGGATGAAAAAAACACCAGACGTCTCACTCAGGAGGACATGTACCAGTTACTGAAAAGGTTAGTGCCCCATCAAGAGGTGACTCGTGGAGAGGTGCGGAGGTTGTGGTCCTCTTTGTTCACCCAGCAGGATGGCACTGTAGACTTTCAACAGTTTTTACGTCACTTTGGCCCATCGCCCAGATCCTGCTGTTTCCCTAATGCCAAGCGCAAT…
ENSDARG00000094473	si:dkey-163f12.6	-0.18634	si:dkey-163f12.6 [Source:ZFIN;Acc:ZDB-GENE-041210-350]	ATGACGGCTCCTAATGATGTCATTCATCAGGGGTCAAAACACAAAGGTCATCATCGCGAGAAAGCGATACTTCAACAGAAAGAAGGTTTGCAAGACATGAGAGAGCGAATCCGAGCGCTAGAACAGAAGTGGCCGAGCAAGCGTCTGGGCCAGCAGCGGGAGCCGGAGAAACAGGGTCAGGTGAAGACACAGAGACTTAAGAGAAGATCCGTCACTCCTGTGAATGGTTCAGCATTTCCTGAAGCACTGACCGAGGCAGCAAGGGAACGCACAGCCAGACTGGACATGTCTGATGCCCTGGAGCTCAGTGAGAGAACATACCTGGAGCTGGTGCGTGTGCTGTGTGAAGCTCTGGAGCTCAGTGACAATGAGCTGTCAGGCTGTGCGAGTTTACAGCAC…
ENSDARG00000071377	hsd11b1la	0.00790039	Danio rerio Hydroxysteroid 11-beta-dehydrogenase 1-like protein-like (LOC100006793), mRNA. [Source:RefSeq mRNA;Acc:NM_001105607]	ATGAAGCTTTATGCCAAATTACTGCTTTGCAGCATATGCGTCGCGTTCATTGCGGTCCGATGGAGTGCTCCATCATTTAATGAGGAGTCACTAAAAGGTGCCCGGGTGCTGGTGACTGGTGCCAGTACTGGCATTGGTGAGCAGTTGGCGTACCATTATGCACGTTTAGGAGCTCAAATCGTAATCACCGCGAGGAGAGGAAATGTGTTAGAACAGGTTGTGAGCAAGTGCCGGGAAATGGGGGCTCAAAAGGCTTTCTACATCCCTGCGGACATGGCCAACCCCTCTGATGCCGATCTTGTGGTGAAGTATGCCATCGAACAGCTTGGAGGACTGGATTACCTGGTTCTGAACCACATCGGGCCCAGTCCGTACCAAATGTGGGATGGAGATGTTCAG…
ENSDARG00000025671	grm6b	0.519029	glutamate receptor, metabotropic 6b [Source:ZFIN;Acc:ZDB-GENE-021120-2]	ATGCCAGCAACTATGACATCACAGCTGTACGCACCATCACAGTCCCGCCACCATAGGATTATCAGGGCGCCCAAACCACACGTGGGCTCCCTCATTCACATCATGTGGATACTAACAATGGGATTTACTCCAGAATCCCAGGCCGCTTCCTCAGATACTCAACCCCACTCCATAAAGATTGAAGGAGACATTACTCTCGGAGGGCTCTTTCCGGTTCATTCCAGGGGCCCTGCTGGAATCCCTTGTGGAGAGGTTAAGAAGGAGAAAGGCATCCACAGAATGGAGGCCATGTTGTACGCTCTGGACCAGATCAACAGTGACCCGGACCTGTTGCCTAACATCACGCTGGGCGCCAGGATTTTGGACACGTGCTCCAGGGATACATATGCACTGGAGCAG…
ENSDARG00000035018	thy1	-0.190177	Thy-1 cell surface antigen [Source:ZFIN;Acc:ZDB-GENE-030131-8561]	ATGTTCTACACCGCCTTTGCCACTCTCTTTTTACTTGGTGTTGTTACTGCCCAGACATCCCTTAGGATTACATCCTGCTTGACTAAAGACCAAAACCTTCAAATGTCCTGCACCTTCACTCCAGCTCCAGACACCAAGCTCTCAAAAACATGCTACTACATGACTGACAATAAATTGATTGGCAGTACCAACAGCAGCAGCACACCAGACAGCACGTTCAGGAACCGTGCCAATGTCACCATTACTGATAACAAGTGTGACCTGTATTTGAAGGGTTTACCAGATAGCAAACCTGCAAACTACACTTGCTTTATCAGACAGACTGCCGCACCGGTGTCAATCATTCAAACTGTGGACAAGAGTAAGCTTCAGACCTGTTCAGCGTGGAGTGTTTTGCAA…
ENSDARG00000039173	ctslb	0.0624459	cathepsin Lb [Source:ZFIN;Acc:ZDB-GENE-980526-285]	ATGGAATTACAGTCAGTAAGGTTTGCTTGTGAAAGTCCTCCAGGCAGGATGATGTTTGCTTTGCTCGTCACGCTGTACATAAGTGCAGTGTTTGCTGCTCCATCTATAGACATCCAGTTAGATGACCACTGGAACTCCTGGAAGAGCCAGCATGGAAAAAGCTATCATGAGGACGTAGAGGTCGGGAGGAGAATGATTTGGGAGGAGAACTTGAGAAAAATTGAGCAACACAACTTTGAGTATTCCTATGGAAATCACACCTTTAAAATGGGAATGAATCAATTTGGTGACATGACAAATGAGGAGTTCAGACAGGCAATGAATGGTTATACGCATGACCCCAACCAGACGTCACAGGGCCCGTTGTTCATGGAACCGAGCTTTTTTGCAGCCCCACAA…
ENSDARG00000032264	mybl2b	0.331662	v-myb avian myeloblastosis viral oncogene homolog-like 2b [Source:ZFIN;Acc:ZDB-GENE-041007-1]	ATGTCTTGGTGGGCGCGCGGTGAGGATGAGGAGGAGGCCTTATGCCAGGACACAGACTCTGATGTAGCTGACCAGAGAGATTGTGGGAAGGTGAAAGTCAAGTGGACACAAGAGGAGGATGATAAGCTGCGTAAACTGGTGCTGAATGTTGGATCAAATGACTGGAAATACATCGCTGGATTTTTACCTAATCGATCGGAGCATCAGTGTCAGCATCGCTGGTTCAAAGTTTTAGATCCTGATCTTGTCAAAGGACCCTGGACCAAGGAGGAGGACGAGAAGGTGATCGAGCTGGTGAAGAAGTATGGCAACAAGCAGTGGGCGATGGTGGCCAAACACCTGAAGGGGCGTCTGGGGAAGCAGTGCAGAGAACGCTGGCACAACCACCTCAATCCTGAC…
ENSDARG00000025325	ccsapa	-0.220972	centriole, cilia and spindle-associated protein a [Source:ZFIN;Acc:ZDB-GENE-111116-1]	ATGTCTACCAATAACAACATGATGTCCAAGAAGACAGAGTACATGAAGAAGTACAGGGAGCCAAAATGGGAGACCTTCTCGAAATCTTATGAGGACTCTCTGAAATACAGACTTACGCGGAGGTTGATGGAGCAAACACACAGACCCTTTTTCGCTGAGGGATGGGACAGCGGGTCAGACTCAAGCGCAACGTCCAGTCCCAAACACCAAGAGGTGAACGTCCCAAATGCCAAACACTACATATCCTCATCGGAGTCCAAGAACGAGACTGCAGAAGTTTTGAACTCCTGGAAACCGCAGGTGAATGGAGAAGTGCACACAGACTCTAGTGCAACCTTGGAAAGCGCTGCTCGTCTGGAAAATGGTTACAAAGCTGTGACTAGCAACGGACCGTCAGAA…
ENSDARG00000054184	btr06	-0.401434	bloodthirsty-related gene family, member 6 [Source:ZFIN;Acc:ZDB-GENE-080516-2]	ATGGCACAGTCTTTACCAACATTATCAAAGCGACCAGCAGAGACCAGGAGATGCAGTAAAGATGAACCTCCATCTCTGTCATCCTCCATGAGTCCTCTGTTTGAGGAGCTTCAGTGTTCGGTGTGTCTGGATGTGTTCACTGATCCCGTCAGCACTCCATGTGGACACAACTTCTGTAAGAGCTGCCTGAACTCGAGCTGGGAGAACAGTCAGGTCTGTAGCTGTCCATTGTGTAGAGAAAGATTCAGCGATAGACCTGACTTGAAGATCAACACAGGGCTTAGACAGCTTGGCCAACTCTTTAAGGAAAGGTTGACCTTGAGAATATCTGGGGTTCTCTGTGACATCTGTGAAGGGAGAAAGATGAAAGCCCTGAAGTCCTGTTTGACATGTCAGACT…
ENSDARG00000056331	ahcyl1	0.387409	adenosylhomocysteinase-like 1 [Source:ZFIN;Acc:ZDB-GENE-021206-7]	ATGACAGACTGTGGCGAGGATGCCAAGCTGGAGGCGACGAAACAGGCCAGCAAAGAGTTTAAAGAGAGCGAGAACGTAGCCGAGAAATACTCCGCGATGACAGCCACGAAGCACAGCGACGTGAACATGAACGTCGGAGAGCTGTCCGCCGCGTTCACTGCGGTCCCGACCCACAAATCCGTCAAAAAGATTCAGTTTGCCAACCAGGAGGACAAACAGGAGTTTAGCAAGTTCCCTACAAAAACAGGCCGCCGCTCCCTGTCTCGCTCCATCTCTCAGTCATCTACGGACAGCTACAGCTCAGCGGCCTCGTACACTGACAGCTCAGATGATGAGACGTCTCCTCGTGAGAAGAGCCAGGTCAACTCAAAGGGCAGCAGCGACTTCTGTGTCAAGAAC…
ENSDARG00000102080	mif4gda	-0.187331	MIF4G domain containing a [Source:NCBI gene;Acc:393355]	ATGGATTCAGCATGGACTGCTCTTGATATGGAAACTCAGACTATGCTTAAAACAGCGATTAAAGATCCCAAGACAGTAGATTTGGAGAAGCTGTCTAATGCTGTCGTAGAACATTCTTTGAAAGACCTGTCATTCTGTAAAGATGCTGGCCGCATGTGTTATGCTGTTGTTCAGGCAGAGGCTCAGAAAACTGCATCCAGTGTGTTCAGGCGAAATCTGTTGAACCGTTTACAGCAGGAGTTCATTGCAAGAGAAGAGACAAGAAAACGCTCAATGCAGGAGTGGGTGTGTGTGGTCACATTTATCTGCAGCATTTTTGATTATATCAAGGTGAACAATTCTCCCATTGCAGCCCTTGTGGATCCAGTGTATGACTGCCTCTTTGGATTGGCTCAGCCT…
ENSDARG00000069888	cldna	0.488954	claudin a [Source:ZFIN;Acc:ZDB-GENE-010328-1]	ATGGTATCAGCAGGGCTGCAGATGGTGGGTATAGCCCTGGCAGTGATTGGCTGGATTGGGGTTATAGTGGTTTGCATTCTCCCCATGTGGCAAGTCACTGCTTTTATCGGACAGAACATCGTCACGGCGCAGGTTACCTGGGAAGGAATTTGGATGAGTTGCGTGGTGCAGAGCACCGGACAGATGCAGTGTAAAGTCTATGACTCCATGTTGGCTCTGAGCTCAGATCTTCAAGCCGCTCGAGCTTTGTGTATCATCTCCATCCTAGTCGGTGTTGTTGGAATCCTCCTCGCGGCGGCGGGAGGAAAATGCACCACCTGCATTGAAGAAGAACGTGCCAAGGCTAAAGTCTGCGTTATTTCTGGAGCCATCTTCATCGTGGCTGGAGTTCTGTGCTTG…
ENSDARG00000038363	drd4a	-0.0518425	dopamine receptor D4a [Source:ZFIN;Acc:ZDB-GENE-070112-996]	ATGGTAGAGGCAGACATGCCAGCCAACCTCACCATCTCCACCCACACCACGAACTACAACTTCCCAGCGCTCATCTTCGGGATATTACTGATCATAATCATCATTTGCGGGAACGTGCTGGTGTGTCTGAGTGTTTACACGGAGAAAGCGCTGAAAACCACCACCAACTACTTCATAGTCAGTTTGGCTGTGGCTGATCTGCTGTTAGCTGTGCTGGTCTTACCGCTGTTTGTGTATGCGGAGTTTCAGGATGGAGTTTGGTCCCTCAATATGACCGTATGTGATGGACTGATGACCATGGATGTCATGCTTTGCACTGCCTCAATATTTAACCTCTGCGCCATCAGCATAGACAGGTTCATCGCCGTCTCCATCCCTCTAAATTACAACCGCAAACAC…
ENSDARG00000010472	atp1a2a	0.929894	ATPase Na+/K+ transporting subunit alpha 2 [Source:ZFIN;Acc:ZDB-GENE-001212-6]	ATGGGGAAAGGGTACGGACATGAAAGCAGCCCGGAGGCGGCACCAACGGGGGGAAAGAGGAAGAAGAAGGATAAAGATTTAGATGAGCTGAAGAAAGAGGTGTCACTGGATGATCATAAGCTGACTCTGGATGAGCTCAGTACTCGTTATGGAGTTGACCTTGCCAGAGGTTTGACCCATAAGAGAGCGATGGAAATCCTGGCGCGTGACGGTCCAAATGCGCTGACCCCTCCGCCCACCACCCCGGAGTGGGTGAAGTTCTGCAAGCAGCTGTTTGGAGGATTCTCCATCCTGCTCTGGATCGGTGCCATCCTCTGCTTTCTGGCCTACAGTATTCAGGCAGCCACAGAGGACGAGCCTGTCAATGACAATTTGTATCTGGGTGTGGTTCTGTCTGCT…
ENSDARG00000040643	ccr10	0.0697165	chemokine (C-C motif) receptor 10 [Source:ZFIN;Acc:ZDB-GENE-040718-424]	ATGGGGAGCTTTGATCTTACCACAGAAGATTATAGTCTAAATTACGACGATGATGATGATTACAACTTCACTACAGATCCATCCGCCTTCTTTGGTAAAGAGCTCTGCGAGGCCAGTCCAGAGCAGGAGCGCAACATTACCATAGTCCAGACCACAGCCTTCCTGGTGGTCTTCGTCTTAGGCGTGATTGGAAACGGCCTGGTCATTGCCACCTTCGCTCTGTACCGCCGTCTCCGTCTGCGCTGTATGACCGATGTCTTCCTCTTCTTCCTGGCTCTGTCCGACATGCTGCTTCTGCTGACGCTCCCACTGCAAACAGTAGAAACTCTGATCGGCAGCTGGGAGTTCGGAGAGCCCATGTGCAAACTAAACCGTGGCATGTACGCAATCAACACCTAC…
ENSDARG00000075673	arhgap21b	-0.0571285	Rho GTPase activating protein 21b [Source:ZFIN;Acc:ZDB-GENE-030131-4944]	ATGATGGCATCACATTGGAGGAACTCAGGCGATGAGGATGAGCTGATTTATTCTGGCGGGCTTCCACACTGTGAGGATGTGGTGGATCAGGATGATTCTTCAGGAGTCCCCTTCCATGTGGAAGATGAGCCATTTTCCTGGCCGGGGCCTAAGATTCTTCGTCTGCGCCGCACTTCTCAAGGCTTCGGATTTACTCTGCGTCACTTCATTGTATACCCACCAGAGTCTGCGATGCACTCCAATTTTAAGGATGAAGACCATAGTCACAGAGGGAGACCGCGGAACAGACTGGAGCCCATGGACACGATCTTTGTGAAGCAGGTCAAAGAGGGAGGGCCTGCTCACAGTGCCGGACTCTGCACTGGGGACAGGATAGTGAAAGTGAATGGCGAGAGCATC…
ENSDARG00000017422	apmap	0.175494	adipocyte plasma membrane associated protein [Source:NCBI gene;Acc:266637]	ATGAATGAGCCCGAGGGACTGCGGTTCAGGAGGTTGAACAGACCTCACATAATCACAGACGAAACCCACGAACCCCAGTATAAAGCCACAAGCACTTACAGTGGGAAGGTGTTCCGTGTGACGTTACTGACCATGGTGGCTTTTCTTCTCCTCCCTCTGCTGGTGGTCGTTTTTGTGCTGGAGTCTCCCATCCAGCCGGAGGTCTTCAGTCTTAATGAACCACCGCTTATGACTGGCTGTTATGAGCCCAACTTGAAACTCAGGCAGGCTGAGCGACTGTTTGAGGAGCGACTCGTTGGCCCAGAATCCCTTGCCAATATTGGAGATGTTTTCTACACTGGGACGGCTGATGGAAAGATAGTCAAAATAGAGGGAAGGAACATTCATGTATTAGCAACA…
ENSDARG00000097032	si:ch211-256a21.4	0.128384	si:ch211-256a21.4 [Source:ZFIN;Acc:ZDB-GENE-131121-329]	ATGTTCGGACCAGAACTGGTGGACTCGAGGAGTCGCTTTCGCTTTTTTGAGTCATGTCTTGGTTTGTTGGGCTGTTTGTGTATCAACTATGCGATCTGGACACCTCGATGGCTGAATGACAGGGGTTTGTGGACCGGGAATGAGACTAGAACGGAGGACAGATGGACTGATGAGGACATTGCTAAAGGTATGGAGGCTGAACGAGTCTTTGCAGTGGTTGCTTTCCTGATGTCTATTAGTTCTGGAGTGCTGTGTCTCATGCTTGCCCTCTGCTGGACATCTCAAACGGTGCGCTCCTACTCCAACACTCGATCACTGCTAATGGCAGGCCAAGCTCTTGACCCAAGCTCTCTGCTGGTCTTCACACTAGTACCTACAGGATTTTTCTTTTTTCTCAGC…
ENSDARG00000063390	pvrl2l	0.190653	PVR cell adhesion molecule related 2 like [Source:ZFIN;Acc:ZDB-GENE-060503-249]	ATGAGCGACTTTACGATGATAAACTGTTGCCTGGTTCTGGCCGCGTGTCTTCTGTCCAGCCAAGCGGTCTGGAGTCAGCGTGTTCGGGTGGAGTATGAGGTCACGGCGTATCCGAATGGGTCCGTCAACCTGCGCTGTGAGTTCACCAACAGCGGGACCACCAAACTCACACAGGTCTCGTGGATGTTTGAACGTGCGGAAAACGATCGGCAGAACATTGCTGTATTCCACCCACAATACGGAGCCAGTTTCCCTAATAAAGACTTCGAGGGCCGAGTTAAGTTCACACAGGGCTCCCTGGAGAACCCGTCCATTAGGATCGACAAACTGAGGATGGCTGATGCTGGCAGGTACATCTGCGAATACGCCACTTACCCCAGCGGAAACGAGCAGGGAACG…
ENSDARG00000026403	hephl1b	0.369278	hephaestin-like 1b [Source:ZFIN;Acc:ZDB-GENE-091204-388]	ATGCTTTCTTTCCTGGAGTTTTTGGGAAGCTTGAGCATCTTCTGTGCTGTATTAGCCCAGGCGTCTGGAATGGAAAGAATCTTCTATATTGCGATTCGAGAGGAAGAGTGGGATTATGCACCAAGTGGACAGAATCTGATCAATGGGAAGCGTATTGAAGAGGATGAGCAGGCATCAGTATTTCTGCAACGTGGGGCTCGGCGGATTGGCAGTGTGTATAAAAAGGCAATTTACAGGCAGTACACAGATTCTTCTTACTCTCAGGAGGTCCCCAAACCCCCCTGGCTGGGTTACCTGGGGCCCATCATGAGGGCTGAGGAGCAGGATGTTATCATAGTGCACATGAAGAACTTTGGCTCCAGACGTTACTCCATGCATCCACATGGCGTCTTCTATGCC…
ENSDARG00000062108	iffo1b	0.0057895	intermediate filament family orphan 1b [Source:ZFIN;Acc:ZDB-GENE-050208-308]	ATGCCCGATCTGCAGCGCTTCAGTTTTCCGTACCGTAGCATGAATTCTCCTCTCCATCATCATCATCATCATCATCAGCAGCAGCAGCACCAACAGCATCAGCACCCAGAAGGACCCGGTCATCCCGATTCTCCCTCCAGTTTACTCCCCGAGGCAGCGATCTTCGGAGCTCCCGATCCGTCCTCCTTTTTTCTCGGAGAACAACCCGTCCCTGCTGGTGTCACCCAATCCGCACTTGACCTTACTGCATCTTCCTACCTGCACTTTAGTCCATCCCTTCACTGGTCCCAACCTCCTCCACCTACAGCCATGGCATTAAGAAACGATCTGGGATCCAATATCAGCGTCCTAAAGACTCTCAATCTGCGGTTCCGTTGCTTTCTGGCTAAAGTGCATGAA…
ENSDARG00000075030	stx10	0.167113	syntaxin 10 [Source:ZFIN;Acc:ZDB-GENE-041111-53]	ATGTCGATGGAGGATCCTTTTTTCGTGGTTAAAGGGGAGGTGCAGAAGGCCCTGTCGAAAGCACAGGGTTTGTATGAGCGCTGGGAGGAGTTGCTGCAGGAGGAGACCCCCGTCAGCAGAGATGAGCTCGACTGGAGCACCAATGAGCTCCGAAATTGCCTGAGGGCCATCGACTGGGACCTGGAAGACCTACATGAAACCATCAGTATTGTGGAGGCGAACCCTGGAAAGTTCCGATTAGGAGAACATGAACTCCAGGAGAGACGAGACTTTGTGGAAAGAACACGGAAATCCGTTCAGCTAATGAAGGAGCAGCTCTCCAGTCCCTCTGCTGTGGCACAAGCGGAGAAGAAAAACAAACAGGCTCTGCTCGGGGCCACAGCAAAGGACCGATACGCC…
ENSDARG00000103155	ext1a	0.0732959	exostosin glycosyltransferase 1a [Source:NCBI gene;Acc:497279]	ATGCAGGCCAAAAAACGCTATTTAATTCTGTTCTCTGCAGGTGTGTGTCTCATTCTGCTCTTTTACCTGCAGGGGCCAGCTTCCAGAAGGACTCCAAAGCGAGGGGATGACCCCCATCCACACTGGCCACACTTTTCAGACCCCTTACGAGCGTTCATCCCTTGGGATCAGACTGAAACCGAGGACTATAATGTCAGAGCTTCTCCCAGACACAAACGAGATGATAGTACAGGAGCTGACAAGTGCCGAATGGACTCCTGCTTTGACTTTGAGTTGTGTAAAAGAAATGGCTTTAAAGTCTACGTCTACCCTCAACAGAAAGGGGAGAAGATTTCTGAAAGCTACCAGAATATACTATCCTCCATCGAGGGGTCCAGATTTTACACATCTGACCCGGGA…
ENSDARG00000019235	sema3aa	0.0759114	sema domain, immunoglobulin domain (Ig), short basic domain, secreted, (semaphorin) 3Aa [Source:NCBI gene;Acc:30266]	ATGGATTACCTTGTTGGGATTTTTCTGCTGTTGTGTGGGGTGGCGTTACCTGGAAGAGTTGCACCCCAAGACACCAAAGAGAACGTGCCCAGACTCAAGCTTTCTTACAATGAAATGCTGGAATCCAGTAATCTAGTGACTTTCACTGGTTTGGCAAACAGTTCAGGTTACGACACGTTCCTGATGGATGAGGAGAGAGGGAGATTACTGGTTGGAGCGGAGGATCACGTCTTCTCTTTTGACCTGGTCAACATCAATAGAGAAGTCAAACAGATCGCCTGGCCCGCCACACCTTCCAAACGCGATGAATGCAAGTGGGCTGGAAAAGACCTCAGGAAAGACTGCTCAAACTTTGTGCGTGTGCTGCAGTCATATAACCAAACGCATATTTATATATGT…
ENSDARG00000075952	mbd2	-0.0786682	methyl-CpG binding domain protein 2 [Source:NCBI gene;Acc:337105]	ATGGAGAAGAAGAGGACGGACTGCCCCGCGCTTCCTCCCGGCTGGAAGAAGGAAGAAGTCATCCGGAAGTCAGGGCTGAGCGCTGGGAAGAGTGATGTGTATTATTACAGTCCCAAAGGGAAGAAGTTTCGCAGTAAGCCTCAGTTATCTCGATATCTGGGTAACACAGTGGATCTGGGATGTTTCGACTTCCGCACGGGGAAGATGATGCCCGGCAAGATGCAGAAGAGCAAACAGAGACTCCGCAACGACAATCTGAGCCAGAGTAAAGGTAAGCCAGATCTGAACACAGCACTGCCCATCAGACAAACAGCCTCCATCTTCAAGCAGCCGGTCACTAAAGTGGTCAACCATCCCAACAACAAGGTCAAATCTGACCTGCAGAGGGCCACAGAGCAG…
ENSDARG00000055472	nubp1	-0.260762	nucleotide binding protein 1 (MinD homolog, E. coli) [Source:NCBI gene;Acc:503919]	ATGGCGGATGTTCCTAACGATGCACCAGAACACTGTCCGGGAACAAGCAGTGACCAGGCTGGTAAATCATCAGCATGCCAGGGATGCCCAAACCAGAGTATATGTGCGTCTGGTGCTACCAAAGCCCCTGATCCAGCTATAGAAGAAATCAAACAGAAAATGACCTCAGTGAAGCACAAGATTCTAGTATTGTCTGGGAAAGGTGGTGTTGGGAAGAGCACGTTCAGCGCACATTTGTCTCATGCATTAGCAAGTGATTCTTCCAAAGAGGTGGCACTGCTGGATGTGGACATCTGTGGGCCATCAATTCCAAAAATAATGGGCTTAGAAGGGGAGCAGGTTCATCAGAGCGGCTCAGGCTGGTCCCCTGTGTATGTTGAAGATAACTTGGCTGTGATG…
ENSDARG00000088293	doc2b	0.0427712	double C2-like domains, beta [Source:ZFIN;Acc:ZDB-GENE-090615-1]	ATGACAGACACAATGTTCGGCAGTGAGAACGAGCAGTGGGTCTGTCCAAATGACAGGCAACTCATGCTTAGAGCAAAGTTGCACACTGGTTGGTCCATCCACACGTTTCAGTCAGAGAGACAGAGGAAAGCTCAGGCGCTGGAGAAGAGAGAGCTGGATCTCATCATGAGTGTCATTCACCGCGCTGAGCAGCTCGAGCTCATTGAGCAACACCGCATCGGACGTCTAGTGGAGCGTCTGGACAACATGAGGAGCTCTGCCATGGGAAACGGCCTGTCACAGTGTCTGTTGTGTGGAGAAGTATTCGGTCTGCTGGGCTCTTCATCTGTTCTCTGTTTGGACTGCTGCATGAAGGTCTGCACTAAATGTGGAATCGAGACGACTGCAGGCGGTCAGAAA…
ENSDARG00000101050	tmc8	0.0674395	transmembrane channel-like 8 [Source:ZFIN;Acc:ZDB-GENE-081114-2]	ATGGAGAGAGAAGACAAGACAATCACTTTCCAGAGACTTCTATCAGATGAGAGCTACAGCTCGGATCTGTCCAGCGACTCCTGTGAATATTATCAGACGGAGATCTTCGGCTTGTTGCCGAGCACACAGACTCATCGTCGAGCACACGCTGATGACATCACACATGATCAGAACGAGAGGCTGCGATTGGACAGAATCTGCTGGAACCCCAATGTGCCGCTCAGAAACCTGCCCGTCTGCCTGCAGGACAAGAGGGACATCAGAGATCGGCAGCACCTTCAGAAACGCAGCATTGGCTCCTGGGACGCGTGGAGGCGGAGCCAGCAGACCACAAGGCGTCGCTTAAAAGAGCAAGTGGGCAGGGCCGTGTCAGGACTGTTGCCATGGAGACACATGATC…
ENSDARG00000030867	opn7c	0.0214835	opsin 7, group member c [Source:ZFIN;Acc:ZDB-GENE-060526-333]	ATGGGCAATGTGTCAAAAACAGCCCTGTTTATGTCCACCATCTCCAGACAGCACGACATCCTCATGGGATCACTTTATTCAGTGTTTTTCGTGCTGTCGCTTCTGGGAAATGGCATGCTGTTGTTTGTGGCCTACCGTAAGAGGTCGTCTCTGAAGCCGGCAGAGTTTTTCGTGGTGAACCTGTCTGTGAGCGATCTCGGGATGACCCTGTCTCTGTTTCCTCTGGCCATCCCATCTGCTCTGGCACACAGGTGGTTGTTTGGGGAGATAACATGTCTGTGCTACGCCGTGTGCGGAGTTTTATTTGGCTTATGCAGCCTAACAAACTTGACTGCTTTGTCGTCAGTATGCTGCCTCAAAGTCTGCTTCCCAAATTACGGTAACAAGTTCTCATCCAGT…
ENSDARG00000053383	rprma	-0.123474	reprimo, TP53 dependent G2 arrest mediator candidate a [Source:NCBI gene;Acc:553689]	ATGAATTCTACATTTAACCAAACGGACAGTGGCATCTTCTCTAATCGGACTGAGGAGAACCTCCTGTGCTGTAACTTCTCGTCGGTGGTGACGGATAACGGCTTCGCGGCGGCCGCTCCGGATGAGAGGAGTCTGTTCATCATGAGGATAGTTCAGATAGCGGTGATGTGCGTGCTTTCCCTCACCGTAGTCTTCGGGATCTTTTTCCTGGGCTGCAATCTCCTCATCAAGTCGGAAGGCATGATCAACTTTTTGGTAACGGATCGGAGACCCTCCAAAGAGGTGGAGGCGGTCATCGTGGGTGCGTATTAG
ENSDARG00000056921	ankk1	-0.105011	ankyrin repeat and kinase domain containing 1 [Source:ZFIN;Acc:ZDB-GENE-071015-4]	ATGACAGACGCAAACTCCGATGTGAAGGACTCTTTTAAAGATGGCAGCCTGGAGGGGTTTAGTTATTTTAAAAAAGATGAGTTTGAAAGTGACTGGGAGAAACTGGTTGAGCGCAAGTTTGGTCGGGTCTATAAGGTGAAGCTTAAAGTCTTGCGTGAAACATGTGCTCTGAAGACCACAACCAATGACTACAGGAACATAATGGAGATTTCCAAAATTGGAAGAATGAAGTTCAATTATTTGATCTCCATTTATGGAATCTGCAAAGATCCGCCTGCTTTAGTGATGGAATATATGCGAAAGGGATCCCTGGATAATCTCCTTAGCAATCATTTGTTAATGTGGCCCAAAAAGTTCCAGATGATCCATGAGATGACGATGGGTATGAACTTTCTGCAC…
ENSDARG00000042057	trmt1l	-0.544637	tRNA methyltransferase 1-like [Source:ZFIN;Acc:ZDB-GENE-041014-189]	ATGCTTGTGGATTTAAATGGAGGTATAGACAGAAGTATCACTTTATTCTGTCTGTTTGCTAAAACCATCAGCTATACCACTTGGATCTCAACCTATTTACTCATTTTGACAGCTGGGAGAAAATCTTGTCCATTGTGTCCAGAAGAGAAGTTTAAGGCCTGTTACAGTCATAAGCTTAGACGGCACCTGCAGAACTTGCACTGGAAAGTTTATGTGGAATTTGAAGGCCAAAGAATGTGTATCTGTCATCTGCCTTGCAGGCAACTCAAGTCAAGCTTAGGCTCTGACCAGACTCCAGGTAGACTTGTGGCTCATTACCACTGTGTGGTTTGCTCGGTCACTATCGCTCGCAAGACAGACATGATCAGTCATCTCAAACGCCACATCAACAAGGGTGAG…
ENSDARG00000105459	CU457819.5	0.535822	Histone H3.2 [Source:UniProtKB/Swiss-Prot;Acc:Q4QRF4]	ATGGCAAGAACCAAGCAGACCGCCCGTAAATCCACCGGAGGAAAGGCTCCGAGGAAGCAGCTCGCCACTAAAGCTGCCCGTAAAAGCGCACCAGCAACCGGCGGCGTCAAGAAGCCTCATCGTTACAGGCCTGGTACCGTGGCTCTGAGAGAGATCCGCCGTTATCAGAAGTCTACTGAGCTGCTGATCCGTAAACTGCCCTTTCAGCGTCTGGTGAGAGAAATCGCTCAAGATTTCAAGACTGATCTGCGTTTCCAGAGCTCCGCCGTCATGGCTCTGCAGGAGGCCAGCGAGGCTTACCTGGTGGGTCTGTTTGAGGACACAAACCTGTGCGCCATCCACGCTAAGAGGGTCACCATCATGCCCAAAGACATCCAGCTGGCCCGCCGCATCCGCGGA…
ENSDARG00000100906	hist1h2a11	0.60162	histone cluster 1 H2A family member 11 [Source:ZFIN;Acc:ZDB-GENE-081205-1]	ATGAGCGGAAGAGGCAAAACCGGTGGCAAAGCCCGCGCCAAGGCCAAGACTCGCTCATCCAGGGCGGGTCTGCAGTTTCCTGTCGGCCGTGTTCACAGACTTCTTCGCAAAGGCAACTATGCAGAGCGCGTTGGTGCGGGAGCTCCAGTGTATCTGGCTGCTGTGCTCGAGTATCTGACCGCTGAGATTCTGGAGTTGGCTGGAAACGCCGCTCGTGACAATAAGAAGACCCGCATCATCCCCAGACACCTTCAGCTGGCTGTACGCAATGATGAGGAGCTGAACAAGCTTTTGGGTGGAGTGACCATCGCTCAGGGTGGTGTGCTGCCCAACATCCAGGCCGTGCTGCTGCCCAAGAAAACCGAGAAGGCCGCCAAGAAATAA
ENSDARG00000088764	lyplal1	-0.247918	lysophospholipase like 1 [Source:ZFIN;Acc:ZDB-GENE-050306-32]	ATGGCTGCGGTTAAACTCCAGAAGAGTGTTGTGAGCCAGGCTGGGAAACACACAGCTTCTGTTATCTTTCTTCACGGCTCAGGAGACACAGGGCCAGGCCTGCGCAGCTGGGTTTTGGATGTTTTAGGTCAAAACTTGGCATTTGAAAACATCCGGGTGATTTATCCCACAGCCCCACTCAGGCCGTACACACCCATGCGAGGGGCGCCGTCTCATGTGTGGTTTGATCGTCACAAGATTTCTCAGCATTGCCCCGAGCACTTGGAGTCGATAGATTCCATGTGTGATCATTTAGGTGACATTGTGCAGGATGAGCTCCGAGCCGGGATCCCAAAACACAGGATGGTTATTGGTGGTTTCTCCATGGGTGGAGCCATGGCGCTTCATCTGGTCTGCAGG…
ENSDARG00000033754	rbm48	-0.47588	RNA binding motif protein 48 [Source:NCBI gene;Acc:402897]	ATGGACGGGTCAGTTGCTAGTTCCTCTGTGTGGGACACACAAAAAGTGTATAAACATCACGAGCAGCAAAATGTTGCCCAAACGCGACCAAAATACAGAGAAGGAAGACGCCTCAAAGCTGTTAAGGTGTACACCATCAACCTGGAGTCTCGGTATTTACTAGTTCAAGGAGTGCCCGCTATTGGAGTGATGGCTGAGCTGGTGCAGCTGTTTGCTCTGTATGGAGTGATCGAGGAGTACAGGCCACTGGATGAATACCCAGCAGAAGAGTTCACTGAGGTTTACTTAATTCAGTTCCAGAAGTTGACGAGTGCACGGGCAGCTAAAAGGCACACAGATGAAAAGAGCTTCTTCGGGGGTCAGCTGCATGTCTGCTATGCTCCTGAGTATGAAACCGTG…
ENSDARG00000002184	igbp1	0.267464	immunoglobulin (CD79A) binding protein 1 [Source:ZFIN;Acc:ZDB-GENE-040426-2928]	ATGGCGGCTGCTGAAGACACAAACAGTAACGTTACACAAAACCCCAGCGGTTCAGATGCTCCAAAACTGTCGGATTTGCTGGACAGGGGCTGGAAGCTATTTGAAGAGGTGGACACCACGAATGAGCCGAGCAGCTCCAACCCGGTGCAGGTGAAAGTCAAGCGCGCCATCATGCAGCTGGAGGAGGCGACAAGGATGGTCAACCAGCTGAACCTCTTCAGCCGTAATGAGGCGCTGGAGGAAATCTCTACTACAGATCTGAAGTATCTGCTGTTGCCGGCTCTGCTGGGCGCTCTCACCATGAAACAGGTGAACCCCAACAAGCGACTGGAGTACGTGCAGGCGGCCCGTGTTTACTTCATAGACTTCCTCAAGAGGTGCAAGGACTATGACATATGT…
ENSDARG00000015681	gsk3ab	0.113601	glycogen synthase kinase 3 alpha b [Source:ZFIN;Acc:ZDB-GENE-990714-3]	ATGAGCGGCAGCGGGCGGCCCAGGACTAGCTCGTTTGCTGAGCCTCCGGGGGTTCCGGGAGCCGCTGCAGCCGCCGCCGGATCAGCCGTCGCCGGTGGAAGCTCATCAGGAAAGACGGGGGGCGCGCAGGCCTCAGGCGGGAGTTCGTCTGGTTTCGGAAACCTAAAGCTGGGCAGGGACAGTGGGAAAGTGACGACAGTAGTAGCCACACCAGGGCAGGGTCCCGACCGTCCTCAGGAGGTTTCGTACACGGACATCAAGGTGATCGGGAATGGCTCATTCGGAGTGGTTTATCAGGCTCGGCTCATCGACAGCCAGGAGATGGTGGCCATAAAGAAGGTGCTTCAGGATAAGAGGTTTAAGAACCGTGAGCTACAGATAATGAGGAAGTTGGACCAC…
ENSDARG00000105359	FP325123.1	0.554072	Histone H3.2 [Source:UniProtKB/Swiss-Prot;Acc:Q4QRF4]	ATGGCAAGAACCAAGCAAACCGCTCGTAAATCCACCGGAGGAAAGGCTCCAAGGAAGCAGCTCGCCACCAAAGCTGCCCGCAAAAGCGCACCGGCCACCGGTGGCGTCAAGAAGCCTCACCGTTACAGGCCCGGTACCGTGGCTCTGAGAGAGATTCGCCGTTATCAGAAGTCCACCGAGTTGCTGATCCGCAAACTGCCCTTCCAGCGTCTGGTGAGAGAAATCGCCCAAGATTTCAAGACTGATCTGCGTTTCCAGAGCTCCGCTGTCATGGCCCTGCAGGAGGCCAGTGAGGCTTATCTGGTGGGTCTGTTTGAGGACACAAACCTGTGCGCCATCCACGCCAAGAGGGTCACCATCATGCCCAAAGACATCCAGCTGGCCCGCCGCATCCGCGGA…
ENSDARG00000079665	gpr158b	-0.361503	G protein-coupled receptor 158b [Source:ZFIN;Acc:ZDB-GENE-130530-875]	ATGTCAATGGAGAATGTTCACGGTGCTTGCTGGCGTCGCGGTATGGACGCGTTCCTGCTCTACCTTCTTCTGCTAATTGGGATTGCAAAGGGATCAAATTATGGCTACGTGGAATGGTCTGAGAGCGACAAAGATCTCGAAATCAAGGCTAAATATCCTGTTTACAGCACCAGCGAGACGACGCACCAGCAGCCGACCATCTCCAGCACCGAGCGACCGGCGGTGGCGCATAAGCTCGAGGAGGATCTTCCGCGGGTGGTCACCGCTTTCCTCCACACCGGAGACTCGTCCACCCTGGAGCATGTCAACTGCTCGCGGCGGTATGAGCTGAGCAGTCTTCGCGGTGGAGCTCACGCCGCCTCGCACTCCTCCCTCCAAGGCGTCCTCGACACCGTGGCA…
ENSDARG00000021702	pdcd4a	0.0613962	programmed cell death 4a [Source:ZFIN;Acc:ZDB-GENE-040426-1920]	ATGGCGACTGAGATTGAAGCATGGACCACTGCCCCCCAAAACGATGGTGTATTCTCAGTTGAGCAACCGCGTGATGATGAGGATGGATCTTTTGGCAGTGAGGATCTAAATGAATTGGAGGTGAATGGGAACTGGACTCCTCAGGAAAAGGCCCTCCATGAGGCCAAACTTAAAGCTAAAGCAAAGCGTCGTCTGCGTAAATCATCCTCCCGGGATTCAACCAGGGAATCACTCTCTGACTCCGTTTCAGGAGAGCTTTCTGCTGATCCACATAGCCCCAAAGGCAAAAACGCTGTAAATGATAGGAAATCGCGGACCGGAAAAGGCAGAGGACTGCCCAAAAAAGGTGGAGCAGGTGGTAAAGGTGTTTGGGGTGCAGCTGGTATGGTATATGAGTTG…
ENSDARG00000070846	dazap1	0.245908	DAZ associated protein 1 [Source:ZFIN;Acc:ZDB-GENE-070212-1]	ATGTCAGCACTCCCGTCCACAACCCTCGCCACGGAGATGAACAGCAACTTAGCTGGAGATGAAATCGGGAAGCTGTTTGTGGGTGGACTGGATTGGAGCACCACCCAGGAGACTTTACGAAACTACTTTTCTCAATACGGAGAGGTTGTGGACTGCGTCATCATGAAAGATAAAAGCACAAATCAGTCCAGGGGCTTTGGCTTTGTGAAGTTTAAAGACCCCAATTGCGTACGCACGGTCCTGGACACCAAACCTCATAACCTGGATGGAAGAAATATCGACCCAAAGCCTTGTACACCGAGAGGTATGCAGCCCGAGAAGACCCGGACAAAAGACGGCTGGAAAGGAAGCAAAAGTGACAGTAATAAATCTAAGAAGATATTTGTGGGTGGAATACCT…
ENSDARG00000070507	trpc4a	0.338673	transient receptor potential cation channel, subfamily C, member 4a [Source:ZFIN;Acc:ZDB-GENE-131217-1]	ATGTCACAGCAATACTTTCGCAGAACGGAAAACTTCTTGTACAGGGACCGGATCCCGCTGCGGATAGTTCGATCCGAGTCTGAGCTGTCACCGCTGGAAAAGGCCTACCTGTGGGCTGTGGAGAAAGGCGACTATGGCAGCGTCAAGCAGGCACTCATAGAAGCCGAGATCTACTTCAAAATCAACATCAACTGCATAGATCCTCTGGGGCGAACGGCTCTGTTGATTGCAATCGAGAACGAGAATCTGGAAATCATCGAGTTGCTGCTCAGCTTTAACGTGTATGTGGGGGATGCGCTTTTACACGCCATACGAAAGGAGGTGGTGGGAGCTGTGGAGCTGCTTTTGAACCACAAGAAGCCCAGCGGGGGCATGCAGGTACCTCCTATCCTGTTGGAC…
ENSDARG00000009754	zc3h11a	-0.0429055	zinc finger CCCH-type containing 11A [Source:ZFIN;Acc:ZDB-GENE-030131-3272]	ATGACCTTGCAAGGAGATGATTGCTACTTTTTCTACTATTCTACCTGTACGAAGGGTGACAGTTGCCCTTTTCGACACTGTGAGGCTGCCATGGGTAGTGAAACGGTTTGCAACCTGTGGCAAGAGCAAAGATGCTTCCGTAACGTCTGCAAGTTTCGACACATGGAAATAGATAAAAACCGAAAGGAAATTGCCTGCTATTGGGAGAATCAGCCGGCTGGATGCCAGAAGCCTCATTGTGCTTTCCATCATGAGAAGCCACGCATCATCAATGGCAACTACTTGGCTCCAGATAAGGGGCAGGTAGCGCGAAAGGACAATGAAGAGGCCCCGCTTGAGGAGAAGGTGAACCAAGTCCCTGCACCCAGTGCAAACCCCACTAACCCACAGCTCAGAGGA…
ENSDARG00000077124	si:ch211-255p10.4	0.03736	si:ch211-255p10.4 [Source:ZFIN;Acc:ZDB-GENE-121214-354]	ATGTCTAAGGAACTGTCAGTGACCCAGGCAGCTCAGTATGTGGGGCCGTATCGACTGGAAAAGACCCTTGGGAAAGGCCAGACAGGTCTGGTGAAGCTGGGGATTCACTGCATCACCAGCCAAAAAGTAGCCATCAAAATAGTCAACAGAGAAAAACTCTCAGAATCGGTGTTGATGAAGGTGGAGAGAGAAATTGCCATTTTGAAACTGATTGAACATCCACATGTTTTGAAACTCCACGATGTTTATGAGAATAACAAATACCTATATCTGGTGCTGGAACATGTTTCTGGAGGAGAGCTGTTTGATTATTTGGTGAAGAAGGGCCGACTGACGCCTAAAGAGGCGCGGAAGTTCTTCAGACAAATCATATCGGCTTTGGACTTTTGCCACAGTCAC…
ENSDARG00000067828	olfce1	-0.64229	olfactory receptor C family, e1 [Source:ZFIN;Acc:ZDB-GENE-120214-7]	ATGGTTTTCTTACACACCTGGCTTTTTTTTACACTAGTGAGAGCAGCCAACCCTCCATGCAAGTTATTGGGGCCTCCTAACATACCTCAGTTTAGCAAAGACGGTGATGTGACAATCGGGGGCATTTTCTCTTTCCACAACAGCTGGGAGGAAATTATGCCCACATTCACATCAAAACCAGAACAGCCAAAATGCAAGAGTTTGAGTCTCAGAGAATTTCAAAATGCACAGACAATGATATATGCCATTGAGGAAATCAACAAGAGAGCTGATATTCTTCCTGGTCTAAGTTTGGGTTACAGAATCTTTGATTCATGTGGATCCATTGAAATGGCTCTCAGAGCCTCTCTGTCATTAGTTAATGGGGAAAATGCCTCACATTTATCCTGTCAAAGACCA…
ENSDARG00000004184	nf1b	0.470825	neurofibromin 1b [Source:ZFIN;Acc:ZDB-GENE-091111-4]	ATGGCGGCGCAGAAGCCCGTGGAGTGGGTCCAGGCCGTCATCAGCCGATTCGACGAGCAGCTTCCTGTGAAAGTCGGTGTTCAAAACACACACACTAAAATCAGCACAGAACACAATAAGGAATGCCTGATCAACATCTCCAGGTACAAATTCTCCCTGGTCATCAGCGGACTCACCAACATACTGAAGAACGTCAACAACATGAGAATATTTGGAGATACTGCAGAGAGGAATCTTTACCTGTCACAGCTAATCATCTTGGACACATTGGAGAAGTGCTTGGCAGGGCAACCGAAAGACAGCATGCGTCTAGACGAGACGATGCTTGTGAAGCAGCTGTTGCCGGAGATCTGTCATTTCATCCACACGTATCGTGAGGGAAACCAGCACGCGGCTGAG…
ENSDARG00000063155	dcaf12	0.183266	DDB1 and CUL4 associated factor 12 [Source:NCBI gene;Acc:570671]	ATGGCGAGAAAAACAGTTAGCAGGAAAAGGAAAGCAGAGGAGCCCAAGGAACAACAGTTTGACTGGTGTCAGTCTGCGTTTAAGCGTCCCCGCGTGTCCAGCTCCGTGCGTCATGCCCAGCACTGGTGGCAGAGCCGGCGGTCAGTGGTGTGCTCGGTGAGAGGCAGAGAGTTCCGGCCGCAGCAGCAGCATGAGTGGAGCTTTCAGAGAAGTCTGCGGGGATTCGCCGCCGGACGCATCCCAGGAATCCTCAGAGAGAGAGAGTTCTCCCTCGGCCGACTCAATAAGGTGTTCGCTTCCCAATGGCTCAACCACAGGCAGGTGGTGTGCGGGACCAAATGCAACACGCTGTTTGTAGTGGACGTCCTCTCAGGACAGATAACAAGGATACCCATGCTG…
ENSDARG00000033444	map4k6	-0.2703	mitogen-activated protein kinase kinase kinase kinase 6 [Source:ZFIN;Acc:ZDB-GENE-060512-339]	ATGGACACAGCAGGCGTATCGCACACGGATCCGCTCGATGACTATGAGCTAATACATCGCATAGGCAGCGGGACATACGGAGATGTTTTTAAGGCCCGTAGCATCAAGACTTCAGTCATTGCAGCCATTAAAGTGGTCAAACTGGACCCTGGTGATGATATTTCAAGCATTCAAAATGAGATAACCATGATGAAAGACTGCACTCACAAAAACATTGTTGCCTATTTTGGCAGCTACCTAAGAAATAACAAGTTATGGATCTGCATGGAATTCTGTGGAGGAGGGTCATTGCAAGATATTTACCATGTCACTGGTCCTCTGAAAGAGAGACAGATAGCTTATGTTAGCAGAGAGACACTTCAGGGGCTACACCACCTCCATCAGACTGGAAAAATGCAT…
ENSDARG00000088861	znf1021	-1.40883	zinc finger protein 1021 [Source:ZFIN;Acc:ZDB-GENE-110913-143]	ATGGTGTTTATTAAAGAGGAGAGTGAAGATGTGAAGATTGAAGAAACATTCACAGTCAAACATGAAGATCTACAGGAACAAACAGAGCTAATTGAAGAGAATGAGGGGAGTAAAGAAGAGGAACATGATGTCAAAATTGAGGAAAAAACTAATTTACAGACCAATGGTATTTTGAAAAAAAGAGACGAAAATCGTTTCACCTGCACTCAATGTGGAAGGAATTTTGGAAGAAAAGGCGATCTTACGATTCACATGAGGATCCACACTGGAGAGAAACTGGTCACATGCACTCAGTGTGGGAAGAGTTTCAGCAAATCATCATCCCTTAATCAACACATGAGGATCCACGCTGGAGAGAAACCATCCGCATGCTCCCAGTGTGGGAAGAGTTTCAGTTGC…
ENSDARG00000079453	atp8b4	0.45924	ATPase phospholipid transporting 8B4 [Source:ZFIN;Acc:ZDB-GENE-121116-7]	ATGCGTGTGATACCTGCAGAGGAAGAACGTCATGTTCGAGCCAACGATCGGGACTACAACGAGAGATTCAGTTATGCTGACAATCGCATCAAGACTGCAAAATACAACGTCTTCACTTTCCTGCCCATTAACTTATTCGAGCAGTTTCAACGTTTTGCGAATGCCTACTTCCTCGTGCTGCTGATACTGCAGTTAATTCCAGAAATCTCCTCTCTTTCGTGGTTCACCACTATTGTGCCTTTGGTGTTGGTGCTGGCCATCACAGCGGTCAAGGATGCTACTGATGATTATTTCCGCCATAAAAGTGACCAGCAAGTCAACACCCGGCAGTCTCAGGTACTCATCAAAGGAAAACTGCAGAATGAGAAATGGATGAACGTAAGAGTGGGTGATGTTATC…
ENSDARG00000042825	rnf169	-0.820033	ring finger protein 169 [Source:NCBI gene;Acc:795748]	ATGAAGATGGCGGCGGTGGGGTCCGCCAAATCCACTGGACCGGGGCAGAGAAGCAAAAGCAGGCCTGGCGCGCTCTCAGCTCCGCTGTCTCTGGAGGAGGCTCGGTGCCCAGTGTGCTCGGAGATACTCCTGGAGCCGGTCACGATGCCGTGCGGCCACTCGGTGTGCCTGCATTGTTTCCAGCGGACGGTGAAGTTGATCAGCCTGTGCTGTCCGCTGTGCCGGTTGCGAGTGTCCAGCTGGGCCCGTAAACAGTCCCGGGAGAAGAGCCTGGTCAACGCCGAACTGTGGGAGCTCGTTCGGCTCAGCCACCCAGAGCGCTGCAAGCGGAGGATGGAGCAGCGGGACGGAGAGATCCCGGACGGGGAAATATTTCGGGCACCTGTACCAGTTCATAAG…
ENSDARG00000060036	aimp1a	0.716289	aminoacyl tRNA synthetase complex interacting multifunctional protein 1a [Source:ZFIN;Acc:ZDB-GENE-060825-144]	ATGTTCCTGGTACGTTCCCTTTTCAAGATGTCAGGCCACACACCCTCACTCATGAGACTGGAACAGAAGGCCGCGGAGGCCGAGCAGATCATCGAATACCTCAAGCAGCAGGTCCAGCTGCTGAAGGAGAAGGCTATTGTACAGGCCACACTAAAAGAAGAGAAGAAACTGATGGTGGAGAATGCCAAACTCAAGAAGGACATCGAGGAATTGAAGAAACAACTTCTTGACAAGGAAAAGATGAGAGGAGTGATTGACGTGCCTTCTACTGAGCTCAGTGTCCAGTGTGTGTCGAAACCCACGTCTGCAGATCCACCTGTCTCAGCATCCCCTTCTGCTGCCTCCTCAAAAACACCATCAGCCAAAAACAACGACGAGGCGAAAAAGATGAAAGCTGAG…
ENSDARG00000104656	si:dkeyp-97a10.3	-0.0969718	si:dkeyp-97a10.3 [Source:ZFIN;Acc:ZDB-GENE-131127-642]	ATGAACGCACTTCTTCATCCTTTTGTAGTTTTGTCTTTGACAAGTTTTCCATTGGCAGTTGTATGTCTGAGCCCTGTTCCTGTTCAGTGTTCGACGTCTCCATTGCTGGTGGCTTCCAGAGCGACTGCAGTGTTTGAGGTGCAGACTGTGCCAAATGTGCCCCTCATCAGATGGACGGACAGCGCAGCCACTACACTGGCCATGTGGGTGAACGGTGGGCCCGTCCTGATGCCGGTTCAGCAGTTCCAGGGCAGGATCACAATATCTGCCACCCAGTTCACCATCAGCAGCTGCCAGATCAGCGACTCTGGAAACTACAGCGTCTCTGTCGAACCCTCGTCTACCTCTGGACTCAGTGTGAACACGTGTTCAGTGCAGCTCAAGGTGTTCGGAGGGAAT…
ENSDARG00000019098	cd82a	0.371151	CD82 molecule a [Source:ZFIN;Acc:ZDB-GENE-030131-2818]	ATGGGGAAAGGATGCATAACTGCGACCAAGTACTTCCTGTTTCTCTTCAACTTCATCTTCTTTATCTTCGGAGCCACGATTATGGGATTTGGACTGTGGATCCTCCTAGACAATCAGAGTCTCATTGCAGTGTTGCAGGAGTCATCCGTGATCCTGAAGGTGGTCTCTTATATTCTGATTGGCGTGGGCTCCTTCTCCATGCTTCTGGGGTTTCTGGGATGTCTGGGAGCCATCTATGAAATCCGCTGCTTGCTTGGATTGTACTTTACCTGTCTATTGCTCATTCTCCTGGCTCAAGTGGCTGTGTCCATTCTCATCTACTTCCAGCGTGATTTGTTGAAGACTGAGGCGGATAAAATTGTGTCTCAAGTTGTGGCAAACTACCCTGGACAGAACAAA…
ENSDARG00000016897	fbxo15	-0.363934	F-box protein 15 [Source:ZFIN;Acc:ZDB-GENE-080416-4]	ATGTCCTCGCTATCCGTGAAGACCCGCAGGGAAGATGTTGGGAAGCCCTTAGTTATTAAACCAAAAGCCATGTCCAGCAGACACAGGCTTACGGCTTCACAACACTTTCCAGTCTACAAAAAGACATCTAAATGTACAGGAAAACATAATAGAAACTCCCTGGACAGGATGCCACCAGAGATCATTCTCAAGATTCTGTTATACTTGGATGCTGGTTCTCTTTTCTGCATTAGTTTTGTCAACAAGCTCTTCCATGATCTATCCAACAGCAATGCTCTGTGGTATCAGTTTTATACCCGTGAACTCATCAAAAAGAAGCAAGGCTGCCAAAAAGTCCAGGCGACACATGGTCGACATAGTGTTGAAGTTGTTCAGGAGAAGCCAAAGGGATACTGGAGA…
ENSDARG00000037962	psmb7	0.260365	proteasome 20S subunit beta 7 [Source:ZFIN;Acc:ZDB-GENE-001208-4]	ATGGCGACCGTCTCAGTGTGCCAGTACCAGCCCGGCGGTTTCAGTTTCGAAAACTGTAGGAGAAATGCTCTTCTGGAGGCAGACATCACTAAACTGGGTTTCAGCTCTCCTGCTGCCCGTAAAACCGGAACCACTATCTGTGGGATTGTTTATAAGGATGGTGTTGTTTTAGGTGCAGACACTCGTGCAACTGAAGGAATGATCGTCGCTGATAAGAACTGCTCTAAAATTCACTACATCTCTCCCAACATTTACTGTTGTGGAGCAGGTACAGCGGCGGACACTGAGATGACCACACAGATCATCTCCTCCAACCTGGAGCTTCATTCTCTGTCCACCGGTCGTCTGCCACGAGTCGCCACAGCAAACCGCATGCTCAAACAGATGCTCTTCAGGTAT…
ENSDARG00000003533	col8a1b	-0.093295	collagen, type VIII, alpha 1b [Source:ZFIN;Acc:ZDB-GENE-060503-140]	ATGGCTGGGCCTCTCCTCTCTGCCTGCTTGTTTGTACTGGTGGAGCATTTGTGCCTGCTACATCATATCCATGCGGGGGCATTTTATGGACACAAACCATTGCCTCAAAAGCGCCAGCCTCTGCCACAGTTACCTCTTCTACCACATGGCAATGAAGGAATAACACAACACCATTACCATGGAAAGGAAATCCCTCAACTTCCCTTTGGAAATGAGATGCCTTTGCTTCCACAGTATGGGAAGGAACGTCCACAGTTTCCCATGCATATGGGCATACCGATTGCAAGAAAAGGTGAAACAGTTCCAAGAGGACAGAAAGGTCCTCCTGGAGAGCCCGGTCCGATAGGGCTTCAAGGGCCTCGGGGCCCTCCGGGACTTCCTGGTCATGGTATCCCAGGG…
ENSDARG00000015566	dnmt3ab	0.0500821	DNA (cytosine-5-)-methyltransferase 3 alpha b [Source:ZFIN;Acc:ZDB-GENE-050314-3]	ATGCCGTCCAACACAGTCGCCACCGCCGCCGCTGCATTCAAGAGCTCCGACTTCAACTGTGACACGAATGGAAATCAAATGAATGAAAGCTCTATGGAAACCATGATTATTGACGAGATGCCTTCACTCTGCACTCCTGTCCGCAAGGTTGGACGGCCCGGCCGCAAACGCAAGCACCTCCACGTAACGTGTTACGGGCCACTGAATCAGCTGATGGCTAAGCAGCACAAAGAGGCGGAGCTCCAGTCATCTCTGCAGTCTCAGAATGGAGAAGTTGAGAGGCATGAAAACAAATCGATTGAAGGTCGCCACTCCACGCTGGACAAGAGAGATGTGGAAAATGGGCTCTTCTGCCAATCGGGCTGTAAGGCAGAGTCCACTTCTGATTCCAGCCTGAGC…
ENSDARG00000115281	hist1h4l	0.45254	histone 1, H4, like [Source:ZFIN;Acc:ZDB-GENE-070927-10]	ATGTCAGGAAGAGGCAAAGGAGGCAAAGGGCTTGGAAAAGGTGGCGCTAAGCGTCATCGCAAAGTTTTGCGTGATAACATCCAGGGTATCACCAAACCTGCCATCCGTCGTCTTGCTCGCCGCGGTGGGGTCAAACGCATCTCCGGTCTGATCTATGAGGAGACTCGCGGTGTTCTCAAGGTGTTCCTGGAGAATGTGATCCGTGATGCCGTTACCTACACAGAGCACGCCAAGAGAAAGACCGTGACAGCCATGGATGTTGTGTATGCACTGAAACGTCAGGGCCGCACTCTGTATGGCTTTGGAGGTTAA
ENSDARG00000114405	zgc:194989	0.464179	zgc:194989 [Source:ZFIN;Acc:ZDB-GENE-080723-3]	ATGCCTGAACCAGCGAAGACTGCACCCAAGAAGGGCTCCAAGAAAGCCGTCACCAAGACCGCCAGCAAAAGCGGCAAGAAACGCAGAAGGACCAGGAAGGAGAGCTATGCTATCTACGTCTACAAAGTCTTGAAGCAGGTTCATCCCGACACTGGAATCTCTTCCAAGGCGATGGGCATCATGAACTCGTTCGTCAACGACATCTTCGAGCGCATCGCTGGTGAGGCATCTCGTCTCGCTCACTACAACAAGCGCTCCACCATCACTTCCAGAGAGATCCAGACCGCCGTGCGTCTGTTGCTGCCTGGTGAACTGGCTAAACACGCAGTGTCTGAGGGCACAAAGGCCGTCACCAAGTACACCAGCTCCAAGTAA
ENSDARG00000020788	sla2	0.15911	Src-like-adaptor 2 [Source:ZFIN;Acc:ZDB-GENE-080204-98]	ATGGGCAGTCGGCCCAGTAAAGACCGGCGTGGATCCAATGCCCATGCTGTCCTGTTGGACACAGAGGACAGCAACGGCCCGCTGACCATGGAAAGTATCAGATATGTGCTGGTGTCTCTGTATGACTATCCATCCAGAGGTCCGGGCGACTGCGCCATTAGAGTCGGAGAACGCCTCAACATTCTGTCAGATGAGGGAGAGTGGTTTAAAGTCAGCTCATCAGCCACAGGAAACGAGAGCTACATCCCCAGCAACTACACCGCCAAACTCTACAACAGGTGGCAGTTTGTGGGTCTCAGCAAACGGAAATCGGAGGAACTGCTGATGCTCCCTCATAATCAGCCCGGCTCTTTCCTCATCAGAGAGAGCGAGACCTTTCCAGGTAACTACACTCTGTCA…
ENSDARG00000098428	asic1c	-0.0184303	acid-sensing (proton-gated) ion channel 1c [Source:NCBI gene;Acc:407670]	ATGACAGCCATGAAGGGAGACTCAGAAGACAGCATTGAAAGCATGAGGCCGTCCAACCTGCAAGTTTTCGCCAACAACTCCACGTTGCATGGCATGAGCCACATTTTCGCCTACGGGCATATGACGTTCCGCCGCTTCCTATGGACGCTGTCTTTCATGGGCTCTCTGGGTCTTCTAATGTACGTGTGTATGGATCGTGTGTATTATTACTTCGAGTTTCCTCACGTCACTAAACTCGATGAAGTGGCGGCCCCCAACCTCACTTTCCCAGCAGTCACCTTCTGTAACCTCAACGAATTTCGCTTCTCGAAGATCACAAAGAACGATCTGTACCATGTGGGGGAGCTGTTGGCACTGCTCAATGAGAACTATCAGATCGCTAACCCGCACTTGGCCGAC…
ENSDARG00000069245	matn3a	0.0721982	matrilin 3a [Source:ZFIN;Acc:ZDB-GENE-040822-21]	ATGAAGTCCTTCATTGGGAGTTTGGTTTATTGCCTCTCTGTTCTGCTGCTGGATCTCTGCGATTCCTATGACCTTAATAATCCATCCTACATTTTAGCCCAAAGTTACGCTCAGAGAAGAAACAACGGACTTCCGCACCGGACACTGAACCCTGCAGCTACAGATTCACAGTGTAGGAGCCGCCCCTTGGACCTGGTCTTCATCATTGACAGCTCACGCAGCGTGCGTCCAGGTGAGTTTGAGAAGGTCAAGATCTTCCTGGCTGACATGGTGGACACTCTTGATGTCGGTCCCGATGCCACACGAGTTGCAGTGGTGAACTACGCCAGCACGGTCAAGATTGAGTTCCTGCTGAAAAGCCATCTTACGAAAGACACTATAAAGCAAGCAATCACCCGC…
ENSDARG00000004597	lrrc4ba	0.107363	leucine rich repeat containing 4Ba [Source:ZFIN;Acc:ZDB-GENE-080327-25]	ATGCGCATCACCACGGTGACCAGCCTTCCTAGTCCCTCCCCCCTCCTCCTCTTATTGGTCCAGCTGCTGTTGCGGCTCCTCCTCCCAGGTCAAGAGGCAGTGGGGGCCGCCTCCACCTGTCCTGCGGTGTGCAGCTGTTCCAATCAAGCTAGTCGAGTGATTTGCGCAAGACAACACTTAGAAGAGGTGCCCGACAATATATCGAACAACACACGATACCTCAACCTACAGGAGAACACCATACAGGTGATAAAATCAGACACATTCAAGCATTTGCGGCATCTGGAGATCCTCCAGCTCTCCAAGAACCAGATTCGACAGATAGAGGTTGGTGCATTCAATGGCCTTCCAAACCTCAACACTCTGGAACTGTTTGACAACCGCCTCACGCTGGTGCCA…
ENSDARG00000009350	atg3	0.121448	autophagy related 3 [Source:NCBI gene;Acc:336632]	ATGCAGAACGTGATAAACTCGGTGAAAGGCACTGCTCTGGGGGTCGCGGAGTTTTTGACGCCAGTTTTGAAGGAATCTAAATTTAAAGAAACTGGGGTTATAACTCCAGAGGAGTTTGTTGCAGCAGGAGATCATCTGGTTCATCACTGTCCCACATGGAAATGGGCATCTGGAGAAGAAGCAAAGGTGAAGCCCTATCTGCCCAATGACAAACAGTTCCTATTAACTCGAAACGTTCCATGTTATAAGCGCTGTAAACAGATGGAGTACTCAGATGAGCTGGAGGCCATCATAGAAGAGGACGATGGAGATGGCGGATGGGTGGACACCTTTCATAACTCGGGTGTTACAGGGGTGACTGAAGCTGTTCGGGAAATCTCATTGGATAATAAGGATAAT…
ENSDARG00000010956	sh3glb1b	-0.011107	SH3-domain GRB2-like endophilin B1b [Source:ZFIN;Acc:ZDB-GENE-030131-6851]	ATGGAGTTCAATGTTAGACGACTAGCAGCGGACGCGGGCACTTTCCTCAGTCGTGCTGTGCAGTTCACAGAGGAGAAATTCGGGCAGGCAGAGAAGACTGAGCTGGATGCCCATCTGGAGATGCTGCTGAGTCGGGCAGAATCCACCAAACACTGGACAGAGAAGATCATGAAGCAGACAGAAGTTGTGCTACAGCCAAATCCTAATGTCCGGGTGGAGGAGTTCCTTTACGAAATACTGGACAAAAAAGTCCCAACACGTGCCAACAATCACGAGATGCTGGGGCAGTGCATGATTGATTCGGGCCACGAGTTTGGACCTGGAACAGCATATGGTAGTGCTCTTATTAAATGCGGGGAGACGGAAAAGCTGTTAGGCAGTGCAGAGAAAGAGTTCATT…
ENSDARG00000098260	si:dkeyp-85h7.1	-0.33815	si:dkeyp-85h7.1 [Source:ZFIN;Acc:ZDB-GENE-120214-38]	ATGGGAGTTTTATCAGTGTGTGAGGAAACACCTAGCAAGGTGTTTGGTGTGCCCTTACCTCATCTAAGGAAGACCGGTCAGATGAGGCAGGGTCTTCCTTTGCTCCTCACACATTTAGTGGGCTTCCTGGAGAAGCATGGCCTCAGTACAAGTGGCCTGTTCAGGGTTGATGGTGCAATTGTGCGCCTGTATGAGCTAAGGAGATGTTTTGATCGTGGAGGCTTTCCAGAGCTGAACAGTGAGGATGTTCATTCCTCAGCCTCTGTTTTAAAGCATTTCCTCAAATTGCTTCCCGGTGGTCTTATTCCAGCACCACTCATGATCGAGCTACTGAAGGTGTTCAGGATGTTCAAACTGAGCAAACGTCACCGAGCAGTGAAGAAAATCCTGGACAGCCTT…
ENSDARG00000100139	si:ch211-113d22.2	-0.0738507	si:ch211-113d22.2 [Source:ZFIN;Acc:ZDB-GENE-141222-39]	ATGAAGACTCTCCTCGCCATGCTTGTCCTGTTGGCTGCTGTCATACACACTGTGTTCTGTTGTCCGGCATGTGAAGGTGACGGCTTGAAGTGTTACTCATGTGTGGCGAGTAACTCAGACGAGTGTTTCCGGCAGGGCTCCACTGTGTGTCCCGCTCATGCAGATGCCTGCTCCACTATTACCAGCCACAACTCTGTAATGAAGTCATGCGCTTATAAGTCGTTCTGTGACAAGTCTCACATGAGCAATGGAGAGATGAAGCTGGAGTGCTGCTATAATGACGACTGCAACGGCCCTCATCGCTCCCACAGCCACGGGGAGCCCGGCAGCGCCCTGAGCCTGAGCTCCAGCCCCATCCTGCTGCTGACCGTCCTGCTGATCCCTCTGACCCTCAGCTCA…
ENSDARG00000076966	pagr1	-0.000884068	PAXIP1 associated glutamate-rich protein 1 [Source:ZFIN;Acc:ZDB-GENE-030131-4801]	ATGCAGGAGGCGCAGGACACACTGGCGGAGCGCGTGGAGTCGCTGGGAGTCGGTGAACGGGACAAAACCGGAGAAAAGGAGGAGCAGAAGGAGAAAGACGGAGATGAGACCAGCACAGCCGCTACACACACTCCGACGGAGGACAACACTGCAGAAGGACAGAAGGAGTTGAGGGAGGAGCAGAAGGAGGGAACGAGCACAGATGGAGAAGTAAACGGTGGTGAAGGACAGACGCAGCAGCAGGAAGTGGAGGAGGAGGAATGGATGATCCCTTACAGTGATGAGGAGATGGAGGAGCCGCAAAACTGGATGCCTCCACCCGCGGAGATCAAGCGCCTCTATGAGCTGCTGGCCAAAGGGGAGGAGCTGGAGCTGCAGTGGGTTCCTCTTCCCCGCAGA…
ENSDARG00000042252	eif4h	0.225644	eukaryotic translation initiation factor 4h [Source:ZFIN;Acc:ZDB-GENE-010328-19]	ATGGCGGATTACGATAACTACGATGACCGGGATCGGGCGTACGGGAGCTTTGGCGGTGGAAGAGGACCCCGAGGTGGTGGTGGCCCAAGCGGACCCCGAAAGCAGAAGGAACTTCCCACAGAGCCTCCTTACACAGCGTACGTTGGCAACCTGCCCTTCAACACAGTGCAAGGAGACATAGATGCCATTTTCAGAGACCTCAGCGTCAGGAGCGTTCGACTAGTCCGAGACAAAGAGACAGACAAGTTCAAAGGTTTCTGTTATGTGGAGTTTGACGACTTGGAATCTCTGAAAGAGGCTTTGACATATGACGGTGCCCTGTTAGGAGATCGATCTTTGAGGGTGGACATCGCAGAGGGCCGAAGGCAAGAACGTGGCGGCGGAGGCTTTGGCTTCCGG…
ENSDARG00000042151	skia	0.0436259	v-ski avian sarcoma viral oncogene homolog a [Source:ZFIN;Acc:ZDB-GENE-990715-9]	ATGGAAACAGTAGCGCGACAGAGTTTCCAGCCTCACCCGGGACTGCAACAAACTCTCAAACAGTTTCACCTGAGCTCCATGATCTCCCTCGGAGGACCGGCCGCGTTCTCGGCCAGGTGGCAACACGATTTGCTCTTCAAGAAGGACGGTAAAGACATCCCGGAGCCCGTGCTGCACCTCCCCCCGATGCAGCCTCCTCCGGTGATGCCCGGGCCGCTCTTCATCCCGTCCGACCGCTCAACCGAGAGGTGCGAGACGGTCCTGGAGGGTGAGACCATCTCGTGCTTCGTGGTGGGCGGCGAGAAGCGCCTGTGCCTGCCGCAGATCCTCAACACGGTGCTGCGGGATTTCTCGCTCCAGCAGATCAACTCTGTGTGCGACGACCTGCACATCTACTGC…
ENSDARG00000018898	zfand5a	-0.139905	zinc finger, AN1-type domain 5a [Source:ZFIN;Acc:ZDB-GENE-040426-1979]	ATGGCCCAAGAGACAAACCAGAGCCCCGTGCCTATACTGTGTACCACAGGCTGTGGTTTCTATGGCAACCCTAGGACCAATGGCATGTGCTCGGTGTGCTATAAGGAGCACCTGAACAGACAGCAAAGCAGTGATCGCAGTCCCATGAGCCCCCTGGCAGCTGGCAGTCCCTCAGCAGAGGCCTCCGCTATACAGAGACTAGAAGCCAGCATAAACAAAGCAGAGACCTTACCTGCACCCAGCACAGAAACCATGAGAGAAAGTATTCCTTCAAGCTCCTTACCGGTGACACAGAAAATGACTGAAATGAGTATTTCCAGAGAGGAAAAGGCCCTCTCACCTAAAGCAGAGACAGTCGAACCAGTTATAACACAGCCCACCTCCTCCTACTCCCCCATC…
ENSDARG00000004274	zgc:112496	0.121253	zgc:112496 [Source:ZFIN;Acc:ZDB-GENE-050320-25]	ATGAGTCTGTTCACCTGTGAAGATCCTGCTGTTTGGAAAGCGGTTCACATTAAATACTGGACAGTAGTAGAAGCTAAATCAGCTGGAAAGAGGAAGACTTCAGGAAAACTCCTGCAACTTGACAAATGGTTTCAGGAGGATCTGCCGGCAGCCATTACGGCTCGACCGGAGCGTTTCCTCACACATGCTGAGCTCGTCAAGATCATGGAGTGGAAACTGACTAAAGGGAAGTTCCGGCCGCGTCTGCAGCAGCTGATTGGCTCCAATAATGAGGAGGCGGTTCAGAGCTCCAGCAGCAAAGCGTTCAGTTTGTTGCCTGATGTACAAGCAGCAATTAAAGAGCTGTGCAAACTCAAGGGTGTCGGGCCTGCCACCGCATCAGCTGTGCTTGTGGCCGGA…
ENSDARG00000103802	si:ch73-389b16.2	-0.0223176	si:ch73-389b16.2 [Source:ZFIN;Acc:ZDB-GENE-050411-113]	ATGTCGTCCACTGAGGCTGCCAGAGAGTTTCAAGCTAAAGAGCGTAAATGCAGAAACCAGCTGAAGAAGCGATTGGCAAATGCTCTGTCAGGAGATCTGAACCGGCTTTTGCAGGAGGAGCAGGAGAGCGACGTCACTCTGTGTGTTGGTTCTGCTGTTCGGCTGAAGGCCCACAGGGCTGTGCTGCTGGCCAGAGCTCCTCACCTCCTGCAGGGATCCGAACCAACTACACCTGTCATCAACCTGCAGGGGACTGAACCTGCAGCCCTCACCGACTTTATACAAAAAGTGTACACAGAAGACAAGTGCCTGGCGAAGGAGAATAGCGCCTTAATTATCCACAATGGCCATTCACAGCTAGTAAATGGCAATGTAGCAAAAGGCCATGATGTTGAGTCT…
ENSDARG00000052164	znf507	-0.195263	zinc finger protein 507 [Source:ZFIN;Acc:ZDB-GENE-040426-1233]	ATGCTCCATTCTCGCCATTTTGAGTCCAGAGTGAAGCACTTTTTTCACCCCAGGAATAAAAGCAGCGCATCACGAGCAGCGAGGCCAAAGATCAGACACAACTGCTGCATCAGAATGGAAGACAGCAGTGGTGTTGCTGTTCTTGTGCCTCACTCTAGAGGCCAGCAGGACACAGTCTTCATTCCCGACAGATGTCTTCTTGGTGTCGAGGACCAGCAACGCCAGCAGCAGAAGCAGGCCGCTGACTCTCTTATTCAGGTCATTGAGAAGCTTAGCAAAATTGTGGAGAAGCGACCCAGACGATGCACCATCTCTGGGAAAAAGAGACCCCCAATTACTTGTGCTTCTGTAAGTGTTCCAGACATCAGGGATGACACTAAAGGGACCACACCTTCTAAG…
ENSDARG00000071548	josd1	-0.0450717	Josephin domain containing 1 [Source:ZFIN;Acc:ZDB-GENE-060929-260]	ATGGGGAGTACTCCATGTTCTGGTAAGGGGAGGGGGGTCGGGGGCTTTCAGGAGTTGGGTTGTATGCCATGGAAGGTCAGCAAGCAAAAAGGAGAAGCCTTAGGTGGACGTGGGTCCGAGCTGGAGGACAGGCCGAATGCTGGAACGCCCCCCACCTCGTTGCAACCTCCTGCAATTTATCATGAAAAGCAGCATCGGGAGTTGTGTGCTCTGCATGCGCTAAACAATGTCTTCCAGGATGGAGCGGCGTTCAGTCGTGATGCACTTCAGGACATCTACCAGAGGCTCTCTCCTAGCACTTTGGTCACACCCCACAAGAAAAACATGCTGGGTAATGGCAACTATGACGTGAATGTCATCATGGCTGCATTGCAGACTCGTGGATTTGAGGCAGTTTGG…
ENSDARG00000046141	zgc:162025	-0.353268	zgc:162025 [Source:NCBI gene;Acc:571775]	ATGTCTGAAAGCAGCAGTGAAGATGAAAACACTGCAAGACTGAAAGAGGCTGTGTGGAGCTTTAAACCAGAGGATGTCAAAATCAATGGAAAAGAAAACAATGGTAGACAAAGTCATAGAGCTGATGTTTCCAAGCATGAGCATGATGGGAATGAGCTCGGGACAACACCAGAGTTTAGATCCCATGTTGCGAAAAAGTTAGGAACCTATTTGGATGGGTGTATTTCTGAAGTGTGCTCTGACACTGTTGAACCTGCTCAGTCTGAAAACAGAGAAGATGAAGAAGGTTTCCGTCTTTTCTCCTCGTCTACTCCTGGTAAATGGATGGAGCAATCACCACCTCCACCTCCAAAAAGGAGGCCAGTTCCCAGCTCCAGTGACAGTGACAGTGAGATGGAG…
ENSDARG00000036080	cd81a	0.110614	CD81 molecule a [Source:ZFIN;Acc:ZDB-GENE-000831-5]	ATGGGCGTGGGCGTGGAAGGCTGCACGAAATGCATCAAATACATGCTCTTCTTCTTCAATTTCATCTTCTGGCTGGCTGGTTGTGTAATCTTGGGGGTTTCTCTCTGGCTCCGTCATGACACTAAAACGAGCAGTCTTCTGGACCTGAAGTATGAGGGAACAGAATCACCCACCACTTTCTACATCAGTGTCTACATCTTGATTGCCGTCGGCGCTGTGATGATGTTTGTTGGATTTCTTGGATGCTATGGAGCCATTCAGGAGTCCCAGTGTCTTCTTGGAACCTTCTTTGCCTGCCTGGTCCTTCTTTTTGCCTGTGAGGTTGCCGCTGGAATCTGGGGATTCATGAACAAAGACAAGATCTCCAAAGAGGTAATCGGTTTCTATGACTCTGTGTAT…
ENSDARG00000041802	rnf141	-0.0474556	ring finger protein 141 [Source:NCBI gene;Acc:414846]	ATGGGCCAGCAGCTTTCTGGCCAAGCAGTGACCCGATTACCTGAGAAACTGATCAAACATGTGGGGCTGGTGCGGGACAGTGGATATCTCACCTATGATGAGTTCTTGGGTCGTGTGGCCGAGCTCAATGATGTAACTGCAAAACTCGCCTCTGGTCAAAAAAAACATCTATTGTTTGAAGTGCAGCCTGGATCTGATTCCAGTGCTTTGTGGAAAGTAGCAGTTAGAATAGTGTGCACCAAGATTAATAAGGAGGATGGAATGGTAGAGGCGTCTCGTATTATGAACTTGTACCAGTTTATTCAGCTCTACAAAGACATCACCAGTCAAGCAGCTGAAGTATTTAGTTCAAATGTGGCGGCAGAGGGATCATCTGAAGACACCTGCCAGGCCAGCATG…
ENSDARG00000071679	mydgf	-0.187129	myeloid-derived growth factor [Source:ZFIN;Acc:ZDB-GENE-040718-183]	ATGGCATTTATTGTGCACATGAAATGGTTTGTGAATCTTCTGCTGCTGTTTGTTGTGCTTTGTGAACTGTGTTCTGCTGAAAGGACCAAAACACTGGACTTCGATGTCAAACCTGGAGGAGTTGTGCAGACTTTCTCTGCAAAACTTAAGAAGTATAAATGCACCTTCACATATGCATGCCAAGGAGGAACCAATGAGCAATGGCAAATGAGTGTCGGACTAAGTGACGATGAGCAAATGTTTTCCTGTTCAGTATGGAGGCCCCAAGGGAAGTCCTACTTGTTTTTTACGCAGTTCAAAGCCGAGATAAAAGGAGCCAAGATCGAGTACGCCACCGCATATTCCCAGACGGCCGTGGGTGGACAGAGGGATGTTGCTTTGAAAGAAGAAGAGTACATA…
ENSDARG00000079438	pkp3b	0.233946	plakophilin 3b [Source:ZFIN;Acc:ZDB-GENE-130530-870]	ATGAGCGCAGTTGCGGCCACTGAGGGCCTGTTCTTCTCTGCTTTACAGCCCAACACCTCGGTCACCACATATGCGATCCCGACGGATGATCACCGCAGGAGGGATCAACTGTCTAAAGTGAGACGCGTCCAGCAGCAGGTCCAGCAGCGCATGGCGGAGAAATCCACATCCTCATCCCGACTTAACGCCTCCACAGAATTTAACGGCCACTCGCCCACTGTAGCATACCAAACCAGAAGCCCTGGATTCAGTTCCAAATCTATGATCTACAATGGCAACAGAACAATGGCGGTGCCCCGACTGTCTCAGTATGCAGGGGATTTTTCCTCTCGCTCTGCAGTGGAAACAGGCACTCGGCACAGGATCAGCCTTGGTGTGCCCATGCCTGCAGTGGTGGGT…
ENSDARG00000086457	tnfaip8l1	0.221676	tumor necrosis factor, alpha-induced protein 8-like 1 [Source:NCBI gene;Acc:393303]	ATGGACTCGTTCAGCACCAAGAACCTAGCCCTGCAGGCGCAGAAGAAGCTCATGAGCAAGATGGCGACCAAGACAGTGGCCAACCTCTTTATAGACGACACCAGCAGCGAGGTACTGGACGAGCTGTACAGAGTCACCAAAGAGTACACGCGCAACCGCAAGGAGGCCCAGAAGATCATCAAAAACCTCATCAAGATGGTGGTCAAGTTGGGCGTCCTCTACCGCAACGGTCAATTCAACAACGAGGAGCTAGCGTTAGTCGAGCGTTTTCGTAAGAAGGTGCATACGCTGGCGATGACAGCTGTTAGCTTCTACCAGATCGACTTCACTTTTGATCGACGCGTCATGAGTAATCTACTCAATGACTGCCGTGAACTTCTGCACCAGGCCATCAATCGG…
ENSDARG00000032552	2022-03-05	0.334265	membrane-associated ring finger (C3HC4) 5 [Source:ZFIN;Acc:ZDB-GENE-070424-47]	ATGGCAGAAGAAGGAGCGGTTGTAATGCAGCAGATCGTGGACAGGAGTTGTTGGGTTTGTTTTGCCACAGATGAGGATGACCGTACAGCTGAGTGGGTGCGTCCGTGCCGCTGCCGTGGATCTACTAAATGGGTTCATCAGTCGTGTCTTCAGCGCTGGGTGGATGAGAAACAGAGGGGAAACAGCACCGCACGGGTCGCCTGCCCACAATGCAATGCCGAGTACCTCATTGTGTTCCCTAAGCTTGGGCCGGTGGTGTATGTGCTGGACCTGGCAGACAGGTTGATCTCGAAGGCCTGTCCGTTTGCTGCTGCTGGGATCATGGTGGGATCCATTTACTGGACCGCAGTCACATATGGGGCCGTGACAGTCATGCAGGTTGTAGGTCATAAGGAAGGT…
ENSDARG00000101910	pcdh20	0.0629047	protocadherin 20 [Source:ZFIN;Acc:ZDB-GENE-091204-115]	ATGAATTGGAAAACACTACAGTGGGTGCTTCTCTTGGCATGTGCTGGGCAAATCCATAGCCTTGCACTGCGTTTCAGCGTCCTGGAGGAGCAAGAAGCAGGCCTTAAAATTGGAACACTAAGTACAAACTACTCAGCTCCATACCGGCTTCTCAATGAAAGATACATCAGGGTGGATGAGATAACAGGGGATCTGTTCACTAAAGATCGCCTTGATAGAGAAACTTTGTGTCCATCACATCAGGATGGAGAATGTACTTTTTTAAATACTGCAGTCGTGAGCCCTCATTTGGACGTAGTTCCAATGGTAATTGTTGTGAATGATATTAATGACAATGCTCCTGTTTTCGAAAGGAATGAAATTCCTCTACGCATACCTGAAGATACGTCCATTGGGACT…
ENSDARG00000058815	ihhb	-0.225177	Indian hedgehog signaling molecule b [Source:NCBI gene;Acc:30299]	ATGAGACTCTCCACGGCAGCGGCGCTCCTCACCGGCTTCATCTTGGCTTTCTCGCCGGCGTACGACGGCTGTGGACCGGGCAGAGGTTACGGCAAGAGACGGACTCCGCGGAAACTCACGCCTCTCGCCTATAAGCAGTTTAGTCCGAACGTAGCCGAGAAAACGCTGGGGGCGAGCGGGAGATATGAGGGGAAGGTCACCCGCAGCTCCGAGCGCTTTAAAGAGCTGACGCCAAACTACAACCCGGACATCATCTTCAAGGATGAGGAGAACACAGGTGCGGACCGCATGATGACACAGCGCTGCAAGGATAAGCTGAACTCTCTGGCCATCTCGGTGATGAACCTGTGGCCCGGTGTGCGTCTGCGTGTGACGGAGGGCTGGGATGAGGACGGACAT…
ENSDARG00000013076	bmi1b	-0.741781	bmi1 polycomb ring finger oncogene 1b [Source:NCBI gene;Acc:394249]	ATGACAATGCACCGGACAACGAGAATCAAGATAACGGAGCTAAATCCTCATTTGATGTGTGTTTTATGTGGAGGATACTTCATTGATGCGACCACTATTGTTGAATGTTTGCATTCGTTCTGCAAAATGTGCATTGTCCGGTATTTGGAGACCAGCAAATATTGTCCTATTTGTGATGTCCAAGTTCATAAAACAAAACCCCTCCTCAACATCAGGTCAGATAAGACCCTTCAGGACATTGTTTACAAGCTGGTGCCTGGTTTGTTTAAAAATGAGATGAAAAGGAGAAGGGATTTTTATGCTGAACATCCCGTTGATGCTACTAATGGTTCCAATGAGGACAGAGGAGAGGTGTCAGATGAAGACAAGAGAATCATTGCTGATGATGAGATCATCAGT…
ENSDARG00000044626	ccdc90b	-0.703479	coiled-coil domain containing 90B [Source:ZFIN;Acc:ZDB-GENE-040724-162]	ATGTCGTCCTGGGGGATCTTTATGCGGAGACAGCAGCAGTTTTGCTCGCTGTTAAAACTTCATCAACTCAACATCCAGCCCCTGTGTCATCAGAGAGGATTGCATAAAACAAATGCTGTCAAAACATACGACGTGAGAAAGGTGGAGTTAACACCACTGGAACAAAGGAAACTCACCTTTGACTCCCATGCGCTCGTCAAAGAGCTGGAATCAAGCGGCTTCGAGAAGAGGCAAGCAGAGCTGATTGTCACAGCATTAGTGACTCTTACTACGGCCAATATTGACATTGTATACAGAGACATGGTGACTGGAGCACATCAGGAAATCGCTTTACAGCAAATCATGGCTCATCTCGATGCTATCAGGAAAGACATGGTTATCCTGGAGAAGAGTGAATTT…
ENSDARG00000015862	rpl5b	0.332377	ribosomal protein L5b [Source:ZFIN;Acc:ZDB-GENE-040625-93]	ATGGGATTCGTTAAAGTAGTGAAGAACAAGTCCTACTTCAAGAGGTACCAGGTGAAGTTCAGGAGAAGGAGAGAGGGAAAAACTGATTATTTTGCCAGAAAGCGCCTGGTCATTCAGGACAAGAACAAGTACAACACACCCAAGTATAGGATGATTGTCCGCTTCTCCAACAGGGACATCGTTTGCCAGATTGCCTATGCCAAGATCGAGGGTGACATGATTGTGTGTGCAGCCTACTCCCATGAGCTGCCCAAGTACGGCATCAGTGTGGGTTTGACAAATTATGCTGCTGCCTACTGCACTGGGCTGCTGCTCGCCCGCAGGCTGTTAAACAAGTTTGGCCTTGACAAGGTGTACGATGGCCAGGTGGAGATCACCGGGGATGAGTTCAATGTGGAG…
ENSDARG00000014790	g3bp2	0.242199	GTPase activating protein (SH3 domain) binding protein 2 [Source:ZFIN;Acc:ZDB-GENE-070112-1972]	ATGGTGATGGAGAAGCCCAGTCCCCTGCTGGTAGGGCGGGAGTTTGTGAGACAGTATTACACACTGCTAAATAAAGCACCGGACTTTCTGCACAGATTTTATGGACGAAACTCATCTTACGTCCATGGCGGACTGGATTTGAATGGGAAACTTTCAGAAGCAGTCTATGGGCAAGCAGAGATACACAAAAAGGTTATGTCCTTGCAGTTCAGCGAATGCCACACTAAAATCCGGCATGTGGATGCCCATGCCACGCTGAGTGATGGTGTGGTTGTTCAGGTGATGGGAGAGCTTTCCAATAATGGACAGCCCATGAGGAAATTCCTACAGACATTTGTGCTGGCCCCAGAGGGTTCTGTCGCAAATAAGTTTTATGTCCACAACGACATCTTCCGATAT…
ENSDARG00000071396	timm23a	0.316472	translocase of inner mitochondrial membrane 23 homolog a (yeast) [Source:NCBI gene;Acc:798429]	ATGGATAACAACACACCGCCACCGGGAGGATTTAAAGGAGGACTCGGGAGCATTTTTGGTGGAGGAACCCCTGAGTATTCAAACACTGAGCTTTCAGGAGTACCGTTGACTGGAATGAGTCCTCTTTCCCCATACCTCAATGTTGACCCTCGTTACCTCATACAGGACACTGATGAGTTCATCTTGCCAACTGGGGCAAATAAAACTCGTGGTCGCTTTGAGCTGGCCTTCTTCACCATTGGTGGATGTTGTATAACAGGAGCTGCTTTTGGGACACTCAATGGTCTCCGTATGGGCCTGTCAGAAACTAGAGACATGCCATGGTCAAAACCCAGAAATGTACAGATTTTGAACATGGTCACACGACAAGGGGCATCGTGGGCCAACACACTAGGATCA…
ENSDARG00000061791	nyx	0.1911	nyctalopin [Source:ZFIN;Acc:ZDB-GENE-061026-3]	ATGTGTTTCATCATCAATATTGCCGTGTATTTCCTCCTCCTCCCTCCTCATGCCCTGTCCCTGTGGGCTTGCACACGCTCCTGCCCTCCCACTTGCACATGCACTCAGGAGAAGAGTTGCAGTGTCCTGTGTGATCACGTTAACATGATGGACCTGCCCAAAGAGTTCCCCTGCGAGGCATCTTCCATCAACCTGGACAAGAACAGCCTCAAGTTTCTGTCTGAACGGGCATTTGGCACACTGCCCTCACTCAAGACACTCTCACTTAAATACAACAACATATCCTTCATCACACCGGGAGCATTTAAAGGGCTCCCCAACCTGGTTGAGCTCAAGATGGCCCACAATGAGTACATCCGTTACCTGCACACTCGTACCTTCACAGCACTCAAACGTCTG…
ENSDARG00000068993	zgc:153631	-0.840602	zgc:153631 [Source:ZFIN;Acc:ZDB-GENE-060825-208]	ATGTACACATACTATACTTTCATTCATCTATCAACAGTACTACCTCTCCTTTTCACCATAAACATTGAATTTAGTAGAGCAAGATGTAATAATGCAGAATATGAAATTAATGGAGAGTGTTGCCCAATGTGTGATCCAGGAAAGCGAGTTAAAACCCACTGTGATGAGGAGACAAGCACAACATGTTATTCATGCCCTGCGATGACATACACCAATGTTCCAAATGGATTCACTGAATGTCTGCCATGCTCTGTCTGTGATCCCAATAACGGGCTAAGAGAAAAGCAGGCCTGCACGTCAACATCAGATACATTGTGTGGACCTCTGACACATTATTACTGTGTAGACCAGCTCTTCAACTGTAAAAAAGCCATAAAACATTCAACCTGCTCACCTGGA…
ENSDARG00000075072	rpap1	0.160556	RNA polymerase II associated protein 1 [Source:ZFIN;Acc:ZDB-GENE-090914-1]	ATGCAGCTCATGGAGGACCGTGACATAAAGCTCGAGAGCGGGATGCTGCGGCGCCCCAAGCCCGCAGACAGTGAGGCGGATCTGCTCCGGGAGCAGCGGGAGCTTCTAGCAGCAGGCGGTCAAACCACGGTCAGTGTGGTGAAGAGACCCGATAAACGCAGAGGAGACGCTGCTGCAGCAGCACCTTTGTCCCAGCAGGGAAACCTCAGAGATGTTGTGACCATTGAAGATCTTCCAGATGAGATTCCCAGCCTGACCCCTGCACCTTCGAAGAAGTCACGGTTTAAACAGGAGCGGGTGCGTTTTGAGGATGAGGATCCCGAAGAGCGTTTGGACAGACATGACACTCATGTCAGTGCTGTTCTTTCCAGGATCGTTGAAAGAGACACAAGTGCAGTA…
ENSDARG00000056531	nutf2	0.315108	nuclear transport factor 2 [Source:ZFIN;Acc:ZDB-GENE-041010-77]	ATGGGAGACAAGCCGATTTGGGAACAAATAGGATCCAGCTTTGTGCAACATTACTATCAACTGTTTGACACAGACAGGACTCAACTTGGATCAATATATATTGATGCATCATGCCTTACGTGGGAGGGTCAGCAATTCCAGGGAAAAGCGGCAATTGTCGAAAAGCTTTCCAGCCTGCCCTTCACAAAAATAGCTCACAGCATAACAGCACAAGACCACCAGCCCACCCCTGATAGCTGCATATTGAGTATGGTAGTAGGCCAACTAAAAGCAGACGATGACCCCATTATGGGATTCCATCAGAGCTTCATCCTGAAGAACATTAACGAGGCGTGGGTTTGCACCAATGACATGTTCCGCCTGGCGCTGCACAATTTCGGTTAA
ENSDARG00000011240	ift46	0.311707	intraflagellar transport 46 homolog (Chlamydomonas) [Source:NCBI gene;Acc:565922]	ATGGAGAGGTCCGAGCGACAAAAGATCCAACTCACAACCAACCAGCCGTACGACGAAAGCTTTGAGGTAAACGCAGAGGAGGCGGCCAGTGTTCACACACCATCCCCAAGACAGATTGTGTCCAGGAGGACGGGTAGGCAGAAGCAGAGCACCATGTCCGGTTATGCTGGTGAGAAACTCGAAGAAGACACTAAGAGAAAGAAAGAGCCACCACCTGGTCCCCGCGGTGCTAATAAGAATGATGAAGAAGAAGATGAGGATGATGATGATGACGACGATGATGATGATTCTGATGACACAGAATCTGATGAGGAGGAAGAGGAGCCAGGATCTGCTCCAGAAGGTGCTTATGACCCGGCTGATTACGAGCATCTTCCTGTGACAGGCGAGATCAAAGAG…
ENSDARG00000061185	nat15	-0.114708	N-acetyltransferase 15 (GCN5-related, putative) [Source:NCBI gene;Acc:570640]	ATGACCGACGTGGTGCCTACCACCGCCCTCAGTGAAATACAGCTTCGCCTGCTCTGCCACGATGACATAGACAGAATTAAAGTGCTCTGTGGAGAGTGGTTCCCCATTGAGTATCCAGACTCATGGTACCATGACATCACATCAAATAAGAAGTTCTTCAGTCTGGCTGCCACCTTCAGAGGTGGAATTGTGGGGATGATTGTGGCTGAAATAAAAAGCAGAACGAAAGTACACAAAGAGGATGGAGACATTTTGGCCTCCAGCTTTCCTGTTGACACTCAGGTTGCGTACATCCTGAGTTTAGGAGTCGTGAAGGAGTTTCGCAAACATGGAATAGGCTCTCTGTTGCTGGACAGTTTAAAGGAGCACATCTCCACCACGGCGCAGGACCACTGTAAA…
ENSDARG00000095132	si:ch211-227e10.6	0.231676	si:ch211-227e10.6 [Source:ZFIN;Acc:ZDB-GENE-050420-355]	ATGGCAGAGGAGCGAGTAAAGGACTCTCTCTCAGAGAAACACAGTGTGAGATCAGGATCATGTGTGTCCAGCTTTGAGTCTCTGAAGAGTGACTGGTCTAAAGGTAGTAATCCTCCAAACTTCAGTGAGAAAACACCATCATCAGTCAAAAGTGTGAGATCAGGATCATGTGTGTCCAGCTCTGTGTCTCTGAAGAGTGACCGGTCAATGGGTCATCTTCCACCAGACCTCAGAGAGAAAACACCATCATCTGCTAGAAGACACCTAGTGGCAGATTTAGTTTCTTATTCAGACAATCTCCAGTGGAACTTCCAGAATCTTGAGAGCAAAATGATCAGATTTCTGAAGAATCAACTGGAGAAGTTTAAGAAAATCTTACAAGATGAAAACAGACAAGAG…
ENSDARG00000059423	prune2	0.095306	prune homolog 2 with BCH domain [Source:ZFIN;Acc:ZDB-GENE-050309-222]	ATGGACCAGACTTATGAAAGCAAGATGAGTTTTGAAGGGGCAGAGAGTAGACCAGCTCCACCCACCTCACTGCCTCTACAGGGCCAAGGGGGTGTGTCTTCTCAGAGGAAAAAACTGTCCGCTCCCCGTATTAGTCTTTCATTGGACCAAAGTGAGGATGACCTGTTTGACACGCCAGATGACCTCGACATCAATGTGGATGATCTGGACACACCTGATGAAGCAGATTATACAGACCATGAAATAGACTGGGAAGAACCTCAAGCATCCCAGCGAGATTCTGTAAAAGAAACAGTTGAGTCCATTCCCACATACAGTGCTGAGGAGGAACGGCAGGATTCCAAACTCTGGAGAACGGTCATCATTGGAGAGCAAGAGCACCGCATCAACATGAAGAGC…
ENSDARG00000036787	tap2a	-0.00714841	transporter associated with antigen processing, subunit type a [Source:ZFIN;Acc:ZDB-GENE-030616-245]	ATGCGGAAGGTTTTGGTGTTCGCGTGTATGTTATGTTTTGACATCTTAATAGTTTTGATACTGGACCTCGCAGAAACTTTGCTCAAGTCTCCAACAAGCAGTTTGGACTATAATCTGTTTCGCCAATGGGCTGAATCTGGATTGCGATGCACGCTGCTGTACGCGGGGTCTACTTTATCTAAAGATGCGGCAGATCCTTTGATAAGAAGATGGATTACTGTCCACTGTTTTATCGGTTCGGTATACGAAACCGGACGCTTAGCGATGTTTAACAACTACCGTCTTGATAAATTCACTGTGTGGCTTGTCGGTACAGTTGCTGCGGCTTTAGCGTGTCTCTTTTGGGAGATAACACTGCCTGACACAAATGAAGGGAGTAACGGTAAAGAGCGCAAACAG…
ENSDARG00000079221	si:ch211-162k9.6	-0.339081	si:ch211-162k9.6 [Source:ZFIN;Acc:ZDB-GENE-131121-273]	ATGGGTAATGATAATAAGAAAAACATACCACCCAGCTTTCTGTCTCAGCATCTCACAGGACTCCACAACTCTTCAACCTCTGATGATTCTGCGGGGTCTCAGTCACTAAGAAGCTTTTTTCAGTCTGAATTTGGAATCAGTTTGCAGAGTTACTATATGTTGCAGGAGGCTGTTTACTGGCCCGGTCCTCACAGACCAATTACACATTTATCAATGAGTACTAGTCCAGAGAACACCAAATTCACCATTCAGAATCTGAAAGAGAGCTACCAAACTGGCGAGGAACTTTTTGTTATGGTGCATGCAAAGGATTTCAACAATAACTCCAAAGATTACGGGGGAGACTTTTTTCAAGCCAAGTTGTTCTGGTCCAAATCTAAGGCCAGTGTTTTTGGGGAT…
ENSDARG00000045857	cebpz	0.270759	CCAAT enhancer binding protein zeta [Source:ZFIN;Acc:ZDB-GENE-050417-261]	ATGGTCATGGAGGTGGACGATCAACACTCGTGTCAGAAAAGCAGAGAAAACATGGACGCTGAGAACGAGGATTTTGATGATGCTGAAGACAGCGATCACACCGAAAATGACAAAAAGGATGACGAGCTCACGCTGGACAACGTGCTGCGTTTGGGCGGGACGAAAGCAGATTATGTCATGCTGGCTGGCATCAGCGACACTACCGAGCTCATAAATGGTGGGAAAAAAGTCATAATTGATGATCTAGAGGAGGGAGAGCTGGAAGATTTCATAAAACAGCTGGGCATCCGTGCATATGCAGATCAGCAAATCATCCAAGATGAAGAGGACCCAGCATCCTCAGAGCCAACTCAAAAGGAGGGAAAAAAAGCAAAAGGTTCCAAAGTAAAAGAGGATGCA…
ENSDARG00000077299	yars2	0.0616473	tyrosyl-tRNA synthetase 2, mitochondrial [Source:ZFIN;Acc:ZDB-GENE-030131-6268]	ATGGCTGCGTCCATAGCCCGGTCATGCTGCAGAGTAAAGTCACATTTCATCCTCAGAAAAACGTCGTATTGTAAATTATTATTTCACTCCTCCGCATCCAAAACCAGCAGCCTCCTCTCCTCTCTCCATAACCGGGGTCTCCTGAAGGACTCTTTCCCGGAGGTCGCGGCTCAAGCCGAAATCCCGGATCTCCTGCGCTCCGGTCCGCAGTCGATATACTGCGGCTTCGACCCCACCGCCGACAGCCTGCACGCTGGAAACCTGCTCGCCATCATCGGCCTGCTGCACTTTCGATCCGCGGGGCATCACATCATCGCGCTGCTCGGCGGAGCCACGGCGCAGATCGGCGACCCGAGCGGGAGGCAGACCGAGAGAGAGCGCCTGTCCCCGGCCGCGGTG…
ENSDARG00000033134	ndufaf7	-0.211505	NADH:ubiquinone oxidoreductase complex assembly factor 7 [Source:NCBI gene;Acc:767796]	ATGAGGACTCTTCTGAGACTGAAGCGGCTGATGCCAGAAGTGCTTTGGACGAAACGATCATGCTCCAGCTCTTCCATCAACAAATCCATCCTTAAACATCTCGCATCCAAAATCATTGCCACGGGTCCAATTTCAGTGGCTGAATACATGAGGGAAGCACTCACCAATCCGGTGTTGGGATATTATGTGAAAAATGACATGCTCGGAGCAGGTGGTGATTTTATTACATCACCAGAGATTAGTCAGATTTTTGGCGAGCTTTTAGGAGTTTGGTGCATCAGTGAGTGGATGGCGGCTGGGAAATCCAGTGCGCTGCAGTTAGTGGAGCTCGGACCAGGTCGAGGTTCATTGACCAGTGACATCCTGAGGGTCTTCAGTCAGTTGAAAGGTGTCCTGGGC…
ENSDARG00000004433	btk	0.0277852	Bruton agammaglobulinemia tyrosine kinase [Source:ZFIN;Acc:ZDB-GENE-070531-1]	ATGGCAGACAGAGTTCTGGAGGAGGTTTTCATAAAGCGGTCCCAGCAGAAGAAAAAGACCTCGCCTTTAAACTTTAAAGAACGGCTGTTTGTACTCACACATGATAAGATCTCCTACTATGACTATGATGCTGAAAAAGCGAAAAGGAAAAGCCTGAAAGGTTATGTGGACATTGAAAAGATCAGATGTGTGGAGGTTGTTTTACCAGAAGACAGTGCACCTCCTGACCGGCACTACCCATTTCAGATTGTCTATGATGAAGGCCCTCTTTATGTATTTGCGAAGTCAGATCAAATCCGAAAGCACTGGATACATGAACTTAAAAATGTGGTGCGGTTCAACAAGGACCTGATGCAGAAGTACCACCCTTGTTTTTGGGAAGACGGCGTGTGGAAGTGT…
ENSDARG00000002994	itpkca	0.0859464	inositol-trisphosphate 3-kinase Ca [Source:ZFIN;Acc:ZDB-GENE-030131-6009]	ATGACCAAAACGCCCGATACCCCTGCCCCCTGCGTGGGTATGGGTGAAACCCAGCACAGCCACCCAGAAGAGCTGCTCTCCAGGCGCGCTCGCGTCGCTGTCCCCGAGCTGGTTGTGACCTGCGAGTGCGAGCAGAGCCCCCGGGGACCTTGCTCCTGTTCCCATCGCAACCCCGACGAGGAGTCCATCTGCTCGGACAGCGGACTCAGCGGCTCCCCCGCCTCGTCCCTGGCGCTCAGAAAACTCTCCAACTCGTCCTCAAGCGGCCTCTCGCCGGCTTCATCTTTTGAGGAATGCGAAGAGGATTTGCTGGGATACGTTGACTTTAATCAGTCTCCAGGCGAAGCGCTCACGACTGATCTGTGGAAAAAGTCCAAGAATATGGTGAACTGGTCTCCT…
ENSDARG00000022177	ddx59	0.149953	DEAD (Asp-Glu-Ala-Asp) box polypeptide 59 [Source:ZFIN;Acc:ZDB-GENE-050208-665]	ATGTTCATGCCGAGATCTCTAAAGCTCAAAAGAGCCTCCGAACCTCCTCAGCAGCATCCCAAAAGAAGCAAACCGACATCAGAAGAAGACACAGCGGTTACTGCAGCTCCAGCTGTAAACACAGAGGAGGAGAGCCGTCAGACAGACAACGAAGAGGAGCAGCAGGAGATTGAGGAGCCGGTGAAGTCCTTCAAGAAGAGTCAGCGGTGGCCGGAGCCTGGTGAGCCCGTCTGCGTGATGTGCGGCCGATACGGCGAATACATCTGCGACAAAACCGACAACGACATCTGCAGCCTCGAGTGCAAAGCCGCTCACCTGGCCGCAGTCTGCGCAGACTTCGGCGACAAACTCTTTAATAACAAAAACACACCGGAGAGCTCTGAAAATACAAAGAGTTAT…
ENSDARG00000036382	ponzr6	0.354423	plac8 onzin related protein 6 [Source:ZFIN;Acc:ZDB-GENE-081104-326]	ATGATGGCTCAGGCAGTAAGTGTCCAGCCGGCGATGGTGGTGGCCACTGATAATGTCAAGCTGAACCAGTGGAGCAGTGGTGTGTGTGACTGCTGTGAAGACATGAGCATCTGCTGTTGTGGTTTCTGGTGCGCTTACTGCCTGATGTGTAAAACCAGTGAGGATTTCGGAGAGTGTCTCTGTCTCCCCCTGCTGGAGATTTGCTTTGGAGGCATGTTGCATCCTATTACACTCGCCATGAGGAGCAGTATGAGGGAGCGGTACCACATCAGGGGATCAATACAAGATGACTGCTGTGCGGCGACCTGTTGTCCAGTGTGTGTCTGGTGTCAGATGGCCAGAGAGCTGAAGGTCCGACAGCACTCTCTAGTGGTCATCAACCCTGCCGTCAGCCAAGTT…
ENSDARG00000030311	tmc2b	0.312923	transmembrane channel-like 2b [Source:NCBI gene;Acc:567304]	ATGTGTGTTTTACAGTTGGGATGGAAATGGATGCAGAATTTGATAGTGGAAGTGATGTGGACTCAAAAAGAAGAGCAAAAGGCAGGAATAAACCAAAACCTGCGGCGCGAGGAAGGAAAGCCAAACCAGCAGACAGTGTGGAGGAGAGCGAAGAAGAGGAGGATGAATCGCCGCGCAAGAGGAGAGGCCGGAGGAAGAAGCAAGAAGATGAGGATGAGAGTGAGGAAGAACAGAAGGGAAGAAGAAAGAAAGCTGTCAATTCCAGGAAGAGAACAGCAAAGAAAGACGAGTCAGAGGAGGAGAGCGAAGAGGAAAAGCAGTTCATCATCTGACAACAATTCAGACGACGAGTCTATGTCTGAAGGAGAGATGGCCCGACTAAAAGAGGAAGTGGAAGAA…
ENSDARG00000003420	chrna5	0.478781	cholinergic receptor, nicotinic, alpha 5 [Source:ZFIN;Acc:ZDB-GENE-050417-440]	ATGGTAACAGCTCTCAGCTTGGTCAGAGCTCTCCTCCCGCTGGTCTGTTCTGCTGTCCTGTGCTCCGCTATAGGTCCTCCTATGCTGTCCTCCTATGCCAAGACTGAAGACAAGCTGTTTAAACATCTCTTCAGCAACTACCAGAAATGGGTGAGACCAATCGAAGATCTAAACACAACTATTCAAGTAAAGTTTGGCCTGGCAATTTCCCAGCTGGTGGATGTGGATGAGAAGAACCAGCTGATGACGACCAATGTGTGGATGAAGCAGGAATGGACAGACTTGAAGCTCAGATGGGATCCGGATCATTACCTGGGCATCACCTCTATCAGGGTGCCTTCAGACTCCATCTGGATTCCTGACATTGTGCTCTATGACAATGCAGATGGTAATTTCGAG…
ENSDARG00000060124	timm17b	0.320252	translocase of inner mitochondrial membrane 17 homolog B (yeast) [Source:ZFIN;Acc:ZDB-GENE-081104-144]	ATGGAGGAATATGCCCGTGAACCCTGCCCATGGAGGATAGTTGATGACTGTGGGGGTGCTTTTACCATGGGAGCCATTGGAGGAGGGGTGTTTCAGACTGTCAAAGGATTTCGGAATGCACCTGTGGGTGTTCGACACAGGTTAAGAGGTAGCGCAAATGCAGTGAGAGTAAGGGCACCACAAATTGGAGGTAGTTTTGCTGTTTGGGGAGGACTGTTTTCAACCATAGACTGTGGTCTTGTGCGTTTGCGGGGTAAGGAAGACCCTTGGAACTCCATTACCAGTGGGGCAATGACCGGAGCTATACTAGCAGCACGTAGTGGTCCCCTCGCTATGGTGGGCTCTGCAATGATGGGTGGAATTCTGCTTGCCCTAATTGAGGGCTTTGGGATTCTTCTT…
ENSDARG00000045874	yeats4	0.357176	YEATS domain containing 4 [Source:ZFIN;Acc:ZDB-GENE-040718-252]	ATGTTTAAGAAGATGGCTGAATTTGGTCCAGATTCGGGGGGACGGGTGAAGGGAGTGACTATCGTGAAACCTATTGTGTTTGGAAACGTCGCACGTTATTTTGGCAAAAAGAGAGAAGACGACGGACACACTCATCAATGGACAGTTTATGTGAAGCCTTACAGAAACGAGGACATGTCTGCTTATGTCAAAAAAATACAGTTCAAACTGCATGAAAGTTATGGAAATCCTTTAAGAGTGGTTACAAAGCCTCCGTATGAGATTACAGAGACGGGATGGGGAGAGTTTGAGATCATCATTAAGATCTTCTTCATCGATCCAAACGAGAGACCAGTCACTCTGTATCATCTGCTGAAGCTCTTCCAGTCAGACTCCAGTGCCATGCCCAAGAAGACGGTC…
ENSDARG00000075666	tsc22d3	0.27335	TSC22 domain family, member 3 [Source:ZFIN;Acc:ZDB-GENE-040426-1433]	ATGAGCACGGAGATGTTCAAAAATCCAATGGAGCTCGCAGTCTACCAGCTGCACAATTTCTCCATCTCCTTCTTTTCGTCCTTCCTCGGAGGGGATGTAGTATCGGTTAAACTAGACAACAGTGCCTCTGGCGCGAGCGTTGTGGCAATCGACAACAAGATCGAACAAGCAATGGATCTTGTAAAGAATCACCTAATGTATGCAGTCAGGGAGGAAGTGGAGATCTTGAAGGAGCAGATCAAGGAGCTGGCAGAGAAGAACAACCAGCTGGAGCGCGAAAACAGCCTGCTGAAGAACCTGGCGAGCCCAGAGCAGCTGGAGAAATTTCAGTCCCGTCTGCCATCAGATTCCAGCCTTCCGCTGGACCCTCAGGAGCTGGGGTCCCCTGAAAATGGAGAC…
ENSDARG00000044895	fmoda	-0.2551	fibromodulin a [Source:ZFIN;Acc:ZDB-GENE-041008-23]	ATGCGGCTAATTGCTCTCCTGCTTTTGGGGCTCATGGAGGTCTCTCTAGCTCAGGATCCATTCCAGTGGCTTTCTTCTTTACACAGCCGGGGTTATGCTTCTTTACAAGCCGACAACACTGGTGGAGAGTGTCCCGAAGAGTGCGACTGTCCTCCAACTTTCCCAATCGCTATGTACTGCGACAACCGCAACATTCAAAAGATGCCCTACATCCCATCCCGGATGAAGTATGTGTACCTGCAGCACAATCAGATCACCTCTGTCCCAGACAATGCTTTCGGAAATGCCACCAATCTTGTATGGGTTATGCTTCATGAGAATCACATCAACTCAGTGGGCAAACAAGCATTCGCTAAATTGTCGAATTTGAATCGCCTGTATTTGAACAACAACAACCTG…
ENSDARG00000041546	gypc	0.22508	glycophorin C (Gerbich blood group) [Source:ZFIN;Acc:ZDB-GENE-030131-7930]	ATGGACAACCAAAATGCACAAACTGCTAACAGAGACTCTACTCGGGGACCTTATTTTGAAGCCATAGTTGGAGTTGTCATTACGGCAGTGGTTCTGGTCCTGCTCCTCCTCCTGGCCATCATTCTGCGATACATGTACCAGCACAAGGGCACATATCATACCAATGAGGCCAAGGGCACAGAGTTTGCAGAGACAGCAGATGCTGCCCTTCGCAGAGACCCAGCCCTGCAGGACGCCGTGGATGAAAGCAAGAAAGAGTATTTCATATGA
ENSDARG00000045691	zcrb1	-0.699412	zinc finger CCHC-type and RNA binding motif 1 [Source:NCBI gene;Acc:550251]	ATGAGTGGTGGTTTAGCGCCCAGCAAAAGCACTGTTTATGTGTCTAACATCCCATTCTCCTTGACAAACAGCGATATGCACAAGTTATGCTCAAAATATGGCAAAGTAGTCAAGGTGACTATTGTCAAAGACAAGCATACGCGGATGAGTAAAGGAGTGGCGTTCGTGCTGTTTCTAGACAGGGAGTCTGCTTATAACTGTTCTCGCTCACTGAACAACAAACAGTTGTTTGGGAGAATGGTAAAGGCCAGCATTGCCATAGATAACGGGAGAGCTGCAGAATTCATCCGAAAGAGAAACTACACAGACAAATCCAAATGTTATGAATGTGGGGAAGAAGGGCATTTGAGTTATGCCTGTCCCAAAAATTTACTAGGAGAGAGAGAACCTCCACCTAAA…
ENSDARG00000098652	pcdh11	0.238484	protocadherin 11 [Source:ZFIN;Acc:ZDB-GENE-140106-21]	ATGGACTTAGCAAGTGAGGCCCATGTTCTGGTGGTTTTATTCACCTGCTTGTTCTTGATGTGCCGGGCTCAAGAAAAGGACTACACCGTAAAAGAGGAGCAGCCGGAGAATGTGCGCATCGGAAACCTGCGCAAAGACCTAAACTTGAACCTGGATCCAGACATTAAACTGTCTTCTGCGCTGCAGTTTAAACCTGTCTACAAGACAGGTGATGTGCCTTTAGTCAAGGTAGAAGCCAGCACAGGAGAAATTCTTACCACAGCCAACCGAATCGACCGCGAGAAACTCTGTTCTGGAGTCTTCAACGAGAAGCGCTGCTATTATGAGATTGAGGTTGCTGTACTACCTGATGAGATTTTCCGACTGGTCAAGATCCGCTTCCTCATCGAAGACATCAAC…
ENSDARG00000101459	si:dkey-279j5.1	0.198639	si:dkey-279j5.1 [Source:ZFIN;Acc:ZDB-GENE-120703-27]	ATGGAGGACACACACACAGATCAGGATTTGTCTACAGGATGCAGTTCAGTTCATCAGAAGAGAGCAGAAGCAGAGCCCAGCTGTGTGTCTATGAAGAGTCACGCGTCTATGGGTCCACCAATAGCATTTAAGAGTGAAAACACAGGACCTGCTGTCAGCTCACGTAAGAGGAAGAGAGCAGAAGCAGAGCCCAGCTGTGTGTCTATGAAGAGTGACGCGTCTATGACTGAACCAATAGCATTTACGAATGAAAACACACAACCTGCTGTCAGTGTGGATGGCGATGGTCAGACTGGAGACCTGCAGCAGGATTCACTCCAACCAGAACATGATGAACTTCAGAGAGTCAAAGAGCAGCACAAAACCAGCATGAAGAACAAGTATGAGAGATTATTTGAG…
ENSDARG00000017675	utp4	-0.229094	UTP4 small subunit processome component [Source:ZFIN;Acc:ZDB-GENE-040426-2466]	ATGGGGGAGTTTAAAGTACACCGAGTTCGGTTCTTTGAATACGTGCCATCAGGAATTAGAGCTTTGGCTTTCAACCAGCACAATGAAAGAATGGCAGCTGCGAAGATGAATGGGTCAGTGGAGATTTTCCACTGTTCGGACCGATTTTTCCAAGAGAAGATCATCCCGGGCAGAGAGCAGGCTGGGATTGAAGGCCTTACCTGGGTTGGGGAGCGTCTGTTTAGTGCAGGACTGAATGGTGTGATAACAGAGTATGATCTTACAAACCAGAGGGTGAAATACACCATAGATGCGTATGGAGGGCCAATCTGGGCCATAACAGGCAATCAACAAGGAACACACTTGGCGGTTGGTTGTGAAGATGGAACTGTGAAACTATTTGAGGTGACTGAAGACAAA…
ENSDARG00000089513	si:ch211-198e20.10	-0.0792649	si:ch211-198e20.10 [Source:ZFIN;Acc:ZDB-GENE-131122-20]	ATGGAGTTTTCAGTTGATCGTGATATAACAAATATTCAGTTCGCCGTTGATAACAATTCTCTCGAGTTTGGAAAGAAACATAGAACAATGGGACGAGTTAGAAAGAGAGTAAAACAGTTCTGTAACTGGGCCTCTCGGAAATCCGGGAAAGTCCAGCAGAACCAGTGCACATCCGAGGGCGACCTCGAGCACCGGAGATGTTCTGATGACGAAGCCGGACCGAGCAACGCTACGTTCATCTCCCACATTCACACTGGAGCTGGTGTTTCACCAAGCCCAGCACCACAGACAAGAGAGAAGAAACTTAAGAGGCTCTGGAAATGGTTTTCTCGGAAATTCAAGAGAACTAGAACCAGAGCCCCACAGGGCCAGCTGAGCAGCCCACAGCCTCAGAGATCC…
ENSDARG00000096118	ost4	-0.70892	oligosaccharyltransferase complex subunit 4 (non-catalytic) [Source:ZFIN;Acc:ZDB-GENE-110307-1]	ATGGTGACAGACGTGCAGCTTGCCATCTTTGCCAACATGCTGGGCGTCTCGCTCTTCCTGCTGGTGGTCCTCTACCATTATGTGGCTGTCAATAATCCCAAGAAACTGGAGTGA
ENSDARG00000087814	mfrp	-0.0516191	membrane frizzled-related protein [Source:ZFIN;Acc:ZDB-GENE-160728-150]	ATGGACGGCGAGGATTCAGCCGAGAGTCAAAGTGCATATGAGAATGTTTTCTGCAATCCAGCTTTTGAACCCGATGAAGACAATGAGGAAAACACAAGAAGCGCTCAAATCCACATATACTTCGAGCCCGCTAAAGAGCCAGCTGCAGTAAATGTGCTGACAGTACGAGCGTGTTTGGCTGATCACAGAGCAGTGTTGGTGTCGGCCGCTGTGCTGTTCGTCTCCACCGTCCTGTGCATCACCCTCATCTTTCTTCTCAAACAAGTTGAGACGACTAAAGAAGAGGTTTCACCTTCAGACACTTGGTTTGGAAACAGAGTTTCTGAAAATCTCTCTTTGAGTCCGACTGCCCTCCAGCCTACATATAGCCCCACAGTCTCTGTGTCTGGGACAGAGCCT…
ENSDARG00000101715	arsg	-0.0842053	arylsulfatase G [Source:ZFIN;Acc:ZDB-GENE-060503-154]	ATGGCGCAGTTGGGATTTTGTACACTGCTTGTTTTTTCCGGCCTGCTCCATCACATCAAAAGCCATATTAAAAAAGAAGACAACCCTGAAGGGAAGGAACGACCCAATTTCATCATTATCTTAGCTGATGATATTGGATGGGGAGACCTCTGGTTAAACAGGCCTGACAACTCCACACCAACACCCTGGCTGGACTCATTAATGCTGAAGGGCAAACGATTCACAGACTTCCACTCTCCTGCCTCCACATGTTCTCCATCTCGCGCCTCCATCCTGACCGGCAGACACGGCCTACGCAATGGGGTCACTCATAATTTTGCAGTAGGGTCAGTAGGAGGATTACCTCTTAATGAGACCACGTTTGCTCAGCTCCTGCATGATGAAGGTTATTACACAGCT…
ENSDARG00000022918	tbcc	-0.226	tubulin folding cofactor C [Source:ZFIN;Acc:ZDB-GENE-041008-103]	ATGGCTGCGTTGGGAGTTGAAATGAATGTGGCGCAGGATGATGGAGAAACAAACACAGCTGTCAAAGTTCCCGAAAGCGTCTTGCGAAGAGATCAAGCGAGGCTGGAAGAGGCGGAGCGCCGGAGAGACGTCAAGCAAAGCCAGACCGTAACGGAAGAAAAGAGTGACTTCTTTACATCCACTTTCAACGCCGAGAAAACACAACTCGAGGAGATGATATCCAGCTGTAACGACCGCGAAAAAGCCGCAAAAACACTGGAGGAGGCAACTGTGAAGTTTCAACAGCTCCAGAAGTTCCTCAATGACAGTGTGAGGTTTCTAACCCAATATGAAATACGACAAGCACAGGAATCCCTGCAGAAACTCCAAAGCTCCATTACTGACAAAAGAGAGGAGATT…
ENSDARG00000068602	dalrd3	-0.203943	DALR anticodon binding domain containing 3 [Source:NCBI gene;Acc:571036]	ATGGAGGAATCCGCGCCGTTTAGCATCGTGTCCACCGTAAAAGCGCTGAGCGGCGCGCTACGCGGAGATGCTGGACATGAAGCGGACATCAGCCGCGAGCGAGAGAAGCTCTGGTTCAAGGAGAGCAGCGCCAAAAACCTGAGAAACCGAGACTTCTTGGCCCCCAACACGGTTCTGACGACGCTGTATGCCGGTGGAGAGGTTCCCTCGGATGTTCTCAGTGCTGTTCGCGCTCTTAGGGGCAGTGGTGTACTGCCGATCGGAGCCACTGAGGTGACAACCGAAGGTCTGCGTGTGTGTGTGGATCGCTGTGCAGCGTTCAGAGGTGTTTTATGTGGAATAATGCCATACCTGAAACCTGCGGCTCAAAGACAGGGCTGTGTCCTCATCAACTGTCCG…
ENSDARG00000002912	adipor1a	0.114959	adiponectin receptor 1a [Source:ZFIN;Acc:ZDB-GENE-040718-169]	ATGTCAGGCCAAATCAGGTCTGCCAGTCATGCAGACTGCCGGGTCACAGAGGAATGCCACGTTCCAGCCGACGTGGAGCTGATGGAACTCGGGCCCCTGCTGGAAGAAAATGGCCCCATGGGGGCCAAAGGACTCCAGTCAGAGGGAGCAGGTGCTCTTGCTGATGATGAAGAGGAGGATGAAGAAGTTGGAGAAGTTCTGACTCTGCCACTGCAGGCTCACCACGCAATGGAGAAGATGGAGGAGTTTGTGCATAAGGTTTGGGAAGGGCGTTGGAGGGTCATTCCCTTTCACGTTCTGCCAGAGTGGCTAAAAGACAACGACTACCTCCTGCACGGTCACCGGCCCCCCATGCCCTCCTTCCGTGCCTGTTTTGGGAGCATTTTCAGGATCCACACA…
ENSDARG00000103395	si:ch73-281i18.7	0.197693	si:ch73-281i18.7 [Source:ZFIN;Acc:ZDB-GENE-141219-35]	ATGCTTGATAACAGATATAAGCGAGAAGAGGCTGAATCCAAAGCCCGAGAGGAAGCAGAGAAACAGGGGATCGAACGAGAGAAACACTTCCAGAAGGAGGAGCTGGAACGCTTGGAAAGAAAGAAGCGTCTGGAAGAAATCATGAAGAGGACTCGTAAGAGTGACGCAGGAGCACAGAAAGATGTTAAAACTTCAACTCAAGTGAATGGCAGAGTCACTGACAGCGTAATACAGAAAAATCCGTCAGAAGCTCTTCATAGTGGTGCGACAAACCAATCACCAATGAGCTCTGTGTCCTGGGACGCAGCACCGGTCATTAACGGAGCTCCGCCCACTAAGCATCAGAATGGACTGTCCTCCAATGGAGACGCAGCAGACTTTGAGGAGATAATCAAGCTG…
ENSDARG00000016345	ncoa5	-0.0171873	nuclear receptor coactivator 5 [Source:ZFIN;Acc:ZDB-GENE-040912-155]	ATGAGGGCCAGCAGCCGTGAATCGCGTCCCTCTTCTACACGTGAACATGAGGATAGACCCCCAGCTGAAGAACGATACAGGGGGTCTGAGAGCAGGGAGAAAGAGCCTTCTTTAAGAGAGGAAGGTTATGATCGTTATTATCGTGGAGATTACGATTATTATCGGAAGAAAGACGAGGCATACTCGGATCGATACAGAGACCCCTGGAACGGCAGAAGAGAGCCAGAGGAAGAGCGCATACGTCCTGAAGAGCGGCGCAGAAACGAACTCTACCGCCAATATTATGAAGAGCTGCAGAAGCGATATGACATTGAGAGACCAGTGGACTGCTCTGTCATAGTGGTCAACAAGCTGCAAAAGGAATATGCTGAAACGGTGGGCAGGAAGGTTCGGGATCTG…
ENSDARG00000091317	hunk	-0.114184	hormonally up-regulated Neu-associated kinase [Source:ZFIN;Acc:ZDB-GENE-050309-240]	ATGATAGACGCTGAAACGGACACGGGGATCGACGGCGGGAGGATGATTACTGAAGATAAAGAAGTCTTGAAACGTGGTGATGTGCTCAAACTTCTTCCACCTGACGCTGACAAAAACTTTTACTTCAAAAAGAAAGTTTCCGACTATCTGATCGGGAGGAAGCTGGGAGAAGGGTCTTTCGCCATAGTGCGAGAGGGGCTTCATGTCATCACCGGCGAGAAGGTGGCGGTGAAAATAATTGACAAGAAGAAGGCTAAAAAGGATTCATACGTCTTAAAGAACCTGCGGCGTGAAGGAAATATTCAGCAGATGATCCGGCACCCGCACATCGCCCAACTGCTGGACATAATGGAGACGGAAAACAGGTTCTACCTCGTCATGGAGCTCTGTCCTGGAGGA…
ENSDARG00000096726	hspa12a.2	0.385732	heat shock protein family A (Hsp70) member 12A.2 [Source:ZFIN;Acc:ZDB-GENE-061009-20]	ATGGCAAACTCAGTGCTTTACATCGCTATAGACTTTGGCACATCCTACAGTGGATACGCCATCAGCTTTAAAACCAAGCAGCCTCAAGAATCAATCCTAATTCCTAACTGGGGTGTAGACTATGGCTACAACACCTTCAAAACCCCCACCTGCATCTTGTTTGATGAACATGAGACGTTTCAGAAGTTTGGCTATGATGCCATGATGACGTACACTCGGTCAACTGTAAAGAGTCAGGCGAGGAAAAGCTTTCTGTTCGAGCACTTTAAAATGGAGCTCTACGACAAGGAAATCCACCGGGATCTGATGATCACTGCAAAAAACGGAGGCCAAATGAAGGCGCTGACCGTTTTTTCGGAGAGTCTGCGATATCTGAAGGATCACGCTCTGGAGAAGGTC…
ENSDARG00000070847	trim35-20	-0.459013	tripartite motif containing 35-20 [Source:ZFIN;Acc:ZDB-GENE-110920-8]	ATGGCTTCATCAGCTGAATATGATTATAGTTGTCCTGTGTGTCAGGATATCTTCAAGACTCCAGTTATATTATCATGTAGTCACAGTTTCTGTAAAGAGTGTCTACAGCAGTTTTGGAAAATCAAGAATACTCAGGAGTGTCCCGTCTGCAGGAGAAGATCCTCAAAAGAAGATCCTCCAGTTAATCTGGGATTAAAAAATGTCTGTGAGTCGTTCCTGGCGGAGAGAAATGAGAGACGTTCATCAGGATCTGAGGAGATCTGCAGTTTACACAGTGAGAAACTCAAACTCTTCTGTCTGGACGACAAACAGCCTGTGTGTTTAGTGTGCAGAGATTCAACACAACACGACAATCATAAATTCAGACCCATCAGTGAAGTGGTGTCATCATATAAGGAG…
ENSDARG00000096678	si:dkey-263j23.1	-0.540033	si:dkey-263j23.1 [Source:ZFIN;Acc:ZDB-GENE-131120-109]	ATGGGTACATCTATCACAGGAGGCCACGAAAAACCATACGGAAAGATGATGATGCTACGTCACATTGTGGAAAACTGGATGGATTTAGACTTCTTACATGCAAGACTTGCAAGGCAAGAAAACAGAGAAAACCTGAATTCAAAACATGAATGA
ENSDARG00000004034	arhgdig	0.553663	Rho GDP dissociation inhibitor (GDI) gamma [Source:ZFIN;Acc:ZDB-GENE-040426-1493]	ATGGCTGATAAAGAGAAGGACGTGCCAGTGGTTGAGGATGAAGATGAGCCAGATCTGAACTACCAGCCTCCAGCACAGAAGAGCCTTCAGGAGATCCAGGAAATGGACAAGGATGACGAAAGCCTGACTAAGTACAAGCAAACCCTCCTGGGCTCAGGACCTGTGGTGGCAGATCCCACCATTCCTAATGTTCAGGTGACCCGGCTGACTCTGATGTGTGACCAGGCCCCTGGACCCATCACTATGGATCTGACAGGTGACCTCAATGCTCTGAAGAAGAAGTGCTTCACCATGAAGGAGGGAGTCGAATACAGGGTGAAAATCCACTTCAAGGTCAACAGGGACATCGTGTCTGGACTGAAATATGTGCATCAGACCTACAAGAAAGGACTCAGATTG…
ENSDARG00000054597	cnot6l	-0.0624295	CCR4-NOT transcription complex, subunit 6-like [Source:NCBI gene;Acc:553665]	ATGCCAAAGGAAAAATATGATCCTCCAGACCCACGCAGATTATACACCATCATGTCAGCCGAGGAAGTGGCCAGTGGAAAGAAATCACACTGGACCGAGTTGGAGATTTCTGGGCGGGTCAGAAGCCTGAGCAGTTCACTATGGACGCTGACCCATCTGACTGCTCTCCACATCAACAACAACAACCTGAGCCGGATTCCTCCAGAAATCGCAAAGCTGCCCCATCTCGTCTACCTGAACCTGTCCTCCAACAAACTGCGCAGCCTGCCAGCAGAACTCGGCAACATGGTGACTCTCAGGGAATTGCTTTTGAATAACAATTGTTTACGAGTTTTGCCTTATGAACTTGGTCGGCTGTTCCAATTGCAAACCCTCGGCCTCAAAGGTAATCCATTGTCC…
ENSDARG00000058695	ddr2b	0.559132	discoidin domain receptor tyrosine kinase 2b [Source:ZFIN;Acc:ZDB-GENE-060503-361]	ATGTTCCAGATGAGTCAATACTTCGTTGTCTTTCTCCTGTTTGGAGCCGTGAATTCACAGGTAAACCCAGCTGTATGTAGGTATCCTCTAGGAATGAATGGAGGTCAAATTCAGGATGAAGATATTTCTGCTTCCAGCCAATGGTCAGAGTCCACCGCCGCTCGATATGGCAGATTGGATTTTGATGATGGAGATGGTGCGTGGTGTCCGGATGTCATGGCTGAAGCGCACAGTCTGAAGGAGTTTCTGCAGATTGACCTCCGCACTCTGCATTTTGTCACTTTGGTTGGCACACAGGGACGTCATGCAGACGGGGTGGGCAATGAATTTGCCCAGAGATACAGGATTAAATACAGCCGGGACGGCACTCGATGGGTCTCCTGGCGGGACCGGCAAGGT…
ENSDARG00000012467	spint1b	-0.236066	serine peptidase inhibitor, Kunitz type 1 b [Source:ZFIN;Acc:ZDB-GENE-071218-1]	ATGGGTTCGTGGTGTTTTCTTTTGGTGTCCTTGATTTTTATTTGCGGTGTTTATGGCGGAGAGACACAGAGCAGTGAACAAAAGCAACAATGCGTAGAAACTTTCCACCACCCCGGTCGCGAAAACTTTGTCCTCCACACGGAAGAGTCGATCGAGGCTGGGGCTGTGTTCCTGGCGAACCCGAGCGTCGCTCATGAGGACGCGTGCATGGCTGCGTGCTGCAAAGACGCCAGATGCAACTTGGCTCTCGTCGAAAACCAGGCGTCCGACAACAACTGCTTTCTCTTCAACTGCTTGTATAAGCACAGATTTGTCTGTAAATTTACACCGAAGCAAGGATTCACAAACTACATATTGAGTTCCGTCTATGAAAAGTACCTGAGCGGCCGCAAAAGTGAG…
ENSDARG00000073950	cd4-2.2	-0.647992	CD4-2 molecule, tandem duplicate 2 [Source:ZFIN;Acc:ZDB-GENE-100922-127]	ATGCGCAGATCTATGAATATGAAACTTGTCAACAGGATACAAAACCTCCATCCAAACGACATGTCAACTTGCAAGATGCTGTTTTTACTCATTTTAGCACTGAGTGTTTCATCTGGGGTGTGTGATGTGCCTCATAAAGAAGCCGGGAAAGAGGTTTATTTGCAGTGTGGAGCACCTCCTAATAGTGATATAGAGTGGAGGTTAAACGGCAATCTCTTAATCAGCATTAGAGGCAAAACTGGATTAAGACGCAAGGGTTCTGGCCATACTGCGGACAAAGTAAATTTATATGGAGACACTCTGAATGTTCCCAGACTGGAGCCAAGAGACTCTGGAGTTTATTCCTGCACACAGTCAGGGAAACAATACACGCTGCATGTTGTGTCAGTGTTTGTTAAA…
ENSDARG00000067566	sftpbb	-0.581548	surfactant protein Bb [Source:NCBI gene;Acc:100001978]	ATGCTGCAGTTCATCTTCCTCAACATCTTCCTCTTCACTTCTGCCCTGTCTTCAGGATGGGCAAGAAGTGTAGACCCAGAACCGAGAATCACCAGTCATACCATGATGAACGGCATGTGCAGCGATTGCAACAAGATTGTGCAGTTACTGACAGAAATGCTCTCCCATCCGGACTCACAGCATCTGATTGAAAAAGCGGTGGACAGGTTTTGTGATGAACACCCCGTCATCCCCTTGTGTATGGATGGAGCAAAGACATACGTTCATTTAATCATCAGACATTTCAGTGCATTTACAAAAGAAAATGGAGACGTTTGTTCAATGCTGGGACTGTGTGCCGTCCAGCCTGAGAGAAAATCAGCATCAGAGCTTGACTTCAGCCTAAACGAACAGGGTTTG…
ENSDARG00000058696	tbl1xr1a	-0.0372486	transducin (beta)-like 1 X-linked receptor 1a [Source:ZFIN;Acc:ZDB-GENE-050522-314]	ATGAGTATTAGCAGCGATGAGGTCAACTTCCTGGTGTATAGATACCTGCAGGAGTCAGGGTTTTCCCACTCGGCCTTCACATTCGGCATTGAGAGCCACATCAGCCAGTCGAACATCAACGGCGCCTTGGTGCCCCCTGCTGCCCTAATCTCCATCATTCAGAAGGGCCTGCAGTACGTGGAGGCTGAAGTCAGCATCAATGAGGACGGCACTCTGTTCGATGGGCGGCCAATTGAATCACTGTCATTGATTGACGCGGTGATGCCCGATGTGGTACAGACCCGGCAGCAGGCGTACCGAGACAAACTGGCTCAGCAGCAGGCCGCCGCAGCGCCATCAGCAACCAGCGCTAACATGCAGGGGAATGCCAAAAACGGAGAAAACACCGCAAACGGAGAG…
ENSDARG00000063036	psd2	0.308127	pleckstrin and Sec7 domain containing 2 [Source:ZFIN;Acc:ZDB-GENE-030131-3033]	ATGAGTCAGGAGGGGCAGGATGACCCCCTCCACACACCTGCAGAAACACCTGAGGGACAAGAAGAACATTTGGAGAACTGTAATGGGACAGAGACTGAGACAGAGGAGCCTGATGATGGAGACACTGAGAATAACAGAAACACAGAAGAGGAGGAGGAGGAGGAGGAGGAGAAGGTGACGTTAGATCAGGATGATGGGAGAAATGGTGAGATTGAGAGCAGCTGTTTAGATCCTGGAACAGAAAACGGCGACATCTGTGAAGGTGGAGACACACAGCGCGCAGAAAAGGACTCAAGTGTGACTATATGTTCTCTTAGGTTTGAGAACGGGACCGAAGATGACAGTGAGGAACAGGATGATGAGGAGGTGATACCTCATGAGGGAAACCTAGACGCCTTC…
ENSDARG00000093079	proca	-0.406345	protein C (inactivator of coagulation factors Va and VIIIa), a [Source:ZFIN;Acc:ZDB-GENE-060824-5]	ATGAGGAGTCTTTTCTTCTGTGCCTTAACTCTGGTTGTTTTTTGTTCTGATGGGGCTCTTTGCAAGTCAGTATTTTCTAGCAGCCCAAACGCACATATGCTGCTCCGTTCAAGAAGAGCCAACACTTTCATGGAGGAACTCAAGCCGGCATCGCTGGAGCGGGAGTGCAGAGAGGAACTGTGCGATTTCGAAGAAGCAAGAGAAATCTTTATAACAAGGGAGGCCACGCTGGAATTCTGGACGGCATATAAAGATGGAAACCAGTGCACCACAAATCCGTGTGTTCATGGCAAGTGTGTTGACCTGTTGCAGGATTTCTCCTGCACCTGCGACTCTGGATTTGAAGGGAAACATTGTGACCTCCGCAGGACAGCCACTAACTGTTCGCTGAACAACGGG…
ENSDARG00000019004	smarcd1	0.242541	SWI/SNF related, matrix associated, actin dependent regulator of chromatin, subfamily d, member 1 [Source:ZFIN;Acc:ZDB-GENE-030131-1835]	ATGGCGGCGCGGAGTGGTTTTCAGCCTTCGACACCCGGTGGCGGCGGAGCCCCGATGGGACCCGGGCCGCCGGTAGCCGGAGCAGGACCCGGTATGGGTCCCGGTACACCCTCAGGAAGGATGGGACCAGGCGGCCCGCAGAACCACATGTACCGATCACCGATGCCCGGTTACCCGAGACCAGGAATGCCTCCAGCCAGTCGTATGACTCCTCAGGGACCCTCCATGGGGCCCCCAGGTTACGGGGCCAGTCCTGTTTCCCGCCCCGGCATGCCAGTAATGGACCCGTCCCGCAAACGTCCAGCGCCAAATCAGATACAGCAGGTTCAACAGCAAAATCGCAACCAACATGCCAAGAAGAAGAAAATGGCAGATAAAATACTACCTCAAAGAATCAGA…
ENSDARG00000073704	si:dkeyp-72g9.4	-0.00107034	si:dkeyp-72g9.4 [Source:ZFIN;Acc:ZDB-GENE-031204-23]	ATGCGTCCCAGGTCCAGACTGCTGGCTAAACGAGGCCTCCCCACCATCAGGGAAGGCTATGAGGAGCTGGTGCAAGACCTGAACCAGACCAACAGCCAGCACACCACCACACAGGACTACTTCCTCTCCATCTGCCATCTGGCCCGGCCCACCTTCCCTCTGCATGAGCCTGATTGTGACATCCTCTCCATCGGCCCTTTGGATTCCCCAAAGCCCTGCCTACGCCTGCATCGCCTGCGCCATCATCTGCAGCCTCCGCAGCCCCAAACCTCCACGGCCAGCGAGCAGATGGTTGAACAGACCCATAAAGAAAAAGAGACCACTAAATCTACTCCAGCAGAAGCAGTTCAGGCTCAGGCTACGCAGAAGGAGGGTGTCCCAGGTCCTGCAGATCCACTA…
ENSDARG00000057887	nts	-0.245534	neurotensin [Source:ZFIN;Acc:ZDB-GENE-091204-433]	ATGAGAATAGCATCCGTTTTATTTCCTATCCTTCAATGTTGTGTGTTTTCTCCCTCTTCAGATATAGACCAGGGAAAAAGAGCAATAGAGGATGAGGTTCTGAGAAGTCTCCTCACATCAAAGGTAAAGGCGAGCAGGCACATCGCCCCCCTGTGGCAGCTTCCTCTGCAGGACGTGTGCAGGATGGTGAACGGGCTCGGTGACTCGTGGCTGGAAGCCTGGGCCAATGAGGAGGCGGCGGAGGACACTGAGGTCCACGCTGACTATGAGCAGAGGGTCTCGGGGACTCTTCTTCAGATGCTGGAGGAAATGCATGACATTCAGAACCTCTGCAGGGTCCTGCAACCTAGAGAGCTTCAAGACGAGCAGGAATATCTGGAGCTGGAGCAAAACAGCGAC…
ENSDARG00000045378	pi15a	-0.168879	peptidase inhibitor 15a [Source:NCBI gene;Acc:561978]	ATGAATGAAAACCGCTTGGCTATTGACATTCTGCTCTTGTGTATATCCTGTGGAGCAAGTGCACTGGCAGGCTTCAGTCCCACTGCCTCCTCATCTCTGCCAGCAACCAATTTGACTGATATTGGCTTTGCGCCCCCAAAATATCTCACAGAGGCCGCAAACATTCCCAAAACCAGACGGAAACGTTATATTTCACAGAACGATATGCTTGCTATCCTTGATTACCATAATAAAGTTAGAGGGAAAGTTTTCCCCCCAGCCTCAAACATGGAATATATGGTCTGGGATGATACTCTTGCAAAGACGGCTGAGCAGTGGGCATCCACTTGTATTTGGGAACATGGTCCTCGCAATCTTCTTAGATTTCTGGGTCAGAACCTTTCAGTCCGAACAGGAAGG…
ENSDARG00000043757	ptbp3	0.627864	polypyrimidine tract binding protein 3 [Source:ZFIN;Acc:ZDB-GENE-091116-1]	ATGAGCAGTTCCACTCCATCCACCACAGCTAATGGCACTGACAGTAAACAGTATAAAGGAGACCGATCTCCCTGTGCCCCCTCCCGCGTCCTCCACGTCCGCAAAGTTCCCATCGAAGTGTCCGAGGCAGAGGTCGTCTCACTAGGTGTCCCATTTGGCAAAGTCACCAACCTATTGATGCTTAAAGGGAAAAATCAAGCTTTTATAGAAATGGCTTCTGAAGAAGCAGCGATGACCATGGTCAACTACTACACCACAGCCACACCCCATGTTCGCAACCAACCTGTCTACATTCAGTATTCCAACCACCGTGAGCTCAAGACTGATAATCTGCCCAATCAGGGGAGAGCCCAGGCTGCTCTGCAAGCTGTCAACGCAGTGCACACTGGGAACATGAGT…
ENSDARG00000017537	prkag3a	0.126838	protein kinase, AMP-activated, gamma 3a non-catalytic subunit [Source:ZFIN;Acc:ZDB-GENE-091204-419]	ATGCGCACGGAGGAGCTCGACCGTGCACACGCACAAATGGACACTGGCACGCAGGACGATTGCCATGAGGACTGTTTAGTGAACATCACAGACCTGGATCCAAATGCCGAAACTTATATGAACTTTATGAAGAAGCACTGCTGTTATGATGCAATTCCTACCAGCTGCAAACTGGTCATTTTTGACACAACACTGCAGGTGAAGAAGGCCTTCTTTGCATTGGTGGCCAACGGTTTAAGAGCGGCTCCTCTCTGGGACCACAAACTGCAGAGATTTGTGGGTATGCTGACGATCACAGATTTCATTAATATTCTGCATCGGTACTACAGATCTCCTATGGTTCAGATCTATGAACTGGAGGAGCACAAGATTGAGACATGGAGAGATGTTTATCTGCAG…
ENSDARG00000012942	itgb5	-0.101868	integrin, beta 5 [Source:ZFIN;Acc:ZDB-GENE-030131-6022]	ATGTGCCGCTGTGATTTGGGAAGGATGGACAAAGAGAAGATCTCGGTTACCCGCTGTGGAAGGATGTGGAAACTTTGCTCATCTACACGCCACCCGGCTCTTCTAGTTTGTATAGTGTTAGAAATATTTATTCACAGCGTCAAAGGTCTTAATGTTTGTATGAGCGGCAGCGCCACGTCTTGTGAAGAGTGTCTCCTCATTCACCCGAGCTGCGCCTGGTGCGCGCAAGAGGACTTTGGACAGGCCAGAACACTTACCTCAAGATGTGACTTTAGCCAGAACTTGCAGAAGAGGGGATGCGATGCACCATTTATAGAGAACCCGAGGAGTGGCAGCTCTGTGCTCCAGAGCAAACCCTTGAGCTACAAAGGGTCAGGAGTGACCCAGTATGATGTCATC…
ENSDARG00000068934	cyp1b1	0.205684	cytochrome P450, family 1, subfamily B, polypeptide 1 [Source:ZFIN;Acc:ZDB-GENE-030902-1]	ATGATGGATGTCCTGCTGGCTCTGAGAGACCTCCTTCAGCTGTCAACACGGAGTGTGTTGCTGTCGCTGATGGTGTGTTTAATGCTCATGTTCCGGCGTCGGCAGCTGGTACCGGGTCCGTTCTCGTGGCCGGTCATCGGCAACGCCGCTCAGCTCGGTAACACTCCTCACTTTTACTTCAGCCGAATGGCTCAGAAATACGGCGACGTGTTTCAGATCAAACTGGGCAGCAGAAATGTGGTGGTTCTAAACGGAGACGCGATCAAAGAGGCGCTCGTTAAAAAAGCGACCGATTTTGCAGGCAGACCCGACTTTGCTTCATTCCGGTTCGTGTCTAACGGGAAAAGCATGGCTTTCGGTAACTACACCCCTTGGTGGAAACTGCACCGGAAAGTCGCG…
ENSDARG00000104129	si:dkey-23n7.10	-0.17826	si:dkey-23n7.10 [Source:ZFIN;Acc:ZDB-GENE-141222-64]	ATGTGTCACTCACTCAGAGGTCACTGTCAGGAGAGCTGGGAATGGGACCCGGACAGTAAATCCCCTGATGCTCATGTGTCGGTGTGCCGACAAGCCGTGTATTTCCACATCAGCCCTCTGCTGGACAGTCAGGGCACTGCAGGCGTCAGAGGCACCAAAGGTTTTACTCATGGTGAGCATTACTGGGAGATTGAGTTCCTGGAGCCTCCTTATGGAAGCTCTGTGATGGTGGGGGTCGGTACCCAAAATGCACTGCTGCACACAGGAGACCAAACGTTTGTCAATCTCATAGGCATGGACAGTGAGAGCTGGGGTCTGTCATATAAAGGCTATATCTGGCATAAAGGAAGGAGCCGGAAATACACAGAGGCTTTTTATGAAAGAAACACAGTCATTGGG…
ENSDARG00000074156	sgca	0.00348922	sarcoglycan, alpha [Source:ZFIN;Acc:ZDB-GENE-041111-121]	ATGGCAGACAAAAGGAGCTGGGCTTTAGCAATAACAGTCTGTGTGGCTGGTTTTCTGTGGGTTCAGGCCGACAGCATCACAGAGACTCCCGCCGGTCAGATGTTTGTCTATGAGCTTCACAGAGAAATCTTCCAGAGTGAATTTGAGCCGCTTCATAAACTCTTTGGTCATATTTATAATGACCCCATGGTGTTTAAATGCAACAAGGAGCGATTTCCAGACCTGCCCCGGTGGCTCCGCTTCACCCAGAGAGACCCCTATGAAAACGGATTCCTGTACGGGACGCCACTGCCACAAGACCAGGGCAAGAACATCATAGAGATATTTGTGACCAACAAACGGAGTTATGACACGTTCAGAGAGAGGCTGGTGATAAACGTGGGTCCTCCAGTGAAGCAG…
ENSDARG00000058587	terb1	-0.657536	telomere repeat binding bouquet formation protein 1 [Source:NCBI gene;Acc:559140]	ATGGAAGCTACCAAGACAGATTTGCGTCTTTTGCTGGAATGTCTGAAATACCAGATGAAATGGCCTGGCTCACAGAAACAAGCTCTTCTCACTATCATCTCAATCTGCAAGCAAAATGATCAGTATGTTGAGTTCCTCAGAGAGATCGGAGGCATTTCCTTCATCTATAACCTATCAAAATCCAGTACTTTCTCTCAAGTTAAAGAGACTGCACTATTTACACTTGCATCTTTGGCTGAACTGCATGAGAGCTGTAAACAGGCACTGTGTAGAGAAGAGATGTTTCGAGACTTTGTGCAGCATCTGGAACAGGAAATGCCTCTGACGGAGAAAAGAGTCGCAGTGTACATGCTGTCTGTATTGGTTGCCAACAACAGATGTGGACAGACTCTTGCTAAG…
ENSDARG00000017860	rgs5b	-0.163594	regulator of G protein signaling 5b [Source:ZFIN;Acc:ZDB-GENE-050417-359]	ATGTGCCGAGCACTAGAACATCTGCCTATCACCTGTCTGGAAAGGGCAAAGGAACTCAAGGCTCGATTTGGAAGTCTGCTAAAGCAAGAGTTGAATATAATGGGCCACTCCAAAAAAACAGACAAACTGTTATTGGAGGACAGACAATCTTTTCACGAACTGCTGCTTCACAAAGACGGGCTGTGCGCTTTCACAACATTCCTGTCATCTGAATACAGTGAAGAAAATATCGCTTTCTATTTGGCCTGCGAGGACTTCAGGAACACAAAGAGCTCTTCAAAACTGTGCGCAAAGGCCAAGAAAATTTATGAGGAGTTTATCTGCTCTGACGCACCAAGAGAGGTTAACCTTGATCATGAAACCAGAACCGTGACCTTGAAGAATATGGAGCAGCCCACA…
ENSDARG00000075996	znfl1b	-0.284462	zinc finger-like gene 1b [Source:ZFIN;Acc:ZDB-GENE-110131-6]	ATGGCTGAGTCTGCAAGGAACTATGCTAATGGAGCTACCCTGAGAACAACATCAGAAAAGAATGGAACAGAACCTCCATGTGTTACCATTGATCAGATGTTGGAAAATCTGAATGAATATTTGGACAAAAGGCTGGGACTGAGGAAGTGTCGTGATGACGTGTGCAAGAAGTACAGCATCAAGCACTCAGAGAGTGGATTATGGGCATTGCCGGACATTAAAAGGGCTTATGGAAAGACACAGCGCTTATGCACAACCACCAAGAAGGATGGATTGTCTGTGATTTTGGTTAAGCAAATTCTTCAACATGAGCATAAGTGTAAGATTGACAGATTGGAACGTGAGAACAAAGCGGAGAAAGCTAAAGTTCGAGCACTGGCTGAACAATTGCAAAACTTA…
ENSDARG00000067507	kctd8	0.118042	potassium channel tetramerization domain containing 8 [Source:ZFIN;Acc:ZDB-GENE-060117-3]	ATGGCCATGAAGGAAACAATACTCCCTATCAGCGAGGTGTCGAGTCCGTACCCGGAGGTTGTGGAGCTCAACGTTGGGGGCCAGGTGTACGTCACCAAGCGCTCCACCTTGGTCAGCGTACCTGACACCACCCTCCACACCATGTTCACGCGGTGTACCCCGCACGAGCTGCCACGTGACAGCCGAGGACGATTCTTCATCGACCGAGATGGATTCTTGTTCCGATATGTGCTGGACTTCCTACGAGATCGCCAGCTTGTGCTGCCCGAACACTTTCCAGAGCGGGAGCGTCTTCAGAGGGAAGCCGAGCACTTCCAGTTGGGGGAACTGCTGAGACTTCTGGGCCCACGTGTAGCCAAGCAAGGCTCTCTCAACGATGAAGGCTGCCAGAGTGATATT…
ENSDARG00000070644	ttpal	-0.453126	tocopherol (alpha) transfer protein-like [Source:ZFIN;Acc:ZDB-GENE-030131-296]	ATGGCAGACCAAAATGGGCACATTGATCTTGGGCCTCCAAGGGACACAGCTGCAGGTTTAGGCTTCCCAGGTCCTCCTCCACCCATCTACACCTGCACTCTGACTCCTGAACTAGTAGCCAAGGCTCGGGAAGAGCTTCAGGAGAAGCCCGAATGGAGGCTGCGGGATGTCCAGGCATTACGGGATATGATACTGAAAGACCACCCTAATCTGAGGACCCGGTTAGATGATGCTTTTCTGCTGCGCTTCCTCAGGGCCAGGAAGTTTGATTATGACCGGGCCCTTCAGCTTCTCCTGAATTATCATGCCAGCCGGAGAGCCTGGCCTGAAGTGTTCCAGGACCTGAAGCCCTCCACAGTCAAGCACGTCCTAGACCTGGGCTTTCTCACTGTCCTGCCC…
ENSDARG00000037935	aldh16a1	0.291277	aldehyde dehydrogenase 16 family, member A1 [Source:ZFIN;Acc:ZDB-GENE-070112-2062]	ATGGCAGGTGTTTCTACAAAAACTGTGCACGACATCTTTCAGACTATGGAGTATGGACCATCCAGCACGAGCACTGCAACTGCACAGTCCTGGCTGGAGAAACATTCTCGCACTCTTGGCTTCTTCATTGATGGGAAATTTTCCCATCCTGCAGACAGACAGACCCAGGATGTGATTGATTCTAAAGCAGCGGTGGTCTGCAGCACTGTTTGTGCTCAAGCTGAGGATGTTGCGTCTGCTGTCTCTTCTGCAGCTGCAGGCTTTAAAACCTGGAGTCAACTGAGCTGTTACCAAAGAGCCAAAGTCCTACTCAAGCTGCCAGGTGTTCTGCAGAGACACAGTCAGTGTGTATCTGAGGTGTGTGAGCTCTCTCAGTCTACTACCTCTCCCGCGGTGCTC…
ENSDARG00000101047	rtcb	0.610979	RNA 2',3'-cyclic phosphate and 5'-OH ligase [Source:NCBI gene;Acc:406376]	ATGAGTCGCTCTTACAACGATGAGCTCCAGTATCTGGATAAAATACACAAAAACTGCTGGCGGATCAAGAAGGGTTTCGTGCCGAATATGCTGGTGGAAGGAGTGTTTTATGTCAATGACCCGCTGGAAAAGCTGATGTTCGAGGAGCTGAGAAACGCCTGTCGCGGAGGAGGGTTTGGAGGTTTCTTACCTGCGATGAAGCAGATTGGGAATGTGGCCGCTCTGCCAGGAATCGTGCACCGGTCGATCGGTTTACCGGACGTTCACTCAGGATACGGATTCGCTATCGGGAACATGGCAGCGTTCGACATGGAGAATCCGGACGCAGTCGTCTCTCCAGGCGGTGTGGGTTTCGATATTAACTGTGGTGTTCGTCTGCTGCGCACAAACCTGGATGAG…
ENSDARG00000005754	ptprfb	0.832981	protein tyrosine phosphatase receptor type Fb [Source:NCBI gene;Acc:799867]	ATGGTGCCTAACACTTGCACATCCGTGCCCCTCCTGCCCGTCGGGCTTCCTCTTCTGCTACTGCTGAGCTGCATACAATTCTCCTCTCAGGCAGACAGCTTGCCAAATTTCGTCAGATCTCCAGAGGACCAGACGGGGATTTCAGGAGGAGTGGCGTCTTTTGTGTGCCAAGCAGCGGGTGAACCCAAGCCTCGCATCACATGGATGAAGAAAGGAAAGAAAGTCAGCTCGCAGCGCTTTGAGGTGATTGAGTTTGATGATGGTTCGGGCTCAGTTCTGCGCATTCAGCCACTGCGAACTCACAGAGACGAGGCCATCTATGAGTGCACAGCCACCAACAGCCTGGGGGAAATCAACACCAGCGCCAAACTCACCGTGCTGGAAGAAAATCAGATTCCG…
ENSDARG00000101217	fam78aa	0.161519	family with sequence similarity 78 member Aa [Source:ZFIN;Acc:ZDB-GENE-061027-351]	ATGGGATGTGTGCAGAGTGTCAAACTCAAGCCAAGTTTTCATGAGAACATCACAGTCCTGGAGCTGCAAGCCTCCATCGATCCCAGTCCGACGGTCCTGGATGAGTCCTCAAACGTGGTTCTGCGGTACCGCACGCCTTACTTCAGGGCATCCGCTCAGGTGCAGGTGCCACCGATGCTTTGCAAAGAGATCTGGACTGTTGGATGGATTCAGGCTTGCAATCAGATGGACTTCTTCAATATATATGGAAACGAAGGAGTATCCAGCTGGGAGCTGCCAGAGTTGAGATGTGGGCAAATACAGGCCATCAGTGATTCGGATGGCGTGAACTACCCCTGGTACGGCTGCACCACTGAGATGTACACCATAGTGGGTCCCACCAAAAAGAGCACCAAACTC…
ENSDARG00000062142	stoml1	0.198571	stomatin (EPB72)-like 1 [Source:ZFIN;Acc:ZDB-GENE-070209-241]	ATGAGTCTATTCGGGAAATCTTCGGGTTATGAATATCAGTGTCTGTCGCAGGGAGAGAGCGGTTATGGTGAAACTCCTGGACTGTTTTCATCTCATTCTCCATTTAATAACAGTCATCATGATCACAGAGGACACTCTTTTGATTATGTGCCTAAAGTCCATCAAAACGACTACACAGATAAATCTCAAGGATTGTTATCTTGGCTTTGCAACTTGATCGTAACATTTTTGGTTTTCTTGTTTACCTTTGTTACTTTTCCCATATCTGGATGGTTTGTTCTTAAGGTTGTACCAAACTATGAGAGGGTAGTTGTGTTCCGCCTGGGCCGGATCCGTCCTCCTAAAGGTCCAGGAGTGGTTCTGATCCTGCCCTTCATTGATCAGTGGCAGAGAGTTGAC…
ENSDARG00000052361	il15	-0.94882	interleukin 15 [Source:ZFIN;Acc:ZDB-GENE-060213-2]	ATGATTTCAGTGACCCTCTTTCTCGTCTTCATCGCAGGATTGTGGATTAATAAGCCGGCCAAACTAAAATCAATGAGAACTGGAAGATGTGCTTGTAACACTCTGTGCTTTGAGAATCACATGGAATGTCATTGGAACTCAGAGGTTTGGAATTCTATCTTAATTCTGAGCTGTCTAAGTGCTCTGTTGCCCTTGACTGAAGGTCAAGCAGGACATCCAGAACAGGGACTGGAAGACCTCTTGACTATACTAGAGAACCATAAGAAATTATTCACAAGCTCTACAGCACACTTGTACACGCCAAAGATAGACGATATTCACAATTGCACATTTAGGTTTTTTGACTGTTTTCTACTGGAAATGAAAGTTGTTTTGTATGAAGAAGGCTCAGGAGAAGAC…
ENSDARG00000004580	nmnat2	0.454809	nicotinamide nucleotide adenylyltransferase 2 [Source:NCBI gene;Acc:336257]	ATGACGGAGAACACCAAAACGCATGTCATCTTGCTGTCATGTGGAAGTTTCAACCCCATCACGAAGGGACACATTCATATGTTCGAAAAGGCCAGAGAGTATCTGCACAAGACTGGACGATTCATTGTGATTGGAGGAATCGTCTCTCCTGTACATGATTCCTATGGAAAACCGGGCCTTGTCCCAAGCAGACATCGTCTCACCATGTGCCAGCTGGCAGTTCAGTCTTCTGATTGGATCAGAGTGGATCCTTGGGAGTGCTACCAGGACACTTGGCAGACCACCTGCAGTGTTTTGGAGCATCACCGAGACCTAATGAAGAGAGTGACGGGATGCATTCTGTCTAATGTGAACACACCCTCTACCACCCCTGTGATTGGCCAACCCCAAAACGAGACA…
ENSDARG00000078558	si:dkey-22i16.10	-0.408063	si:dkey-22i16.10 [Source:ZFIN;Acc:ZDB-GENE-090312-54]	ATGACTTTAGCGACTTGTTTTGCGTCTCAAATGGAAAATAATAAGTCAACTGTGTTTTTTCATCGAGTTAAAAAGATCACGACTGACTTTGTCAACAATAATCATCAGAGTGACACGATGGCTTCTCCTACACCTTGTACCACGACGAGAAGCCCAACAGAAAACCCAGAGAAAAGGAGGAAAGGGAAAAAAGTCTCTGCTTTCTTTAAGAGAGTATGGAAGGCTGCAAAGCGCCCTTTCCTTAGCTGTGACCAGAGCCGAGTGGTTCCCTTTGAACCACAGTCAGATAACGACTATTTCGAGCACCTGCCTGTTCCAGGTCCCTCCAGGACCGTCGCAGCACATGCAGACCCTGAGCCGGTGTTGCTGCCAGGCCAGGTCTGTGAAGAACCTCAGCCG…
ENSDARG00000087469	NA	-0.443487	si:dkey-163m14.4 [Source:ZFIN;Acc:ZDB-GENE-120215-36]	ATGGATTATCATAAAACACTCTTATTTTCAGTTTTAATTGTACACGCATATACTGCCAGCTCTAAAGATGAGGGTCCTCTAAAGCAATCATTTCGTGATTCTCTACACAATGAAGTGACCAAATGTTCCATACCGCCAAAATGCCAATATATGGAAAATATGTTTCGTCATTCTCCAGACCTCAAATGGACAAAATGTGTATTACCCGAAGAATGCCAAGATCAATTCCCAAACAGTTTTTTTATAATAATTGTGGCAGAAGATGAATGGATGGAGGCACCCATTATCCAACAATTTCCCAACTCTACGCTGAGCAATTCTTCAACTCATCAACATCAGCACAATAATTCATTTTCCATCTCACGTGATGCTGTTGACTTCCTCAAGGGCTTAACTTCC…
ENSDARG00000038066	kpna2	0.467848	karyopherin alpha 2 (RAG cohort 1, importin alpha 1) [Source:ZFIN;Acc:ZDB-GENE-040718-22]	ATGTCTGCTGCAAATGAGAACACCGCTCGACTCACTCAGTTCAAAAACAAAGGAAAAGATGCCACTGAGCTGAGACGTCGAAGGATCGAAGTCAACGTCGAGCTTCGTAAAGCAAAGAAAGACGAGCAGATTTTGAAGAGGAGAAACGTGAGCAGTTTTCCGGATGAGGCCACCTCTCCTCTCCAAGAGAAAAGCCAGAACTGTCAGGCACAGCACTGGACAGTGGAGGAGATTGTAAATGGTGTGAATAGTAATAACTTGGAGACTCAAGTCCAGGCCACACAAGCTGCCAGGAAGTTGCTGTCAAGAGAGAGACATCCACCTATTGACCGCATAATCAGTGCTGGTCTGATTCCTAAGTTCGTGGGCTTCCTGAGCCTGGTAGACTCTCCTCCTATA…
ENSDARG00000001933	prkag2b	-0.075779	protein kinase, AMP-activated, gamma 2 non-catalytic subunit b [Source:ZFIN;Acc:ZDB-GENE-070912-442]	ATGGGAAGTACAGTGATGGACTCCAAGGAGAAGGATTGTGCAAAGAAATTCTCTAAGAAAAAGCGATCCCTGCGCCTTAAAATGCCAGATATGACCACATTTACATCTTCTCTTATGGATGGAGAGACTGACAGATCAGATAAAAACAAAGTGGGAAAGGTTGACACAAGTGACTCAGCTAGTCTATGTTCAAGGTCTGCTGCTATCTGCCAACCCCATACTCCCATACATCCTAGCACCAGTCCAGGCTCTCCAAAAAACATCTTTCACCGTTCATTATCTTCACACCAGGAGTCACCTCCCAAGTCTCCCCACCGTCTCAGTTTCAGTGGTATCTTCCGCTCCTCTTCCAGCTCAGCCCCTACCAGCATCAAGCTCTTTTCCAGATCAAGAAAAGGT…
ENSDARG00000055713	fmnl1a	0.401524	formin-like 1a [Source:ZFIN;Acc:ZDB-GENE-120215-83]	ATGGGTAACGCAGCCGGCGGGTTGGAGCAGGCGGAGGGGCAGGAGGCCAAAGGCTCAACGGGAGGCCTAAACCCTGCTCCCTCCATCCTTAAAAAGAAATGTGCCCCTCCAAAGCTACCCATGCCCCCAGAGGAAGAGCTAGAAGAACGCTTCAATGTGGTTTTGAGCACCATGAATCTCCCTCCTGATAAGATGAAGCTTCTGAGCCAGTATGACAATGAGAAGAAATGGGAGCTGGTCTGTGATCAGGAGCGATTTCAGGTGAAAAACCCTCCTTCAGCTTACCTCACTAAAATCAAGAGCTTCTACCAGGACCAGGGTGGAGTCACACGCAGGTTCAAGAAACGTGTGCAGGAGTCAACTCAAGTCCTGAGAGAGCTGGAAATATCGCTGAGAACC…
ENSDARG00000040352	crot	0.0694107	carnitine O-octanoyltransferase [Source:ZFIN;Acc:ZDB-GENE-050522-35]	ATGGATAATCAGGTCTTTGAGTCAAGCGCAGAACGGACATTTCAGTACCAGAGGAGTCTTCCCCCTTTACCCGTGCCCGCGCTGCGCGACACCCTCAGCAAATACTTGGATGCAGTGAAACCTTTTGCATCTGAGGAGGAGTTTGGAGCCACAGTGGCCATTGTTAAGCGCTTTGAGGAGGGCATTGGACAAGAGCTGCACCAGAAGCTTCTTCAGAGAGCCAAGAGCAAACGTAACTGGCTAGAGGAATGGTGGCTGGACACAGCGTATCTAGAGGTGCGCATCCCCTCTCAGCTCAATGTGAATTTTGGGGGACCCACAGCTTACCTGGAGCACTGCTGGCCTCCACAAGAAGGGACACAGCTTGAGAGGACCAGTTTGGTTTTGTGGCTCACCTTC…
ENSDARG00000040705	glsb	-0.107696	glutaminase b [Source:ZFIN;Acc:ZDB-GENE-030616-550]	ATGTTACAGTTTAGGGCTTCAATTGTGCTGAAGGAGTTGATTCAAACCAGCCCTAAGCGTTTGTTGTCGGACATTATTAGGCACAAAAAGACTTTACCTAACGCGTACTGCTTCAGCGCTGCTAATAATGGCAGAATATCTAAACTAAACATTGTCCATTATGGAAGGTGTTTCATTCAGCCTTTAGCTGGGAGAAGATTCCTATGTACAAAGACCGAGGGAGCGATTGAACCCACTGAGACAGCGAAGAAAGATGAGACCGTCCAGGAAGCGGCGGCAGATAAGAGAAGGAAGGCTGGCATTTTGCCCAGCTTGGAGGACCTGCTGTTTTACAGTATTGCTGAAGGCCAGGAGAGGATCCCAGCTCACAAATTCATTACAGCACTGAAGGCCACTGGA…
ENSDARG00000095863	afp4	0.450744	antifreeze protein type IV [Source:ZFIN;Acc:ZDB-GENE-030131-5217]	ATGAAATTCTCCCTCATCGCCGTCATTGTTGTTGCTCTGGCCATCGGCTCTGAGTCAGCATCTCTGGTCAAGAGAGACGCTCCTGCTGAGCTGGACAAGATCGCCAAGTACTTCCAGGATTTAGTGGACAATCTGAAGAACGTTGAGGGTGCTGAGCTGGCCAACAAGGCCAATGCTTACCTGGAGCAGAGCAGAGCTCAGTTTCAGCCCATGGTTGAGAAGCTCCAGGAGCAGCTGAAGCCCTTCTCCGGCAACATTGAAGAGCAGATCAAGCCTCTGGCTGCCTCCGTCCAGTCTCAGGTTGCGCCGCTGGCCGGTATGGTCCAGACCCACGTTGAGGACATGATCAAATTTGTTGCTGACCAGGCCAAAGCCATGCTGCCACCTCAGTAA
ENSDARG00000040985	itgbl1	-0.436379	integrin, beta-like 1 [Source:ZFIN;Acc:ZDB-GENE-050522-410]	ATGCATGCAGAGACTTTGGTGAACTCCGTCTTAGTTTCTTTGCTTTTCATCTTGCTCTCTGCCATTCGAGGAAGTTTACAGCAGTCGCTAAGGCAGGTGGGTGGAGAGTGTAAGATCTCTCCTGAATCATCGCTGAGGCGCTGTCGGACCTCCGACGGCTTGATCTGTAGCGGGAGAGGCACATGCGAGTGTGGAATCTGCATATGCCAGGTCACAGAACCAGGAACGTTCTATGGACCGCGGTGTGAATGCCACGACTGGGTCTGTCCTACATATGATGGAAAGACCTGTGGGGATCATGGGATATGCAACTGTGGCAAGTGTTTCTGTGATGAAAACTGGTTTGGTGAATCCTGTCAGTACGAGGAGGAGTGTTCGCTCTCCAGCAAAACCAGCAAA…
ENSDARG00000020610	tnnt2a	0.366224	troponin T type 2a (cardiac) [Source:ZFIN;Acc:ZDB-GENE-000626-1]	ATGTCAGACAACGAAGAAGTGGAAGAGTACGAGGAGCAGGAGGAAGAGCAAGTGGAGGAGGAGGAGGAGGTGCAGGAGGAGGCGCAGAATGATGAAGAGGCTCAGCAGGAGGAGAACGCAGGAGGAGATGAAGAGACCACTCAGGAACACGATGGAGAAGAGGAGACAGAAGATGGAGGAGAGGAGGCTAAGCCCAAATTCCTAAAACCATTTATGCTGCCAAATCTGGTGCCTCCAAAGATTCCAGATGGAGAAAGAGTCGATTTTGATGACATCCACCGTAAGCGCATGGAGAAGGACCTGAATGAGCTGCAGACGCTGATCGAAGCTCACTTTGAAAGCCGTAAGAAGGAGGAAGAGGAAATCATCAGCCTCAAAGACAGAATTGAGAAGCGTCGT…
ENSDARG00000035471	si:dkey-220k22.1	-0.107973	si:dkey-220k22.1 [Source:ZFIN;Acc:ZDB-GENE-060526-255]	ATGACGTGTATGCGTTACACTATGTTACTGTTCTCAGTTTGGGAGTTACTGTTGTTTGGATACACAGCTGGTTTGTCCGCGAGCGATGAGAGGAGACTCCCGCGTGCCGTGCTGGATGAGACGCTGGAGGCGACCACCATCCCAAACCACTTACAGGAGGACGACAGGGACTCCAGGTTTTCACCTTTTACCCCTGCAATGACCATTTCGAACAGGGACTTCAGGACTACTAGAAACACTAACCAAGTACAGTCTGACTGGCTGACCACCACCACCACAACCACCACCACCCCCATAACCACGGCTGAGCTAATGACCAAAACAATGAACCCGACCTCCGAAGGCAGTAAAGTCAAAGAAAACTCCACATTATCCACAACACTCAACACTACAGCAAAG…
ENSDARG00000074166	birc6	0.433464	baculoviral IAP repeat containing 6 [Source:ZFIN;Acc:ZDB-GENE-091202-7]	ATGGCGGCGGCGGCGGGGGCCTTGCCAGGCTCGCCGGACTGGGTCGTGCTGAGGGACGGCTGCCTGCGCTGCGACGAGGAGGGCCTGCGGAGTTTGTCCTACCACCCGGCCCTCAACGCCATTCTGGCCGTCACCAGCCGGGGCAGCATCAAAGTCATCGACGGCACCTCCGGGGCTATTTTACAGGCCTCGGCTTTGCACGCTAAACCTGGAGGCCGGGTGAGGTGTCAGTACTTCCCAGCTGTGGATAAGGTGCTGTTTGTGGACGATTATGCTGTTGGCTGCAGGAAGGACTTGAATGGGATCCTTCTTTTGGACACGGCTCTCCAGGCCCCCGTGTCCAAGCCAGAAGACATGGTCCAGCTGGAGCTGCCCGTCACTGAAGCCCAGCAGATGCTG…
ENSDARG00000091633	si:dkey-177p2.18	0.264274	si:dkey-177p2.18 [Source:ZFIN;Acc:ZDB-GENE-130603-12]	ATGGAGTGGCTTTTCATTGCCCTGGCAACCTATTTGCTAGCCCTCTGTCCTGTCGAAGGAGACGAGTGGAGGCTGGAATATGAAGAAGGACTCAGTCACTACAGTGAGGAAGCTCTTAGGAAGGAGTTTCCTGAGAAGACCAGGCCAATCAGTTTCAAACATCCACTTTTCATGTGTCCTGACATGAGCCCCTCCTCTTCTGTGCCCACCTCAGTTGAGCTGGTGAGAGCAGCAGATATAAAAGTGATTGCTGCTCTTGGAGATTCATTGACTACAGCCATTGGTGCGAATGCAACTACAGTTCTTGGCATACCAATTGAATTTCGTCATGTGTCATGGAGCATTGGTGGTTATGGATCTTTTCAAGATGTCATTACACTGGCAAACATCATTCGACTC…
ENSDARG00000096359	eppk1	0.970841	epiplakin 1 [Source:ZFIN;Acc:ZDB-GENE-030416-1]	ATGCCAGCTCTAAATAACTTTCAGGGGCCAGTAGCTGGAGTGTTCCTTGAAAATTCAAATGAAACCATTACAATATACCAAGCCTACAAGAAGCGCTTGTTAAATCCAGGATCATGCCTTGCACTGCTAGAAGCCCAAGCTGCAACAGGAGGAATCATCGACCCAGTCAAAAACAGGACATGCTCTGTGGAAGATGCAGTAAAGGAAGGAATTGTGGGATGTGAATTGAAAGAGAAACTTCAGTTAGCTGAGAGGGCCATCGTGGGCTACACAGATCCCTACACCAACCAAAAAATTTCACTCTTCCAGGCCATGCAGAAAGATGTAATACCAAAGGAATATGGCATTAGATTACTTGAGGCACAGATCTCTGCCAAAGGGATTTATGACCCTATTGAA…
ENSDARG00000002333	fam102bb	-0.0378593	family with sequence similarity 102 member Bb [Source:ZFIN;Acc:ZDB-GENE-041014-330]	ATGATGAAGAAAAAGAAGTTTAAGTTCAGAGTGGATTTTGAGCTGGACGAGCTGTCCTCTGTTCCGTTCGTGAACGGAGTTCTGTTCTGTAAAGTCCGACTGCTCGACGGCGGATTCTCAGAAGAATCTTCGCGGGAGACGGTCCAGGCAAACTGTGTACACTGGAGAAAACGATTCTCCTTTCCCTGTAAAATGAGCGCTAACGCTGGAACTGGAGTCCTTGACCCATGTGTGTGTCGAGTTTCGGTCAGAAAGGAACTTAAAGGTGGAAAGACTTATGCGAAGCTGGGTTTTGCTGATCTCAACCTGGCTGAGTTTGCAGGATCGGGTAGCACCACACGCAGGTGTCTGTTGGAGGGTTACGACACCAAAAACACTAGACAGGACAACTCCATCCTT…
ENSDARG00000070626	cacng8b	0.265351	calcium channel, voltage-dependent, gamma subunit 8b [Source:ZFIN;Acc:ZDB-GENE-100921-72]	ATGGTGTGTGAGAAGGGCATTCAGATCCTTCTCACCATCGTGGGTGCATTCGCATCCTTTGGCCTGATGACGGTGGCTATCGGCACTGATTACTGGCTGTACTCGCGGGCGCTCATCTGCAACAGCACCGCCAACAACACACAAGAGGACCCCCATAATAAGGACAAGAAGGACCCCGGGGCCTTGACGCACTCCGGCCTGTGGAGGATCTGCTGTCTGGAGGGGGTGAAGCGTGGCGTGTGCTCGCAGATCAACCACTTCCCAGAGGATGCTGACTTTGATCATGATGGAGCAGAATACGTCCTGAGAGTGGTTCGGGCCTCCAACATCTTTCCCATCCTTAGTGCCATCCTGCTGCTAATGGGAGGCGTCTGTATCGCAGCCAGTCGCTTTTACAAG…
ENSDARG00000071143	si:dkey-208m12.2	-0.33471	si:dkey-208m12.2 [Source:ZFIN;Acc:ZDB-GENE-060503-716]	ATGATTCCCAGATTCTACAGTCTGCTGTACTTCAACTTTGTGTTTGCACGGCTGATTAACAAAGCATCTCTTCAGATCACAGTAGAGGGTTTTATTGGTCGGTCTGCTCTCCTGCCATGTTCCTCAACTGAAGATGCAAGCAAGCAAGACATTTATGTGCACTGGAGAGACAGTAGCAGTAAAAGCGTGTTTGACTTAATCAAGGGTGAAGCTTCAATTGAGCAGCAGGATCAGCAGTACAAGAACAGAACTGAATCTTTCCCTCAAGAATATCTAAGAAGAAACTTTTCCATCAAACTCAACAAACTTCGAGTCACTGATGCTGGAAAATACATCTGCTACATCTCACACTCATCTGAACAACCAGCTGTACGGCTGATCGTCAACGCCTCTGTGGCA…
ENSDARG00000052701	smpd2b	0.28367	sphingomyelin phosphodiesterase 2b [Source:ZFIN;Acc:ZDB-GENE-130530-640]	ATGACAACCTCAGAGCCAATCAAATTTCGAGTGTTATCTCTCAACTGCTGGGGGATTCAATACCTCAGTAAGAAACGCCAGGAGCGCTTTGTTCTGATTGGAGAGCTGCTGAATCAGGAAGAGCTGGATGTAGCATTACTGCAGGAGGTCTGGTGTGAGAAAGACTTCCTGTATTTAAAGAAGAAGCTCAGCACTGTATATCCACATTCTCATTATTTTAAAAGTGGATTTTTTGGGAGCGGACTTGCTGTGTTTTCAAGACATCAAATCCATGATGCCTTTCTCTACAGATACTCTTTGAACGGATATCCATATATGGCTCAGCATGGCGACTGGTTTGGTGGTAAAGCTGTGGGGAAGGTCTTGCTGAACATCAGTGGGCTGAAGGTTCATGTCTTT…
ENSDARG00000058127	hcfc2	0.0133762	host cell factor C2 [Source:ZFIN;Acc:ZDB-GENE-050417-203]	ATGATTAAAAAGGGTCCCCTATGGAAAAGGGTTCGGTCCTACGCTGGACCTGTTCCGAGGGCGAGGCACGGGCACCGGGCCGTGGCCATAAGAGAGCTGCTGGTTGTGTTTGGTGGTGGAAACGAGGGAATTGCGACCGATCTGCATGTTTATAACTCAGTGACCAAGCAGTGGTTCCTGCCTGCAGTGAGAGGAGATATCCCACCTGGCTGTGCCGCTCATGGCTTTGTTTGTGAAGGCACACGGATATTGGTGTTTGGAGGGATGGTTGAGTTTGGCCAGTACACTAACAGTCTCTATGAACTGCAGGCCAGTCGATGGCTGTGGAAGAAACTAAAGCCCCGTCCACCAAAGAACGGATCGCTTCCATGCCCACGAATTGGCCACAGCTTCACTCTT…
ENSDARG00000100823	selenok	0.353658	selenoprotein K [Source:NCBI gene;Acc:791738]	ATGGTTTATGTGTCAAATGGTCAGGTTCTGGACAGCAGGAGCCGTTCGCCCTGGAGTCTGTCCTTCCTGACCGACTTCTTCTGGGGTGCAGTCGAGTTCATCGGCCTGTTCTTCCAGACTCTGGTCCAGCCGGATCTGTCTAAAGATGGAAACAACAGCGCATCGTCTCGCTTCAGTGACGGCAGAGGTCCTCCTGGGTTCCCAGGCCGCCGACGGATGGGTAGAATAAACCACGGTGCAGGTCCCACACCTCCACCCATGGGCGGAGGAGGATGA
ENSDARG00000055855	kcnc3a	0.479138	potassium voltage-gated channel, Shaw-related subfamily, member 3a [Source:ZFIN;Acc:ZDB-GENE-100901-1]	ATGCTCAGTTCGGTGTGTGTCTCCTCTTTCAAAGGGCGCAAGGGTGGGAACAAGTCGTCCAACAAAGCATGTTACAGCGCAGACATGACTTGTCCGTCAGACAGCGAGAAAATAGTGATAAACTGCGGGGGGATTCGGCACGAGACGTACCGCAGCACACTGAAGACGCTGCCCGGGACCCGCTTGTCCTGGCTGACGGAGCCAGATGCGTTCAGTAACTTTGACTATGACCCCAAATCCGACGAGTTTTTCTTTGACCGTCACCCCAACACCTTTGCGTTCATCCTCAACTATTACCGCACAGGGAAGTTGCATTGTCCCAGTGATGTCTGCGGTCCTCTGTTTGAGGAGGAGCTCGCCTTCTGGGGTATCGACGAGACGGACGTGGAGGCTTGCTGC…
ENSDARG00000043697	nefmb	0.647728	neurofilament, medium polypeptide b [Source:ZFIN;Acc:ZDB-GENE-070103-4]	ATGGACATGATGAGCTCCTCCCGCCGAAGGGCTCTGGAGACACGGAGTATACGCCCGCCGACATCCACCGTGCGCTCGTGGGCTAAAAGCAGCCCTCTGTCGTTCAAAAGAACCACGAATGTGTCTTCCTCCAGAGCCGCGTACAGCCCCGCCGTGCTCGCGTCTCCTGACGGGTTCGAGCTGAGCGCGGCACTCAATGGAGATCCGGTGCGCAATAACGAGAAGGAGCAGCTCCAGGGGCTCAACGACCGCTTCGCCAGCTACATCGACAAGGTTCGCTTCCTCGAGGAGCAAAACAAGCAGCTTGAGGCGGAGATTCAAGCGCTAAAGCAGCAGAAACTGTCGCAGTCTCTGCAGACCGATGCGTACGACCGCGAGCTCCAAGACCTGCGCTGCGCC…
ENSDARG00000054331	ccn4a	-0.382077	cellular communication network factor 4a [Source:ZFIN;Acc:ZDB-GENE-070705-178]	ATGTCTTGGATTCTAATGTGGTCCCTACTTTCTGCTTGTGCACCACAGATCCATAGTGCATCTGCTCAGGATTCTTCTAACCTGCTGTCCACTGAAGAACCCATCACCCCGCAGCCCTATAATCGCAGCCAGTACTGCCAATGGCCCTGCAAATGCCCCAAAACTCCTCCCATGTGCCCGCCAGGTGTCAGTCTGCTTATGGATGGCTGCGATTGCTGCAGAGCCTGTGCCAAACAGGTCAGGGAGGCTTGCAATGAGAAAGAAAACTGTGACCATCATCGCGGCCTTTACTGTGATTACAGTGCAGACAAGCCTAGGTACGAAAAAGGAGTATGTGCGTTTCTGCCAGGCACTGGCTGTGAGCACAATGGTGTGATTTATCGCAATGGACAGAGCTTT…
ENSDARG00000038793	ccdc24	-0.319633	coiled-coil domain containing 24 [Source:ZFIN;Acc:ZDB-GENE-050327-18]	ATGGACAATTTCCAGCACCAACAGTCTGTGTGGAATTTAGTAAAGGAAAATGTGCCCTGCTCTGAACTTCCTGAGATCAGAGCTGTGCTTGGAGATGCACTGATTGATACTTACACAGAGTTATATTCAGAGGTGGAGATGTGGGAGAAGATTTGGCAGGAGCTGCATTTCTCAGAGCGGGGCAGCAGGCCAGAAGCCCCTGTGTTTCCTCTGGCTGACCCTCCAGCTCTTAAAGAGTTGCTAAAAGCAGAGATTCAATTGTTGCTGCTCACTCTGAGGGAGAAAGCAGCCAGACAGGGCAGAGATGAAGAGGAGGTCATTTCCCAATACAGTCCCAGTGTGGTAAGTTATGCACTGGGCAACACAAAAAGACAGAGAAGTCCAGGCACCTGGCGTGAA…
ENSDARG00000063677	ccny	-0.391685	cyclin Y [Source:ZFIN;Acc:ZDB-GENE-091117-45]	ATGGGGAACAGCACATCATGCTGCGTGTCGTCCAGCCCGAAGCTCCGGAGGAACGCGCACTCGAGGCTGGAGCCGTACCGGCCCGAACCGGAGCTGAGCCGCGAGGACACGGGCTGCAACCTGCAGCACATCAGCGACAGAGAAAACATAGACGAGCTCAACATGGAGTACAATCCTTCAGATCATCCTCGCGCCAGCACCATCTTCCTCAGCAAGTCTCAGACTGACGTTCTTTTGCCCAACAAGAAAGTTCGGGAAAAACGGAAAAGCCTGTATGTCAACCATCAACATCCGTCTGGTCCAATGAGACGGAAGTACAGCTCATGTTCGACGATCTTCCTAGACGACAGCACCGTCAGCCAACCCAACCTCAAATACACCATCAAATGTGTCGCCCTC…
ENSDARG00000076748	ntn2	-0.650681	netrin 2 [Source:ZFIN;Acc:ZDB-GENE-050310-2]	ATGTGGAGATTTCAGACTTTGCTTTCTATGCTCACTGTGTTCCAAGCCTCCAGCCACAGCCCCAATCCATTCAGCGGGCCTCAAGTGACTCCGACAGACCCCTGTTATGAGGAGACGGGTGCTGCCCGCCGGTGCATCCCAGAGTTCATAAACGCAGCATTTGGGCAGGAGGTCAGTGTGTCGAGTGTTTGTGGGCGACCAGTGTCTAGATCATGTAGTTTAGTGGAGCGTGATGACCGTCCCGCCGTTCGCACATGCCAAATCTGCGATGCATCTGATCCCCGCAATGCCCATCCCGCCAGCTACCTCACCGACCTCAACTCTGCCCATAACCTCACCTGCTGGCAGTCGGAGAACCTGCAGAGCTCGCCGCTCAACGTAACGCTCACATTATCCCTC…
ENSDARG00000001559	csmd2	0.725309	CUB and Sushi multiple domains 2 [Source:ZFIN;Acc:ZDB-GENE-030616-39]	ATGAGCGCCTCTTTGAATCCTGACAGAACGGGACTCGTGAGGACAGAGTGCAGATGTACATATAACGGGACAAGGAAACTGGATGGTATAAGGATTTTTGCGCTAATGAAGGTGGGAGTACAGGCGCATCACTGGAGCGGGGTGCTGTTCTTCTATATGGGGCTGCTGGCTGCATCGGTGAAGGCTCAAAACTGCAGTCACACGCTACACAGTCCAAATGGGACAATAGAAAGCCCCGGATACCCGTATGGATATCCCAACTACGCCAACTGCACATGGGTGATTGTGGCACAGGAACACAACCGGATACAGTTGGTATTTCAAGGCTTTGCCTTAGAGGAGGACTTTGACATCCTTTCAGTCTACGATGGGCAACCCAGTCCCACAAACTTACGGACA…
ENSDARG00000044059	lft2	0.081837	lefty2 [Source:ZFIN;Acc:ZDB-GENE-990630-11]	ATGGCTCTGTTCATCCAGCTGTTCATTTTGACCACAGCGATCTCACTCACACAGGGATTCCAGCATGAGGACATCAAGCAGGCTCTACTCCAAAAACTCGGACTAACTGAACCGCCCAGGATCCAGAAGCGGGATTTGGAGAATTTAGTTGTCCCGGCTCACATTAAGAGCAAGTATCTGTCCATGCTGAAGCTCCATCACCAGCGCAGGAGGAGATCTCTGCCCAGCCTGGCAGGAATACTCAGGGGAATACACGGCAATGCAGATATTACCGGAGAAATCAAGTACTCGGACACCACCCGTCAGCGTCTTGTGTTCGACATGGAGGCCAGACTTCAGGAAAACACCGAAGTCACGATGGCCGAACTGAAGCTCTTCCAGACCGCGGCTCAGAGTCCG…
ENSDARG00000008200	ugp2b	0.22845	UDP-glucose pyrophosphorylase 2b [Source:ZFIN;Acc:ZDB-GENE-030131-6352]	ATGTCGCTTTACGTTGAAGGTCTCAGTAAAGAGTTATTGAGCAACTCCAACGGGATGGCTCAGTTTCAGGAAGTGATGCGACAGCAGCTGGAGAGCTCTATGCATGTTGAGCTGGAGAAACTCTTAAGCACAGCCAAAGGTGCAGGTGCTGAGGTCTCTAAAAAGGATTTTGAAGGCTTCAGGAAGTTATTCCACCGATTTCTCCAAGTCAAGGGACCTTCAGTAGAGTGGCCGAAAATCAACAGGCCCCCTGAGGACTCTATCCAGCCATATGACAAGATCAAGGCGAAGGGTCTACCTGACAACATAGCAGACAGTCTGAATAAGCTGGTGGTGGTGAAGCTGAATGGAGGTCTGGGAACCAGCATGGGCTGCAAAGGGCCCAAGAGCCTCATTAGT…
ENSDARG00000024189	pnocb	-0.547411	prepronociceptin b [Source:ZFIN;Acc:ZDB-GENE-040114-1]	ATGAAGACTCCATTTTGGACCCTGCTGCTCTTATGCTTGTGCGCTTCAAGTCACAGCGACTGCCAAGGGGACTGCTTAACCTGTGGACTCATCCTGCCTGAACACCAAGCTTTTAATACACTGGTGTGTATCCTGGAATGTGAAGCACAGGCGTCTCCGGCACTGACCTGGGATCTGTGTTACCAAGCAGCGGGTTTGAAGCATCTCCCACTGCCCTTGCAGGACGAGGAAACATCAAAGCGCTCAGATGATGAAGCGGAGCCTGTGGCTACAGTCAGCATAGAGAATGACAACGGTGTCGAATACACGGAGGCTTTAGAGCGCTTTCGACACGCTCTGCAGCCTTCAGAAGAGCTGGAGAAACTCACGGCTTCATATGACCCAGACCTCGACCCGCGG…
ENSDARG00000103498	epd	-0.230885	ependymin [Source:NCBI gene;Acc:30199]	ATGCATACAGTCAAGCTGCTCTGTGTGGTGTTCTCTTGCCTCTGCGCCATCGGCTGGGCTTCTCATCACTCTCATCGGCAGCCATGTCATTCACCACAGCTGACCAGTGGAACGATGAAAGTGGTTTCCACAGGGGGTCATGACCTTGCATCTGGAGAGTTCAGTTATGACTCCAAAACGAATAAATTTCGTTTTGTTGAGGACACCACTCACGCGAACAAAACTTCTTATATGGATGTGCTCATACATTTTGAAGAGGGTGTACTCTATGAGATAGACAGTAAAAATGAGAGTTGCAAGAAGGAGACTCTGCAGTTCCGCAAGCACCTGATGGAGATTCCCGTTGATGCCACTCACGAGTCTGAGAGTTACATGGGTAGCCCCTCTCTCACCGAGCAG…
ENSDARG00000059459	si:ch211-283h6.4	-0.317072	si:ch211-283h6.4 [Source:NCBI gene;Acc:100001127]	ATGGAGGTTATCCGCGATGGGGAGGGGGAGAGTGTTAAATATAAGCCCGGTGGTCGTTTGGACATGAGCCACGGTTTTCTGAGGCACATCAGGAGGAATCAGATCGCCAGGGATGATTATGACAGAGAGGTGAAACAGGCCAAGGAGAAACAGAGGAGAAGACACACCAACACCCCACGCCGTCCCAGAAGACCTGACCGGCAGGTCTACAACCCGCGCATTCGGAATGGGTCGGAGCCGGGTGTGAACGCAGAAGCAGAGGACTGGAATGAGAGCAGCTCAGGCACAGAGATGGAGAACACTGGCACTGAGTTATTCTGGCTGGATTATCAGGCGGACAACGGGAAAATAACATCATTCATCGTTCACAAGGAGGACAAACCTGAAGTTATTGTGCAA…
ENSDARG00000042000	si:ch211-63o20.7	-0.272127	si:ch211-63o20.7 [Source:ZFIN;Acc:ZDB-GENE-041001-194]	ATGGATGATATCTACACACTGCAGCAGGAAGTGGGCCGGGGAAGCTATGGAGTGGTCTTCAAGGGGCGCGTGACTGAGACTGGCTGGTGGGGTGCAAAGGGTGACACAGTAGCCATCAAACGCCTGCCATGCTGTAGTCCAGAGAGCATAGAGCTCTACCTGCAGGAACTATGGGCTATGAGAATCACAGCACGAAACCACCCCAATGTCATCGCTCTCTACAACTGCCTCTTACAGACCGGCCCTCGAACACTGCAGCCCCTCAGATCGAGCAGGCTGCCTTTGGATCTGGTGGAGAGTGCTCTCAAAGGGAGAGTTGTGGACAAAGACTCCAAAACCCAAACGAGGAATGCCTCCAGGTCAAAGAGGAGACTGATTTCTAAAGAGGAGGTTCCCAGG…
ENSDARG00000010601	mtmr10	-0.0691427	myotubularin related protein 10 [Source:NCBI gene;Acc:555239]	ATGTTCTCCGGTAAACAAACCAAGCCGACTTTCAAGTCTTATCTTCCTCCACTTCAGACCGATTTGAAGAAAAGTCCACAACTGCCTATCAAGAAGCTAGAAGCAAAACTTTTACCGGGTGAAATAGTTGTGAACGAGGCGAACTTTGTAAGAAAGTGCATCGGTGCAGACAGTGGTCAGGATGACCTTTGGGGCAAACTTGTGTGTACCAACTTCAAGGTCTCCTTCATTTCCCATAATTCATTGCCACAGCAGAGATTTCAGTGTACCCACCGGCTTCTGGGTGAGCATGATATCCCGCTGGCTTGTGTGGAGCAGGTAGTAACAGTGAATGATGTTAAAGGGAAGCAGAAGATCTTAGGATCCAACCAGAAGCTGAAATTTAACCCTACTGAGCTT…
ENSDARG00000078474	myo15ab	0.269211	myosin XVAb [Source:ZFIN;Acc:ZDB-GENE-090312-149]	ATGTATTCTATAAGGAGCCTGCCTACTGTCAGCTACAGAGTGAAAAGAAAAGGGGATGGTACTGAGGACATGACACAAATGGAACAGCTTACTGAGCCTGCAGTACTGATAAACCTGAAGATTCGCTTTGATCAAGAGCTTATATATACCTACATTGGCAGTATTCTGGTATCTGTGAACCCATACCAACTTTTTAACATCTATGGCACAGATATGGTTCTGCAGTACGAAGGCCATGCCATGGCAGATAACCCACCTCATCTCTTTGCAATTGCAAACGTTGCCTACACAACAATGATGGACATCAAACAAAACCAGTGTATCATTATCAGTGGGGAAAGTGGTTCTGGAAAAACAGAAGCAACCAAACTGGTTCTGAGGTACCTCACTGCAATTCAC…
ENSDARG00000057863	dnmt3bb.3	-0.121888	DNA (cytosine-5-)-methyltransferase beta, duplicate b.3 [Source:ZFIN;Acc:ZDB-GENE-050314-2]	ATGCCTAGAAGACGTTCATCAAGACTCAGATGTCCAAAACAGCAAATTAAAAATGGCAAACAAAATTCAAATAATGCATTCACTTGCAATCCAGCCACAATGTGTTTCATCAAAAGGTATGCTTCATCTACCTCAGATTGTGGATCTGTTTCAAAAAATCCAGCATTAGACCAGAAATACTGGGAGGACATTACTGCCATCTGCAGACAGACTCCATACTGCCTTTATCTATACCATGGAGTGGAGATCGAGAATGACAAGAAGGCCAGTGTGCTCTTGTTGGGCTTTTTTGACGAAGATACTGGAAAAAACAAAATCAGACTGCTGGATGTTGTCTATCCAACAAAAGAGTCCACTGAAGACATCTGCAACTACATCTTGGACTTGCTGAGGAAGATC…
ENSDARG00000013110	dmtn	-0.109422	dematin actin binding protein [Source:ZFIN;Acc:ZDB-GENE-030131-9438]	ATGCAGAAGGCAGGGACGGCCCCGTCTTCCCGGGGTCCAAGTGCGCCTGGGTCCCCCGCCACCTCTATTGTGGCACGAATGGACAATCAGGTCATTGGATATAAAGACTTGGCCGCAATTCCCAAAGACAAAGCCATACTAGAGGTGGAACGGCCAGATCTGATGGTGTACGAGCCACATTTCAATATGGCAGCACTGGATCATGTGGGTCTCTCCAGAAGCAGAGAGAGATCAATGTCTCCTCATTCAATCTCGCCTCCTCCTTCCCCTGAGATATCTGCATCTAAAGAGCTGAAGGACTGGTCAGAGCAGGGCTCTCCAGGAGGCTCCAATATGGGATCCACAACGCAGCTACGTAAAATCAGCCCTGCATCCAAAGGCCCCATGCAGCACTTCCAC…
ENSDARG00000098228	thrap3b	-0.0960115	thyroid hormone receptor associated protein 3b [Source:ZFIN;Acc:ZDB-GENE-040516-9]	ATGTCCAAGCCTCCAAATTCTGCTTCTCGCTCCCGGTCCAGGTCTAGGTCTAGAACCAGATCAAGGACCTACTCCCGATCTCACTCGAGGAGTCGCTCTCGCTCGAGGTCAAGAAAGCGTCGCTACAGTTCTAGATCAAGATCCCGTTCACATAGCAGGGAGAGGAACTATCCTTCTAGAGATTTCCAGGGCAATCGTGGGTACAACCGCGGTTTTCGTGGCTACCGGAGACCTTTTCAGTACAACCGGGGTAGAGGGCGTGGATTCTTCCCACGAGGTAACTATCACAGGGGTGGTAGCAACTATGGTTACCGTTCCAACAACTGGCACGGCCATAGAGACCAACAGCAGCCGTACGACCACTCGTACAGCCCTAGAAGAGGGCGCTCTCGTTCCCAC…
ENSDARG00000038967	cul3a	0.172196	cullin 3a [Source:ZFIN;Acc:ZDB-GENE-030131-3376]	ATGGCATCGCTCCCTAACCCAAACATGTCCAACCTCAAACCCGGCACGAAGAAGGACACCAAGATGCGGATCCGCGCCTTCCCCATGACCATGGATGAGAAGTATGTGAATAACATATGGGATCTTCTGAAGAACGCCATCCAGGAGATCCAGCGAAAGAATAACAGTGGGCTGAGCTTCGAGGAGCTCTACAGGAACGCCTACACCATGGTTCTGCACAAACATGGGGAGAAGCTCTACACGGGACTGCGAGAGGTGGTCACCGAACACCTCATCAACAAAGTTCGAGAAGACGTGCTTCACTCGTTAAATAACAATTTCCTGCAGACTTTAAATCAAGCGTGGAATGATCATCAGACTGCCATGGTCATGATTCGAGACATCTTGATGTACATGGAC…
ENSDARG00000009372	diras1b	0.484104	DIRAS family, GTP-binding RAS-like 1b [Source:ZFIN;Acc:ZDB-GENE-070912-620]	ATGCCTGAGCAGAGCAACGACTATCGTGTGGTGGTGTTTGGAGCAGGAGGTGTGGGCAAGAGCTCGCTAGTGCTCCGTTTTGTGAAAGGAACCTTCAGGGACACCTACATCCCGACGGTGGAAGACACTTACCGGCAGGTGATCAGCTGTGACAAGAGCGTCTGCACCCTGCAGATCACAGACACCACCGGGAGCCACCAGTTCCCTGCCATGCAGCGTCTGTCCATCTCCAAGGGTCACGCCTTCATCCTGGTCTACTCCATCACCAGCAAACAGTCCCTGGAAGAATTGAAGCCCATATACCAGCAGATACTCGCTATCAAAGGCAACGTAGAGAACATTCCTATCATGCTGGTGGGGAACAAGAGTGACGAAACACAACGGGAAGTGAAGACCGAA…
ENSDARG00000021811	calm1a	0.224902	calmodulin 1a [Source:ZFIN;Acc:ZDB-GENE-030131-8308]	ATGGCTGACCAACTCACCGAGGAGCAAATTGCAGAGTTTAAGGAGGCTTTCTCCTTATTTGATAAGGATGGTGATGGTACTATCACCACCAAGGAGCTGGGCACAGTGATGCGCTCGCTCGGACAGAACCCCACAGAAGCTGAACTCCAGGACATGATAAACGAGGTGGACGCTGATGGTAACGGAACCATTGACTTTCCTGAATTTCTGACAATGATGGCCCGGAAAATGAAAGACACAGACAGCGAGGAGGAGATCCGCGAAGCTTTCCGAGTGTTTGACAAGGACGGGAACGGCTACATCAGTGCGGCAGAGCTTCGCCATGTCATGACAAACCTGGGTGAGAAACTAACAGATGAAGAGGTGGATGAAATGATCAGAGAAGCTGACATCGACGGT…
ENSDARG00000036064	cnep1r1	-0.551871	CTD nuclear envelope phosphatase 1 regulatory subunit 1 [Source:NCBI gene;Acc:550572]	ATGAATTCATTAGAACAAGCTGAAGACCTGAAGGCTTTTGAGAGAAGATTGACTGAGTATGTGTCTTGTTTGCAGCCGGCTACTGGTCGTTGGCGAATGATTTTGATTGTGGTATCTGTGTGCACGGCTACAGGAGCCTGGAACTGGCTAATTGATCCAGACACCCAGAAAGTTTCTTTTTTCTCGTCTTTATGGAATCATCCGTTTTTCACTATCAGCTGCGTGACTCTCATTGGCCTCTTTTTTGCTGGAATACACAAGCGAGTTGTTGCACCATCTATAATTGCTGCACGCTGCCGGACAGTACTAGCAGAATATAACATGTCCTGTGACGATACCGGGAAACTTATTTTGAAACCACGACCTCATATCCAATAG
ENSDARG00000098934	rrp7a	0.0559009	ribosomal RNA processing 7 homolog A [Source:ZFIN;Acc:ZDB-GENE-050417-38]	ATGGCGCCGTCCGCGAATAAAGACGCGTGCGTTATTCCAGGAGGATTTACAGTGCTCTCCCTCAGGTTCAGTGAGGATGACTCTGCCGCTGCTCTTCATCAGGTGTGTGTTAAAGAGCACAGAGTGCGCTCAGAGTCAAACACACACCGACCCGCCGACAGAACACTCTTCGTGCTCAACGTGCCGCCCTACTGCACACAGAGTGTTCTGTCAGGTGTGTTCAGTCGCTTCGGTGTGGTTGAGTCCGTGGATGTGTGTGTGAAGCCCGGAGCAGCGGACAGCAGCGCCAGCGGAGTGTGTGAACTCTTCAGAGCCCCAGAACCACAGTGTTTCAGAGTAGCGTATGTGGTGTTCCGGAGCGCAGCGAGTGTGAACGCAGCTAAACGTCACCCACTGCAC…
ENSDARG00000005772	tsr2	0.28566	TSR2 ribosome maturation factor [Source:NCBI gene;Acc:317639]	ATGGCGCCGCTCTCATCGTCCACACGTGAGGTGTTCAGTGAAGCAGTTCGGGCTGTTTTGGAAACTTGGCCGGTGCTGCAAATAGCGGTGGACAACGGCTTCGGTGGAGCGTTCAGTCAGCAGAAGGCGGAGTGGATGGTGGACGCGCTGCAGCAATACTTCACCGACAACGGTGATCTCCAGCAGGATGAGGTGGAGGACTTTATCTCTGAGCTCATGAACAATGAGTTCAACACAGTGGTGGATGATGGCAGTCTGCCTCAGGTGGCGCAGCAGGTGTGTGGGATGTTCCAGCAGTGTGAGCAGGGCAGATTGGCGGAGGTCAGAGAGCAGATCCTTAAACTGAAACAGAAGAAGACAAGCAGCGGAAGAGCTAAAGCCACTCCTGCACAAACACCT…
ENSDARG00000103226	dhcr7	0.534745	7-dehydrocholesterol reductase [Source:NCBI gene;Acc:378446]	ATGGTGTTTTTCAATGCTGCATACCATATGAGGATGACATCTCTCTCCTCGATAACTGCGCACATCTTCCAGATCAAGAGTTGCTGTGACAACCTCCTGAAAATCACAGTAAACAGTCCCTTTGGGACAATCATGATGGCATCTGACAGGGTGAGAAAGCGGCATAAGGGCAGTGCCAATGGTGCCCAGACAGTGGAGAAGGAGCCATCAAAGGAGCCGGCGCAGTGGGGAAGAGCATGGGAGGTGGATTGGTTCTCTCTTTCGGGTGTGATCCTGCTGCTCTGCTTTGCCCCCTTCCTCGTCTTTTTCTTCATCATGGCATGTGATCAGTACCAGTGCTCCATAAGTCACCCTCTACTGGATCTCTACAACGGTGACGCCACCCTGTTCACCATCTGG…
ENSDARG00000021590	magi2a	0.379018	membrane associated guanylate kinase, WW and PDZ domain containing 2a [Source:ZFIN;Acc:ZDB-GENE-050810-4]	ATGGCTGTAGTCCTGTCAACAACTTCAAACATGTCCAAAAGCCTGAAGAAGAAAAGTCACTGGACTAACAGAGTCCATGAGGTTGTGTTGTCCAGGGGTCCGAGTGGGGATCTAGGGTTCGAGCTGCAGGGAGGCGCGGAGAACGGACAGTTCCCCGTTATTGGAGAGGTGAAACCGGACAGGCGCAAACTGCAGCAGGACGAGCTGCTTCTGGAGGTAAACGATACTCCAGTGGCCGGACTGACCATCAGGGATGTTTGGGCTGTGGTCAGGCACTGCAAAGACCCTGTTCGGTTCAAGTGTGTCAAACAAGGAGGTGTTGTGGATAAAGATCTCAGACAGTACCTCAACCTGCGTTTCCAGAAGGGCTCTTTGGACCACGAGCTGCAGCAAATCATT…
ENSDARG00000101190	cyp2k8	-0.0125976	cytochrome P450, family 2, subfamily K, polypeptide 8 [Source:ZFIN;Acc:ZDB-GENE-080721-19]	ATGGCTGTGATGGAGACTCTGCTCATGCCTGTGTCCATTACAGGAGTTTTACTTTCTGCTGTGCTGTTGTTTCTGGTTGTTTATCTAATCTCTATCAGCTCCAGCTCTCCTGAAGATCCTCCAGGACCCAAACCACTGCCACTTTTGGGGAACTTGCACACATTGGACCTAAAAAACCTGCACGTGAGCCTTTGGGAATTGTCTAAGAAGTATGGGCCTGTGTTCAAAGTGCATTTAGGACGCAAGAAGGTTGTGGTTCTGGCCGGGTACAAAACAGTTAAACAAGCACTTGTGAACCAGGCCGAGGAATTTGGAGAAAGGGACATTACACCGATATTCCAGGACTGTAATCAGGGACAAGGAATCGTCTTTGCAAATGGTGAAAGATGGAGGACGATG…
ENSDARG00000033950	lamb2l	0.123805	laminin, beta 2-like [Source:ZFIN;Acc:ZDB-GENE-030131-4205]	ATGATGGAGAGATATTTCAGTGTTCTGCTTCTTGTTCTTCCTGCTTTGGCTCAGGATCTGCCCTCTGCCCCACATGGGTGCATGGATGGTAGCTGTTATCCAGCAACAGGCAACCTTCTGATTGGCCGAGCTATAAACCTGACCACTTCCTCCACCTGTGGCCTGGATGGACCCGAGCCATACTGTATTGTCAGTCATTTGAAGGATTCAGAAAAGTGCTTTATATGTGACTCTGAGAATCCGTATGATGCCAATTATCACAGAGACAGCCACAGAGTGGAGAACGTCATCTACCCGATGGACAGCACAGGGGAACTCACATGGTGGCAGGCTGTAAATGGAGAGGAGAATGTCAGTGTCAGACTGAATCTTGAGGCCGAGTTCCACTTTACTCATCTC…
ENSDARG00000094370	si:ch211-125e6.13	0.00732704	si:ch211-125e6.13 [Source:ZFIN;Acc:ZDB-GENE-070912-37]	ATGATGGTGATGCTGAGAAGTCTTCTGCTGTTTTTCTTGTTCTGCATGGGCATTGCAGCAGAAAGGAGATGCCCACGTCAATGGAGAAGGTCTGGATCTCGATGCTTTAGGCTTTTCTCTACATCAGTGAACTGGGCCACAGCAGAGAAAAACTGTCAACGTCTTGGTGGGAATCTTGCCTCTGTGCTAAACGATGTGGAAAATGATTTTCTGCTGAGTCTGATACCCAACTCCAAACGTTTCTTTATTGGTGGCTATAATGTTGATGAACAGAACTGGTTTTGGTCTGATGGATCTCCATTTGGTTATACAAACTGGTGCTCAGGAGAGCCTAACAACATGAATACGGAGCACTGCTTGGAGATTAACTGGACCGCAAACCGTTGTTGGAACAACTTG…
ENSDARG00000070755	ccr11.1	-0.0966592	chemokine (C-C motif) receptor 11.1 [Source:ZFIN;Acc:ZDB-GENE-070302-5]	ATGACAGACGTGTGCCTCCTCAACCTAGCCCTATCTGACCTACTCTTCCTTGTGTCACTTCCATTTTGGGCTCACAATGCCATGAATCAGCGGACTTTTGGCAAGTTTATGTGTCACACCATCACAGGTCTCTTCATGATTGGTCTCTACGCCAGCATCTTCTTCATGGTTCTCTTGACGCTTGATCGCTATGCCATTATCATTCATCCCAACTGTATGTTCTTCAGAAACCGCTCTGCAAAATTGGGTTTGGCCTTGTTGGTATGGATGCTCAGCCTGTTGGCGTCCTTACCTAACATCATTTTTGCCAACGAGAAATTTGATTTAAACCACATAAAATCCTGCCAACCTGATTTTCCTGACAATACATCCTGGATGTCCTTCACTTACATTAACATG…
ENSDARG00000021369	mc3r	0.290624	melanocortin 3 receptor [Source:ZFIN;Acc:ZDB-GENE-030502-3]	ATGAACGACTCACATCTGCAGTTTCTTAAAGGACAGAAATCTGTAAACAGCACTTCTTTGCCTCCTAATGGCAGTTTGGCTGATTCTCCAGCAGGGACGCTGTGTGAGCAGGTCCAGATCCAGGCGGAGGTTTTTCTCACCCTGGGCATCGTGAGTCTACTGGAGAACATCCTTGTCATCTCGGCTGTGGTGAAGAACAAGAACCTTCACTCTCCTATGTACTTTTTCCTTTGCAGCCTGGCTGCTGCAGACATGCTGGTGAGTGTGTCCAACTCTTTGGAAACTATTGTCATTGCAGTACTAAACAGTCGCCTTGTGGTGGCCAGTGACCAATTTGTGCGTTTGATGGACAATGTGTGTGACTCAATGATCTGCATCTCTCTTGTGGCATCCATCTGC…
ENSDARG00000009748	dffb	-0.117802	DNA fragmentation factor, beta polypeptide (caspase-activated DNase) [Source:ZFIN;Acc:ZDB-GENE-030826-4]	ATGCACAAAACAACTAAACCCAAACTGGTTAAGATAAGAAGCGCCAACCAGGCTAGAAAATACGGAATTGCGGCTGTTAACCTAAAGGAGCTGATTAAAAAAGGATGTCAATTACTGAAGGTATCCAGCTCCGGTGTACTGGTCTGCTTATACGAGGATGGGACAGTAGTTACCGAAGAGTATTTCCAAAATCTTCCTAATAACACAGATCTAGTTCTCCTGCCCCATGGACAGAGCTGGAATGGGTTTGCAGATGAAATAAATCGAGTGCTGGGTCTGGACAGAAACACAGAGGAGCTGCTGGTCAGTGCAGCACAGGGTCTTCTGTCAGATGAACGTTCCCCCAAACGCCGCAGGATCCTGGGAGACCTGCTGAGTAACCTGAGGGACCGTTCAGAG…
ENSDARG00000096546	nrp2a	0.682287	neuropilin 2a [Source:ZFIN;Acc:ZDB-GENE-040611-2]	ATGGATTTCTGGATATCACACCAAGGGATTGCATTTATCTTTTGCTTCGTTCTGAAAGTCAGCGCAAAAGAAAGTGAGACATGTGGAGGCCACCTGGATGCCAGCGGAGCCGGCTACATCACATCTCCAGGATACCCTCTGGAATACCCGCCCCATCAGAGCTGTCAGTGGGTGATCAGCGCACCCGAACCCTCACAGCGCATCGTGCTCAACTTCAACCCCCACTTTGAGCTGGAACGCCTGGACTGCAGGTATGACTTCATCGAGATCCGAGATGGGAATTCGGAGTCTGCAGACCTGCTGGGCAAACACTGCAGTAACATCGCTCCTCCCGCCATCATCTCCTCCGGTCCCTTCATCCACATCAAGTTTGTGTCTGATTACGCACACCAGGGTGCC…
ENSDARG00000002194	rhd	0.196523	Rh blood group, D antigen [Source:ZFIN;Acc:ZDB-GENE-051213-1]	ATGGCTCCTCAATACGCCCCCAGTCTCCGCTCAAGACTTCCTCTGGTGGCCTTCCTGCTGGAAACCCTCTTTCTCCTACTGTTTGTCTTTTGGGTGAAAATAGAGAAGCAAGAGTACAGAAGGTCTGAAAGTGAGCCCTTCGTCCACTCATATGCAGATTTCCAAGATGTTCATGTGATGATATTCATGGGCTTTGGATTCCTGGCCACGTTTCTTGTGCGATATGGTTTGAGTGGATCTGGGTTTAATGTGCTGTTAGCAGCAATGGCTGTCCAGTGGGCCGTCCTGATGAACGGCTTCCTTCTGCCACAACACCGCCACCACAGAGGACAGATCCACATCAGCATGAAGAGTGTGATCGAGGCAGAACTCAGCACTGCGTCCGCACTGATTGCGATA…
ENSDARG00000101222	oscp1a	0.0414504	organic solute carrier partner 1a [Source:ZFIN;Acc:ZDB-GENE-080204-2]	ATGGACGTGAGCCATTCGATACGTGAACGCACCATCGCTGAGAACAGTCTGGTGATCCTCCTGCAGGGTCTGCATGGACAGGTGACCACCGTTGACCTGCGAGACGAGAGCACAGCGAGGGGCAGAGTGATAAATGTGGACGCTTTCATGAACATCCGGCTGGAGAATGTCCTATACAGGGACAGACGGGGACGCAAGTCGAGCATGGATGATCTCTTCATTACTGGCAGAAACGTGCGGTACGTCCACATCCCTGACCAGATCAACATAATAGAGACAATAGAGGCGCAGCTCTCCAAAATACACCGCGTGCGAAACTTCGGAGCGGGCGGTGGACGGAAGGAGTACTCAAAGAAAAAAGGAAATGAATACGCTAAAATGACTAGTGTATGTGTGTGA
ENSDARG00000069199	zgc:172120	-0.266852	zgc:172120 [Source:ZFIN;Acc:ZDB-GENE-080204-46]	ATGCGTTGGCTCGTTTTGTTTTTTGGGGGTGTCCTTGTGGCCCCATTTGAAGTGAATGCCCCTGATAAACATCTGCTGGCTCTCAGAGGTCATTCAGCTGTTCTGGGCTGTGAATTCACACCAGACCTTAACCTCTCCAACTTGGTGGTTACCTGGCAGCGAGAGGAGGACTCACAGGTCGTTCATAGTTTCTATTATCAACAGGACCAATTGGAGAGACAGAGTCCAGAATACCATAGTCGGACTTCACTGTTTGTTACAGAGCTTCATAAGGGAAATGCATCTATCAGAATAGCAGCAGTTAGCTGGAAGGATGCTGGCCGGTACCTGTGCATAGTGAGCAATACAAAGGGAACAGGAAGAGCCTCAATGGAAGTGACTTATGGAGCACTTTATTCA…
ENSDARG00000057869	cdc42l2	-0.660172	cell division cycle 42 like 2 [Source:ZFIN;Acc:ZDB-GENE-060312-21]	ATGTTTCGTCAGGCTGTTAAGAAACTAGATTCTTTCATGCCAGATGCTGACAAACAACTTGTGGCAACAGCGATGTCCACAATTAAATGTGTGGTAGTTGGAGATGAAGCTGTGGGTAAAACCTGCCTTTTGGTGTCATTTACAAACAAGTTCCCATCAGAACCAACAGTGTTCAACACCCAATCTGTGACTGTAATGATGGGTGGTGAGCCGTACACCATTAGATTATTTAATGCTGCAGGTCAAGATCAATTACGGCCCCTTAACTATCCCCAAACAGACGTCTTCTTAGTTTGCTTCTCTGTAGTTTCTCTTTCCTCGTTTGAGAATGTGAAAGAAAAGTGGGTGCCTGAGATAACCTTTTACGCACCCAAAACCCCTTTTCTGCTGGTTGGAACT…
ENSDARG00000103024	zgc:175136	-0.0157401	zgc:175136 [Source:ZFIN;Acc:ZDB-GENE-080204-122]	ATGGGTTCTGGATTCTGTTCAATATTTCTTTTTGCCTTGTTTCCTGCTTATGTAACCTGTTGGGGGAATTATGAAGGAAGCATGCCAGATGGTGATGTTCAAAGATTTTTAACACCTACCTTACCAGTGATTGGTTCTGAGGTGAAACAAAAGGCAATTTGGAATGAACTTTCCTATGGTTCTGTTCGTCAGCCATATTATCGAGGCACCCATGAAAGTTATGATGCCAAAGGAAGTTTGTTTGTGGGCTCAAATGCTAAATCATACACAAAAGACTGTCAGGCTCCAGCTAAAAGTGGCAATCGAGAAAATATGATGAATTTTAATTCTAATTCACTATCAAAATATGGTGGCTCAAGTTGTGGTCAACCCTCTACTCAATATGAGTCTCGTACAGAT…
ENSDARG00000016811	ints3	0.225121	integrator complex subunit 3 [Source:NCBI gene;Acc:560575]	ATGGAGCCCTCGCCGGCTAAGGGTAAAGCGCAGGGTCGCCTTCTGGTGTCCACCAGCCTGGACGCCAAAGATGAGCTGGAGGAGCGCTTGGAGAGGTGTATGAGCATCACCACATCTATAACCAATGGACTGTCAGAGCGGGAAGCTAATGATGCCCTCACTGCTCATGTGTGTAAGGGTCCACAGCAGCATGAGGAGGTGTGTCTGGGTCTCTTCACACTTCTTCTCACAGAGCCTCCACAAGCACAGCGGTGCTACAGGGACCTGACGTTGGTGAATCGTGACGGCATGAACGTGGTGCTCATGAAAATCAATCAGATCCTCATGGAGAAGTTTCTTAAGTTGCAGGATGTGTGCCGTACACAGCTGGTGTGGTTGGTTAGAGAACTGGTGAAGAGT…
ENSDARG00000006370	atp6v1h	0.607624	ATPase H+ transporting V1 subunit H [Source:ZFIN;Acc:ZDB-GENE-021219-2]	ATGGACATCCGAGGGGCAGTGGACGCTGCCGTCCCCACCAATATCATTGCAGCGAAGGCCGCAGAAGTCCGAGCAAACAAGGTCAACTGGCAGTCCTACCTTCAGGGCCAAATGATCTCCGGCGAGGACTGCGAGTTCATTAAGAAGTTTGAGGTTGCTGGATCTGAGGACAAGCAAGCAATTCTGACAAACGAAGGACATCAGTGTGCAAAGACCTTCCTCAACCTTATGGCTCATATATCTAAGGAGCAAACCGTTCAGTACATCCTGACCCTGATTGATGACACACTGCAGGAAAATCATCAGAGAGTGAATATCTTCTTTGATTATGCAAAGAAGACTAAGAATACAGCCTGGTCATACTTCCTCCCAATGCTGAACCGTCAAGACCTCTTTACT…
ENSDARG00000089885	slc16a12b	-0.0125612	solute carrier family 16 member 12b [Source:NCBI gene;Acc:449947]	ATGGCCATTAAAGTGGTGGGAAGGACAGACTACATGGCTCAGGAAAAGAAGAAAGGAGGGGTCCTTCCTCCGGATGGAGGGTGGGGATGGATGATTGTGGCTGGCTGCTTTGTGGTAACTGTTTGCACACGAGCTGTAACAAGATGCATCTCCATATTCTTTGTCGAGTTTCAGATGCATTTTGCGAAAGACTACTCTGGGACAGCATGGATTCATTCATTAGTGGACTGCACAACCATGCTCTGTGCTCCACTTGGAAGTCTGATCGGGAATCAGTTGTCGTGCCGTATAGCTGTAATACTAGGAGGATTCCTGGCCTCCGTAGGACTAGTACTCAGCTCCTTTGCCACCAGTCTAGAATATCTTTACGCTACATTGGGACTGTTAACTGGGCTTGGC…
ENSDARG00000068221	zmp:0000000729	0.209564	zmp:0000000729 [Source:ZFIN;Acc:ZDB-GENE-130530-732]	ATGGCGCTGTTGAAGCTGTTCCTCGGGGCTCTTCTGCTCCTTCAGCTTGTTCTGCAGCTCCTAGCCGGAGCTGCTGACCCTCAAACCTTGAACTGTCCTGCTTATGCTGGAGTTCCAGGCACTCCTGGACACAATGGTCTGCCTGGCAGAGACGGCAGAGACGGAAGAGATGGAGTCACTGGACCCAAAGGAGAGAAGGGAGAGCCAGGAGTGAGTGTGCAGGGACCTCCTGGTAAAGCTGGACCACCTGGACCTGATGGAGCCCAGGGTGAAAGCGGTCCACCAGGGTCTCCTGGAAGTGAAAGTGTTATTGAGTCCCTGAAGTCTGAGATCCAGAATCTTAAAGCCAAGATTGACACAATTGAGAAAGCTGCGAGTTTCAGCAACTTCAGGAAAGTT…
ENSDARG00000075853	sh3kbp1	0.15634	SH3-domain kinase binding protein 1 [Source:ZFIN;Acc:ZDB-GENE-091204-186]	ATGGTGGAAGCCATTGTGGAGTTTGATTACCAGTCCCAGCACGATGACGAGTTGACCATCGCTGTCGGTGACATCATCAGTAACATCAGGAAGGATGAGGGCGGCTGGTGGGAGGGAGAGCTGGATGGTCGGAGGGGGCTTTTCCCCGACAACTTCGTCCGGGAGATAAAGAAAGAATCGAAAAAGGAGGTGAAAAAAGAGTCCAGTTTGGCCGGCTCCAAATCAGACCTGTCCAATGGCAGCGCCAGCCCCAGATCGGAACCAAGCCTCAGACCCGCCAAGAAAGGTGAGATGATCCGAAAACGGCGCTGTAAAGCTGCTTTCAGCTACACTCCACAGAATGAAGACGAGCTGGAACTGAAGATTGGAGACGTGATTGATGTTCTGGGGGAGGTGGAG…
ENSDARG00000093546	si:ch73-56d11.5	-0.3138	si:ch73-56d11.5 [Source:ZFIN;Acc:ZDB-GENE-161017-12]	ATGGTGACTGTCGGAGCCATGAATCCTTCAACGATTGTCATCCAGCTTCAACCACTGACACAAACAGCAACTGTGACCAGTTCTTCTGTGCCTGTGCGCATACAGCATGTAGCAGGAGTTTCACCTCTTCAAGGAATTCAGGCCTTTCTTAAAGGCCAACCAAAAGCCCTCGGGACTGTGCAGATAATGATTGGTGTGTTGACCATACTGTTGGGAATCGTGTGTACAAATCATGGATATTATCTCTTCTTCCACACTGGTGCTGCTTACTGGGGATCTCTGATTTACATTACTGCAGGTTCGCTCTCCATTGCTGCGGAAAACAAAATGAATTCACCAGCCGGTTTATGTTTGGTGAGAGCTTCCCTCGGGATGAACATTTTCAGTGCTATAGCTGCG…
ENSDARG00000075560	kmt2cb	0.100293	lysine (K)-specific methyltransferase 2Cb [Source:ZFIN;Acc:ZDB-GENE-070705-340]	ATGTCATCAGAGGAGAAAAGTCTGGACCCCTCTGACAAAGGACCCTCTCCACCTCCTTGCAGCTCTGGGGCCACTCCCACTGGAAGTCCAACCCCCACAGATAAGCGGCCTAGAGGCCGCCCTCGTAAGGACGCCTTATCCACAGCAACATCAATTCCCTCTGTGCCCAGACAGAGAAAAAAGAATAGGGGGCGAGGAAAAGCTCTGGTGGAGGATGAAGACAGCACAGATGGAATGGAGACAGCAGAAACAGGAAGCACACAGGAGACAGTTGCTAAAGGGCAGCAGGAGGAGACGGAGGATGCCTCTGCCATGGCAGTTTCAGCAGAGGGCGAGGAAGAGGAGCAGTCGTCATCCCCTCTTCCTGCAAGCTCTAAGACGGGGGCGGCACAAACATCA…
ENSDARG00000092463	rhbdd2	0.0173718	rhomboid domain containing 2 [Source:ZFIN;Acc:ZDB-GENE-091204-359]	ATGAATAGCGCTATGAAAAAGTGGAAGCAGACGTGTGCAGATCTTGCGCCGGGTTTAGACCTGACATGCGGAATTGTGTCTGTGGTCGTGCTGTCGTGTTTTTTTAGTGTCGTACAATATTGTTTACATATTTCGGGACACTTTTTCAGTCTGGAGTCCAGTGCTGTCATCCGCGGCCATGTCTACCAACTCCTCACCTATTTCCTCTACCACAAGAATATGGGTGATTTCCTCCTTGGTGGCCTCCTGATGGTGTTTCCCTGCAGGGGTTTGGAGAAAGGAGTCGGCAGCGTTAGATTCCTCCACCGGACGCTGCTTCTGTCCTCCATCACGGGACTCCTGTATGTACTTCTGGAGTCACTGCTGATCTCTCCGTCTAGCAGGAGCTCAGTTAACGGC…
ENSDARG00000035741	slc25a11	0.581425	solute carrier family 25 member 11 [Source:ZFIN;Acc:ZDB-GENE-040625-79]	ATGGCAGCCGCAGCGGACACAGCCAAGCCCAAAACATCGCCCAAATCCATAAAGTTCCTCTTCGGCGGCTTGGCTGGGATGGGGGCGACGGTGTTTGTGCAGCCGCTGGATCTGGTGAAGAATCGGATGCAGTTGAGTGGTCAAGGCTCCAAAGCTCGCGAATACAAGACCAGCTTCCATGCTGTGGGCAGCATCCTTCGCAATGAGGGTGTTCGTGGCATCTACACCGGGCTTTCAGCAGGTCTTTTGAGACAGGCGACCTACACCACCACCCGCTTGGGCATCTACACGATCCTCTTCGAGCGCATGTCCAAAGCAGACGGCACACCGCCAAACTTCTTCATGAAGGCTCTGATCGGGATGACTGCCGGGGCCACGGGGGCGTTTGTTGGGACTCCT…
ENSDARG00000076530	jac6	0.240505	jacalin 6 [Source:ZFIN;Acc:ZDB-GENE-090610-2]	ATGGCCTACCCAATAACAGTATGGCAATGTGGTGGTGAAGAAGGTACACCGTTTTTATTTGCTGGTGAAAAAAATGGTGCCAGTTTGCAGAGGATCTGGGTTTGGGTAGGAGGATGGCAGATCAAGGGTGTCAGGGCCTGGCTTACAGATGGTAGAGACAAAACCTTCGGAGAACCTTATGGATCACATCAAGAGTATGTGTTTTCACCTGGAGAGCTTTTTACCTCACTGTCCGTCTGGGGGAACGGAGCAGGAACACGTCTCGGGGCCATCAAATTCTCGACCAACAAGGGTGGGAAATTTTTTGCACATATGACAGACTGGGGTTTAAAAACTGAATATCCCATGGATGTCGGCTCTGGATTTTGTCTTGGCATTTGTGGAAGATCAAGTGAAGAC…
ENSDARG00000070787	jupa	0.789947	junction plakoglobin a [Source:ZFIN;Acc:ZDB-GENE-991207-22]	ATGGAAATGCACATGGGAGAGGCTCCAGGTTCGGTGAAGGTCACAGAGTGGCAGCAGTCGTACTACGGCACAGATTCAGGCATCCATTCAGGAGCCACTACTGTTCGCTCAGATGATGATGGAACAGAGTACAGCTCTAAGAAATTCACCTACACCACCACATTCACAGAGAACCCTGCAGAGGTGGAGTCTCAGTTAAACATGACTCGTGCTCAGCGTGTGAGGGCGGCCATGTTTCCTGAGACTGTGATGGAGGGATCGGTCATTCATTCTACACAGATCGATCCATCCCAGCAGACCAATGTACAGAAGCTGGCCGAACCATCTCAGCAGCTCAAAGCTGCCATCGTTCACCTCATCAACTACCAGGACGACGCTGAACTCGCCACACGCGCCATC…
ENSDARG00000007024	uox	0.063725	urate oxidase [Source:NCBI gene;Acc:436604]	ATGGCCACTACCTCAAATCAGAATGTGGAGTTCGTGAGAACCGGCTATGGAAAGAATATGGTTAAAGTTCTTCACATCCGGCGTGAAGGGAACCATCACCATATTATTGAGCTGATTGCAAACGTTCAGTTAACCCTTAAGACCCGCAAAGACTATCTAACAGGAGACAACTCTGACATCATCCCCACTGACACCGTCAAAAACACCGTCCACGCTCTTGCCAAACTAAAAGGGATTAAAAGCATTGAGAGCTTTGCACTGGATATCTGTGAACATTTCCTCACAGCGTTCAATCATGTCACAAGAGTGAAGGTCAACATTGATGAAGTTCCCTGGAAAAGACTGGAAAAGAATGGAGTTGAGCACAACCATGCTTTCATCCACTGCCCTGAGGCTTTG…
ENSDARG00000094709	arl8	-0.159873	ADP-ribosylation factor-like 8 [Source:ZFIN;Acc:ZDB-GENE-030131-5762]	ATGGGTCTAATCTTCGCCAAACTATGGAGCTTCTTTTGTAATCAAGAACACAAGGTGATTATTGTGGGATTGGACAACGCTGGGAAAACAACTATACTTTATCAGTTTTTAATGAATGAGGTGGTGCACACATCTCCTACGATTGGCAGCAATGTGGAAGAAATAGTGGTGAAGAAAACCCACTTCCTGATGTGGGATATTGGTGGTCAAGAGAGTCTCCGCTCTTCCTGGAACACATACTACTCCAACACTGAGTTCATCATACTGGTAGTGGACAGTACGGACAGAGAGAGACTAGCCATTTCAAAAGAAGAGCTTTACAGAATGCTTGCGCACGAGGATTTGCGCAAAGCTGCAGTGTTGATCTTTGCTAATAAGCAGGACATGAAAGGATGTATG…
ENSDARG00000069765	syngap1b	0.420866	synaptic Ras GTPase activating protein 1b [Source:ZFIN;Acc:ZDB-GENE-100921-2]	ATGTCATATGTTCCCTTTCAAGATGCGAGGTATGCCGTTCCCCCGTCCTACAGACCCCAGCCGTCGTTCGCTGCTGCTCCGTCATACGAGCAGGCCGACTGGAATCCTCGTCTGGGTGTGATCAGTGGAAATCAGCTCTACATGTTGGACCAGGAGGAGGTTCACCCTTTGTTGATGCGCGAGCGGCGCTCCGAGTCGCACAGGAACAAGCTGCTGCGACGGACGGTCAGTGTGCCTGTGGAGGCCAGGCACCATCCTGAAATGGACGCCGCTCGGCTCCGGCGGAAAAGCATCGCCACCGGGAAGCAGCCAAGCATGGAGATCCCACCCACTGCCCCCCCACAACCCTTCCGACAATCCGTGAGTAACCCACCTTTCCGTCCCCGGTCCCTCTCTCCA…
ENSDARG00000058503	flt3	-0.329273	fms-related tyrosine kinase 3 [Source:ZFIN;Acc:ZDB-GENE-050114-4]	ATGCATCTTGGAATCAAGCTCTTGCTGGTGCTGCTCGTGCTGCACTGGAGCTCGTTGAAGGACGGTTTAACTGAAGCTCATCCGCGATGCGACACTGATGGATCGACTGTAAGATGCACGCTGGAAGAGACTGACTTAATGAGTTCTGACCCAATCAAACTGGATGTCACTGAAGGACAAGTGGTGGAAATTTACAGTGCATGTGAACAAAATAGCTCCAATGAGCGTAAATGTCTCTGCTATCAAAGGACAAATTCTTCTATCCATCTGTTACAATGCATTGAAAAATTGGGAAATGAAAAATATTCTGTGATCTGTGGCAATAAAACTGTTACGGCTGTTCGGGCAACACAAAGAAGGCCATCGGTTCCAGTTCTCAAAGCTATTTTAAAGGCAGGG…
ENSDARG00000062521	atp9b	0.418447	ATPase phospholipid transporting 9B [Source:NCBI gene;Acc:568160]	ATGGCAGACGGCATCCCATTGAATCCTGTACGAAAGAATTTGAGAAAAACTGCGTATTATGATGCTAGTAGACCTGCCAGGTATCAAATTGAAGACGAATCCTCGAACCTTGATGAGATGCCCTTGATGATGTCAGAGGAAGCATTCGAAAACGACGAAAGTGACTATCAGACGCTGCCCAGAGCCAGAGTGAGTCAGAGACGCAGAGGACTGGGCTGGTTTCTCTGTGGTGGATGGAAGGTCCTGTGCAGCAGCTGTTGCGAATGTCTGGTTCACACATGTCGCAGAAAGAAGGAGCTGAAAGCTCGGACAGTGTGGCTGGGACATCCCGAGAAATGTGAAGAGAAGTACCCCAAAAATGCCATCAAGAATCAGAAATACAACATTGTCACTTTTGTG…
ENSDARG00000020656	prkg1a	0.404363	protein kinase cGMP-dependent 1a [Source:ZFIN;Acc:ZDB-GENE-040426-1308]	ATGAGTGACCTAGACGAAGACTTCGCGAAGATTTTAATGCTGAAGGAGGAGAGGATACGAGATCTTGAGAGGCGTTTGCTGGAGCGAGAAGACGAAATCAGCGAGCTGAAGAGAAAGCTGCACAAATGTCAGTCCGTTTTACCGAGCGCGCAGATCGGCCCGCGGACACACCGCGCGCAGGGAATATCAGCAGAACCGCAAACGCACCAGGATTTATCAAACCAAAGCTTTAGACGAGTTGCCAAATCGGACAGGTCAAAGGATCTGATCAAGTCAGCTATCCTGGACAATGACTTCATGAAGAATCTGGAAATGTCTCAAATCCAGGAGATCGTGGACTGTATGTATCCAGTGGACTATGACAAAAACAGCTGTATTATTAAAGAAGGCGATGTGGGC…
ENSDARG00000074815	mxra5a	-0.301571	matrix-remodelling associated 5a [Source:ZFIN;Acc:ZDB-GENE-090312-22]	ATGGGTCGCTTTTACGCTCAGATTTGGATAATGCTGATGTTGATAGCAGTGCCCGTAGCGGTACAGTGTTGCCCGCGGCCATGTGCGTGCCACCAGCCCGTCGAGGTGCACTGCACGTTCCGCTCTTTACTCACAGTGCCTGCTGGCGTGCCCAAACAGGTGGAGCGAATGAATTTGGGGTTTAATACTATACATAAAATAACGTACAGCTCTTTTGCTGGGTTACGAAAAATGGAGCTTCTTTTAATGCATGGAAATAATGTGCATCAGATTCCTGATGGAACATTCCGTGACCTCATATCCCTTCAGATGCTGAAACTAAGCTATAATAAGCTGAAGTTATTAAGCAGACAAACCCTTATGGGTCTCTGGAGTCTCACTAGGTTGCACCTGGATCAC…
ENSDARG00000068894	nrip1b	-0.564203	nuclear receptor interacting protein 1b [Source:ZFIN;Acc:ZDB-GENE-030131-4173]	ATGACTCATGGGGTGGAGTCTGGCCCTGAAACTCACCAGGATTCTGCTGCTTTAACATATCTGGAAGGTTTGCTAATGCATCCGGTCAACACTGGGCCTGCTGCCACTGCTACACAAAGATCAGAACCTGTCCACAACAATGAAGAGAATGCCAACAGCGTAACCAGGGCATTTCAGCTGCACAACCATGGCGCCCTTTCACCAGAAAAGGGTAGCCCGCCTAGTGCAACCTCGCAGCACCTTAAAAAAGCCAGGCTGCTTCGTTCAGGAGCATGGAGTGAAGACAGCCAGAAACAATCAAGCACTGGAGTGGAGGTAAATGGACAGAGAAGGGAGCACTACAAAGGAGGCCTGGATGGCTCTGGGCAGGGAGAGAGCACCTTGCTGGCTTCGCTGCTG…
ENSDARG00000088639	cdca9	-0.432013	cell division cycle associated 9 [Source:NCBI gene;Acc:100151622]	ATGGCTCCACGAAGAACTAGAAAAGTGAGTCAGGATTCAGACGGTCAGGTCGACGACCAGCACAGCTTTGAGCAGAAGATCAGACTCACCAAGAGAAAAGAGCTCTTCATACAACAGTTTGAGAAGGAAGCGCAGGACCGGATAAATGAAATGGAGGCCAATCTGAACAAATTATTAGCAACAGTGGACAGAGTCTTCAAAATAGAGCTGATGAAAATGCCGCTGTCACTTCACACCACGCTGATAAAAGACCTGATGAACGATGATGACACGTCTGTTGGCGAGGTGACGATGGCTCTTAAGTGTGCCTCTCCAGAAATTCAGAAACCCCTGTCTAGAAAGCCAAGCAAAAAAGCTTTAAATGCCTTGGCAGGGCAACAAAGGTCGTCGAGTCAAAGT…
ENSDARG00000069515	bbs10	-0.841527	Bardet-Biedl syndrome 10 [Source:ZFIN;Acc:ZDB-GENE-060503-355]	ATGCAGATGCAGCAGCAGCTGGAATGTGTGTCTCTGCAGGTGTGTGTGAGTGTTCTCGGGCCGCTGGAGTCTGTAGTCCGCCGGTGTCTGGGTCCAGAGGGCGGCAGTGTGCTGTTCACTCGTGACACCGGGGAAACACTCATCAGCAGACATGGACAGAGAGTTCTCAGCACACTACACCTAGAGCACCCTATGGCCAGGATGGTGTTGGACTGCGTGTGCGCACATGCTAAATCCACTGGCGACGGCACAAAGTCATTCATTCTCCTTCTGTCTGCACTATTGCGAGCAATTCAAGACTCTGCACACATGCGCCGCAAAGCATCTTGGAGCAACCCTGCTCTTCAAAATCTTGCTAATCGCTTGATGGCGCTCAGTAGGAATGAGCTGGATGATATC…
ENSDARG00000022718	casp8ap2	-0.303014	caspase 8 associated protein 2 [Source:ZFIN;Acc:ZDB-GENE-030826-8]	ATGGATTCAATGGATGAGTTGTATGGAGACATTGTTGACAAGTCTTCTGGTACTCCTCTCCATCACAGTGAGGACTCTGTGGACATTTACTCTGGCCTGGAGAATAGCCCTAAGTGTGATGGGCACAGAGTTAACACTATCCTTTCTCCACGGACCATGGAATCTATGGATATATATGAGGAAATTATCAGAGAAGAACAAGAAGAAAAGGAAGCAACTTACAATGAGTTGAAGCAAAAATTTGATGGCGCACAAAAGCAAGTTAATGAACTCCTGTCAAAGTTACAGCTACTGCAGACAAAGAATTCAAGTTTAAGCTCTGAAAACATTCTTCTGAAGAAGAACATTTGCTCTCTCATCAAGACTGCTAGAATGGAAATTGTGCGTAAGGATGAGGAG…
ENSDARG00000033144	psme2	0.0928163	proteasome activator subunit 2 [Source:ZFIN;Acc:ZDB-GENE-991110-16]	ATGTCTAAAGCTAATGTACTGAAGCTAAACTCTGATAATGCAGTGAGGATAGAAAACTACCGCCAGTCACTGTATAAGCAGGCAGAAGACCTGTTCTCCAATTACATACCATTGAAGATCTCACACCTTGACAACCTGCTGAAGGGCGATGAGTTTAGTATCACTGACCTCTCATCTCTCCATGCACCCCTGGACATACCCATTCCTGATCCCCCTGCCCCAGAGGACGAGGAGATGGAGACAGATAAAAATGAAGATGATGAGAAAAAGAAGAAAGCTCCCAAGTGTGGTTTCATCAAAGGAAATGAAAGGATTGTGAAGTTACTTGACATTGTGAAACCAGAGATAATGGGTCTGAAGGAGACCTGTATCACTGTTTCTTGCTGGATTGCTCATCTG…
ENSDARG00000070513	brpf3a	-0.0398762	bromodomain and PHD finger containing, 3a [Source:ZFIN;Acc:ZDB-GENE-130530-730]	ATGAGGAAGCTAAGGAAACGAGTTGCTCAGTCCCGAGCTGGAGGCTTTGGGAGGGGATTGGTCAGAGAAGAGGATCAGGATCAAGTTGGTCCATCCAGCCATGTTGACATGGATGCTCTACTCTGTCCACCTTCTCCATGCAGACTGAACTTCTCTCCAACGAGAGACACACTCACATATGCACAGGCTCAGCGGATGGTGGAGATCGAGCTGGAGGGAAGACTCCACCGTATCAACATCTGCGACCAGCTCTCTGTCGTAACAGAGGACGAGATGCTGGCTCAGGATCTGACAGAGTGCAACAGCAACAAAGAGAACAGCGAGCAGAGGCAGGGAAACAAGCAAGCTGCATCTAAAAGCAAAAAGAAAGATGGCAAACACACAGCCAAAAAGAAATCA…
ENSDARG00000021021	trim35-28	-0.427362	tripartite motif containing 35-28 [Source:ZFIN;Acc:ZDB-GENE-071004-19]	ATGGCAGATAGCAGTGACGATGATATTACAGACAGGCCACCTCTTCTGGAGACAGACTTAACGTGTCCTGTGTGCAAAGACATTTTTAAGGAGCCCGAGTTGCTTTCGTGTAGTCACAGTTTCTGTAAGGTATGCCTGGAAGGGAGCTGGAAGAATCAAACGAAACGGCAGTGCCCCATGTGCCGAAAATGCTGCGACGGAGAGACGCCGATCCCCAACCGTGCACTACATAACGCCTGTGTGTCCTACAAGAAAGAGAGAAACCGGAGAGGAGCTACTACGGGTTCAGAGGAAGAACTCTGTGGTTTGCACCAGCGGCCCTTCCAGCTCTTTTGCATCAAAGACGAAGAGCCCGTGTGCGTGGAGTGCGTGACTCTTCATCCGGGACACGAGCTGGTG…
ENSDARG00000077877	znfl1h	-0.515909	zinc finger-like gene 1h [Source:ZFIN;Acc:ZDB-GENE-110131-3]	ATGGCTGAGTCTTCAAGAAACTATGCTAATGGAGCTACCCTGAGAACAACATCAGAAAAACATGGAACAGAACCTCCATGTGTTACCATTGACCAGATGTTGGAGAATTTGAATGCATATTTAGACAAAAGGCTGGGACTGAGGAAGTTTCGTGATGATGTATGCAAGAAGTACAGCATCAAGCACTCAGGGAGTGGATTATGGGCATTGCTGGACATTAAAAGGGCTTATGGAAAGACACAGCGCTTATGCACAACCACCAAGAAGGATGGATTGTCTGTGATTTTGGTTAAGCAAATTCTTCAACATGAGCATAAGTGTGAGACTGACAGATTGGAACGTGAGAACAAAGCGGAGAAAGCTAAAGTTCGAGCACTGGCTGAACAATTGCAAAACTTA…
ENSDARG00000062995	si:dkey-14o18.2	-0.371748	si:dkey-14o18.2 [Source:ZFIN;Acc:ZDB-GENE-060503-145]	ATGACTTATTTTCGTGGTGTGCATCCCACTTCTGTAAAGAAGAAAACAATCATGATTAAAAACACAAATTATGCCATCATGTCCCTGCCTTTCTCAGAACACATGAAATGGGGAGGGATTGTTCGAGGTCTGTATCCACCCTCTCGCTCCATCTTTCTTCTACTACTATTTTCCCTGCCGCTGGATGCAGTAAGTGGTGTGGCAGGTTTGGAATATGACTGGGGAACACAACCCAAACTAGTTTGCATCCCCATCCCTGCTGATGCAGATCCTAGTTGTTTCACACCAGGCGGGGCTTCACATGGGACTTTACATGGGTCTTCGCATGGAGCTTCACATGGGCCATCCCATGGCTCTTCACATGGGCCAAACAGCAATGGACATGGAAATGGACATCAT…
ENSDARG00000014053	olfm1b	0.423085	olfactomedin 1b [Source:ZFIN;Acc:ZDB-GENE-040801-228]	ATGTCGGTGCCTTTGCTGAAGATCGGTGTGGTGCTCAGCACCATGGCCATGATCACCAACTGGATGTCCCAGACTCTGCCATCACTAGTGGGACTCAACACCACCAAACTGACCGCGGCGCAGGGCGGCTATCCGGACCGGAGTATAGGAGTTTTACCCGCTAACCCAGAGGAGTCCTGGCAAGTGTACAGCTCGGCTCAGGACAGCGAGGGCAGATGTGTGTGTACAGTCGTGGCACCTCAGCAGACCATGTGCTCGAGAGATGCCCGCACCAAACAACTGCGCCAACTACTGGAGAAGGTGCAAAACATGACGCAATCAATCCAAGTATTGGACCAGCGGACCCAGAGGGACCTGCAGTACGTGGTAAAGATGGAGGATCAACTCCGTGGCCTGGAG…
ENSDARG00000077560	grin2cb	0.243463	glutamate receptor, ionotropic, N-methyl D-aspartate 2Cb [Source:ZFIN;Acc:ZDB-GENE-100308-2]	ATGGCCACTCCTCGAGGGTGTTTGGGTCCCTCTCTTCAGCTCCTCTTCTTCTTTCATCTGTTACTCAATGTAGTGCCTCGCTGCCGGGGACGTCCATTCTTTGGCCCACCTTCGGTCAACGTGGCTGTGGTTTTCAGCGGCTCGGCTCATCACAGTGAGATCAAGGGCCGTCTGAGTCCAGAAAACTTCCTTGACATGCCGCTAGAAGTGAACCCCATCACCGTGCTGGTGAACGACACAAACCCCCGAGCTTTACTCACACGTCTCTGTCAGACTATGGCGGCGGAGAGCCTTCACGGCGTGGTGTTTGAAGACGACGTGGACTCTGAGGCCGTGGCTCAAATCTTAGACTTTGTTTCCTCTCAGACGTCCATCCCCATCGTAGGCATCAGTGGAGGT…
ENSDARG00000086699	smim15	0.19392	small integral membrane protein 15 [Source:NCBI gene;Acc:556945]	ATGATTGACATAAAGGCATGGGCAGAATATGTGGTGGAGTGGGCAGCTAAAGACCCCTACGGCTTTCTCACCACAGTCATCCTAGCTTTAACCCCTCTGTTTATCGCCAGTGCCCTTTTGTCATGGAAGCTCGCCAAGATGATCGAAGCCAAGGACCGCGAGCAGAAAAAGAAGCAAAAAAGACAGGAGAACATCGCCAAAGCCAAGAGAGCCAAGAAGGACTGA
ENSDARG00000099448	sh3d21	0.061666	SH3 domain containing 21 [Source:ZFIN;Acc:ZDB-GENE-051120-57]	ATGGAGGTGCTGGTGCTTCTAGGCTTTGAGGCCACGATGCCAGATGAGTTAACCGTGCATGTAGGGGATATAGTGAAGAACGTCTCCAAAGCCAAAGAGGAAGGATGGCTGGAGGGAGATCTGAGAGGAAAGAGAGGCATGTTCCCTGGCAACTTCGTCAAGGAAGTGCCTGTTTACTTAATAGGGGACAGCAACAGAGAGCCAAGAAGCATTAGGAAAACAAAGAAAACGACGGTCCAGACGAGGAAATGCGAGGTGGTTTTTCCCTACGTCCCCACACACGAGGACGAGCTGCAGCTGCTGGTCGGAGAGACCATCGAGATTCTCAGAGAGATTGAAGATGGGTGGTGGATGGGAAAGAAAAATAACCAAATAGGAGCCTTTCCATCCAATTTTGTA…
ENSDARG00000043554	mrpl40	-0.363782	mitochondrial ribosomal protein L40 [Source:ZFIN;Acc:ZDB-GENE-040912-37]	ATGGCGGGATTTGTGTGTCGTGCTGTAAACCGGATTATTTCGAGTCAATCCTCGTGTTGCAGTCCTGTTATTGCTGTCAGACACAGTCACTGGTTTACCTCAATGCTTTCGTTGAAAACTTCCGCACCATTAAGAGCCGAACCCAGGAAGAAGAAGAAGAAGGTGGACCCGCGGCAAGAAATTTTAGTGAAGGACCGACTGAAGAAGAGACTGAAAAGGATGGAGAAAGTCTCTCCAGAACTGATTCCCATTGAAGACTTCATAACTTCAGCCAAAAGCTTCGACGACACCAGAACGCGTGCTCTTCCAGAAGTGTGTTTCGAGGAGAGCGAGCGCAGAGCTCTGCTGCTGAAGGAATGGTCCAGACACAAACACAAACAGCACCAGATGGAGATGCAG…
ENSDARG00000103494	usp43a	-0.512003	ubiquitin specific peptidase 43a [Source:ZFIN;Acc:ZDB-GENE-100211-1]	ATGGATTCGCTGAGGGAAACCAGGAAACAAACAATCAAAGCTAAATCGGCGAAGCGCAAGAACAAAACGCACAAGTCCCAAAAGCTGTTCCGAAGGAAATCGTTAAAATCGCTGGGAAATTTTATGAGCAGGATTGTCAAAACTTTGGGCACTTTGGCACACTTGGGGGACGCGGATCAGCCGGACGCAGCAGCGGAGGATGATGATGGTGGATTTGGAGACACGGCGAGTGTCCACAACTCTGGGAACTACAGAGAGAGCTCGGCGAGGAAAAGCTCTTCTTACGGGTCTGTGAAAGAAAGACTGTCCTGGTGTTACGGAGAGAAAACACCGGGAGTTCAGGGTCTGAAGAATCACGGAAACACCTGTTTTATGAACGCTGTGGTGCAGTGTCTGAGT…
ENSDARG00000061191	plekho1a	-0.317504	pleckstrin homology domain containing, family O member 1a [Source:NCBI gene;Acc:563283]	ATGAAGAAAAGCCATTTGGTCAAAAGGGGTCTTCAGGATGCCAACCAGCCGTCGTCCCAACCAGATAAAGTAGGCTGGATCCGCAGATTCAGTGGCAAAGGAATATTTAGGGAAATATGGCGAAATCGCTTCGTGATGCTTAAAGGAGATCATCTGTTCATCTTCGAAAAAGAGATGAAAAATAATGGGAAAACTCATGAAGTGTTTGACCTGGTGCATTACGAGCGCTCGGAGGAGCTGCGAAAAGCCAAAAGCCACAGCAAGAAGAACCACAGTAAATTTACCCTGCTCCGCTGCCAGCATCCCGGAAACAAGAGCCCCAATCTTGTATTTCTGGCTGTGAGTCCGGAGGAGAAGGAATCGTGGATCAATGTTTTAAATACAGCAATTACCCGAGCG…
ENSDARG00000025693	tmem9b	-0.591669	TMEM9 domain family, member B [Source:ZFIN;Acc:ZDB-GENE-030131-4656]	ATGTATCGACTGACCCACAGAGCCGCTGTCAATTTGTTGACGTTTTCATCGTTGCTATGTTTTCTGCTTTTATTGTCCGCACAAACATCAGAAGCTAAGAATTCGGAAGATATCCGGTGCAAATGCATCTGTCCACCCTACAAAGAGGTAGATGGGAAGATCTACAATCAAAACGTTTCCTTGAAAGACTGTAATTGCCTTCATGTGGTGGAGCCGATGCCCGTTGAAGGCAAGGATGTGGAGGCATACTGTTTACGCTGTGAATGCAAATATGAAGAAAGGAGCTCTGGAACTATCAAATGCACTATAATAATTTACCTGTCTATTCTGGGCCTTCTGCTGCTTTATATGGTCTATCTGACACTGTTGGAACCTATATTGAAAAGAAGGCTGTTTGGC…
ENSDARG00000068261	pros1	0.443683	protein S [Source:ZFIN;Acc:ZDB-GENE-061013-657]	ATGAGGAGTCTGAAGGCGGCGTGCAGCGGCTCGGAGCTCGGCCTGCTGCTGCTGCTGCTGTCCGCTACACTCTGCGGCTCTCAGCGCTTTCTTCCTCAGAGTAAAGCGTCAGAGTTCCTGCTGCGTCACAGACGGGCGAACACACTCTTTGAGGAGAGTAAGAAAGGAAACCTGGAGCGCGAGTGTATCGAGGAGCTCTGCAATAAAGAGGAGGCGCGCGAGATCTTCGAGAACAACCTGGAGACGGAATATTTCTACCCCAGGTATGTTGTGTGTTTAGGTTCTCACCGTGTGGGCATCAATAATCCGGAGCCGGGCATTCCTCAGAATCTGCGCACGTGTGTTGAAGAGATCAGTAATCAGTGTTTGCCGCCACCGTGTTATAAAGAAGGCTCCGAG…
ENSDARG00000017294	gnai2b	0.659221	guanine nucleotide binding protein (G protein), alpha inhibiting activity polypeptide 2b [Source:ZFIN;Acc:ZDB-GENE-030131-5861]	ATGGGCTGCACGGTGAGCGCGGAGGACAAGGCGGCCGCAGAGAGATCAAAGATGATCGACAAAAACCTGCGGGAGGATGGAGAGAAGGCGGCGAGGGAGGTGAAGCTGCTCCTGCTCGGTGCGGGTGAATCAGGGAAGAGCACCATTGTCAAACAGATGAAAATCATTCATGAAGACGGATACTCAGAAGACGAATGCAAGCAGTACCGAGCCGTGGTTTACAGCAACACCATCCAGTCCATAATGGCCATCATTAAAGCCATGAGCAACCTGAAGATCGACTACGGGGAAAGTGCACGTGTGGATGATGCGCGGCAACTGTTTGCGCTGTCTGCGGCTGCGGAGGAGCAGGGGATCCTGACTGACGATCTGGCCAATGTGATCCGCAGACTGTGGGCC…
ENSDARG00000012353	vipr2	0.095088	vasoactive intestinal peptide receptor 2 [Source:ZFIN;Acc:ZDB-GENE-010406-4]	ATGAACATGAGCCTCGTCAACTGTTTGGTTCTTCTTATAGTTTGGCACGCGCACTCGGTCAACGGGAGACATCCAAACTGTCAGTTTCTGTATGAGCTGCAGATGGCAGAGAAGGAATGTTTGGGCGATCTAGCAGACGAGCCTCTTCTGCACACTGAAGGTTGCAGAGGGATGTGGGACAATTTTTCCTGCTGGCACCATGCTGATGTTGGAAAGGTGGTCGTCAATAACTGTCCTGCTGCCCTCAAAAATTTGTTCACCAGAGATGGGATCATTAGCAGGAACTGCACTACGGAAGGCTGGTCCAACGTGTATCCCAGCATCGACAGCGTGTGTTTTGCACCCACAAATACAAATACAACTATGTATGTTTTCTACACAGTGATGAAGACTCTTTAC…
ENSDARG00000007825	map2k1	0.108112	mitogen-activated protein kinase kinase 1 [Source:ZFIN;Acc:ZDB-GENE-040426-2759]	ATGCAGAAAAGGAGGAAGCCAGAGCCGATCCAACTGAACCCAATTCCAGATGGGAACGCTATCAACGGCACCGGGGCCACAGAAACAAATCTGGAAGCTCTGCAGAAGAAGCTGGAGGAACTGGAGCTGGACGAGCAGCAGAAAAAACGCCTGGAAGCTTTCCTCACCCAAAAGCAGAAGGTCGGAGAGTTAAAAGACGATGACTTCGAGAAGATCAGCGAGTTGGGAGCAGGCAATGGAGGAGTTGTGTTTAAAGTCTTACACAGGCCGTCAGGCTTCATCATGGCCAGGAAGTTGATCCACCTTGAGATTAAGCCAGCAATAAGGAATCAGATCATCAGAGAGCTGCAGGTGCTGCATGAATGTAACTCTCCCTACATCGTGGGCTTCTATGGGGCT…
ENSDARG00000095636	cycsa	-0.431631	cytochrome c, somatic a [Source:ZFIN;Acc:ZDB-GENE-060503-627]	ATGGGAGAACGAGACTTAGAAAAAGGAAAGAAGATTTTTGTTCAGAAATGCTCTCAGTGTCACACTATTGAGATTTGTGGCAAACACAAAGTTGGTCCAAACCTATATGGGCTCTTTGGTCGCATGACTGGTCGAGTTCACCGGGTTACAGCTACACAGAAAACCACATGGAGAAGGGTATTATTTAGAAGGAAGAAACACTTTTGGCAGATTTTTACAGAATCCTAA
ENSDARG00000012586	fmnl2a	-0.0363565	formin-like 2a [Source:ZFIN;Acc:ZDB-GENE-081105-70]	ATGGGGAACGCGGGGAGTATGAACCAACACACTGACCCCAGAGGACACCACATGCCCCTCAAACTGCCCATGCCCGAGCCAGCGGAGCTGGAGGAGAGATTTGCGCTCGTTCTGAACTCCATGAACTTGCCTCCAGACAAAGCAAGATTACTACGGCAGTATGACAACGAGAAGAAATGGGAACTCATTTGTGACCAGGAACGATTTCAGGTGAAGAATCCACCTCACACATACATCCACAAGTTACAGAGTTATCTGGACCCGGCCGTGACCAGGAAGAAGTTCAGGAGGAGAGTGCAGGAGTCCACACAGGTCCTGCGGGAGCTGGAAATCTCATTACGGACCAATCACATTGGATGGGTGCGGGAGTTTCTGAATGAGGAGAACAAGGGTTTGGAT…
ENSDARG00000043643	ehbp1	0.202135	EH domain binding protein 1 [Source:ZFIN;Acc:ZDB-GENE-091006-4]	ATGGCTTCGGTGTGGAAGAGACTGCAGCGTGTTGGGAAACATGCTTCCAAATTCCAGTTTGTCGCCTCCTACCAGGAAATCATGGTGGAATGCACAAAGAAATGGCAACCGGACAAGTTAGTTGTAGTTTGGACTCGCAGGAGCCGAAGGAAATCTTCCAAGTCTCACAGCTGGCAGCCTGGCATCAAGAATCCCTATAGAGGAGTGGTGGTGTGGCCTGTTCCAGAGAATATCGAGATCACTGTCACCTTATTTAAGGATCCTCATGCTGAGGAGTTTGAAGATAAAGAGTGGACCTTTGTCATTGAAAATGAGTCCCCATCGGGTCGTCGGAAAGCGCTGGCCACTAGCTGCATTAACATGAAGCAGTATGCCAGTGCTATGCCCACACAGACCGAC…
ENSDARG00000034309	cox10	0.0942622	cytochrome c oxidase assembly factor heme A:farnesyltransferase COX10 [Source:ZFIN;Acc:ZDB-GENE-041111-239]	ATGTACAGAACGTCATGTAGTAAACTGACGGGAGCCTGGAAATGCCTTCAGCTTGATGGCTTGGTTGGTTCCAGTGTGCAACAGAAGCTGTTTGCAAATGCTTCGAGGAGTCATATGAGTGCCAGAAGTCTGATTCAGCTCTGCAAGAAAAATCAGGCTGAATGGATCACGTTTCAGCATCTCTGCTTTCTGAAGAGACAGTATGTGAAGAGCAGCAGCGGTCTGTGCCAGAGAGCAAGACCCAGGCAGGAGCCTGTTTCTGCTGTGCTGGATGATAGAGATGATTCGATGGTACGACAGGTTCAGCAAATCCCAGCCTTAAAGCCTGAGCCTGGTACTGAGGTGTCGACATGTGCCACGGAAAGCAACCAGGTCGAACCAGAGGCAGATAGAGTAGCT…
ENSDARG00000002285	mcoln1a	0.381623	mucolipin 1a [Source:ZFIN;Acc:ZDB-GENE-040426-2704]	ATGGCCGCAGTGGACCCCAATAAGCTTGATCATATTTCCTCCGAGGAGGATAGGCTGCTGTATCCGGTAGCTCACTATGGTTCAAATGACTGCATGGATGAGTATAGCAAGCCCAGGCCGACCCCAGTAACAGATGGCTGGATTGGTGCTGACCCAGAAGAGGAAGAGTTGCGCAGGAAATTAAAATACTTCTTTATGAGCCCCTGTGAGAAATACCAAGCCAAAGGCCGAAAGCCTTTCAAGCTGATTCTGCAAATACTGAAGATTGTTATAGTCACTGCACAGCTGGTACTCTTTGGCTTAAGTAATGAGATGGCGGTGATGTTCAAGGAGGAAAACACTGCGTCATTTAAACACCTCTTTCTCAAAGACTATGCCGATTCAGATGACGCACTCGCT…
ENSDARG00000015921	pwp1	0.200145	PWP1 homolog, endonuclein [Source:ZFIN;Acc:ZDB-GENE-040426-1049]	ATGAGCGCTCAAATAACGTGTGTCGGATGGGTGAAGCGTGGAGTCGCCAAAGAAACGCCGGATAAAGTAAGTGTCCTCCGCGATCGTGTTCAAACTGCATGTTTCTGTGGATCTGCACACGTGTTTGGGGTTTTAACGCGAATAAAATCATCATCACAGGTGGAGCTGAGCAAAGAAGAGCTGCAGCGCATCATTTCAGAGGCCAAAGAGGAGTTAAGGGATCGAGATGAAGAGGAGGAGGAAGATGAGGCTGATGAAGGTGTGGTCAGTGGTCTGGATAGTAAAGAAGAGGCTTCAGCTCCTGCGACTGTTGAAGAAGGAATAAAAAAGAAAGAGGATGGAAATGAGGAAGACGATGAGCTTGCAGAGTATGACCTAGACAAGTATGATGAAGAGGAC…
ENSDARG00000091624	ugt2a7	0.147591	UDP glucuronosyltransferase 2 family, polypeptide A7 [Source:ZFIN;Acc:ZDB-GENE-141215-33]	ATGAGACCGTTGGCGTGTTTTCTTTCTCTTCTCTCTCTCCTCAGCGCTGGAGAATGTGGGAATGTTTTGGTTTGGTTTACTGAGGGCAGCCACTGGATTAATATGAAGATTGTGTTGGAAACGCTGATCGACAGGGGACACGATGTGACGGTGCTGGTTCCCGATGCTTCTCTCTTCATGAAAGCCAACGCATCGGATCGCTTCTCCTACCAGCCCTTTAACGTGTCCATGGATGAGCAGGAGATGAAAGTCTTCATCGAGGAGTTTCTGTATTTTTCACTGTATGAAATGGACCAGCTGAACTTTTTCCAGATGCAATCAAAAGTCTACGAGTTCACCTCCAAACTTCAGGACATGTCCATTTCATACTGTGACGGCGTCCTGAAGTCTCCAGGGTTG…
ENSDARG00000062951	meak7	0.0772918	MTOR associated protein, eak-7 homolog [Source:NCBI gene;Acc:561678]	ATGGGGAACGGCGACAGTGTTGTAGCGCAGAAGCGACTGGCTCGTTTTCGTCCGGATGAGAGACCCGCTGTTGAGGGGACATTTGACAGACTTCATGGAGCAAGATCCTCTGCTTCAGCTGGAAAAACAAGCAAGGGTTTATCATTAGACATGCTGCAGCTGACCATGGGAAAGATGGCCTCAGAGTCAATGATAAAGCGAGTGTTTCAGGGTCTCCACAGCATTGACCCAGGAGTGCCGCTGCACCCTGGTGACGGGGTGAGTCGCGAGCAGCTGCTCATTTTCCTGGCAGATGTTCTCAGAGGAACTGCAGAGGAACGAGCGCCGTTGGTCCTGGCAATGGCAGAGGGTGCAAAGGCTACTGTTACCACGACTGAGCAGATCAGAGGTTTTATGGAA…
ENSDARG00000103224	si:ch73-350k19.1	0.0888459	si:ch73-350k19.1 [Source:ZFIN;Acc:ZDB-GENE-141212-184]	ATGGACAGTTCTTATCCAGAATCTTGGGTGATGGTGCTTTATTCTGCACTCCACTTCCAATTGGCAAGGATACACCGAAGATCTCCTATCAAAACAAAAACAAAGAAACCGTCAAACTTGCCAGAGGGATCACTATTGCACTCTGTCCCAGTTCCACCAAAGGATTTTGACACGATTTCAAGGAAATAA
ENSDARG00000007804	gas6	0.249914	growth arrest-specific 6 [Source:ZFIN;Acc:ZDB-GENE-030131-7773]	ATGAGGGAGCTGGTGTGGAGCTTCTGCCTCGTCCTGCTGTGTTCGGGCTTCTGCTCTCCCGTGTCCGTGTCCTCGCGCCAGGCCCACCAGTTCCTGCGCAGAACCCGCAGAGCCAACCAGGTGTTCGAGGAGACCAAACAGGGCCACCTGGAGAGGGAGTGTGTGGAGGAGAAGTGCACTAAGGAGGAGGCGAGGGAAGTGTTCGAGAATGACCCGGAGACGGAGTATTTCTACCCCAAGTATCAGGCTTGTATGGAGAGATTTGGGGATTCAGAGAAGAAGAAACAGGATTTGATTACCTGCGTTCACAACATTCCAGACCAGTGTTCCCCGAACCCCTGCTATCATTACGGGACGGTGCGCTGCGAGGACAAAAAGGGCGAATTCCGCTGTCACTGC…
ENSDARG00000016439	slc7a1a	0.72882	solute carrier family 7 member 1a [Source:ZFIN;Acc:ZDB-GENE-091116-69]	ATGGTTTTGAAAAAGCTTCTGCGTTTCGGGAAACAGCTGCTGAGAGTAAAGGTTGTAAACTGCAACTCAGAGGAATCGCGACTGTCCCGATGTCTGAACACTTTTGACCTGGTGGCTCTTGGTGTGGGCAGTACATTAGGAGCAGGGGTTTATGTCCTGGCCGGAGCTGTGGCTCGAGAAAACGCCGGACCGGCCATTGTGCTGTCGTTTCTCATCGCCGCTCTGGCTTCAGTGCTCGCTGGTCTCTGTTATGCAGAGTTTGGAGCCAGAGTGCCCAAAACAGGATCAGCGTACCTGTACAGCTACGTGACTGTAGGAGAGCTGTGGGCCTTTATAACTGGCTGGAACCTGATTCTTTCATATGTTATAGGTACCTCAAGTGTTGCCCGAGCTTGGAGT…
ENSDARG00000103659	bco1l	0.502756	beta-carotene oxygenase 1, like [Source:ZFIN;Acc:ZDB-GENE-040426-1191]	ATGTCATTGAGAACTCAGCTTCAGCTCAGCATGTTGTCTTTTTTCTGGAGAAACGGAATAGAGACACCAGAGCCCCTAAAGGCGGACGTGTCAGGCTCTATCCCACCATGGCTTCAGGGGACACTTCTGCGCAATGGTCCTGGTCTGTTCTCAGTTGGCAACACTTCATACAAGCACTGGTTTGATGGAATGGCGCTCATTCACAGCTTCACATTTAAAGATGGGGAAGTTTTTTATCGAAGTAAATACTTGAAGAGTGAAACATACAAAAAGAACATCGCTGCCGACAGGATCGTTGTGTCTGAGTTTGGAACAATGGTGTACCCTGATCCCTGCAAGAATATATTCTCCAGAGCCTTCAGTTACATGATGAACGCCATTCCAGATTTTACAGATAAC…
ENSDARG00000060991	mief1	0.0759453	mitochondrial elongation factor 1 [Source:NCBI gene;Acc:564985]	ATGGCAGGAGTGAACGGGGATCGCAAGGGGAAGAAAGATGACAATGGGCTGGGCACAGCGATCGACTTTGTGCTCTCTAATGCAAAGCTGGTGCTGGGAGTGGGGGGAGCTGCCATGCTGGGCATCGCCACACTCGCCGTTAAAAGAATGTACGATCGAGCTCTCAGTGCCCCATCCAGTCCCACAAAAGCAGACCCATCAGGACGGAGAAGCTGGGAGGAGCCGAGCTGGTTGGGGTCATCTCCACGCACACTGAACCATGACATGAAACAAAATGTCAGTCGCTCATTGCAGACACTGCCCACCTCCTCCAGCTCTTTCAAGCCAGATTCTTTGCATCGTGGTTTGGCTCGTGGTGGTCGTCCTGCTAAGGCTGAGCTCCAGAGGGCACGGCTGCGT…
ENSDARG00000014348	stk17b	0.0413021	serine/threonine kinase 17b (apoptosis-inducing) [Source:ZFIN;Acc:ZDB-GENE-040426-1499]	ATGGCCCGGAGGAGGCTGGACAGTCGCAGTGGGTCCTCGGCTCTGCTGTCAGAGATTCACTCTCACATCCACACGGATCCTCTGGACACCCTGTTTGACATAGGCAAAGAACTGGGCAGGGGGAAGTTTGCAGTGGTTAAGCGTTGTGTGGAAAAGACCACGGGTAAAGTCTTTGCTGCAAAGTTCATCAAGAAGCGGCGACGAGGTCGTGACTGCAGAGCAGATGTCATTCACGAGATTGCTGTTTTAGAGGCAGCCAAGAACAACCCTCGGGTGGTGAACTTGAACGCTGTATATGAGACTGATTATGACCTAGTTCTGATGCTGGAATTCGCGGCGGGTGGTGAGATATTTAACCACTGTGTGTCAGATGAGCTGCTGCCTGAAGGTCAGATCACT…
ENSDARG00000045913	mrps10	0.325472	mitochondrial ribosomal protein S10 [Source:NCBI gene;Acc:565937]	ATGGCGGCCTCCATGGCGAATTTTAGAACCCTTCGCGTCCTGTCAAAGATCTTTCACGGACACTTCACAGCGGCTTCAGCAGTCCAGCATCACACAGCGTGTCCACGGCTGGTCCACATCGCGTCCGTCTTCTCACCACCGTCTCCAGCTATCACGGAGAGCGAGGAGCCGGACACGCTCTACCAGCGGCTCTCAGTGCAGGTCAAAGGTCACGATAGAGCCGTGCTCGACAGTTACGAGTTCTTCGCCACGCTGGCCGCCAAAGAGCTCGGCCTCAGCCTGGAGAAAGTATTTGAGCCGCCGAAACACATCGATAAGCTGACGCTGCTGAAGTCTAGGCACATCTTCAAGAAGCACCGCGTGCAGTACGAGATGAGGACGCATTACAGGTGCATCCAG…
ENSDARG00000058005	hgd	0.0985022	homogentisate 1,2-dioxygenase [Source:ZFIN;Acc:ZDB-GENE-020802-5]	ATGGCTGGGCTGAAGTACATGAGTGGCTTTGGCAATGAATTTTCCTCTGAAGACCCTCGCTGTCCAGGATCTCTACCTGAGGGACAGGTAGTGCCAAAACTTCACCTTCACCGTCTTCTTCCTGACCAATTAACAAGACAAACCAAATGCTCAGTTTACATTATTGTCTTTCAGAACAATCCCCAAGTGTGTCCATATGGCTTATATGCTGAGCAACTCTCTGGCTCTGCCTTCACTTGCCCACGCTCAAGCAATAAGAGAAGCTGGCTATACCGCATTCTGCCCTCTGTGCGCCACAAGCCTTTCACTCGGATGAGCTGTGGAGATCTGACCGAGAACTGGAATGAAGTAGAGCCTGATCCCAACCAGCTCAGATGGAAGCCATTTAACATCCCCAAA…
ENSDARG00000026753	grik4	0.33143	glutamate receptor, ionotropic, kainate 4 [Source:ZFIN;Acc:ZDB-GENE-070821-5]	ATGCTCGCAGCCTGGGCGCCTCTGCTCTTCTTAGCCATGTGGGTGAGAAACGCCACCAGTGGCCCGCTCTCATTCAGAATAGCTGCCATTCTTGATGACCCGATGGAGTGTAGCCGAGGGGAGCGACTGGCCATCACTCTGGCCAAAGACAGCATCAACCGTTCCAGCAATCGCTCCACCACTGGCAAACTGGAGGTGGACATCTTTGAGCTGCTCCGAGACAGTGAATACGAGACAGGGGAAACAATGTGCCAGATCATGTCCAAGGGGGTGGTGGCGGTCCTGGGCCCCTCTGCCAGCCCGGCATCCAACTCCATCATCAGTAATATCTGCGGAGAGAAAGAGGTGCCCTACGTGAAGGTGGCTCCGGAGGACATACTCAAGGTGCAGTTTCCTCGC…
ENSDARG00000012776	smarca1	0.582308	SWI/SNF related, matrix associated, actin dependent regulator of chromatin, subfamily a, member 1 [Source:ZFIN;Acc:ZDB-GENE-070705-296]	ATGTCGGACGAAGAGCTACCGTCTACTTCTCGGGAGGCGCACGCGGAGGCGGAAGAGGAGGATCCGCCATTTCTCCTGGGTCCTCCTCCTAAAGCAGTGGTGAAGGAGAGCCTGGCTGACCCTGAGTATGAGGAAAAAAGAAAAACTGACCGTGCGAACAGATTTGAGTTCCTGCTGAAGCAGACTGAACTGTTCGCTCATTTCATTCAGCCTGCCAGTCAGAAGTCCCCCACGTCACCTCTGAAGGTGAAAATGGGGAGACCCCGAATCAAACAGGATGAGAAGCAGAACCTCCTTTCAGTTGGAGATAACCGGCATCGTCGAACAGAGCAGGAGGAGGACGAGGAGCTCCTATCTGAGAGCAGGAAGGCAGATAATGTTCTTGTTCGTTTTGAGGAG…
ENSDARG00000061603	sorbs2b	-0.169978	sorbin and SH3 domain containing 2b [Source:ZFIN;Acc:ZDB-GENE-070308-3]	ATGCCTGGACTGTGTGATATCAAGACACTGCAAGAAGGAGAGATCTTCAATATGAACACAGACTCTGAATCACAATCCAGAGATTCAGATTTGTGGAGGCCCAGTAGTAGCACTGATGGTCTAAGAAACGGTGACGTCTGCTCTTCCTCTCTGGCAGCTAAAGGTTACAGAAGTGTCAGGCCCATCTTTCAGGAAAAAAAGTCTCCCACACCGGGCCAGATGACTGTAAACGGTGGTCTGAGTGTGCCAGCAAGTCCTCGTAGTCACATCCAGAGACCCTTCTCTCCGTCAACATACCCTCCTCCTCCTTCACTGAGTCCCAGTATTACAGCAATGCAGCAGCAGGCTAGAACCACTGCCTCCAGCACTCCAATCTACGCCAACGTAGATCCTCCTGCC…
ENSDARG00000038321	zgc:172053	0.0230866	zgc:172053 [Source:ZFIN;Acc:ZDB-GENE-080219-25]	ATGGCAATGCTGAGAAATCTTCTGCTTCTTTCCGTCATGTTCTCCCTGGGGAATGCAGGAATTGGAACATGTCAATGTCCCTATGGATGGTCAAAATTTGGAGTCAAATGCTACAGGTTCATCTCTCAGTCAGTTACCTGGGCCACAGCAGAGAAAAACTGTCAAAGTCTTGGAGCCAATCTTGCTTCTGTGCATAGTAAAGCGGAAAATGATTTTCTACTGAGTCTGATACCTAGTTCCTCCACACGCTGCTGGATTGGTGGCCACGATGGTGAAAATGAAGGAAGGTGGCTGTGGACTGATGGATCTGTGATTGATTACAACAACTGGTGCGCTACAGAGCCTAACAACCAGAATGTTGAGAACTGCATGGAGATGCAGTGGACCGTAAACCGCTGC…
ENSDARG00000043635	cmc2	-0.697584	C-x(9)-C motif containing 2 [Source:NCBI gene;Acc:368857]	ATGCATCCGGATCTGTCGCCCCATCTGCATACTGATGAGTGCAATCAGCTTATAACACTTCTCAAACAGTGCCACAAAGAGCATAACGTCCTCAAGTTCTTTGGAACATGTAATGATATGGACCGTGCAATGCGTGAATGTCTCAGGAAAGAGTATCAAACAAAAAGGGAGCGCAGCAAAGCCCATGCAGAAGAAATGAGACGACGTTTAAAGGAGCAACCAAAAGAACATCCATAA
ENSDARG00000016598	ckmt1	0.190697	creatine kinase, mitochondrial 1 [Source:ZFIN;Acc:ZDB-GENE-030131-611]	ATGGCAAGCAGCTTCGCACGGATTTTGTCAGGTAACAGGAAGGTTGGCATCTTGTCGCTGGTCGGTGCGGGATCTCTGACCGTCGGGTTCTTCTTGAACAGGGAGCAGCATGTCAGCGCAGGATCGAGCGTCCGGAGAATCTATCCCCCGAGTGCTGAATATCCGGATTTGCGTAAGCACAATAACTGTATGGCCAGTCACCTGACTCCTGCCGTATACGCAAAGCTGTGTGATAAATCCACTCCGAACGGTTACACTTTGGACGAAGCTATTCAGACTGGTGTGGACAATCCAGGTCATCCTTTCATAAAGACAGTAGGAATGGTGGCAGGAGATGAAGAGTCATATGAGGTATTTGCTGACATCTTTAACCCAGTCATCAAAGAAAGGCACAATGGT…
ENSDARG00000011605	dennd6b	-0.296467	DENN/MADD domain containing 6B [Source:ZFIN;Acc:ZDB-GENE-030131-9382]	ATGGACCCGTTTGACAGCTCCGAGTCGTTGGAAGGCCCATCAAAAGCGGTGGCGACAACTGCAGAGTTTTCAGAGCCGTGGTCGCGCTTCTCCGCTTGGCTCGAGTGTGTGTGCGTGGTTACCTTCGACCTCGAGCTCGGACAAGCCATAGAGCTTGTTTACCCTCATGATGTCAAACTCACAGAAAAGGAGAAAACCAGCATCTGTTACTTGTCGTTTCCTGACTCATACTCAGGATGCCTCGGGGACACTCAGTTCAGCTTCAGACTGCGGCAATCTGTAGGCCGCAGTAGTTCCTGGTTTGGACAAGAAGATGTGTACAACAGGGATGCCCCTGTGACCCTGCAGAAGGAGCATGCACATTTGCACGGGTATGTGTATTTCAGACAAGTGAAAGAT…
ENSDARG00000075441	vwa2	0.376122	von Willebrand factor A domain containing 2 [Source:ZFIN;Acc:ZDB-GENE-100302-1]	ATGTCTTCAAGCAGCCGGCAAAATCTCTTTTTCATGCTTCTGTTTGGACAGGTTTGGTCCATTTTCTCTGTGCAAGAAATACAAACGGATCTTGACACCATTATGAAGATCAACGCTGCTGGAGAAATGATGCAGTGCTCTGCAGCCATGGATATCCTCTTTGTGATGGATAGTTCATACAGTGTTGGAAAAGGAGGGTTTGAGAGATCCCGACACTACATGTTGAAGCTTTGTGAGGCTCTTGATGTCCGCCAAGACAAGGTGAGAGTTGGCGTGGTTCAGTTTGGTTCCACACCCAAACTGGAAGTCAGTCTAGACTCCTACAAAACCAAGGAGGAGCTGAAGAAAAAGCTGAAGAAAATCCACTATAGAGGTGGAAGCACACAGACAGGTCTGGCT…
ENSDARG00000017658	gmppb	0.220301	GDP-mannose pyrophosphorylase B [Source:NCBI gene;Acc:445097]	ATGAAAGCTCTGATTCTTGTCGGTGGCTATGGCACACGATTACGGCCGCTCACCCTCACTGTGCCCAAACCACTCGTTGAGTTCTGCAACAAACCCATTCTGCTGCATCAGGTGGAGGCTTTGGTCAAGGCTGGAGTCCGTCATGTCATCCTTGCTGTGAGTTACATGTCTGAGCTATTGGAGCGAGAGATGAGAGCCCAGGAGCAAAGGCTTGGAATAAAGATCTCCCTCTCACATGAAAAAGAGCCTCTAGGAACCGCTGGTCCTCTGGCTTTGGCTCGTGAGCTGCTGACCGACAACCAGGAGCCCTTTTTTGTTCTCAATAGTGATGTCATCTGCGATTTCCCCTTCGACGACATGCTCAAGTTCCACCAGCAGCACGGCAGAGAGGGCACCATT…
ENSDARG00000045541	gcc1	-0.0252661	GRIP and coiled-coil domain containing 1 [Source:ZFIN;Acc:ZDB-GENE-040801-118]	ATGGAGAAGTTCGGTATGAGCTTTGGTGGAGGCCCAAGCAAAAAAGAACTCCTGGAAACCATTGAAGTGCAGAAGAAGCAGCTTGTAAAGTATCAGACACGCTTTAAAGATGTTGTCAGAGCTTACCAAAGCCTGCTTAAAGAAAAAGAAGCCTTGGAAGCCAGTCTGAAGGTTCTGACCATTTCTCAAGAGGTCGATTTAAGTCGTGTTGATAACCTCTCATTTGGTGAAGCTTCAGGAAGCAGAGCTTTGCCTTCTGATCTTGGAGATGACCGATGTTCACTTCATAGTGAAGACAGCCTGGATACAGCAGCCTCTGCTGAAACAGCCACTAGCGTGACGAGCAACAGCACTAAAGGAGACCAAATCGAGGACGATCAAAGCTGTGCTGTAGATGGA…
ENSDARG00000078245	gal3st1b	0.152883	galactose-3-O-sulfotransferase 1b [Source:ZFIN;Acc:ZDB-GENE-091117-38]	ATGGGGACCCGAGCAAAACGAAGGACGCAGAAGTTGTTTTTGGGAGCTTTTGTGATTTGCATCATGGGTTTCTACTCCTATACTGCACCGACCCTCCTGGCAACACACAGTGTGTCTCTGGCTCCATGTGCACCAACCAGCGACACGTGGAACGGTTCCCGGAGAACTCTTCAAGAGCACAGGTCCTGCACACCTAAAGTCAACCTGATGTTCATGAAGACGCACAAAACGGCCAGCAGCACTCTCATGAACATCCTCCTGCGCTTCGGAGAGAAGCACCAGCTGAAATTCGCCCTCCCCGACGGCCGCAACGACTTCTTCTACCCCTCCAGCTTCTTCCGAACTCAAGTGAAGAGCTACCAGCCGGGCGTGTGCTACAACATCGTCTGCAATCACATG…
ENSDARG00000101206	zgc:113363	-0.344605	zgc:113363 [Source:ZFIN;Acc:ZDB-GENE-050327-7]	ATGGAGACAGAAGCCATGGATGTCCAACAGCAGGACGGAGGGCAGGACAGTCCTGTTCACACAACACAACCAAAGGCCACCGGCAAACCTGAAGACACAGGTCCTGTCCTGACTGAGACTGTTCACAGCGGAAGCAACGAGTCGCTGATAGATGGTGTTACAACCAGTGATGATGCTTTACTGCTTCCTGATCATATACCTACAATTTCACACAAAATAGATAAAGGCAATGTGAAGCCCTGTCTTCCCAATGGCACTTCTCCAGTAGTCAATGGGTGCGCTGTGACCTGTTCACCTCCTGCTTCTTCACCACAAGTTTCGACATCTCGTCCTGCAGCACAACAGAAATGCAACCCACATGCAAAATGCAACGGACACAAACAACCTCCCAGAAAACAA…
ENSDARG00000094442	si:dkeyp-73g8.5	-0.546595	si:dkeyp-73g8.5 [Source:ZFIN;Acc:ZDB-GENE-091118-45]	ATGCCAGTAAAAAAAAAAACGAGGCTACTAAAAAAAAATGCCACTTACAGCATCAATGTTCAGATGGCTTGTGACCATCAGTGTTTGATCACAAACCTGGACGCCAGATGGCCTGGCTCAATGCAGGACAACCAAATTTTCGAGTCAAAGTCAAAGTCATGTCAGCTCTGGCTGTTTGAAAGTGTGTTGGTGGGAGACCGGACTTATGCATGCCAGAGCTTTTTGTTGACTCCCTATCCTGAACCAAAGACAAAACCACAGCAAGGGTTTACCATAGCCCAGTCAAACCAGGCTCAAGATAGACACAACTTTAGCCATTTTAAAGGCCCGGTTTAA
ENSDARG00000087254	si:dkeyp-3f10.17	-0.116636	si:dkeyp-3f10.17 [Source:ZFIN;Acc:ZDB-GENE-081104-467]	ATGAACTCCAGCAGTTTCTCATACAGTAACGTTACATTACTCCCCGTGAATGTTGTACCACGAGACAGCTTCAGCGCTGCTCTCACCAAAAACATCATGGCCATGCTTGTATGGCTGGCGCTCAGTATCCTCAACTGCAGTATGGTGTCCACTTTCCGCAGGCACAGCTTCTTCTATGAAGATCCACGCTATATTATGTTTATCTGCATGGTCATTAATGATGCCATACAACTGACTCTGGTCACCGCCTTATATGTGGTGAGTTATGCCTTCTCCAAGATCTTAGCATCTGCCTGTTGTCCACTGATCATGACTGCAGTGACGACCACCCGCTCGACCCCCCTCATCCTGGCCGGCATGGCCCTGGAGCGCTTCATCTCCATCTGCTTTCCTCTCCAT…
ENSDARG00000079805	tagln3a	0.482712	transgelin 3a [Source:ZFIN;Acc:ZDB-GENE-060531-53]	ATGGCAAACCGGGGACCAAGCTACGGGCTCAGCCGAGAGGTTCAGGAGAAGATCGATCAGAAGTATGATGCGGAGCTGGAGTCTCGACTGGTGGACTGGATCCTGATCCAGTGTGGAGATGACCTGCAGCGTCCAGAGCCTGGCAAACAGAACTTCCAGAAGTGGCTCATGAGTGGAACAATCCTCTGCCGGCTCATCAACAGTCTGTATCCCAGCGGTGAGGAGCCAATTAAGAAAATTACTGAATCCAAGATGGTCTTCAAACAAATGGAGAAGATTTCCCAGTTCCTGCAGTTTGCTGAAGAATACGGAGTCAACAGAGGAGACATATTCCAGACTGTAGATCTGTGGGAAGGAAAGGACATGGCTGCCGTCCAGAGGACACTGATGGCTCTGGGA…
ENSDARG00000093877	si:zfos-2330d3.7	0.343365	si:zfos-2330d3.7 [Source:ZFIN;Acc:ZDB-GENE-121214-112]	ATGGCAATGACGGTGTTCGTCGTGGCTCTGCTTTCTGTTTTCACGGCGTCTGTTGTCTCTGGATTCAAGCCGTTCGACTGTTCTGAAATCTACAAATCAGGACAAACAGTCAGTGGGATTTACTCCATCTATCCAGCCGGCGACACTCCTGTCTGGGTTTACTGTCAGATGGTTTCAGATGGGAAAGTTGAAGAGAACGAAGGATGGACGGTGTTTCAGAGGAGAATGGACGGCAGTATTCATTTCTTCCAGCTGTGGGAGAAGTACAGGATAGGATTCGGTACCACAGAGGGTGAATACTGGCTAGGGCTGGAGAACCTCTATCAGCTGACACGCCACAAGAAGTTCATGCTGAGAGTGGATCTGGAGGACTTTACTGGAAGGAGAGGTTTCGCTCAG…
ENSDARG00000006283	waslb	0.023105	WASP like actin nucleation promoting factor b [Source:ZFIN;Acc:ZDB-GENE-040426-718]	ATGAGCGGTCCACCTTCAAACAGGAGGCCTGCGCTCAATGTTGGCTCTATTCTTCTCACCCATCAGGAAAACGAAGTGCTCTTCAACCATTTGGGCAAGAAATGCAGCAGTTTATCTTCAGCAGTGGTTCAGGTCTACGCAGCCGACAGAAACTCTTCCTGGGTGAAGAAGTGCTGTGGCGTAGCCTGTCTGGTCAAAGACAACACTCAGAGATCTTACTACATCAGGGTGATTGATATGAAAGATGGAAAAACCTTATTCGAACAAGAGATGTACAACAACTTTTCAATAAACTGCTCCAGGCCATACTTTATCACATTTTCTGGAGACAATTGCCAGATTGGACTCAACTTCGCCAATGAGGAAGAAGCAAAGCGCTTCAGGTCTGCAATCGGTGAA…
ENSDARG00000076981	zgc:198329	-0.210127	zgc:198329 [Source:ZFIN;Acc:ZDB-GENE-080226-6]	ATGATGGTTTCGCATGGTTTATTCTGGACACTGTGGATGGTGGCCTGTTTTGAACAATGTTTGGGCCAAGATCTTCAGTTTCCTGAGCTGAATAATGGAGCAGTAGGAGGAAGTGTAAAGTTCACCCCTAATAATCCACCATCAACAGCGATCAACCAATTTACCTGGCAGTTTGAAACAATTCTTATATTGACTGGAAAGCCTGATTCACCCACAGTATCCTCAGAATATCAAGACAGAGTCTTTTTGGACAAAAACACACTCGCTCTGGAACTCTGGAATCTGACTTTCAGGGATTCAGGATCATACAATCTGTCTGTGAATACTGTTAATGGCGATGAAATTAGAGAACAAACTTCACTACAGGTGTATGAAATAATATCTGATGTGACACTTACT…
ENSDARG00000107511	lyn	0.213008	LYN proto-oncogene, Src family tyrosine kinase [Source:ZFIN;Acc:ZDB-GENE-040912-7]	ATGATGATTGATTACGGCGAGCGGAATGTTGTTCCTCTTGCTGATATCATCTTCTATCAAGGCGAAGAGACAGAGATGACTATACACTGCTTGTGCTCCAGAGCCTACGTTAATGATCGAGAATTGTATCGGTCAGATTTTAAAGCCATATCAAGTCAAGCTGACAGTCAAGTGCAAGGAGATGTTGAAACTAATGATGGGGAACAGCTTTTAGAAGATCTTAACTGTTCTGTGGATGAAGATGAGGAAGAGGAGGAGGAAGAAGAAGATGCTGCTGTTGATGAAGAGACCTTGCTCATGGCCAGTTTGGGGCTTCCTGTGCAGTTTGCCAGCTCATCAAAACAGAGGAGAGCTGGCCAAGTTTTAGCAAGACCGAAGAACAAAAGAACCGTCAAGTGT…
ENSDARG00000043010	camk2d1	-0.0366076	calcium/calmodulin-dependent protein kinase (CaM kinase) II delta 1 [Source:NCBI gene;Acc:445208]	ATGGCTTCAACAACCTGCACCAGGTTTACCGACGAATATCAGCTGTATGAAGAACTGGGAAAAGGAGCGTTTTCTGTGGTGAGAAGATGTATGAAAATCTCCACTGGTCAGGAGTACGCTGCCAAAATCATCAACACCAAAAAGCTGTCTGCCAGGGATCACCAAAAACTGGAACGAGAGGCCAGAATTTGTCGTCTACTCAAGCATGCTAATATTGTGAGGCTCCATGACAGCATATCAGAGGAGGGTGTTCACTACCTTGTCTTTGATTTAGTCACAGGAGGGGAGCTATTTGAAGACATTGTTGCCAGGGAATACTACAGTGAGGCTGATGCCAGTCATTGCATACAGCAGATTCTAGAGAGTGTTAATCATTGTCATCTAAATGGCATTGTACAT…
ENSDARG00000055416	serpinb1	0.455108	serpin peptidase inhibitor, clade B (ovalbumin), member 1 [Source:ZFIN;Acc:ZDB-GENE-040718-400]	ATGGAGGGAGTCTCTCGTGCTAACAGTCTCTTTGCTCTGGATCTCTATCGGGCTCTGAGCGCCAGCAGTGCTGAGGGAAACATCTTCTTTTCTCCACTGAGCATCAGTGCAGCGCTCAGCATGGTCTACTTGGGGGCCCGAGGAGACACTGCTGGAGAAATGGAGAAGGTCTTGTCCTTCAGTTCTGTGTCTGATGTTCACTCTCATTTTGAGAGTCTCATCTCATCTATCAACAGTCCATCAGCCTCCTACATCCTCAGACTGGCCAACCGCCTCTATGGAGAGAAAACCTTCAGCTTCTTACCTGAATATTTGAGCTCCTCTCTGAATCTGTATCACGCTGACCTTCAGGCTGTGGACTTCATTGGAGCATCTGAGCAGTCAAGACAGCTCATTAAC…
ENSDARG00000007149	l1cama	0.53251	L1 cell adhesion molecule, paralog a [Source:NCBI gene;Acc:30634]	ATGCCTGCCACGTCACAAAAACAGCAGGTGAGCAGCAGGGGGCGATGCACGGCTCTCCTGCTTCCTCTCCTTCTGCTAGCAGTGGCTCTAAAACCCGGGAACACCACCATCAACATCCCATCCAGATACAAAATAAGAGACTTGAAAAGCCCCCCGGTGATTACGGCCCAGCCGAAATCTGTCACCACCTTTTCGGCTGATGACATCACGCTCACCTGTGATGCCACTGGGAATCCCCCTCCCACGTTCCGCTGGGTGAAAGATGGTGTGGAGTTTGACCCCTCTAAAGACCCTGACCTCTCTGTATCCCGAGATTCTGGCACTTTTTCACTGACAGCCAAAGATGGACCCATCCACCAGTACCAGGGCAGATACAACTGCTATGCCTCTAACGAGCTC…
ENSDARG00000055429	kat6b	-0.0410138	K(lysine) acetyltransferase 6B [Source:ZFIN;Acc:ZDB-GENE-000607-52]	ATGGGGATGGGCTACATTGGCACAAGACCTCCGCTAACCAAGTGCAAGAACTTCAGAAGAAGATACTCAGACCCATTGTTTGGAAACAGCACTGGGAAAGACTTCGAAGTGAGTGAAGAAAGCAGCAGTGATGATGATGATGACAACAACGACGATGATGATGACGATGAGGATGGAGAAGACAGCGCAGTTCAGTCCCAGTCTGGGCAGGGGCTTAAGCGAAGGCGGGCACCAACTATGCGACGGAAGAGAGGAAGGAGAAGAACAAGAATTAACAGCAGTGTCACGACTGAAACCATCTTGGAAAGAACAGAGGTGCTAGATGAGCCATTTGAAAACTCTGACGTAGAAAGCCCTCTTCCAGAACATAGCAGGAGGTGCTGTAGTGAGGATGAGGAA…
ENSDARG00000003749	polb	-0.0896016	polymerase (DNA directed), beta [Source:NCBI gene;Acc:554204]	ATGAGTAAACGAAAAGCGCCACAAGAATCCCTGAACGAAGGAATCACTGATTTTCTCGTTGAGCTGGCCAATTATGAGAGAAATGTCAACAGAGCCATCCATAAATACAATGCTTACAGAAAAGCAGCGTCTGTCATCGCGAAATATCCTCAGAAGATCAAAAGTGGGACAGAAGCAAAGAAACTGGATGGAGTCGGTGCAAAGATAGCGGAGAAAATCGACGAGTTTTTAACAACAGGAAAACTGCGCAAGCTGGAAAAGATTCGCAATGACGACACAAGCTCCTCCATCAACTTCCTAACCAGAGTGACTGGAATCGGTCCTGCTGCCGCCAGGAAGTTTTTTGACGAGGGCGTCAGGAATTTAGAAGATTTAAAGAAGATCGAACACAAACTCAAT…
ENSDARG00000101675	zgc:123107	0.418946	zgc:123107 [Source:ZFIN;Acc:ZDB-GENE-051113-192]	ATGGAGCTGCTGTACCTGCTGCTACTCGCCTTCACTGTTGTCCTCTCAACCCATGCTCGAGTCAAACACAACCTTTTCATGTTCAATGGATGCTCCGACACAGAAAAGGAGGCGCTGTATGGATCTGAGGGAGAGGAGATGTGGCATTCTGACTTCAAACTAAAGCAGGGAGTAGCTACGTTGCCTGAGTTTGCAGATCCTCTAAGTTTCCCAGGAGCATATGAAGAGAGTGTTGCGGATCAAGAAGTATGCAAACAAAACCTAGCCACCTCTATTAAAGCTTACAACAGCCCTCCTGAGGAAATGGAGCCTCCAGAGACCTCCATCTACCCCAGGAATGAAGTGCTGCTGGGTGTGGATAATGTGCTCATCTGCCACGTGACCGGGTTTTTCCCTCCG…
ENSDARG00000089681	btf3l4	-0.231052	basic transcription factor 3-like 4 [Source:NCBI gene;Acc:393667]	ATGAGTATATTGAATACCGTTTTTGGTCAATACAGTATGAATCAAGAGAAATTGGCTAAACTGCAAGCGCAGGTCCGGATAGGGGGCAAGGGCACTGCACGCAGGAAGAAGAAGGTCGTGCACAGAACGGCAACAGCCGATGACAAGAAACTCCAGAGTTCATTAAAAAAACTTGTGGTTAATAACATAGCTGGCATTGAAGAGGTGAATATGATTAAAGATGATGGCACAGTCATTCATTTCAATAACCCCAAAGTTCAGGCATCCTTGTCTGCAAATACGTTTGCCATCACTGGCCACGCAGAGACCAAACAGCTCACGGAAATGCTCCCGGGAATCCTCAGTCAGCTTGGTGCTGACAGTCTCACAAGTCTGCGCAAACTTGCAGAGCAGTTCCCT…
ENSDARG00000078578	fam222bb	-0.295765	family with sequence similarity 222 member Bb [Source:ZFIN;Acc:ZDB-GENE-110419-4]	ATGCTGGCCTGTCTGCCGGTATCAAACCCCTCCCTCCAGCTTCTCTCGCACACGCAGATGAACACTGGACTTCAGAAATGGGACACTACACAGAGGATGAGATCAGCACACTATCCCACCCCAGCAGAATTGGATGCCTATGCTAAGAAAGTTGCCAATAACCCACTGACTATAAAAATCTTCCCCAATAGTGTAAAAGTACCTCAGAGGAAACACATTCGCCGCACTGTCAACGGTCTCGACACCTCCAGTCAGCGCTACAGCCCCTACCCACCTCAGGTCAACACCCGGACGGGCCTCTTGGCCATAGTCAAAGTTCCTGTCAAAGGGATCCTCAAGGACATTGAAGGCGGCCGAGCCCGTTTTCTCCCCAAGCTCATCATGAACCCGCACAGTGGG…
ENSDARG00000078807	paxx	-0.396263	PAXX non-homologous end joining factor [Source:ZFIN;Acc:ZDB-GENE-041111-206]	ATGGAACAAAATAACTCGGAGTCTAAATCAGTCCTTTGCACATTGCTGGATAAAAATGATCAGTCAAAGTATGTGTTTTTTACGCAAAAGCTACCAGCAGGAGTCATAAACATTGGATTTACCAATGGTGAAGATGTTTGGAAAACACATCTTTCAGAGGAGATTCTCTCTCAGCTTTTTAAGAAATTTTCATTAAAGTCCACAGAGGATTACACCTTCAAAATCAAATGTGCATGCAAGACTGGCAGAGCGTTTGTGAAGCTGCTGGAGGACAGTGCTGTGCTGCATTTAGGAGCTGAAGCCACAGATCTCAGCCTGTCTCTAGCAAAACTCACAGACTCTGAGGGAAGGATGGAAGTCAAGGACCTGCTCTTTAAAATGGCAGATAGCTTGCAACAA…
ENSDARG00000041602	zgc:92335	-0.217328	zgc:92335 [Source:ZFIN;Acc:ZDB-GENE-040718-152]	ATGGCGAGTGTGTTGTGCAGGAGGGTCAGGCAGGTGAGCCACTCGTCTGTCGTTCACTCTTTGGCTCAGAAAATTCTGGCAGTTCGAGCGTTTTCAGCCGCAGGGTCGTCTGGATCAGATGAGCCCTATATTGCTGTACCGTCTCAAAATACAGGTCCTAGAACAGTGTGGCCAGATGAGGCGATGGGTCCGTTTGGTCCTCAAGACCAGCGCTTTCAGCTGCCAGGGAACGTGGGTTTTGACTGTCACCTCAAGGGCACAGAGTTACAGATGAGCGGCCCGGTTCACAAGACGGTCCCGGATGTGCTGAGTGTCCCGTCAAGCACAGAGAGACACGAGTTCATCCTCGCACAGTTCATCAACGAGTTTCAGGGTAAGGAAGCTTCAGTGGCGGTGCAG…
ENSDARG00000102264	trim35-22	-0.600613	tripartite motif containing 35-22 [Source:ZFIN;Acc:ZDB-GENE-060503-201]	ATGGCTTCACTAAATGTATTCAAAGAACTTTCTTGTCCCGTGTGCTGTGAAATCTTCAAGAATCCTGTAGTTTTATCATGCAGTCACAGTGTGTGTAAAGAGTGTCTTCAGCAGTTCTGGGGAACCAAGAATACTCAGGAGTGTCCTGTTTGCCGGAGAAGATCATCAAAAGAAGAACCTCCAGTTAGTCTTACATTAAAAAACCTGTGTGAGTTGTTCCTGAAGGAGAGAAATGAGAGATGTTCATCAGGATCTGAGGAGATCTGCAGTTTACACAGTGAGAAACTCAAACTCTTCTGTCTGGGGGACAAACAGCCTGCGTGTGTGATGTGTGTTACTGTACAACAACACGACAATCACAAATTCAGACCCATCAGTGAAGTGGCTTCATCATACAAG…
ENSDARG00000058011	arxa	-0.232628	aristaless related homeobox a [Source:NCBI gene;Acc:30657]	ATGAGCAGTCAGTACGACGACGATAGCCGCGATCGGAGCGAATGTAAAAGCAAGTCGCCCACCGTGCTTTCTTCCTACTGCATAGACAGTATACTGGGCAGAAGAAGCCCCTGTAAAGTCAGACAACTGGGAGCGCAAAGTTTACCAGCACCCGTCAGACCGGACCACGAAATGACAACCGAAGTCACCTCCAAAGAGAATTCGTTTGACTCGGACATGCACCTGCCGCCCAAATTGCGCCGGCTCTACGGCCCTGGTGGGAAGTACCTGGACTCCGGGAGGGGGTTTCACGAGCACCTAGAAAAGGGTGAGAGGGAGAGACTGCTGGACCAAGCCTGCGAGAGTCTCAAAATCAGCCAAGCGCCTCAAGTCAGCATCAGCCGTAGCAAGTCGTACAGA…
ENSDARG00000103979	calr3a	0.669492	calreticulin 3a [Source:ZFIN;Acc:ZDB-GENE-000208-17]	ATGCGGATCACTGCTGCAGTGTGCTTTATTTCTGCACTGGCCTTCATTGCGCACGCAGACGTCTATTTTAAAGAGCAGTTTCTGGACGGAGATGGCTGGAAAAGCAGGTGGGTGGAATCCAAGCACAAGTCCGACTACGGCCAATGGAAACTGACCTCAGGGAAATTCTACGGTGATGCTGAGCTTGATAAAGGTCTGCAAACAAGTCAAGATGCTCGGTTTTATGCTTTATCCAGTCGCTTTGATTCATTTAGCAATGAGGGCAAAACATTAGTGATCCAGTTTACGGTGAAACACGAGCAGAAGATCGACTGTGGCGGTGGGTATGTGAAAGTCTTCCCCGCCGAGATGGACCAGACCGAAATGCATGGTGAATCGCAGTATTACATCATGTTCGGG…
ENSDARG00000007842	MCHR2	0.0885952	si:dkey-165n16.5 [Source:ZFIN;Acc:ZDB-GENE-100922-121]	ATGTTCTGCAGATACCTGGCTCTTGTTCATCCATTTCGCTTGTTGAGTCTCAGGACCAGATCCAGGACCATCCGCATTAACCTGTTTGTGTGGGCAGCTTCTTTCATCATGGTTCTGCCGGCCTGGGTTCATGCCAAAGTCATCCGCTTCAGGGACGGTCTGGAGAGCTGCTCACTTAACCTGGTCTCTCCCAAACAAGTGCTCTGGTACACGCTCTACCAGACTGTGACGTCCTTCTTCCTGCCATTACCTCTGATCCTGATCTGCTACATACTGATCCTCTGCTACACCTGGAGAATGTATCGCAAGAACAAAAAGGCTCACAGGTACAACACCAGCCTGCCTCGGGAGCGTGTGGTCCGCCTGACTAAAATGGTCCTGGTCCTGGTTGCGGTTTTC…
ENSDARG00000027391	ccnd3	0.262106	cyclin D3 [Source:ZFIN;Acc:ZDB-GENE-041010-110]	ATGGAGTTGTTCTGTCACGAGCGCGCCGATCTGAACTCGAGTTCCCCGGTGAAGAGCGCGCCGATTCGGGCCTTCAGAGACGCGGTTCTAACCCGGGACACCCGAGTCCTACAGAACCTGCTGAGCCTGGAGAAGCCGAACATCAGCGGAAAACACATAGCCGGCGCCGAGAGCGAAGAGCTGCTGCGCATGCGCAAGATCCTCACCGGCTGGATGCTGCAGGTGTGTGAGGAGCAGAAGTGCGAGGAGGAGGTGTTTCCTCTGGCCGTTCATTACCTGGACAGGTACATGTCCCAGAGTGCCGTGCGGCCGTGTCATCTGCAGCTGCTGGGCTCCGTCTGCATGTTTCTGGCCTCCAAACTGCGGGAGACTGTTCCTCTGAGCGCTGAAACACTGAGC…
ENSDARG00000045025	ift52	0.36356	intraflagellar transport 52 homolog (Chlamydomonas) [Source:ZFIN;Acc:ZDB-GENE-040614-3]	ATGGACAAAGAGCAAAGAAATATCGTTGTTTTCAACGCATCCAAGAGAGAGCTTTTCACCAGCAGCTCAGGATACAAGTCCTTACAGAAGAAACTCCGAGCTCAGTGGAAGATTCAAAGCATTAAAGAGGAGCTGACGTTGGAGAAGCTCCAGGGAGTGAAGTTGTGGATCACCGCAGGTCCTCGAGAGAAGTTCACTGCTGCTGAGTTGGAGGTTCTTAAGCAGTATCTGGACAGTGGTGGAGCTCTTCTGGTGATGCTCGGAGAAGGAGGAGAACTGAAATATGACACTAACATCAACTTCCTCCTGGAAGAATTTGGTATTATGGTTAACAATGATGCAGTGATACGGAATGTCTATTACAAATATTTCCATCCTAAAGAAGCGCTTGTGTCCAAC…
ENSDARG00000103663	NINJ1	0.316373	si:ch1073-278o19.1 [Source:ZFIN;Acc:ZDB-GENE-141216-96]	ATGGCTTCAGAAGCGATGGAGTTGAATGGAGGTGTAAACCGAAGGGATGATCCAGGAGCGCGTCCTCAACAGGGCCGCATGTCAAGGAACACCCCGCTTAACATGAACCATTACGCCAACAAGAAGAGTGCAGCGGAGAGCATGCTGGATATAGCGCTGCTGATGGCCAACGCGTCCCAGCTGAAGACGGTGCTGGAGCTCGGACCCTCCTTCTCCTTCTACATCCCCCTCATCACCCTCATCAGCATCTCCCTCACCCTGCAGATCATCGTGGGTATCCTTCTCATCTTCATAGTGAAGTGGAATCTGAACGACTCAAGTAAACACTACATACTGAATCTCCTGGAGAACATCGTCACCGCTCTCGTCTTCATCGTTGTTGTAGTCAATGTTTTCATC…
ENSDARG00000060854	kctd3	0.168095	potassium channel tetramerization domain containing 3 [Source:ZFIN;Acc:ZDB-GENE-060503-169]	ATGGCTGGGACTGGGAACAGCTCAACATCTGGAATGGGTGACATCATCCAGCTGAATGTTGGGGGAACGAGATTTAGCACATCAAGGCAGACTCTGACATGGATTCCTGACTCTTTCTTCTCAAGTTTACTTAGTGGGAGAATATCAACGCTACGGGATGAAACTGGAGCTATCTTCATTGACAGAGACCCAACAGCGTTTGCACCCATTTTAAACTTCCTTCGAACTAAAGAATTGGACCTGAGAGGGGTTAACATAAGCATCCTGCGACATGAAGCTGAGTTCTATGGTATTACACCTTTAGTGCGACGCTTACTGCTTTGTGAAGAACTGGAGAGGTCCTCTTGTGGAAGTGTGTTGTTTCATGGCTACCTCCCTCCACCAGCTCTGCCGGCGCGA…
ENSDARG00000096843	zgc:193593	0.285521	zgc:193593 [Source:ZFIN;Acc:ZDB-GENE-080723-21]	ATGATTTTTGGTTTCCCACGTCCTACTGCAGGATACATTCGTTACTTGCAGACGTCAGCCGTACAAACAGTGACCAGCAAGTTCCAGGATCTCATATTGCCCCGGGTGGCTGTTGTTTTGGGTGCTTTGGGTATTGCGATGTCTGGCTACAGCTCTCGCCAACTCACTTTTCACCACCGACCATCCACCCGCATCCTGCAATGGATGTCCAGACCTGCCATGAATGCCGATAGTCCTGGATCCCCATCAGCTAAAGCCCGTCTGGCTCCGGCCAATGCTGGCATGGCATCCATTAAAAATGACCAACAAGAAGAACCAATCAAAAACATCAGTGACACCCAGCAGCCTGTGAAGACATAA
ENSDARG00000035852	cart3	-0.321788	cocaine- and amphetamine-regulated transcript 3 [Source:ZFIN;Acc:ZDB-GENE-120223-5]	ATGACCATGGAGAGTTCCAAAATCTGGTCGACAGCGATGGTTTGCGCTGTGCTGCTCTCCTGCATACAGGCTGCAGAAATGGACTTTGACAACGAATCTGACTTAGAAACGAGAGCTTTGAGAGAGTTTTACCCAAAGGACCCGAATCTGACCAACGAAAAGCAGCTCCTCGGGGCTTTACATGATGTGCTGGAGAAACTGCAGAGCAAACGGATCTCACTGTGGGAAAAGAAGTTTGGGCGCGTTCCTACATGCGACGTCGGAGAGCAGTGCGCCATCAGGAAAGGATCGAGGATCGGGAAAATGTGCGACTGTCCACGTGGAGCGTTTTGCAATTACTTTTTGTTGAAGTGTTTGTAA
ENSDARG00000114894	znf1026	-1.60326	zinc finger protein 1026 [Source:ZFIN;Acc:ZDB-GENE-110913-157]	ATGGCGTTTATTAAAGAGGAGAGTGAAGATGTGAAGATTAAAGAAACATTCACAGTCAAACAGGAAGATCTGCAGGAACAAACAGAGAAACCATTCATGTGCACTCAGTGTGGGAAGAGTTTCCGCCAAGCATCATCACTTAATAAACACATGAGGATCCACACTGGAGAGAAACCATTCACATGCACTCAGTGTGGAATAAGTTTTAACTGCTCATCATACCTTAAACAACACATGAGGATCCACACTGGAGAGAAACCATTTACTTGCACTCAGTGTGGGAGGAGTTTCAACCGCTCATCAAACCTTGATCACCACATGAGGATCCACACTGGAGAGAAACCATTTACTTGCACTCAGTGTGGGAAGAGTTTCAACCGCTCATCAAACCTTGATCAA…
ENSDARG00000016721	sdha	0.890772	succinate dehydrogenase complex, subunit A, flavoprotein (Fp) [Source:NCBI gene;Acc:393884]	ATGGCTGCGGTGTGCGCTGCATCCCGTGTCCTCGGGACAAAGATTTTGTCATGTAAATCTCTACCAGCAGTGTGCCAAGCGAACCGTCAGTTGCATTTCTCCATCTATGGAAAAAGGGGAGACGCAAAAATCTCAGATGGAGTCTCCAATCAGTATCCAGTAGTAGATCATGAGTTTGATGCAGTCGTGGTTGGAGCTGGCGGTGCCGGGCTGCGTGCAGCGTTCGGTCTGTCTGAGGCCGGCTTCAACACTGCCTGTGTCACCAAACTTTTCCCAACACGCTCGCACACAGTGGCTGCACAGGGTGGCATTAATGCTGCGTTAGGCAACATGGAGCAGGATGACTGGCGTTGGCACTTTTATGACACGGTGAAGGGCTCTGATTGGCTGGGAGACCAG…
ENSDARG00000099518	si:ch211-119e14.1	0.142366	si:ch211-119e14.1 [Source:ZFIN;Acc:ZDB-GENE-141216-162]	ATGGCGTCAGGAACGGTTGACAGCACTCCAACTGTCCTTGCCCTCCTCTTCATATGGGTCATCCTTGTTCTGGCTCTGGTTTACTTTTACAGAAAACTAAACACAGAAACGAACGGCCAATACACTGTCCAGCGGATGGTGTTTGCCCCCGGCGGCCTGCGGGACCAGCTGAGACAAGGAGTCGGCGTCGTGGAAAACAGATTTGACGTCCATATTTGGCCTCAACCCCGTGAAGATGAAGAGAACATCAGAGACAAAGATGAAGATGACGAAAATGATCAAGACAAACAAAACGACACCTGCACGGAGGAGCGAGAGCAGGAAAACCAGGAGGATAAAGATGAGGATTCCTCAAGCGATTATTCCAGCGTTGACCTGAGGGAAAGAGCAAAGATGCAG…
ENSDARG00000100524	abca3b	0.911356	ATP-binding cassette, sub-family A (ABC1), member 3b [Source:ZFIN;Acc:ZDB-GENE-050517-2]	ATGGCCGTGTGGCAACAGTTTGGATTGCTCCTCTGGAAGAACTATATTCAGCAAAAGCGTCAGATCCTGGTCACACTGGTGGAAATCGCTCTGCCGCTGCTCTTCTCCGCCATCCTGATCGTCCTGCGGCAGAAAGTGTCTTTCACCAACTACCCGAATGCCACACACTACCAGAGCTTCCCTCTGAACGGCCTGCCGCCACTGCTGTGCTACCAGCAGCTGCAGCTGGCATACGTGCCCGCAAATGCCAGCGTGGTGCAGCAGATCGCACAGGACGTCCAGCAGAACCTGCAATCATGCATCAAAAACGTTCGTGGCTTTGAAACGGAGGAGCAGTTTGAGGAGTTCGTGAAAACTGATCCAGAGTCAGGCAAGATTTTGGCAGCCATTGTGTTTGAA…
ENSDARG00000088318	ubap2a	0.342593	ubiquitin associated protein 2a [Source:ZFIN;Acc:ZDB-GENE-070424-16]	ATGATGAGCTCAGTGGGCGTCGAACGAGCCCGGGGCACTCGGGACAAAGCGCTGCCCACTACCACACAGACCACACAACCACAGAAACAGCTTCAGGCTACAGCCGAACAGATCCGTCTGGCCCAGATGATCTATGACAAGAACGATGCAGATTTCGAGGACAAAGTGAAACAGTTAATGGAGGTTACAGGGAAGAACCAAGACGATTGCATGGTTGCTCTTCACGACTGTAATGAGGACGTCAACAGAGCCATCAACTTCCTGCTCGAGGGAACATCTGATGCGACCTCTTGGGAAACGGTGGGGAAAAAGAAAAGTATCGGGAAGGATGGACCCTCGTCTGAGAGTAAGGAAAACAAGGAAAATAGGGAGAAGAAAGAGAGGGAAAGCAGCAAGGGT…
ENSDARG00000102058	si:dkeyp-11e3.1	-0.37308	si:dkeyp-11e3.1 [Source:ZFIN;Acc:ZDB-GENE-141222-55]	ATGGAGGAGGATCTAATGAACCCAGTGGCTAAGAAAACTAAGGAGCAGTCCGGTAGTGTCCTTCTCACCTACTTCCAAGGAGACATCAACAGCATGGTGGATGAGCATTTCTCCCGGGCTCTGAGTCAAGCGGTGAAACCAAAGGAAAAGTCTGCTCAGACAAATGGATCCAGTCAATGGGAAGCACAGTCACAAAGCAGGTTTCAACCCATGTTTCCTCCAGAACATCTCTGGTTAGGAACAAGCAGTGAGTCTCATTCAAACTATCACATGTCACCGAATCACCCTGCAAACTGTGGGATTTTGTGGCCAGGGGATTCAAGGCATGGTATGGGTCTCGCTCTGCCCCCCATGATGTACCCCTCTGTTTCGTGTCCTGATGGGTTGATAGCGCCAGAG…
ENSDARG00000043986	setd6	0.280156	SET domain containing 6, protein lysine methyltransferase [Source:NCBI gene;Acc:322348]	ATGGCGACGGAAGCAAAAAGACCAAAGACAGGTGATGAAAAGAGTGTGCTGGAGCCCCTGAACAACTTCTTGCTGTGGTGTGAAAGTGTGCAGCTCACTCTCAGCGATAAGGTGTACTTAAGTAAAGAGGGTACAGCAGCAGAATATGGTATGCTTGCCAAAGAGGACATTGAAGAGGGACACGTCCTGTTCACCATTCCCAGAGATGCTCTTCTGCATCAGGGCACTACCAAAGTCAAAAAAGTGCTGGAAGAAGGAAAGAAGTGTTTGGAGAGTGCGTCAGGCTGGGTACCTCTTCTTCTGAGTCTCATGTATGAGTACACCTCTTCAACATCCCACTGGAAACCATATTTGTCTCTTTGGCCAGATTTTAGGACTCTGGATCAACCCATGTTCTGG…
ENSDARG00000043857	ufm1	-0.940945	ubiquitin-fold modifier 1 [Source:NCBI gene;Acc:322756]	ATGTCGAAAGTAACGTTTAAAATCACGCTGACGTCGGACCCGCGGTTACCATATAAAGTATTAAGTGTTCCTGAGAGCACACCATTCACAGCGGTTTTGAAATTTGCAGCAGAAGAGTTTAAAGTGCCTGCAGCTACCAGTGCCATCATTACAAATGATGGCATTGGAATCAATCCGGCGCAGACAGCAGGAAATGTGTTTTTGAAACACGGCTCAGAACTACGAATCATTCCCAGAGATCGGGTTGGAGGAGGTCACCAGCCCAGGATGTGA
ENSDARG00000038405	zgc:153921	0.0241632	zgc:153921 [Source:ZFIN;Acc:ZDB-GENE-060929-816]	ATGGCGTCACTTCTGATGTCCCTGAAGCAGCCGATCTGCATCAGCATGTGTGTTTATCTATGGCTGGCGGTGCTCGCTGTAGTCAACACCGAGGAAATATCAAAAGCCAGAGATGAGACTGAGTCTGCAAATGAAGAAACCTCAGGACTTCACATCTTAACATCGAGAAGAGTTAAGAAGAGTCCAGAGATACTGCAAGTGGCAGCTCTAGGAAGACCTCTGTATCCTGGTATGCTTTATGACGCCCGCAGTGATTCCTTCATTCCAGGAGTAACGCTCTGGGATAATAAATTACTGACTGAAGATCTAAACAGCCATCCTCAGACCAGAACAGACCTGAAGTTCAGCAGCTCTGACTCTTTCTCAAGCAAATCCAATCTTCTGGATATCAGTAGTTCC…
ENSDARG00000099920	zgc:163040	0.848057	zgc:163040 [Source:ZFIN;Acc:ZDB-GENE-070424-79]	ATGTCCGGAAGAGGCAAAGGCGGTAAAGGACTGGGAAAAGGTGGCGCTAAGCGTCATCGTAAGGTTTTGCGTGATAACATCCAGGGAATCACCAAACCCGCCATTCGTCGTCTCGCTCGCCGTGGTGGAGTCAAGCGTATCTCTGGTCTGATCTACGAGGAAACCCGTGGCGTGCTCAAGGTGTTCCTTGAGAACGTGATCCGTGACGCTGTTACCTACACTGAGCATGCCAAGAGAAAGACCGTGACCGCCATGGATGTAGTTTACGCGCTGAAACGACAGGGACGCACTCTGTACGGGTTCGGCGGTTAG
ENSDARG00000079779	radil	0.150699	Ras association and DIL domains [Source:NCBI gene;Acc:562363]	ATGTTCTACGGTTCCTCATCTGCCAGCATGTCTCTGCCCTCCAAGAACCGCCTGAAGCGCCAGAGTCGCACTTTTACGCAGGTTCTGTACCGGACACTGAGTTACCGGGACCGCCGCTCTGTGACCGACTTACCTGAGCAGGTGCGTGATGATCCAGCGGAGCTCTCCACCCAATCCTCCGCCCCAGGTGTGCTGAAGATATTTGGTGATGAAATCAGTGCCGGCGCCAATTACAAAAGTGTTCTTGCTACACCTCGCTCCAGCGCCCAAGAGCTGATCAAAGAGGCGCTTGAGCGTTACTCTCTGAACAAGACCTCTGCCTGTAATTTTGTGTTGTGTGATGTGATCGGACGGTTTGAGGGTCCTGACCGGCGGTGGCGGACTGAGTGTCTTCGGGCG…
ENSDARG00000096616	si:ch211-255p10.3	-0.19126	si:ch211-255p10.3 [Source:ZFIN;Acc:ZDB-GENE-121214-339]	ATGCCAGAAGAAGTTCCTGCTCAGTGCAAACTCCCCAAAGAGGAGCTGGACAAATGTGTTCAGGGTAAAGGTGCAGAGGCCTGTAAGGAGCTGCTGGAGGCTTTCAATGCCTGTGTGAAGGGAGCCACAGCGGCCTCCTGA
ENSDARG00000097637	si:ch211-246i5.5	-0.323563	si:ch211-246i5.5 [Source:ZFIN;Acc:ZDB-GENE-131121-529]	ATGAGGAGAAAAACAATAGCGAAGCGCATACTGTACAATGGATACGAGAGATACGAAGAGACAGCCGAGGAAACGGGCGCTAGGGCGAACCACGTCTTCAGTCAAGAACCGGCGAAGAGGAGAAAATGGAGAGGACTAAATGGAGAGGACATCTCACCTTGCAATGTTGACTACATCAAGTTCAAAACAAAGGCTTTTGAGGTGGATAAAGCCCTTGGAGATGCAGCTAGGGATACAGACTTTACTATGGAGGTACTCGGAAGCCTCCAATCACGTTCAAGGGCGGAGCTAATTGCCATGGTGTTGAGTATGCAGAGAGAGATGGACGGCCTCCGAGAGCAGATCAGGAGCCTCACAGCTTGTGGGAAGTTGGCTCAGACACTTGAAGAGTTGATCGAG…
ENSDARG00000079731	kif13ba	0.533034	kinesin family member 13Ba [Source:ZFIN;Acc:ZDB-GENE-070521-1]	ATGGGTGACGCTAATTTGAACGACTCCAACGTCAAGGTGGCGGTTCGGGTTCGGCCCATGAACCGGAGAGAAAAGGACCTGAACACAAAATGCGTTGTGGAAATGGAGGGGAATCAAACATTTCTGTACTCAACAAATCTGGGAAAAGATTCCAGCAGGGGTCAGCCAAAGACCTTCGCCTATGACTACTGTTTTTGGTCGATGGATGAGTCAGAGACAGAGAAGTTTGCAGGTCAAGATGTAGTGTTTCAGTGCCTTGGGGAGAGTCTTTTGCACAATGCCTTTCAGGGTTACAACGCCTGTATTTTTGCATATGGGCAGACTGGATCGGGAAAGTCGTACACCATGATGGGTTCGGTTGACCAGCCCGGCTTGATCCCCAGACTGTGTAGTTCCCTG…
ENSDARG00000013207	zeb1b	0.0819028	zinc finger E-box binding homeobox 1b [Source:ZFIN;Acc:ZDB-GENE-010621-1]	ATGGCGGATGGCCCCAGGTGTAAGCGCAGAAAGCAGGCGAACCCGAGGAGGACAAACGTGAGTAACTACAGTCATGTGCTGGAGGGCCAGTCAGACTCCGATGATGAAGATAAGCTTCACATTGTGGAGGAGGAAGGGAGTCTCCTGGACGGGGCTGACTGTGACAGCGTGGCCCCTGACGATGACCCCAACGGGACCGCTGACCCTGACGGCAGATGGGACGATGTGAAAGAGGAGTGCGTGTCGGATGAAGATGAGAGGAGCAGAGATGCTTTGGTTGAGGAGATGCTCCAGCAAGGAGACACCGCAGTCATCTTTCCAGAGGCTCCAGATGACGAACCGCGACAGGGCACACCAGAAACCAGCGGACATGATGAAAATGGCACGCCAGACTCATTT…
ENSDARG00000100620	taok2b	0.149171	TAO kinase 2b [Source:ZFIN;Acc:ZDB-GENE-110603-3]	ATGCCGTCGAGTGTGCGGGCTGGGAGTCTCAAGGACCCGGAGGTGGCGGAACTTTTTTACAAGGAGGATCCTGAGAAGCTCTTCACAGACCTGCGTGAGATCGGCCATGGCAGCTTCGGAGCCGTCTACTTTGCCCATGACATCCGCACCAATGAGGTGGTGGCCATCAAGAAGATGTCCTACAGTGGCAAGCAGTCTAATGAGAAATGGCAGGATATTATCAAAGAGGTGAAGTTCCTTCAAAAGCTGCGGCACCCCAACACTGTGGAGTATAGAGGCTGCTACCTGCGCGAACACACAGCATGGCTGGTGATGGAGTACTGTTTGGGCTCTGCCTCGGATTTGCTGGAGGTGCACAAGAAACCATTACAGGAAGTGGAGATAGCAGCAATTACCCAT…
ENSDARG00000114534	hist1h4l	0.83509	histone 1, H4, like [Source:ZFIN;Acc:ZDB-GENE-070927-10]	ATGTCTGGCAGAGGTAAAGGTGGTAAAGGGCTTGGAAAAGGAGGCGCTAAGCGTCACCGTAAAGTTCTGCGTGATAACATCCAGGGCATCACCAAACCCGCTATCCGTCGTCTCGCTCGCCGTGGTGGAGTCAAACGTATCTCTGGTCTGATCTACGAGGAAACTCGTGGTGTTCTCAAGGTGTTCCTGGAGAATGTGATCCGTGATGCTGTTACGTACACTGAGCATGCTAAGAGAAAGACCGTGACAGCCATGGATGTTGTCTACGCGCTGAAGAGACAGGGACGTACTCTGTACGGTTTCGGAGGTTAA
ENSDARG00000004167	zgc:110366	-0.18679	zgc:110366 [Source:ZFIN;Acc:ZDB-GENE-050417-302]	ATGGTGACAAAACCCACTAGCTGCACTGCGCTGTCCTGTCCAGCGGTACCACTACACAATGGACTGAACATTCCCATTCTGGGTTTGGGTACATCTCATTATGGAGGCTACAGTCATGAAGCAGTGCTTTATGCTCTACAGGAGTGTGGCATAAGGCACATCGACACAGCTAAGCGCTATGGTTGTGAGGAGGCTCTGGGAAAAGCAGTGACTGAGAGTGGAGTACAGCGGGAGGAACTCTGGATCACCACCAAACTATGGCCTGGAGATTACGGCTATCAGAGCACCAAACAAGCCTGTCGGGATTCATGTGCCAGGCTGGGGGTAGATTATTTAGACCTGTACCTGATGCACTGGCCGGACTCCATGGTTCCTGGTCGCTCCAGTCAAGAGGTTCGA…
ENSDARG00000037097	slc7a2	0.58402	solute carrier family 7 member 2 [Source:NCBI gene;Acc:494041]	ATGCTAGAACATTGCCTCACATTTGGTCGCTCCCTTGTGAGGAGGAAGAATGTGGACCAGGGCTGTCTGGAGGAGTCCAAGCTGTGCCGCTGCCTCTCAACTGTTGATCTCATTGCTCTGGGGGTTGGAAGCACACTGGGGGCCGGTGTCTATGTACTCGCTGGTGAGGTGGCCAAAGGCAGTTCCGGCCCCAGCATCGTTGTGTCCTTCCTCATCGCTGCATTAGCATCTGTGATGGCTGGTTTGTGCTATGCTGAGTTTGGTGCCCGGGTACCCAAGACTGGCTCTGCCTATCTGTACAGCTATGTGACGGTAGGAGAGCTCTGGGCTTTCATCACCGGATGGAACCTCATTCTGTCATACGTCATCGGCACTTCCAGTGTGGCACGTGCCTGGAGT…
ENSDARG00000097292	slc26a6	0.065215	solute carrier family 26 member 6 [Source:ZFIN;Acc:ZDB-GENE-081105-83]	ATGGACAATGAGGGTTTTTCGCCGAGTGACAACAGTGTCAGTGTGGTTTATGGTTTAAATGAATCCCATCTCGACATCCAGGGGCAGCGCAGGCCGAAGCAGAGGCGCTCAGTTTGGGGGAAACTGAAGGAGGAGCGCTGGTGTTCATGGGCGAGGCTGAGGATGTGTGTTCTGTCTGCAGCTCCACTGCTGTCATGGCTGCCGCGGTACTCGATTAGGAGAGACGCGCTCGGAGATCTGATCTCGGGCATCAGGATGGCTAATGCTCTGCTGACTGCCGTTCCTCCTGTGTTTGGACTGTATTCATCTTTCTACCCTGTTCTTGTCTATTTTGTGTTTGGTACATCAAAGCACATCTCTGTGGGCACTTTTGCCATCATGTCTGTGATGGTGGGCACA…
ENSDARG00000102998	taf6	-0.0432163	TAF6 RNA polymerase II, TATA box binding protein (TBP)-associated factor [Source:ZFIN;Acc:ZDB-GENE-040912-23]	ATGGCAGAGGAACGCAGACAGAAGCTGTGTTCTGTGATCCTGCCCACTGATTCCATGAAGGCAATGGCTGAGTCGGTGGGTATAGGCTCACTGCAGGAAGACAGCTGTCTGACCCTCAGTGAAGAAGTTAGCTACAGGATCAAAGAGATTGCACAGGATGCATTGAAGTTTATGCACCATGGGAAAAGATGCAAACTTACAACTGGTGACATTGATCATGCCCTTAAACTGAAAAATGTGGAGCCACTGTATGGATTCCAGTCCGAGGAGTTCATCCCATTTCGCTTTGCAAGTGGAGGTGGCAGAGAATTGCACTTTTATGAAGAAAAAGAAGTGGATCTTAGTGACATCATTAATACACCCTTGCCTCGTGTACCTTTAGACGTTTCACTAAAAGCT…
ENSDARG00000015998	wdhd1	0.288586	WD repeat and HMG-box DNA binding protein 1 [Source:ZFIN;Acc:ZDB-GENE-030131-1665]	ATGCCTTGTGAAAGGAAGCCCATGCGTTATGGTCACTCTGAAGGCCACACTGATGTCTGCTTTGATGACCAGGGAAAATGTATTGTGACCTGTGGGAGTGATGGGGATGTCCGCATATGGGAAAGTCTGGATGACGACGACCCCAAGTCCATAAATGTCGGGGAAAAGGTCTATTCTGTAGCCTTGAAGAATGGAAAGCTGGTAACGGCGGTTTCCAACAACACGGTTCAGATTCACACTTTCCCTGATGGAGAGCCAGACGGCATTCTCACTCGATTCACCACCAACGCAAACCACGTCACCTTCAACAACAGCGGCTCAAGGGTGGCTGCAGGTTCGAGTGACTTCCTGGTGAAGATGGTGGAGGTGGCCGACAGCAGTCAGCAGAAGACCTTACGT…
ENSDARG00000073810	thbs2b	0.400497	thrombospondin 2b [Source:ZFIN;Acc:ZDB-GENE-100623-1]	ATGATTCTCCGAAGATGTTTCCGATTGTTGGCCCTTTTGCTTCTGTTCACCTCTGTTAAATCTCAAGATGCACAATTGGAAGATGAGACCATATTTGACTTATTTGAATCCAGTGGGATCACACGCAAGACCATCGGAGTGAAGCTTTTTAAGGGTCTGGACAGCGATGCTCCAGCATATCGCTTCATCCGTTTTGACCAGCTGCCCTCTGTCAGCTCCACAGCGCTACAACAACTTCTTCTGCAAATACAAAACAATGAAGGCTTCATTCTGACAGCCACATTGCGCCAGGACCGTACATCTCGTGGCACCATTCTTGCACTGGAAGGCCCAGGAGAGCGCAGGCAGCTTGAGATTGTTTCAGATGGCAGAACCAACACTCTAGATTTGGTGTATTGG…
ENSDARG00000018968	acvr1ba	-0.00083963	activin A receptor type 1Ba [Source:ZFIN;Acc:ZDB-GENE-980526-527]	ATGCTAAGAGATGGGAATGTTGCAGTCATGCCTCCTCGACGAACTGCTGTAGCCTTGCTCGCCCTGTGTGGATTACTAGCGGTCGGCGATGCTCTCAAGTGTAACTGCACTGCTTGTGAGAGCACAGGTTATGTGTGCGAGACAGATGGGGCCTGCATGGCCTCCACATCCTACATCAATGGGCAGGAAGAGCAGCAAGTACGGATCTGCATCCCTCGGGTCAGCCTGGTTCCTCCTGGACAGCCCATCTACTGCTTGAGCGCTAAAGGCCTGCTCAACACGCACTGCTGTTACACAGACTTCTGCAACAGCATCAACCTCCAGATTCCCAATGGGATTGCTGATGGTAAAGGAGGTAGTTGGGGTCCGGTAGAGCTGGTGGCAGTGATAGCAGGCCCG…
ENSDARG00000057410	rxfp3	0.1034	relaxin family peptide receptor 3 [Source:ZFIN;Acc:ZDB-GENE-080723-67]	ATGGAAAAGACTTCTGACATCGAGCGCGCCGAGTACGCGTCTGGAAGTCTCCCGTTAACAGAATACAACGCGAGCTTCACGGTGAACAGGACTAATCTTTCGTGGACTGACTTTCAGGATCTCGGAGATAAACCCGACTTCATGGGAGACGGATCTGCGGTGCTGAGAATAATCATCTCTATTATTTACTCGGTCGTGTGCGCACTGGGTTTAATCGGAAACATCCTCGTCCTGTATCTCATGAAGTCTAAGCAGGCATGGAAGAAGTCCTCCATCAACCTGTTTGTGACCAGTTTGGCGGTCACGGACTTTCAGTTTGTTTTGACGCTTCCCTTTTGGGCTGTGGAGAACGCTATGGATTTCACGTGGCTGTTTGGGAAGGCGATGTGTAAGATAGTT…
ENSDARG00000079219	mfn1b	0.561268	mitofusin 1b [Source:ZFIN;Acc:ZDB-GENE-040426-1553]	ATGGAGCAGTTAGATCCCTCTCCGTTAAAGCGCTTCGTTCTGGCCAAGAAGAAGATCAGCGAAGTGTTCGAGCAGCTCCTAGTTTACGTTCAGGAGGGTTGCGAGTTTGTAAAAGAAACCTGTGCCAATGAGTCGTTGGAGAATATTGCCAACAAAGACCAGTTGGATGAAATCGAATCGTACACCAGCAAACTGTCCATCATTCAGGAGGTGTTGGCTCGCAGACATATGAAGGTGGCTTTCTTCGGCAGAACAAGCAATGGTAAAAGCACCGTCATCAACGCTATGCTGCGTGACCGTGTGCTGCCCAGCGGCATCGGACACACGACTAACTGCTTTCTGAGTGTGGAGGGAACAGATGAGGACAAGGCCTTTCTGAAGACTGAAGGCTCCGAGGAG…
ENSDARG00000058960	otol1b	0.519081	otolin 1b [Source:ZFIN;Acc:ZDB-GENE-080416-3]	ATGCTCTCATCTCTCCTCTTTCTCGACAGACAGAAAATGGGGATGTTCTGTGCACGCTCCGTCTTGGTAACTGTTTTGGCACTGACCTTTATAATCCTGTGCGACACATTCAAACCCACTCAGAGGCCAAAGTATCAGTACACCAAGAAACCCCCTAGAGAGGTGGTCCAAACCACCACATATGCAGGAAAGCCTACGGTCACAGCACGGATTGTGGACTACACGAAAACACGAGAGCAGCGCACCCCTGTGTACGTGACAGAGAGCACTACAGTGACTGCTGACAGCTACATAGACTACCCTACAGACACCAGCGCATCTCCCACCGCAGCCAAAGACAACTACACGCTAGACTACAACGAATGCTACTTCAACTTCTGCGAGTGCTGCCCACCGGAG…
ENSDARG00000092892	si:dkey-23c22.5	-1.55674	si:dkey-23c22.5 [Source:ZFIN;Acc:ZDB-GENE-081105-147]	ATGTTCGCTTTAACTATTTTTATTCTTATTTCAATTATTGTTCCTCTGAACTATGATCTTTGTTCTTGTCAATGTGCTCGGGCTGAATATGAGATAGACTGCCAGTGCTGCCCAATGTGTGCTGCAGGAAACCATGTTTATTGGGACTGCACAGATGACACCAGCACAACTTGTGTTCCATGTCCTGAATTAACTTTTACTGATGAACCCAATGGTTTAAAGGAATGCTTTCCTTGCACTGTATGTGATTCAAACCGAGGTTTAAGAGTCAACACAGCCTGCAGTCGGTCATCAGATACTGTTTGTGAGCCACTCGAGAAATTTTACTGCATTGACAAGAAGAAAAGCAGCTGTACTTCAGCTCTGCAACACTCTGAATGTAAAGCTGGACAATATATC…
ENSDARG00000068820	h2az2a	0.357826	H2A.Z variant histone 2a [Source:NCBI gene;Acc:252913]	ATGGCAGGTGGAAAAGCAGGTAAAGACAGTGGCAAAGCCAAGGCGAAAGCAGTGTCTCGCTCGCAAAGAGCTGGTCTTCAGTTTCCAGTGGGACGAATCCACAGGCACTTGAAGACACGCACTACAAGCCATGGTCGAGTAGGAGCAACAGCAGCCGTTTACAGCGCAGCCATTCTTGAATATCTCACAGCTGAAGTTTTGGAGTTGGCAGGAAATGCTTCAAAAGACCTGAAGGTGAAGCGCATCACTCCTCGACATTTACAGCTGGCCATTCGAGGAGATGAGGAGCTCGATTCCCTTATCAAGGCCACTATTGCTGGAGGAGGTGTGATTCCACACATCCACAAGTCTCTGATTGGTAAGAAGGGCCAGCAGAAAACCGCATAG
ENSDARG00000043404	rpp21	-0.725032	ribonuclease P 21 subunit [Source:ZFIN;Acc:ZDB-GENE-040801-37]	ATGGCTGGGAATATAAAAGATAAAGAAGCATTTCAACGCCTCAATTTCCTCTATCAGGCTGCTCACTGCGTTTTGGCCCAAAACCCAGAGAACATCGAATTAGCACGATTTTACTGCTTCACACAGAAGACAATCTCTAAACGACTAGTGCTCAGACAAGACCCTTCAGTGAAGAGAACCATTTGCAAGAAATGCTACACTTTACTAATACCAGGTGTCACATCAACTGTACGTCAAAAAAGAGGAAAGGGGCGACAACGTAAGACTGTTGTACGATGTCTAAGTTGTGGACTGACCAAACGATTCCCAAACAACCCGAAACATAAACTGTGGGTGGATCAACCAGAGGCTCAACTAGAAAACCAGACATCTCAAGACGCTGGTCCTTCATCTAACTCA…
ENSDARG00000037545	mtnr1aa	-0.185398	melatonin receptor 1A a [Source:NCBI gene;Acc:30667]	ATGTTTATGAATGGGAGTTCTCTGAACAGCTCTGCACTGGACCCTAGCGAGCAAGCACTTCAGCGGCCGCCCTGGGTCACTACTACTCTCGGGTGTTTCCTCATATTCACTATAGTGGTGGATATTTTGGGAAACCTGCTGGTGATTTTCTCCGTCTACAGAAACAAGAAACTTCGGAACGCAGGTAACATTTTTGTGGTGAGTTTGGCAGTGGCGGACCTGGTGGTGGCCATTTACCCATATCCGCTGGTCTTGACCTCCATATTTCACCGGGGCTGGAACCTGGGCTACATGCACTGCCAGATCAGTGGCTTTCTAATGGGCGTCAGTGTAATCGGCTCCATTTTCAACATCACCGGCATCGCAATTAATCGCTACTGCTATATATGCCACAGCCTC…
ENSDARG00000097648	si:dkey-35i13.1	-0.325099	si:dkey-35i13.1 [Source:ZFIN;Acc:ZDB-GENE-030131-8008]	ATGAGTGCCCGGACCTTGGAGAGACTGGCGCTTTCCATTCCCCACTGTGCCTTAAACGGAACCGGCAATGGCACCTGCTTCGACCGGGTGGATCAGCTGTTCCAGGCGTTCTCCTCCACCGCCGTGCTTTTCGTGCTCATCACGATGATTATCGGGATAATATTCGTGTCCGTCACCACCTTCCACTTTCACAAAAGCAAGATGAAGAAGCGCAAGATACAGAAAGCGCAGGAGGAATACGAGCGCGACAACTGCAGTCCCAAAGCGGCCAAAGGAAAGCCGGCGGTCCGGCAGTGCATCATGGTGAGACCCCCTACGGCAGTGCGGAAAAGTGATCCAGATCCCGGCCTGACGGAGGACACTGGACTCTCAGGACATCAGCCGAAGGATGATAACTTG…
ENSDARG00000100666	ep300a	0.218517	E1A binding protein p300 a [Source:ZFIN;Acc:ZDB-GENE-080403-16]	ATGGCCGAGAACGTTCTGGACTCTGGCCCGCCTTCAGCCAAGAGGCCTAAACTCTCATCCCCGGCTCTCTCCGCCTCAGCCAGCGATGGAAACGATTTTGGCTCTCTTTTTGACCTGGAGCATGACCTTCCAGACGAGCTGATCAGTTCCTCAGAACTGAGTCTTGCAAATGGAGGGGACCTCGGCCAGTTGCACACCAGTTTGGGTAGTGGGGGCGGAGTCATTGGAGGAGCTGTGTCCGGTGGTCAGGATGCAGCAGCCAAGCACAGGCAGCTCTCTGAGCTTCTCCGACATGGATCCACACCTGGAGCGCAGCAGCAGGGTGCGATGGGTAACCCAGGAGGAGCCTCAATGGGACTTTTTGGGAATATGAAGGTTTCTCCGGGTACCCAAAGCATG…
ENSDARG00000068822	purba	0.263248	purine-rich element binding protein Ba [Source:ZFIN;Acc:ZDB-GENE-060531-100]	ATGGTGAAGATGGCGGATGGGGATAGTGGGAGTGAGCGCGGTGGAAGCAGCGGCGGCGGCGGCGGTGGTGGCAGCGGCGGAGGAGGAGGGGGTGGAGGCAGCGGATTCCAGCCTTTCCAAAGGGATCAAGAGACCCAGGAGCTGGCGTCCAAACGCCTTGACATCCAAAACAAGCGCTTCTACCTGGACGTGAAGCAGAACTCGAAGGGCAGGTTCATCAAGATCGCCGAGGTCGGCGCGGGGGGCTCCAAAAGCCGCTTGACGCTTTCCATGTCAGTCGCGGCGGAGTTTCGGGACTACCTGGGGGATTTCATTGAGCACTACGCGCAGCTCGGACCCAGCACCCCGGAGCAGATCGCTCAATCATCCGGCGGAGAGGACGGAGGGCCTAGACGGGCC…
ENSDARG00000095674	tmem123	-0.00262311	transmembrane protein 123 [Source:ZFIN;Acc:ZDB-GENE-050419-69]	ATGAACCTCTGCTTATGGTTGAACCTCATAACATTTTCCGGTCTGCTTTTGTCGTTGGACACAAGAGCTCATCAAGCTGAAGAAGAGCCGCTGACTGCCTCAAACATGTCCCACTATTCAACACACCTCTCCAAAGCTAAATCCATCACCCCGACTGAAGCATCTGTGAACACGCTGCACATCTCAACACCCAGCAAACACCTGATCTCTGCATCTATAGGCGTTCCTCCAGGTCACCTAACAGCAGGTGGTGGATTTGATGCGGGTAGTTTCCTCGGTGGTATGATTCTGGCCTTTATCATCATACTGGCCGTCGCTGTAGGGTACAGGCTGTTCTGCTCAAAACGGGCGATTCGCTACAGGGTCATCGAGGAACATGATGCCATCATTTAA
ENSDARG00000078233	ctnnd1	0.445189	catenin (cadherin-associated protein), delta 1 [Source:ZFIN;Acc:ZDB-GENE-110208-9]	ATGGAGCAGTGTGAGAATGCCGCATCTCTCCTGGCCTCCGTGCGAGAGCAAGAGATGCAGTTTGAGCGTCTGACTCGAGCTCTGGAGGAGGAGAGGAGGAGCGTGGGGCCGTCCGGTACCCTACCCCGCCCCCTCCCCACCCTGCAGAACGGCCGTATTACTGGTGATGCAGAGTTAGAACGGCTCAAATTGAGTGAGGGATACATAAACGGGACCCAGTACAGGATGTTGGACCCTGGTCATATTGTTGAGTCGGTCACAGTTGAGTCGGACCCTCATGAGGCGTTGCCTATTATTTCAGTCGAAACTGGTGACGATGGCACCACACGTCGCACCGAGACCACAGTAAAGAAGGTCACAAAGACGACCACCACACGAACAGTCATTCCATCAGTCTCT…
ENSDARG00000003449	pde10a	-0.0146173	phosphodiesterase 10A [Source:ZFIN;Acc:ZDB-GENE-040426-1115]	ATGGAAGATGGTCCGCCTTCCACAAGCTGTTTCCGAAGGTTCACGGACTGTTTCCTTGGCTCAAGTCTGACGGATGAGAAAGTGAAGGCTTATCTCTCCCTCCACCCGCAGATGCTGGATGAGTTTGTGCTGGAGAGCGTGAGCTCGGAGACGGTGGACAGATGGCTGAAGCGGAAGAGCAGCACTCAGCCTGCAGATGACTCCTCAGCTAAAGAAGTTAGCAGGTACCAGGACACAAATATGCAGAGCGTCGTTTATGAGCTCAACAGCTACATGGAGCAGCGGCTGGACACTGGAGGAGACAACAAACTACTGCTCTATGAGTTGTGCAACATCATTAAAACAGCCACTAAAGCTGACGGATTTGCACTTTACTTCCTTGGAGAATGCAACAATAGT…
ENSDARG00000055381	bambia	-0.47136	BMP and activin membrane-bound inhibitor (Xenopus laevis) homolog a [Source:ZFIN;Acc:ZDB-GENE-010416-1]	ATGGATCGCCTGGTTTCTCTGTGGTTTCAGCTGGAACTTTGTGCGATGGCTGTTCTTCTCACGAAAGGAGAGATCAGGTGCTACTGTGACGCACCGCACTGCGTTGCCACCGGATACATGTGTAAATCAGAGCTCAACGCTTGCTTTACTAAGGTCCTGGACCCTCTTAACACAAACTCACCTTTAACACACGGCTGCGTGGATTCGCTTTTAAACTCTGCAGACGTGTGCTCTAGTAAAAATGTGGACATTTCAAGTGGAAGCTCCTCTCCTGTGGAGTGCTGCCATGATGATATGTGTAACTACAGGGGTTTGCATGACCTCACACACCCCAGAGGGGACTCAACAGACCGATACCACAGCTCCAATCAGAACCTGATCACAAGGGTGCAAGAGTTA…
ENSDARG00000091215	rpz2	-0.107171	rapunzel 2 [Source:ZFIN;Acc:ZDB-GENE-030131-9071]	ATGGCAGACAATCAGCAGATCAAAGCGACTGCGGCCAAAGTGCTGTTCTACGTGGAGAAAGTCTCCTCATTCGCCACCTCCATAAACCCTCTCTTTGGGATCGTGACTTCAGTGGTTGCTGTCGTCAGAAATGGCCTTGTCGAAGAAAACCAAGAGGCGAAAAAAGACTTCCAGGAGATCCACGATAAACTGGAAATCATCTCTGAGAAGAACAAGCAAACCCTTCGGCAGATTCGCATTGACGAAATCAACGAGACTTACGGCAAGCATGAGGAAGTCATCAAGCATCAATACAATGCTTTTAACGCCATGCTGGAAAACGTCCGAAAAGACCCTGAGAACTCAGAACGTCATATGAAGGAGTTTGAGAAGATCTACGAGAAGGATGGGATGGATCTG…
ENSDARG00000018270	olfm1a	0.146728	olfactomedin 1a [Source:ZFIN;Acc:ZDB-GENE-040718-194]	ATGTCGGTGCCTTTGCTGAAAATTGGAGTAGTGCTCAGCACGATGGCGATGATCACCAACTGGATGTCGCAAACCTTGCCCTCTCTAGTAGGTCTGAATAGCACCAAATTAAGCGTGGCACCCCCGGGTGTGCCGGACAGGAGCACTGGCGTGCTGCCTGCGAACCCTGAGGAGTCGTGGCAGGTGTACAGCTCAGCGCAGGACAGCGAGGGCAGGTGTGTGTGCACGGTTGTGGCTCCTCAGCAGACCATGTGCTCACGGGACGCCAGGACCAAGCAACTGAGACAGCTTCTGGAAAAAGTCCAGAATATGACTCAGTCCATCCAGAATCTTGACCAGAGGACTCAGAAAGACCTGCAGTATGTGCAAAGAATGGAGGTGCAGCTCAGAGGACTGGAA…
ENSDARG00000070600	dyrk3	0.151727	dual specificity tyrosine phosphorylation regulated kinase 3 [Source:ZFIN;Acc:ZDB-GENE-080219-31]	ATGATGATATTAAGCAGAAAACCAGATGGCCCCGTAACTGCAGCTCGCCACGGGGATGGTCTGTATGACTCCTACATGCGCACTGATCACATAGTGAACCAGGACGCTGATGTGAATGGACAGAGTCCCTCAGGACTGCCCCCTCTCCCCAAACACACTGGTGTCATCAAGCCTACAATGAAGGATCACCAAGCAATCCGGGGAGGACAGATGAAGGTGAAGTATGTTTACGAGGACTCCTACAACCGCAAACTCAATGGTGTGAGCCAGCACAATGGCACAAGCCAAGTACCAGCAAAGCCCCCACCTGCAATTTCCAAAGAGAGAAGCGTGGACAGCAACAGCTCTGTGAAATCCTCAGAGAGCTCAACAAAAGTCACAAAGCTGGGCAGCCCAATG…
ENSDARG00000006891	kcns3a	0.243101	potassium voltage-gated channel, delayed-rectifier, subfamily S, member 3a [Source:ZFIN;Acc:ZDB-GENE-080723-45]	ATGGTGTACGGGCAGTTCCTGCACCGCCGAGGCCCCGAGGAGAGCTTCATCAACCTCAACGTCGGTGGTTTTAAGCAGCAAGTGGAACGGGTGGTCCTCCAACGCTTCCCCCACACACGACTGGCCCGGCTGCTCTACTGCAGCTCAGAGGCCGCTATTCTCCAGCTTTGTGATGACTACGCTGCAGCGGACCGAGAGTATTACTTCGACCGCAATCCATGCTTTTTCCGCTACGTGCTGAACTTTTATCATACCGGAAAGATCCACTTGATGGAGGAGCTGTGTGTGTTTAGCTTTAGCCAGGAGTTGGAATACTGGGGTATCAAGGAGCTTCACCTGGACACTTGCTGCAGCAACCGATTTCAGGAACAGAAAGAGAACATGGGAGATCCCGACTGG…
ENSDARG00000058801	rev3l	-0.286054	REV3 like, DNA directed polymerase zeta catalytic subunit [Source:ZFIN;Acc:ZDB-GENE-050302-55]	ATGTCATGTTCTGTTTGGTTTTGCAGGATAAACATGTTTTCAGTGCGGATCGTCACGGCGGATTACTACATGAGCAGCCCGATCAGAGAGCTGGACGTCTGCTATTCCGAGTTCAGAGAGAGCGATGTCAAAAAAGTGCCCGTGGTGCGGATCTTCGGGGCCACACCAGCAGGCCAGAAAACATGCCTTCATCTGCATGGGATTTTTCCTTACATCTATGTGCCGTACGATGGGTTTGGACAGGAAGCTGACCGCTACCTTCGACAGGTTGCCTACAGCATCGATCGAGCGCTGAATATCAGCATGGGAAATCCTTCTTCAAATGTGCAGCACATCTTTAAAGTGGTTCTGGTGACTGGCATGCCTTTCTATGGATACCATATGAGAGAAAAAAGCTTC…
ENSDARG00000077467	sox10	0.0142837	SRY-box transcription factor 10 [Source:ZFIN;Acc:ZDB-GENE-011207-1]	ATGTCGGCGGAGGAGCACAGCATGTCGGAGGTGGAAATGAGTCCCGGGGTGTCGGACGATGGGCACTCCATGTCCCCTGGTCACTCGTCGGGCGCTCCAGGTGGCGCGGACTCCCCTCTGCCCGGTCAGCAGTCTCAGATGTCCGGGATCGGGGATGATGGAGCCGGTGTCTCCGGCGGGGTCTCAGTGAAGTCCGACGAGGAAGATGACCGGTTCCCCATCGGCATCCGCGAGGCGGTCAGTCAGGTGCTGAACGGGTACGACTGGACGCTCGTGCCCATGCCCGTGCGCGTGAACTCGGGCAGCAAGAGCAAACCGCACGTCAAGCGGCCGATGAACGCGTTCATGGTGTGGGCGCAGGCCGCGCGCAGGAAACTGGCGGATCAATATCCGCACCTG…
ENSDARG00000006849	asic2	0.306858	acid-sensing (proton-gated) ion channel 2 [Source:NCBI gene;Acc:407669]	ATGGACCTGAAGGAGGCCTGTGGAAGCGAGGCTAGTCGTGAAACTGAGAGCGGGGGCATGGGGAGTCTTGGAGGCCACTCATCTTGGCAGTCTTTTGCCCACCGAAGCACCCTTCACGGTCTGCGCTTCATCTTCCCCTACTCTTCCTCATCATCATCTTCCTCCTCTTATCGCTCCACTTCGCGCCGTCTGCTCTGGAGTGCAGCCTTGTTGGCCAGCTTAGTCCTACTGGTCCTGGAGAGCACCGAACGGCTGGCCTATTTCCTCTCCTATCCGCACGTCACCAGCGTGGACGCAGTGGTTTCTGGCAGTCTGGTTTTCCCTGCTGTCACCGTCTGTAATCTGAATGCCTACCGTTTCACGCGTCTCACACAGAATGACCTCTACCACGCAGGGGAA…
ENSDARG00000098644	si:ch211-126j24.1	0.439658	si:ch211-126j24.1 [Source:ZFIN;Acc:ZDB-GENE-050208-133]	ATGATGGCCGCGGCTGTGGAGAGAGGAGGGGTCCGGGCCGCCTTCCTGAGCCCGGGCGGCGGTGCACCCGCTCCCGCAGCCGCCGCCGCCGCGCCCGCGGGAGGACCAGCCATAGCCGGAGCCCCGGGATCGGCTCCCATCATGCCCGTGCCCATGAATTTATTCGCAACGTGGGAGATTGACCGCTCATCACCAAGCTGCGTGCCGAGGTTGTGCAGTCTGACGCTGAAGAAGCTGATCGTCCTGAAAGAGCTGGACCGGGAACTCAGTTCTGTTGTGATTGCCGTCAAAATACAGGGCTCGAAACGCATCCTGAGGTCCAACGAGTACATGCTTCCCCCGAGCGGATTGATGGAGACAGACCTGGAGCTTTCTTTCTCGCTGCAGTATCCACACTTC…
ENSDARG00000032820	rxfp2a	-0.0619873	relaxin family peptide receptor 2a [Source:ZFIN;Acc:ZDB-GENE-040426-1225]	ATGATGGCCACCAGGGCGATGACAGAAGGTTGCCCTCTCGGCCAGTTTCCCTGTGGGAACATGAGTGTGTGTTTGCCTCAGGTCCTTCAGTGTAACGGCCACAAGGACTGCAAAAATGGCGCAGATGAAGAACATTGCGGCGACAACAGCGGATGGGCGGATATCTTTGATCGCACTATTAAAAAGGCAGAGCCACAGGACCTTCCTAATGACTGCTATCTGCAGCAATACCCGCAAAGCTGTTCGTGCAAAAAGACGGAGGTGGAATGTGTGGACGTGAACCTGCATGTCGTCCCCATCCTCTCTTCCAATGTGACTTGGTTGTCTCTGAAGAACAACAGGATCAGGAATTTGGATGATTACATCTTCTCCAAATACACACAAATGCAGAGACTATTT…
ENSDARG00000019920	lft1	0.0642456	lefty1 [Source:ZFIN;Acc:ZDB-GENE-990630-10]	ATGACTTCAGTCCGCGCCGCGTGCCTCCTTTGCGCAGCACTTTTCGCGATGGCTAGGGGTTTCACCCACGAAGACATGAAAGACGCTCTGCTGAAGAAACTGGGACTTAATGAAATTCCGCAAATTCACAAGAGGGATCTGGAGAACCTTGTGATCCCAACGAACGTAAAGAACAAATATATCTCCATGCTGAAACTTCACCACTCAAGAAAACGCCGCTCGCTTCCCAGTTTGGCCGGCATCCTGAGGGGAATTCCTGGAAATGCAGACATATCTGGTGAATTCGTATATTCTGACACGACACGTCAGCGTGTGGTCTTTGAAATGACATCAAGAATCCCCGAGAACAGTGAAGTGACCATGGCAGAACTGAAGCTCTACAAGAAGGCCCCACACAAG…
ENSDARG00000021346	pdhb	0.631783	pyruvate dehydrogenase E1 beta subunit [Source:ZFIN;Acc:ZDB-GENE-040426-2173]	ATGGCGTCTCTGAGGTGTTTCCTGCGCTCGGGGAAGAGTGCCGTTTCAGCGGTTTTGCGGCGGGAGTTTCACAGGACTCCTCCGGCGGCGGTGCAGGTGACGGTTCGAGATGCCCTTAACCAGGCCATGGACGAGGAGCTGGAGAGAGACGAACGGGTCTTCCTGCTCGGAGAGGAAGTCGCACAGTATGACGGCGCATACAAGGTCAGCAGAGGCCTGTGGAAAAAATACGGAGACAAACGTATCATTGACACCCCCATTACAGAAATGGGATTTGCTGGCATTGCCGTCGGTGCCGCCATGGCAGGTTTGAGGCCCATCTGCGAGTTCATGACCTTTAACTTCTCCATGCAAGCCATAGATCAGGTCATCAACTCGGCTGCCAAGACCTACTACATG…
ENSDARG00000037373	ephb2a	0.514275	eph receptor B2a [Source:ZFIN;Acc:ZDB-GENE-070713-2]	ATGAAGATCTACATTGATCCTTTCACATATGAGGATCCCAATGAAGCAGTTCGGGAGTTCGCAAAAGAAATAGACGTGACCTGTGTAAAAATCGAGCAAGTCATTGGTGCAGGTGAGTTTGGAGAAGTTTGCAGTGGAAATCTCAGGCTTCCTGGCAAGAGAGAGATTCTGGTGGCCATCAAGACTCTGAAATCAGGCTACACCGAAAAGCAGCGACGGGACTTCCTGAGTGAAGCCAGCATCATGGGACAGTTTGACCATCCCAACATCATCCATCTGGAGGGAGTGGTGACCAAGAGCACTCCAGTAATGATTATCACTGAATTCATGGAGAATGGATCACTGGACTCATTCCTTCGGCAAAACGATGGGCAGTTTACTGTCATTCAGTTGGTGGGC…
ENSDARG00000062919	tceanc2	-0.683837	transcription elongation factor A (SII) N-terminal and central domain containing 2 [Source:NCBI gene;Acc:567698]	ATGGATAAATTCGTTGTTCGGTTGCCGAAGGATGACATGATGAAACAAGAATCAAAACATGAGAGGAATTATAAACAAGCAACGTTGGAGTCGCTTCGGAGAGTGGTCGTGATTGAGGACATCGAAAGGTACAAGTCAATCCTGGAACTGCCTGGTCAACCTAAAGAGAACATGATAGAAGCCTTAAAGGAGCTGGACAAGAAAGTGCCCTCTAGAGAAGTGCTGAAGTCTACTAGAATTGGACACACTGTGAACAACCTACGCAAGCATTCAGATGATCCTGAAATCAAGTCTCTTGCAAAGGAGGTTTATAAACACTGGAGGACCTTCATCGAGGAGCATGCAAACAAACCTTCCATAGAAGTTCGCTGCGATAAACAGACAGAAAGTTTAAGGAGC…
ENSDARG00000008818	hsf1	0.236132	heat shock transcription factor 1 [Source:ZFIN;Acc:ZDB-GENE-000616-16]	ATGGAGTATCACAGTGTGGGGCCCGGAGGAGTGGTGGTCACCGGGAACAATGTGCCTGCGTTTCTGACCAAACTCTGGACGCTGGTGGAGGATCCGGACACGGACCCGCTGATCTGCTGGAGCCCAAATGGCACCAGTTTCCACGTCTTCGACCAGGGCAGGTTTTCCAAAGAAGTTCTGCCGAAATACTTCAAGCACAACAACATGGCCAGTTTTGTCCGCCAGCTCAATATGTATGGTTTTCGGAAAGTGGTCCACATTGAGCAGGGAGGGCTGGTAAAACCAGAGAAAGACGACACAGAGTTCCAGCATCCATATTTCATCCGGGGACAGGAGCAACTTCTGGAGAATATTAAGAGGAAGGTGACCACGGTGTCGAATATTAAACATGAGGACTAC…
ENSDARG00000042285	atp8b3	0.367212	ATPase phospholipid transporting 8B3 [Source:ZFIN;Acc:ZDB-GENE-050208-424]	ATGACTGGTAGCACAACTGAGAATGGAATCAAATGGGAGGTTCGAGCCAATGGGCGTGATTTTCATCAGTCGTGCCGCCGCAGATCTGTCCTATGTATCCGCTGGGGCCGCTATGCGGATAATGTGGTGCGGAGCTATAAATACACCCCTTTGACCTTTTTTCCCCTAAATCTGTATGAGCAATTCCAGCGAGCAGCGAATCTCTTTTTCCTGCTCATTGTGATCTTGCAGTGTGTTCCTGTAATTGCGACCATCCCATGGTATACCACAATGCTTCCTTTGCTGATTGTTCTGTTTGTTCGCGGGTGTAAAGATCTGGCCACTGACGTGGGCCGACGACGTAGCGATGCGCAAATTAACCGGCGCCCCTGTGACATTCTCACTCCTGAGGGATTCAAA…
ENSDARG00000078659	tmem176	-0.0161185	transmembrane protein 176 [Source:ZFIN;Acc:ZDB-GENE-080902-2]	ATGGCCTTGACGGTGTCGACTGACCTGTCCGTGAATACTGGTCCAACATACGTAGATGAAAAACTTGAGGACAAACAAAAAGCGTTGCGGGAGAGCATCGAGAAGGGGGAGCCCAAAATATTTGGGGTCTCTCAGATAGTAATAGGTCTGCTGATCATTTCCTATGCTATACCTCTGCTCTTTGGCGATGCGACAGTGATCCTTAACAGCGGTGTGCCATGGTGGAGTGGTATTATGTCAGTCATTTCTGGCGCAGCCGCAATAACATTGGAGAAAAAGCCCACCTTGAAGACAGTCTCTGTTTGTTTGGCAATTTCTGGTGCGGCCATAGTCATCTCAGTTATTGCACTTATCCTGTACTATGTTGACATGGCCGTCAATCCGGCGACTGAATGCCGC…
ENSDARG00000055920	olfcq18	-0.045402	olfactory receptor C family, q18 [Source:ZFIN;Acc:ZDB-GENE-060503-454]	ATGTGGTTTACTCTGTATATTTACATTTGCCTGTCTTTGAATTGTATCTCTGCAACTTTAATCCTCAAACCAAGTATGTGTTTGCTACAAAGGAGTTTTAAGTTGAATGGAATGTACCAGGATGGAGATTTTATACTCGGAGGCCTATTTGAGGTTCACTTCTTTACAGTGTTTCCAGATCTGACTTTCACAACAAATCCAAAATCACCATACTGTGAAATATTTAATATGGAAGGCTTCCAGCATGCACAGACCATGGCTTTTGCAATAGAAGAGATAAATAAGAATCCAAAACTGCTGCCAAACATCACTCTTGGATATCATCTTTATGACAATTGTGTGATGCTAGGAATGGCATTCCGGGCTGCCATTTCACTTACTAGTGGGACAGAGGAGTCC…
ENSDARG00000060338	trmt12	-0.704666	tRNA methyltransferase 12 homolog [Source:NCBI gene;Acc:564925]	ATGGATGTAGTTCCGTGTTTAAAAGTGCCGCAGCGTCACGCACAAATGTACAGAAAATACTTAGAGTCACAAGGTGTTCTGGACCGTAGGTACGGTGCAGAGAAACACTCCGATGGCACTGTAACTCTTCCGGTTGTAGCATCTGCTTTGCCACAGCTTGATCTGGTGGCACTAAAGGAACATGTCGCACAGGACAGCTTTTGTGAAATTGTTGATATCCAGGCTCAATTGTCAAAGAAGAGCAAAGTTAAGTCAGTCCATATGAAGCTTGTAGAGGCTGCACGGTCCTTTCTGCTTTCTAAAGGGAAAGAATGGAGTGAAGATCTAGGGAGAGACATTCCTGGCCGATGGCAGTGTCATGGAGATCTTGTGCTGTTTACTGAAGGCTGCTTCTCCAAT…
ENSDARG00000090778	ttll1	0.527671	tubulin tyrosine ligase-like family, member 1 [Source:ZFIN;Acc:ZDB-GENE-040426-1326]	ATGGCCGGTAAGGTGAAGTGGGTGACGGACATTGAGAAGTCTGTGCTGATCAATAACTTTGAGAAGAGAGGATGGATCCAGGTGACGGACAGCGAAGACTGGAACTTCTACTGGATGAGCATCCAGACCATCCGCACGGTGTTCAGCGTGGACACGGGCTACCGGCTGACGGACGATCAGATGGTGAACCACTTCCCCAACCACTACGAGCTGACGCGCAAAGACCTGATGATCAAGAACATCAAGCGCTACCGCCGAGAGCTGGAGAAGGAGAACAGCGCGCTCGCCGAGAAGGACGACAGCGGAAAATACATCTATCTGGATTTCGTGCCGGTGACGTTCATGCTGCCGGCGGACTATAACCTGTTCGTGGAGGAGTTCCGCAAGAGTCCGTCCAGC…
ENSDARG00000002971	phc1	0.179615	polyhomeotic homolog 1 [Source:ZFIN;Acc:ZDB-GENE-081022-39]	ATGGAGGCAGGAGAAGACCAGACCAACTCCAGCTCAACCAATAGCAGCGCAGCTTCAGGGGGAAACTCCCGCCCTCCTCAGATAGCTCAAATGTCTCTCTATGAAAGGCAAGCTGTTCAGGCACTGCAGGCCTTACAGAGGCAGCCCAATGCAGCTCAGTATTTCCAGCAGCTGATGCTGCAGCAGCAGATCAACAGCGCAACCTGTCAACTCCACAACCTGGCTGCTGTGCAACAGGCAACTCTCGCAGCCAGTCGTCAGTCCAGCTCTCCCAATAACAGCGCCTCTCAGCCTACAAGCTCAGCGCAATGCACAGTCAACTTAAGCACCACCTCAGCTGGAGGAACCATGACAAACCCCCGTCCGATAGGGCCTGCCACCTCCGCAGCATCAACAGCC…
ENSDARG00000074754	si:dkey-188i13.9	0.346149	si:dkey-188i13.9 [Source:ZFIN;Acc:ZDB-GENE-090313-211]	ATGAAGCCCGGACTGTTCACTGTGCTTGGGGTTGCTGCTGGAGCAGGTAAACCGATTGGTACAGCTGTGTTAGCTCCGGTGGCGCTGACCATGGCTGGGTTCACCTCTGCTGGTATAGCAGCAGGTTCACTGGGCGCCAGCATGATGTCTTCAGCAGCCATTGCTAATGGAGGCGGTGTGGCAGCAGGAAGCTTGGTCGCCCTCCTTCAGTCAGCAGGTGCTGCTGGACTGTCTGCAGGAGCGACCGCTGCAGTGGCATCAGTGGGTGGTGCAGTGGGTGCTGCGTTTGGCGGAGCAGCAGATTTTTTCTCTCGTCCACCTCCAAATAACGATGATACGACTGAAAGGCTCATATCAAAATATATGGCCATAATGTTAACCCTAATAATTGGTCTATTA…
ENSDARG00000032246	tmtopsb	0.128179	teleost multiple tissue opsin b [Source:ZFIN;Acc:ZDB-GENE-091118-50]	ATGTGGCAACAATGCTCTTGTGCATTGGGTGAACTCCAGAACCACAGAAACGATGGGTTAGAAAACTCTCCAAAACTTAAATGGATTACAAAGCACTCTCGTTACAAAACCAAACTCATTAAATCCTTTACACAAGCCATAATTAATGGTGCAATGATTGAGTCTAACGTGAGTCGGAGTTGCGAGTGGTGCGCTGGAGGAGGTGAAGGGACCGGCGCGCACTTGGATGAAAATCACTCAGACCACAGTCTGAGCCCGACAGGACACTTGGTAGTCGCGGTGTGCCTTGGATTCATCGGAACTTTCGGCTTTCTCAACAACACGCTCGTGCTCGTCCTGTTCTGTCGCTACAAAGTGCTGCGCTCGCCTATGAACTGTCTCCTGATCAGCATCTCAGTG…
ENSDARG00000098800	znf1156	-1.4046	zinc finger protein 1156 [Source:ZFIN;Acc:ZDB-GENE-050208-787]	ATGGAAAGAACAGCTGTGAACTGTTTTACCTGCACTCAGTGTGGAAAGAGTTTTAGCCACAAATGCAGTCTCAAGCGTCACATGCTGATCCACACTGGAGAGAGACCACACAAGTGTCCACAATGTGACATGAGATTTAGGTATTTAGGAAACCTGAAAACACACATGATGATCCACACTAAAGAGAAACCTCACAAGTGTTCACACTGCGACATGAGATTTACTTATTTAGGAAACCTGAAAACACACATGCTAGTCCACACTGGAGAGAGACCTTACAAGTGTTCACACTGCGACATGAATTTCAATAATTTAGCAAACCTGAAAAGACACATGCTGCTCCACACTGGAGAGAAAACACACCAATGTGATCAGTGCAGCAAAACATTTAAGAGGCCT…
ENSDARG00000105375	si:ch211-285c6.5	-0.196587	si:ch211-285c6.5 [Source:ZFIN;Acc:ZDB-GENE-160113-125]	ATGGAATCTGAATTTATTCATCTCAAGGAGAAATTTCTTTCTCTTTATAATCGTGATTTTGCTGAACTGGAGCGGTCCACAAAGAAACTGCGCAGAATCATGAGTACGTTTGAAGAAGACTTCAGAAGCGCTACTGAAGGCCTTAGACTTGAAGCAATGGCATTAATAGCTGTAGGAGCCACTGTGATTGCTGGAATTGCTTTAGCTCCATTTACTCTGGGGGCATCTGTTGCTCTCTCAGTAGCAGCACTAGCTGTGGCTGCAGCTGGTGCAGTCAGAGGTGCAGTGTTCAATGTGAAAAAAATACTGCAGCAAAAAAATATAAGAAAAAATATGGATGCAGAATTGAAGAAATTTGAGCTAACCATAACTCCAATAACTGATGTACTAGAGAACCTT…
ENSDARG00000100223	gpa33a	0.445482	glycoprotein A33 (transmembrane), paralog a [Source:ZFIN;Acc:ZDB-GENE-080229-4]	ATGGCGGACACACTGCGCTTACTGGGCTTCATCCTGCTGAGCGCAGGACTGCATGTGGCATCAGCAGCGATCGTGGTTGATATCCCGCAGAAGCAGTATAAGGTAGCGCGGGGTGATAATGCGACGCTGCCCTGCGCCTTCACCCCGCCGCCGCCGGCCGGATCCACCACTGAGATCACCTGGAAAGCGACTCCAGATGTGCCGGGATCTCCAATGATCGACATCATCAAATTCAACAGTGCCACTGGAATGAAGGTGTACAAGAACTATAAGGGCCGGGCGGGTCTGACGTTTGATCTGACTAAAGGAAAAGCCGACCTGCAGCTGGTGAGGGTCACCAGTGCCGACAACCGGACCTACGAGTGCCATGTGGACGTGCAGGAGGAAGAGGACGGCACT…
ENSDARG00000005057	dimt1l	-0.0157968	DIM1 dimethyladenosine transferase 1-like (S. cerevisiae) [Source:ZFIN;Acc:ZDB-GENE-040801-75]	ATGCCGAAGGTTAAAGCCGAGAAGAAGTCTCGAACACACCAGGAGGTGAAGAGTCAAGGAATTATGTTTAATACTGGTATCGGTCAGCATATTTTGAAAAACCCTTTGGTTGTCAACGGCATCATAGAGAAGGCAGCGCTGCGACCAACAGACGTTGTTCTGGAAGTTGGTCCTGGAACAGGTAACATGACTGTCAAACTTCTGGAGAAAGCCAAGAAAGTGGTTGCGTGTGAGTTGGACACCAGGCTTGTTGCTGAGCTTCAAAAAAGAGTCCAGTGCACTCCAATGCAGAACAAACTTCAGATCCTCATCGGGGACGTCCTCAAAACAGAACTCCCCTTTTTTGATGTCTGCGTGGCTAATCTGCCTTATCAGATTTCATCGCCTTTTGTGTTCAAG…
ENSDARG00000077710	nlgn1	0.0616857	neuroligin 1 [Source:ZFIN;Acc:ZDB-GENE-090918-1]	ATGCCCTTCCAACAACCAAACCGCCTGAGCAGCATCTGGAAGGCCATGTGTCCGAGGCTAGGCCTCAGTGCTAGCCTGGATCTGCCATTCTTGTGTTGGATAGTAGGCTTGGCCCTGCATGCCCAGCTGGCCGCTTCGGAAAAACTGGATGAAACGGACCCCATTGTCACTACCACTTACGGAAAAGTGCGGGGATTCAAAAAAGAACTCAATAATGAGATCTTGGGGCCTGTTATTCAGTTCCTGGGGGTTCCCTACGCAGCACCTCCAACAGGCGAAAGGCGCTTCCAGCCACCTGAACCCCCTATTTCGTGGTCAGAAATCCGCAACGCAACTCAGTTTGCCCCTGTTTGTCCACAAACCCTGCTGGAGGGCAGGCTACCGGACGTTATGCTGCCG…
ENSDARG00000016085	mbnl3	0.200201	muscleblind-like splicing regulator 3 [Source:ZFIN;Acc:ZDB-GENE-081002-3]	ATGGCTGTCAATGTGACCATGGGCCGCGACACCAAGTGGCTGACGCTGGAGGTCTGCAGAGAGTTCCAGAGAGGAACTTGCTCACGCTCGGACAGCGAATGCAAGTTTGCTCACCCCTCTCGAACCTGCCATGTGGAGAACGGCCGCGTCATCGCCTGCTTCGACTCACTCAAGGGACGCTGTACACGTGATAACTGTAAGTACCTGCATCCTCCGCCTCATCTCAAGACCCAGCTGGAGATAAACGGCAGGAACAACCTGATCCAGCAGAAGACCGCAGCCGCCATGCTGGCCCAGCAGATGCAGTTCATGCTGCCTGGAGCTCAGCTGCAGCCCATAACCTCTTTTCCAGTAACGCCTTCGTTGGCCAACAGTCCGAGCATGGCTTTCAGCCCGTAC…
ENSDARG00000062811	p2ry10	-0.327205	P2Y receptor family member 10 [Source:ZFIN;Acc:ZDB-GENE-070410-105]	ATGACATCCATGAATACATCATATCAAATGGTGAACTTCTCCTGTTCCATCAATATGACTGACTGGGAAACAGCCATAAACCATCTCTACACATACTTTTACCTGATTATCTTCATTCCAGGAGTGCTGAGCAACACACTGGCTCTTTGGGTGCTGTGTCGATTTGTAAGCAAGAAGACGAAAGCCATCATCTTCATGATCAACCTGACCGTGGCTGACCTGGCTCATGTGCTCTCCTTGCCTCTTCGAATTCATTACTACATCCAACAGGACTGGCCTTTTGGCAACGAGTTATGCCTGCTCTGCTTTTACCTGAAATACCTAAACATGTACGCAAGCATTGCATTTCTGGTCTGCATCAGCATTCAGCGCTGTGGTTTTCTCATGCACCCGTTTCAT…
ENSDARG00000070757	si:ch211-155i14.1	-0.187927	si:ch211-155i14.1 [Source:ZFIN;Acc:ZDB-GENE-040724-246]	ATGGCATCCAGGACTGATGCACAACACAAAGAGATGGCCTCTCAAGAAATCATGATTTTGCGCGTTATTCTCACAGAAGCTGATATCAGAAAAGTCACACTGACTTCAAAGCCATGTTCAGTTGAAGATTTGATCAACTGTCTCAGAAACACTCTTGGACTGAACTATAATTTTACATTGCAGTTTCGAGATCCTTTCTTTGATCATGAATTTTGCAATGTAACTGCTTTGGAAGAGCTCCCTGAGAAGCCAACAGTAAAAATTATCCCAGTGCTTGAATTGGTGTCAGTGGCAGAAGATGAAATGCAGTCATCAAGTGAAATATCGAGTAATGCTCCAAGTACTGCAGATACAGTACTGATTTCTGAATCACCCCAGAAAAAGAAAATGCCATGGCCT…
ENSDARG00000056625	trpc6a	0.201751	transient receptor potential cation channel, subfamily C, member 6a [Source:ZFIN;Acc:ZDB-GENE-040724-114]	ATGAATCAAAGAAGAGCTGTTCTTGAGGATAAAAATCAATCAAAGTATCACTCTATCGAAAAGAGGAACAGAAGTAAGGACAATCTACTGATGAACGAACACTTTGGCGAGGACTGTTATGGCAGTTATGGAAACTACCATGGTGAGAACGTGGCCCGTCAGGTGCTGCCCAAGAGCCGCAGGCAGGCGGTGCGAGGAGCGGCTTACATGTTCAACGGCCATCCCAATAGCTTGACCCCGCTGGAGGAGCGCTTCCTCGATGCTGCTGAGTATGGGAACATCCCAGTGGTGCGTAGGATGCTGGAGGAGCTGCCGGAGCTGGACGTCAACTGTGTGGACTACATGGGCCAGAATGCACTGCAGCTCGCGGTGGCCAACGAGCACCTGGAGGTGACAGAG…
ENSDARG00000040247	oxgr1a.3	-0.303961	oxoglutarate (alpha-ketoglutarate) receptor 1a, tandem duplicate 3 [Source:ZFIN;Acc:ZDB-GENE-090312-23]	ATGTCTCTAAACCCTTACTACGGCCTGACTAACACATCGAACGACAACTGCACAGATGTGGACAACCTGGTGAAGCGCTACTATCTGCCAACCATGTATGCTATCATCTGCGTTGTGGGTGCTATTGGAAACATCACAGCTCTTCTGGTGTTTGTACTCAGGATTCGACCCTGGAGGAGCAGCACCATCATCATGGTGAACCTGATCTTCACAGATCTTCTCTTAATAATCTCCCTGCCGATTTTTGTCTACTATTATGTGCTGAATGACTCGTGGACTCTGGGAATCACCATGTGTCGCTTCTCCCGCTTCGACTTCCACTTCAACCTGTACGGCAGCATCCTAGCCCTCACATGCATCTCCGTTATTCGCTATGTAGTAATCGTGCATCCACAGCAT…
ENSDARG00000008757	entpd6	0.0819877	ectonucleoside triphosphate diphosphohydrolase 6 [Source:ZFIN;Acc:ZDB-GENE-050417-412]	ATGAGGTTCCCAAAACTAGCTTTCATCTTCATGTTTGTGGGCTGTCTGGTGGTCTACCTCACCTACGTCAAACGCCATTATGATGACTCCAAACTGTCCGTACCTGAGCAGCTGCCCCAGTATAGGACAGACACCCGTAAACATCCAACCTCAGGTCAGGTGGTCAGTGAAAATTTCCAGTATGGCATTATGTTTGACGCTGGAAGCACTGGAACCAGGATTCACATCTTCAAATTTCAGATGGAGCCAAATGAAGCTCCTAAATTAGCCCATGAGACATTCAGAGCTATAAAACCTGGACTGTCTGCATATGCTGACGAACCAGAAAAGAGTAAAGAGGGGATTTTGGAGCTGTTAAATGTTGCAAAAGACACAGTTCCTGAAGTATTATGGAGTTCG…
ENSDARG00000096711	si:ch211-194k22.8	-0.415475	si:ch211-194k22.8 [Source:ZFIN;Acc:ZDB-GENE-030131-1820]	ATGAGAAGGAAAACAAAAGCGCAGCGAATTCTTGACTACGAAAATGAAGAGGACGAAGAAGAGGAACAAAAACCGGACTGCTACAGTAACGGTGCACAGAAAAGAAGGAAAATGTATCTCTCCAAAGAGAAAGCAGAAGAAAATATCTCATCCGAAGCCGGGCTTCAGAAGTTGGACGTGAAGGTTAATGAGCTGGATTGTTCTTCCGCAGACCTCTACACTGACAGTCCTCCTACTTCTGAGACAGAGGAGGCTCATTATTTACAGTCCTATTCCAAGAAGGAGCTTATTGCGATGGTCTTATGTATGCAGAGAGAAATGGAAGACATGAAGGAACAACTTAGGTGCCTTACAGCATGTGGAAAGCTAGCAAGAAACTTGGAGACGCTGATTGAGAAG…
ENSDARG00000075141	gprc5bb	-0.0447463	G protein-coupled receptor, class C, group 5, member Bb [Source:ZFIN;Acc:ZDB-GENE-090313-75]	ATGGCTGTGAGGCCCACCCTCATCTTTATTCTCTCTCTGATTGGCTGCTGTGCTCTTGAAGACCCACCCCAGGCTTTAGCCCCTCCCCCTCCCCGTGGGTGTGGCACCGCGGTGGACCCGCCGTACAGAGTTCTGTGTGACCTGGAGTCAGTGTGGGGCATCGTGCTGGAGGCCATAGCCTGCGGCGGCACTGTATCCGCTCTGATTCTGGCCATCATTCTCCTGGCCAAGCTAAAAACGGTCACGGAACCAGACAAAAGATGCGGCGTTGGTCCGCTCCTCCTGCTATTGGCTGGAACGATGGGTCTGTTCAGCCTATCGCTGGTGTTTATGGTGGGGCGTGGCGAGGTGCTCTGCATGGTGCGCCGCGGGCTCTGGGGGGCGCTGTTTGCTATGTGT…
ENSDARG00000101540	fgf3	-0.491492	fibroblast growth factor 3 [Source:NCBI gene;Acc:30549]	ATGGTTATAATTCTGCTCTTGTTGTTACTGAGCTTCTTGGATCCGAGTTTGGAGGAATCTCTGGCTCCGAGGCTGACCAGGACCCCAAGGGCGCCTTGTGCCAGGGGCCAGGCGTGTGACCCAAGGCAGCGGCGAGATGCTGGTGGACGCGGCGGGGTTTACGAGCACCTCGGAGGAGCTCCAAGACGTAGGAAACTTTACTGCGCCACAAAATATCATTTGCAAATTCACCCGAACGGGAAAATAGACGGATCTCTTGAAGAAAACAACCCTTTAAGTATACTCGAGATCACAGCCGTCGATGTTGGTGTGGTGGCAATCAAGGGACTGTTTTCGGGAAGATACCTGGCTATGAATGAGAAAGGACGTCTCTATGCTTCAGAAGTCTTCAACCGAGAG…
ENSDARG00000018726	slco3a1	0.32795	solute carrier organic anion transporter family, member 3A1 [Source:ZFIN;Acc:ZDB-GENE-030131-8662]	ATGCAGGTGAAAAAACAGAGGAGCTCCGAGGACCCTCAGCGGGATGATATTAAGAAAAAGCCCTCGTGTTTCTCGAATATTAAGATATTTTTAGTGGCCGAATGTGCTCTGATGTTGGCACAGGGCACAGTGGGGGCATACTTGGTAAGTGTGTTGACCACGTTGGAGCGGCGCTTCAATCTTCAGAGCGCTGATGTTGGTGTCATCGCAAGCAGCTTTGAGATCGGCAACCTGGCCCTCATTCTCTTCGTTAGTTATTTTGGTGCTAAAGCCCACCGTCCTCGTTTAATTGGCTGCGGAGGCATTGTCATGGCTTTGGGAGCCTTGCTTTCTGCATTACCAGAATTCCTCGCCAGTCAATACAAGATCACAGACACTTGGAGCAAAGATCAGGGCCGA…
ENSDARG00000070839	evi5b	0.0383251	ecotropic viral integration site 5b [Source:ZFIN;Acc:ZDB-GENE-041111-244]	ATGGTGGCGACAGACAAGGTAACAGGTAAGCTGAGTTCGACTCTTTCATGGGTGAAGAACTCAGTGTCGCACACGGTGAGTCAGATGGCTAGTCAGGTGGCCACTCCGTCTTCGCTACACACCACTGTGGCTTCATCCACTGCCTCGCTGTCCTCACCCTCCTCAGCCTCGCCGACTCAGCTCAGCCCAGATGATGTGGAGCTGCTGGCCAAACTAGAGGAGCAGAACAGGTTGTTGGAGACGGACAGTAAATCTTTACGCTCTGTGAATGGATCTCGAAGGAACAGTGGCTCTTCACTGGTGTCTAGTTCATCCGCCTCCTCCAACTTGTCGCATTTGGAGGAGGATTCGTGGATCCTGTGGGGACGCATTGTCAACGAGTGGGAAGATGTGCGGAAA…
ENSDARG00000044053	vsnl1b	0.350985	visinin-like 1b [Source:ZFIN;Acc:ZDB-GENE-080225-39]	ATGGGAAAGCAGAACAGCAAACTGACCCCTGAGGTGATGGAGGATCTTGTGAAGAACACAGAGTTTAACGAACATGAGCTGAAGCAGTGGTACAAGGGTTTCCTGAAAGACTGTCCCAGCGGCCGACTAAACCTGGAGGAGTTCCAGCAGCTCTATGTGAAGTTTTTCCCCTACGGCGACGCATCCAAGTTCGCTCAGCACGCATTCAGGACCTTTGACAAGAACAGCGACGGCACGATTGACTTCAGAGAGTTCATCTGCGCCCTGTCCATCACGTCACGGGGAAGCTTTGAACAGAAGCTCAACTGGGCTTTTAACATGTATGACCTGGACGGAGACGGCAAGATCACTCGAGTGGAGATGCTGGAGATCATAGAGGCGATATATAAGATGGTGGGC…
ENSDARG00000062457	las1l	-0.363315	LAS1 like ribosome biogenesis factor [Source:ZFIN;Acc:ZDB-GENE-030131-3625]	ATGAAGAAAGAAACGGTGGGGAAGACGCGTCACGTCGTGCCCTGGATGAACAAAGCGGAGTACGAGCATGTGCTGGAGTATTTGTACTCGAAAGAGCCTGCGCTGCAGAAACACGCGCTGCACAGGATCTCCGCGTGGAAGGGCAGGTTTGGACAAAGCACACCCGTGGCCGTGGAGAGCACAGCTGACCTTGTCCGGTGTCAGGTGCTGGACAGCACTGGCCAGCTGGAGGCCAATGATCTGGTGCTGCTCTATGGCATGGCACTGGTTCGATTTGTTAATCTCATCACAGAAAGACAACAGAAGAAAGTCGCCAAACCCTTAAGAAGGTTAGCCAGAAAAATAAACATCCCAGAGTGGGTGGTAAACCTCAGGCATGACCTGACGCACCGCAGACTC…
ENSDARG00000037941	syt5a	0.313831	synaptotagmin Va [Source:ZFIN;Acc:ZDB-GENE-040718-110]	ATGCGATTGGCCAGTATGCAGCATCGTGGGCGGAGAGCAGCAGAATCAGAGGAGGAGCCTAATCGTGCTCCGCCTCCTCTTCCCCCTCCCTCTCACCACTCCCACAACTTTGTAAATATGAAGAACAAGTTCTTCAATGAGCTTGGACATCTACCTAACCACAAGATCAGAATGCCCATGTGGGCTATTGGTGCCATAATTGTGGTTGTGCTTGCCTTGGTGGGCTGTTTTGCTTTTTGCATCTATAAGAAGTGCTTGGGAGGTAAGAAGAAAACAAAAAAAGTCAGAGAGAGAAAGGGAGGACGACGGAGGATGAAAAAGGAAGGAGAAGAAGAAGCAGGAGAGGAGCAACCTAAAGAAGGAGAGGGCGAGGGAGAGAAAGAATATTATGGGAAGTTG…
ENSDARG00000040186	fam210ab	0.020692	family with sequence similarity 210 member Ab [Source:NCBI gene;Acc:503762]	ATGCAGCGGCTGTGGGCTCCAGTGACGCTTCGGCGTGTGCTCCTGCTGCGTTCGGTGTACCTGCCTCACACCTGGGCAATGCAGGAGCCTCCTTTAGCCGTCCTGAGCCCTCGCTACTTCAGCTGCACTAATGCCATCAGGGCAAAAGAAGCCCACAAAACGTCCACAGAGGAACAAGAGGAAGTGCCATTAAACCCTCCACAGAGTCTAGCAGGAACCGAGGGCCTCTATAAGGCTGATTCAGAGCCTGTCCCACACAATAAGGGAGATATCGACCCTCTGCAGGACAAATCGATTGGGATCTTCCAGAGATTTAAAAAGACTTTTAAACAGTATGGTAAAGTCATGGTGCCCGTGCACATCGTCACATCCACAGTGTGGTTTGGGAGTTTCTATTAT…
ENSDARG00000086296	znf1137	-1.15873	zinc finger protein 1137 [Source:ZFIN;Acc:ZDB-GENE-071004-87]	ATGGCGTTTATTAAAGAGGAGAGTGAAGATGTGAAGATTGAAGAGACATTCACAGTCGAACAGGAAGATCTGCAGGAACAAACAGAAATAATTGAAGAGAACGAGAGGAGTATAGAGGAGGAACATCATGTCAAAATTGAGGAAAAAACTTTTTTACAGACTGATGGTATTTTGAAAAGGAGAGACAAGAATCGTTTCACCTGCACTCAGTGTGGAAAGAGTTTTGGAAGAAAAGACATTCTTAAGATTCACATGATGATCCACACTGGAGAGAAACCATTCACATGCACCCAGTGTGGGAAGAGTTTCAGCTTATTGTGGTCCCGTAATCTACACATGAGGATCCACTCTGGAGAGAAACCATTCACATGCACCCAGTGTGGGAAGAGTTTCAGCTTA…
ENSDARG00000079371	lrrc3ca	-0.0961303	leucine rich repeat containing 3Ca [Source:ZFIN;Acc:ZDB-GENE-080327-9]	ATGTTGCTACCCTCAGGTTGGCTGCTTCGGCATTCTGTGGTCATGTGGTTACTGTTTCACAGCTTTGTGCTGATGACACTGTGTTTCCACCATGCTGCAACGTCTTGCTCCAAAGGATGCTACTGTTCAGACAGTGAGGGCTCATTTGATGGTAAAACTATGCGTTGCAGCAACCTGCACCTCACTGAGATCCCTCAGGACATTCCTAATGACACACGACGCCTCTACCTGGACTACAACCTACTAACCAGCATCCCTGCCAATGCTTTTCATGATCTTCCACTTCTAGCTGAGCTCGATCTTTCCCATAATGAACTGTCTTTGCTTGAACCTGGAGCCTTTAGAGGCTTAACAGCCTCTCTAAAGTTTCTGGATTTGTCATCCAACCAGCTTAAGACT…
ENSDARG00000004158	tmem63c	0.392318	transmembrane protein 63C [Source:ZFIN;Acc:ZDB-GENE-120928-2]	ATGGCGTTTGAGTCCTGGCCTGCAGGTGGAGTACGTCCTGTGGAGGAGCTGGACGTCAGGAGTTTCCTGATGGAGGAGAACAGCACGGCGGAGAGGTGTTACCGCTCTCACTCGCGCAGCAGCGTCCTGCAGGGTCTGCCCTTCGGTGGAGTGCCCACTGTCCTCGCCATCAACGTTGTGCTGTGGCTGATCCTGCTTCTGATCTTCTCCTGTTTGAGAAAGGCAGCGTGGGACTACGGCCGTCTGGCTCTGCTTATGAAAAATGACAGTTTGACATCACTATTCTATGGAGAACAAAGCGAGAAGGAGAAAACCCCATCAGACTCCAGTCCGTCAGACTCAGAGACCAAGGACATGGGCTTCTGTTCCTGGCTCACATCTTTGTACCACATGAAGGAT…
ENSDARG00000098622	ccne1	0.0222932	cyclin E1 [Source:NCBI gene;Acc:30188]	ATGCCAAGCAAGAAAGTGCTACAAACAGAACAGATCAACACTACAGATGAAGCTCCTAAAACAACTTCAGTGCGTCCCAGGAAGAGAAAAGCAGACGTGGCTATTCATTTACAAGATCCAGATGAAGAGGTAACAGAGATGACAAGAAAGAAACAATGTGCATCCCAGGCCTGCTGGAATCCCGACACAGGTTACACAAGCCCATGCAGGCGGATCCCCACACCTGATGAAGTCGAGGAACCGGTTGCTTTTGGCAGCGTGGGATTTACGCAGTATGCATCAGAAAGCATTTTCATTACCCCCACACGCTCTACCCCTCTTCCGGCTCTTTGCTGGGCAAGCAAAGATGAAGTTTGGAACAACCTGCTCGGAAAAGACAAGCTTTACCTGCGAGATACA…
ENSDARG00000063258	rfx5	-0.0129026	regulatory factor X, 5 [Source:NCBI gene;Acc:101884332]	ATGGCAGAAGATCAGTTAAAGGCAGATTCCTCGGCTGGGGAGGGAGAGACGGAGCCCAATACACTGCTGCAGAAGCTCAAGAGCAACATTTCTAAAAATGTGCAGGGGAAAGTGGACAAAATTTTGGAAGATGTACAGCGTTTTTCTGACAACGATAAGCTCTACCTTTATCTACAGCTACCCTCAGGTCCAAGTGCAGGAGAAAAGAGTGGTGATTCAAACTCGGTCAACACAGCAGACCAACTTCACACCTGCAACTGGATCCGTAGCCATTTGGAAGAACATCCTGACACCTGCCTGCCTAAACAAGATGTTTACGAGACATACCGGAAGCACTGTGACAACCTACAGCATCGGCCTCTGAGTGCAGCGAATTTTGGCAAAATCATACGAGACATC…
ENSDARG00000025875	kctd2	-0.173822	potassium channel tetramerization domain containing 2 [Source:ZFIN;Acc:ZDB-GENE-060825-85]	ATGGCAGAGTTGCACGTTGAGCCCAACGCGACTGGCATCATCGAGCAGCCGGAGCATTGTGAGATCCGCGGCTCGGTGAGCGTGAGACTGCCCTCGCCCACCCTGGTGATTCCGCCCCGGAGCGGCTTGTCCAGTCCTGGGGTCTCGGGCTCCAGAGCAGTCTTCGGGTTCCCTATGAAGAGTAACCCTACTTCCCCTTCACCCGAAGCCACGGAGAAGCCCGGGTCCCGGTGGGTTCGCTTGAACGTTGGCGGAACCTACTTTGTTACAACCAAACAGACCCTTTGCAGGGATCCCAAATCATTTCTGTATCGATTGTGTCAGGAAGATCCAGATCTGGATTCGGACAAGGATGAGACAGGAGCATATTTGATTGACAGAGATCCCACATATTTCGGG…
ENSDARG00000023678	ercc5	0.515895	excision repair cross-complementation group 5 [Source:ZFIN;Acc:ZDB-GENE-050327-28]	ATGGGAGTTCATGGACTCTGGAAGCTCCTGGAAAGCACCGGAAAACCCATCAATCCAGAAACACTAGAGGGGAAGATCTTAGCTGTCGACATCAGCATCTGGCTGAACCAGGCGGTTAAAGGTGTTCGAGATCGCGATGGGAACGCAGTGCAGAACGCTCACCTGCTCACGCTCTTCCACCGCCTCTGTAAACTACTGTTCTTCCGCATCAGACCTGTGTTTGTGTACGATGGAGACGCGCCGCTGCTCAAGAAGCAGACCCTGGCCGTGCGCAGACAGCGGAGAGAGGAGACGAACCGAGAGTCCAGACAGACCAGTGAGAAGCTCCTGCAGACGTTTCTGAAGAGGCAGGCCATCAGAGCGGCTCTCGGGGAGAACAGTCAGGAGTCAGCGCCCAGC…
ENSDARG00000005561	gfm2	0.0827023	G elongation factor, mitochondrial 2 [Source:NCBI gene;Acc:558184]	ATGCTTTTAAGTCTGACGTTCCCCGTCCTCCGAGGGTGCACTGGACACCTGGTAAACAGATCCTTACAGGCTCCAAGATGGAGAGTGACATGGAAAAGAAGTTACAGCTTGTTACAAGATGAGGTAAAGTCACTTAGAACGGTGGTCAACCCTGACATCTCAAAAATTCGCAACATAGGCATCATGGCGCATATAGATGCAGGGAAAACCACCACCACTGAGAGGATGCTCTACTACTCTGGCTACACACGGGCTCTTGGAGATGTGGATGATGGAGACACAGTAACTGATTACATGGCCCAGGAGAGGGAGAGAGGTATCACCATCCAGTCAGCTGCTGTTACCTTTGACTGGAAGGATTACAGGATTAACCTCATAGACACACCAGGTCATGTTGAT…
ENSDARG00000061216	hexdc	-0.161934	hexosaminidase (glycosyl hydrolase family 20, catalytic domain) containing [Source:ZFIN;Acc:ZDB-GENE-060929-448]	ATGGACCTGTCATTGCGCACTTGCAAAAAGTTTGTCCATTTGGACCTAAAAGGGGCTCCTCCTAGAATTGGTTACTTCATTGAGTTGATCCAGTTATTTGCTGATCTTGGTGCCAATGGGTTGCTCATTGAATATGAGGATATGTTTCCTTATGAGGGAGAGCTGCAAGTTCTTCAGTCTAAATCTCAGCCTCCATACAGCCGAGAGGAGATTGCGTCTATCCAGGATGCTGCCAGTAGCAGAGGGCTGGAGATCATTCCGCTGGTGCAGACGTTTGGACACTTGGAATTTGTCCTGAAACATAAGGTGTTCAGAGATCTGCGGGAGGTGGACTGCTGTCTGGGCACCTTGAACCCAAACTGTGATCGAGGAGTCAAGCTGGTCCAAGAAATGCTAAAG…
ENSDARG00000052103	dtymk	-0.180415	deoxythymidylate kinase (thymidylate kinase) [Source:ZFIN;Acc:ZDB-GENE-990603-11]	ATGTCTTGCAGAAGAGGGGCCTTAATTGTTCTAGAAGGAGTTGACAGAGCAGGAAAAACCACACAATGCCAAAAACTAGTGCAGGCGATACAGCAGAGCGGACGGGCGGCAGAAATTATGCGATTTCCAGACAGAACTACTAAGATTGGACAACTCATCAGTTCATACCTGGAGAAGAAGAGCAATCTGGAGGATCACACCGTTCATCTGCTGTTCTCTGCAAACCGATGGGAAATGGTGCCTGTGATGAAACAGAAGTTGGAGGAAGGAATTAATCTAGTGGTGGATCGCTATGCATTTTCAGGAGTGGCTTTTACTAGTGCCAAGCCTGGCTTTTCTCTGGAATGGTGCATGAATCCAGATGTGGGACTTCCAAAACCAGACCTGGTCATGTTTTTA…
ENSDARG00000060639	apba2b	0.551339	amyloid beta (A4) precursor protein-binding, family A, member 2b [Source:ZFIN;Acc:ZDB-GENE-030131-5371]	ATGGCTCAGAGGAAGAGGCCAGGGATCAACAGCGGCATGGCCACAGAGCCTCATGCTCCAGCTCCACGCTCCTGTCCAGCCCCGTACCCTGACCCTGAGCACCCTGAGGAGGAGTATGAAGAGCACCATGACCCCGAGGTGACCCAACACTCTTACCACAACCAAGAAGAGGCAGATTTGACAGACAGCCGACCGACTACGCCCACAACTCCCGACCACGCCCACAGAGACTACCACAGCCACCCGGACAGTCTGGACGGAGACTCCAGCTCAGACTATGTCAATAACACATCAGATGAGGAAGAGGATGACTTTGATGAGGGGCTTCCAGAGGAGGATGAAGGTGTGACATATTATATACGCTATTGCCCAGAGGATGACAGCTATCTGGAGGGAATG…
ENSDARG00000058003	wfdc1	-0.319334	WAP four-disulfide core domain 1 [Source:ZFIN;Acc:ZDB-GENE-070112-352]	ATGAGCGGGATCATGCAGGGCTGTCAGATGTGGACTGGGTTTGTGCCGGTTCTTCTGATCAGTTTTTTTCTGCTGTTGGAGTCTGGTTCAGGGAATTCACGTATGATCAGGAAGAGGGGACTCAACCAGAAGGACTATGAGTACCCGAACCACCCTCAGACCCCTCAGCACCAGAAGAACGACCGCTGTCCTCCGCCACCGCAAATGCTGCCTGAGCGAGCCTGTGAGGTGCCTGGCTGTCGATCCGATTCTGAATGTGAGAGACACAAACGCTGCTGCTACAACGGCTGCATCTACGCCTGCCTGGAGTCTGTTCAACCTCCGCCCGTGCTGGACTGGTTGGTGCAACCCAAGCCGCGGTGGTTGGGAGGGAATGGCTGGCTTTTAGACGGGCCCGAG…
ENSDARG00000016584	rgs7a	-0.022432	regulator of G protein signaling 7a [Source:ZFIN;Acc:ZDB-GENE-040718-276]	ATGGCAAAGAACAACAGCCTCCATCCAAACAGCAATGGAGAGACGGACGACTCACCAAACATGCTGGTGTACAGAAAGATGGAGGATGTGATTGCCAGGATGCAGGATGAAAAGAACGGCATACCTATCCGTACAGTAAAGAGTTTCCTGTCCAAGATTCCCAGTGTCTTCTCTGGTTCAGATATTGTCCAGTGGCTGCTGAAGAATCTCTGTATCGAAGATCAAGTGGAGGCTCTTCATCTGGGCACGCTGATGGCAGCTCATGGCTACTTCTTTCCCATCTCTGACCATGTGCTCACTCTCAAAGACGACGGCACATTCTACAGGTTTCAGACTCCGTATTTCTGGCCCTCAAATTGCTGGGAGCCTGAAAACACAGACTACGCCGTGTACTTGTGC…
ENSDARG00000104314	nrg1	-0.355677	neuregulin 1 [Source:ZFIN;Acc:ZDB-GENE-050302-113]	ATGGCGATTCTGCCAGGACGCAGCAGCTCTTTAACGGTCTCGGTTCTTTACGGAGCGGCGGTGTGTTTGTCCCTGTGGACGCGTGTTGTCCGGTGTGGGAGTTTTGCGTGTTCTCCGCCCGGGGCGTCAGTGCAGGAGCTCGCCCGCCGCTCGGGGGTCGTGTTTGAGGGGAAGCTCCAGGAGGAAGAGCGAGCGGAGCGAAACTGGACCGAGACGCCGATGAACGCCTCGCGTCAGGTGCGGGTCAGAGTGCAGCAGGTGTGGCAGCTGAAGGCAGGAGGGCTGATCAAGGACTCTGTAGTGTCTCTCGTCTGGTTTGAAGGGGGCAGATGTTTCCAGCTGAACACAGGGATCCGCTACATGTTCTTCATTGAACCCACAAATGACACGTCCGTTTTC…
ENSDARG00000090914	si:ch211-117k10.3	-0.179876	si:ch211-117k10.3 [Source:ZFIN;Acc:ZDB-GENE-141212-273]	ATGGTCTCCATAAGCGACAAAGCGGTGGCCACTGCTAATGAATCGTTTGCGGACCATGCCTTGGCCACCCTGCCCTTCGCGGAGGTGTGCGGCAGTGAGAGCAGCGAGCGGGGCAGCTCCATCTCCTGCTCCAGCCCCGAAACCGGAGATGCTGGAGCTCGACTCTGCTTCAGCCCAGGGGAGGAAGATGAAGACGAAGGCCCTTTGCAGATCTTCCTAGACTCCGCAGAGGAGCTATTAACCCAGATACCCAAGCTGCCTGATTTTATACCCCAGCTGTCCAGCACCTTCTCCCCAACCCTGGAGGACATCGAGGAGTTTTTGATGGAGAAGATGGAGTTGCATGCTCCTCTGAGTCCGGAGGAGAAGTCAAAAGAGGATGACGCTACTGTACCGCCG…
ENSDARG00000079484	kcnt1	-0.156405	potassium channel, subfamily T, member 1 [Source:ZFIN;Acc:ZDB-GENE-091231-1]	ATGTTTCATGTTTACAACACGCTGACGTCTACTACAGCCAATCAGAACCTTCAGACGCATTCACATCCACTGTTTTTTTTTTCATCAACTCCACTCATGTTTTTTTTCCCCTGTAGGGTTCATGTGGAGTTTTATGTGGACGAGAACACATTTAAAGAGAGACTTAAACTTTTTTTCATCAAAAACCAGAGATCCAGTTTAAGGATCCGAATATTCAACTTCTGCCTGAAGCTTTTGACATGTGTTCTCTACATCATACGGGTGATGACGGACAATCCATGTGTGTTTCTGCAGGGTAATTTATGGGAGCAGATCTTTCAGGTGTCTTTCCTGCTGGAGATGCTCAACACCGTCCCGTTCATCATCACGATCTTCTGGCCTCCTCTCAGAAACCTCTTC…
ENSDARG00000018206	nck2a	0.172705	NCK adaptor protein 2a [Source:ZFIN;Acc:ZDB-GENE-040426-686]	ATGACAGAGGAGGTGATTGTTATAGCCAAGTGGGACTACACAGCTCAGCAAGACCAGGAACTGGACATCCGGAAGAACGAGCGGCTCTGGTTACTGGATGATTCCAAAACCTGGTGGAGAGTGCGTAACGCATCCAACCGCACTGGCTACGTCCCCTCTAATTACGTGGAGCGCAAGAACAGTCTGAAGAAAACCTCACTAGTGAAGAACCTGAAGGACACTCTCGGACTGGGCAAAACGAAAAGGAAGACCAGTGCTCGTGATCCATCTCCCACACCCAGCACAGAAGCAGAATATCCATCCAATGGCAGCGCAGGAGGAGGCGGAGGGGGCGGAGCTGAACGAATTTATGACCTGAACATTCCGGCATTGGTGAAGTTCTCTTACGCAGCCGAGCGG…
ENSDARG00000055722	bco2a	0.126841	beta-carotene oxygenase 2a [Source:ZFIN;Acc:ZDB-GENE-030131-8039]	ATGACAACATTAAGCATGCTTAAAAATGCATTTAGGAGCAGGAAAGGGTGCAGCGTCGCATCTCTCTACAGGATGTCCTGCATTAAGTCTCAAACAATTGCTGCTGCTCAGAAAACATACTTCACAAAAGTGCAAGGGCTGCCAAACATCACACCACTGGTAAGTTCAGTAAAGGAGACACCTGAGCCCATCCCAACCACAGTTACAGGCACCATCCCAACCTGGATACATGGCAGTCTGCTGCGAAATGGACCTGGAAAGTTTGAGTTTGGAAATCAGAGCTATAACCACTGGTTTGATGGCATGGCCTTGATGCATCGCTTTCAGATAGAGGACGGACAGGTGACATACAGAAGCCGTTTTTTACAAAGTGACTCATACAAGAAGTGCAGCGAGAGA…
ENSDARG00000099339	pacsin3	0.219283	protein kinase C and casein kinase substrate in neurons 3 [Source:ZFIN;Acc:ZDB-GENE-040426-984]	ATGTCTTCCAACGGTGATCTGCAGGACGTTGGGAGTTGGGACAGCTTCTGGGAGCCTGGAAACTACAAGAGGACGGTTAAGCGCATTGACGACGGCTACAAACTTTGCAACGAGCTGGTCAGCTGCTTCCAGGAGCGGGCCAAGATTGAGAAGGGCTATTCCCAGCAGCTGAGCGACTGGGCTAGGAAATGGAGAGGCATTGTGGAGAAAGGCTCACAGTACGGGACTTTGGAAAAGGCCTGGCATGCTTTCATGAATGCGGCAGACAGGTTAAGTGAGATCCACATGGAGCTCAAAGAGAATCTAGTCATTGAGGACAGCGAGAAGATTAGAAACTGGCAGAAGGATGCTTTCCACAAGCAGATGATTGGTGGATTCCGGGAGACCAAAGATGCTGAT…
ENSDARG00000013871	slc5a1	0.810605	solute carrier family 5 member 1 [Source:ZFIN;Acc:ZDB-GENE-040426-1524]	ATGCATGCACAGTGTCTTGAGCATCGAGGGACGCACTTGCCCTCCTCAAACACCGTCAGAATGGGTGCAGATTATTTTGGATTTTCACTGCTCCGCAATGATGTCAAAAGAAACACCACCATATATGTGAACAACCCAGCTGACATTTCTGTGATTGTCATTTATTTTCTGGTGGTTCTGGCGGTGGGAGTATGGGCCATGGTACGGACCAATCGAGCCACGGTCGGTGGCTTTTTCCTGGCCGGCAGAAGTATGGTGTGGTGGCCGATTGGAGCCTCTCTCTTCGCAAGTAACATCGGAAGTGGTCATTTTGTGGGAATTGCAGGAACTGGAGCTGCTGCTGGAATCGCCATCGGAGGATTTGAGTGGAACGCTCTGGTTGTTGTGATTATTCTGGGA…
ENSDARG00000035148	orai2	0.189276	ORAI calcium release-activated calcium modulator 2 [Source:ZFIN;Acc:ZDB-GENE-060531-127]	ATGAGCAGTGAGCTCACAGTGCCAATGGGCTCTCCAGCTCCCGGCGGCTCAGACCGGCTGCAGGATGGCGGTGGGATGGACTACAGGGACTGGGTTCGGCGCAGTTATCTGGAGCTGGTGACCTCCAACCATCACTCGGTCCAGGCTCTGTCATGGAGAAAACTGTACCTCAGCAGGGCCAAACTCAAAGCCTCCAGTCGAACCTCAGCCCTGCTGTCTGGCTTTGCCATGGTAGCCATGGTGGAGGTTCAGCTGGAGATGCAGTACAACTACCCTCGAGTCTTGCTCATCGCCTTCAGCGTATGCACCACAGTGCTGGTGGCCGTCCACCTATTCGCCCTCCTCATCAGCACCTGCATCCTGCCCAACGTAGAAGCCGTCAGCAACATCCACAACCTC…
ENSDARG00000058354	selenot1a	0.0364565	selenoprotein T, 1a [Source:NCBI gene;Acc:352919]	ATGCGCTGGCTGCCGTTCTCGGCTCTACTATTATGGGCCTTATGTCTTCACAGCGCTTCTGCCGATAACAATGGCGTGAAGAAAATGAAGATGCAGTTTGCCACGGGTCCACTTCTCAAATTCCAGATTTGTGTCTCCTGAGGGTACAAGCGGGTGTTTGAGGAGTACACGCAGGCTTTGTACCAGCGGTACCCAGACATCCGCATAGAGGGAGAGAACTACCTTCCTCTGCCCCTCTACAGGCACATTGCTTCCTTTCTGTCAATGTTTAAGCTGTTGTTAATCGGAGTGATCATCTTGGGCAAGGATCCTTTTGCTTTATGTGGCATGCAGGCTCCAGGGATCTGGGTTTGGAGTCAGGAGAATAAGATATATGCTTGTATGATGGTGTTCTTCTTC…
ENSDARG00000079823	mrps36	-0.337597	mitochondrial ribosomal protein S36 [Source:ZFIN;Acc:ZDB-GENE-081104-343]	ATGGGAAGCAAAGTGAGTGGCAAGATGGCAGCTGCCAGTCGGGTCGTGCAGGTTGTTCGGCCTCATGCACCTTTAATTAAATTTCCAGACCGAAAGGGCGTCTCTAGGCCGAATGTACAAGAGGCTTTGAAGGTGCTCACAGCCAGCCTGCCACAGCTCTCTCAATCCACAGCTCCATCTGCAGCATCAGTATCACCTCCGCCAAGACCACCGGGACCCGCCAGTCGACTCCCCGGCACCCCTGACAGCATCGCTGTGGTTCGAGAGCTCCCTCAGAGATACCGCAGGAGAACCCTAGACTTAAATGAAATGGACTACATCCAGCGAGGAGGACCAGAATGA
ENSDARG00000042332	plin2	0.34349	perilipin 2 [Source:ZFIN;Acc:ZDB-GENE-050913-12]	ATGAGCTTTCTTCTGTACTTGAAACTGCACAACAGATTTTCTGCTAACATGGGTTCTATGGAGGATGTAAATAACCAGAATGTGGTTGCCCGAATTGTTCACCTTCCCCTGGTTGTTTCCACCTATGACATGATGTCGAACGTGTACGTCAACACCAAGAACAACCACCCATACCTGAAGTCTGTGTGCGAGGTTGCTGAGAATGGTGTCAAATCCATAACCTCAGCTGCCTTTCACAGGTCTTTACCAATCATTGGCAAACTGGAGCCTCAGATCTCTATGGCAAATGACCTGGCGTGCAAAGGACTGGATAAGATAGAAAAGACTCTGCCCATCCTACACAAGCCATCTGAACAGATTATGGCCAATGCTAAAGATGCAGTGACAGGAGCCAAGGAG…
ENSDARG00000022845	lias	-0.479077	lipoic acid synthetase [Source:NCBI gene;Acc:393528]	ATGGCGTTGATCAGTAGAAGTTGTGGAGCTGCGAGCCGATATTCTTCAAGTCATCTGTTTTTACCATCTAAAGGCGCCGAGGCGGCTAATGTGTACTGTAACAGACTGAGCACTGCTGCCAGCACATCATCATCATCATCACCATCCACACACAATGACAGGAAGAAAGACCTGAGGGAGGATGGACTGAACCTGCAGGACTTCATATCTGGAGAGCTGTCAGAAAAGAGCAAGTGGGAGGAATACAGAGGCAACCTAAAGAGAGAAAAAGGAGAAAGGTTAAGGCTACCACCATGGCTGAAGACAGAGATTCCTATAGGGAAAAACTACAACAAATTGAAGAATACACTTAGAGAATTAAACCTCCACACAGTCTGCGAAGAAGCCCGTTGTCCAAAT…
ENSDARG00000037091	asah1a	0.037963	N-acylsphingosine amidohydrolase (acid ceramidase) 1a [Source:ZFIN;Acc:ZDB-GENE-041010-191]	ATGAAGCTTGTGTTCCGTTACAACGCTTTGTTTATATCCATTTTTATTCACGCACTCTATGTTCAAGGGCTGGAGGATTGCAGAAGTGGGATGTATCCACCTAAAGGACCAACTTATAGAGGAAACGTGACCTGGTACACTGTAAATCTTGATTTGCCCCCTAGTGAGAGATGGACACAAATCATCAAAGATAAAAACACAGAGTTGATCGAAATGGTACAGACTATAAAAGACATGGCCAAAGGGTTTTTCCATGGAAAACTTGTTAATTTTGTGGATAAGGAGCTGCCTTTTATTGTGGACACACTTCCAAACCCTTTTAATGAAGAAATAAAGGGAATAGCAGCAGTTTCTGGCATACCTTTGGGTGAGATTGCACTGTTCAATATCTTTTATGAG…
ENSDARG00000059817	mtmr12	-0.156841	myotubularin related protein 12 [Source:NCBI gene;Acc:569130]	ATGTTGAGTTTGGGGAGCGGAGGAGCCAAGTCCTCTAAACCGTCATTTGTGTCTTATGTGACTCCCGAGGAAATAAAATTGGAGAAAGACCCACAGAAGAAAGAAAAACATCCTGATTTGCTTCCAGGTGAAGTGGTGTTCTGCAGTGCCAATCCCATTCTCAAATACACTCAAGATGACCTCTCCCAGCGTGGCGTCTTTGGCACTTTGCTCTGCACCAATTTTCGTGTTGCTTTCATCAGTGATGATGCACCACAGGAAGAGATGTCCAAGACCTTCAAGAACAAACTCTATGGTGAAAATGACATTCCATTAATGTGTGTGGATCACATCTATGGTGTTTATGATGAAAAGAGGAAACTGATAACAGGAGGCCTTGTGAAGAACAAATGTCCATCC…
ENSDARG00000074772	ccl44	-0.578455	chemokine (C-C motif) ligand 44 [Source:ZFIN;Acc:ZDB-GENE-131121-642]	ATGTTCCTGCAGACTGTCTCCATCCTCTTCCTCTCGGCCGTCCTCTTCGGCTGCCTGGAAGGGAAGGGTGTGCAAATGCAGCGAGATGTTCAGTGCTGCATGCAGTACTCTCACGGAAAAGTCCGGACCAAAGATGTCCTGAGGTATGAGAGGCAGACGGAGGGGCCGGATTGCAGCATAAGAGCCATCATATTGTACACCAAAAAGGCAGTGAAGTGCGCTGATCCGAGGGACAGGAAGGTGAAGAGGTTACTACGGAAACTGAACCAGAGGCTGGGAGCCAAAGCGCGCAGGACCATGTGGTTACATCCACATTTGAATCTGCCTGTTATGTCGGAGGTCGCTGTTGTGAATTCCCAAAAGATGAACAAGACCAAGTGA
ENSDARG00000036903	irak1bp1	-0.400651	interleukin-1 receptor-associated kinase 1 binding protein 1 [Source:NCBI gene;Acc:553809]	ATGGCGCACAGCCCGTCTCGTGTCTTTGCTGCACTTTCACCGTCTGCTGGTGATGTTTACCGAGACGAAAACCAGTCGGTGTTTAACCGAGGTCGCAAGCAAACACATTTATCCGCTCAAAGCAACGTGAGGGTGATTGAGGTGACGGGCTGCGCGGAGATATCCAGTCCACCAGACCGCGCCTGCGTCTCCATCAGCGTCAAAAACAGCAAAGAAAATGTCAACGACGTGACCAACAGCGTTACCCGAAGACTGGAATACATATTGCAGACCGCCAGACAGCACGACGTCAAGGAAGAAAACATCACCGTTACCAAGCATTTACAAAGAGATGAGGATCTCTTCCACATGCAGGCTGAGGTGCTTGTGGTGTTTTTAGACTTTGAGAAGATGCAGCAA…
ENSDARG00000091860	zgc:194007	-0.707602	zgc:194007 [Source:ZFIN;Acc:ZDB-GENE-081022-49]	ATGCTTCAATACATGGGTCCCATACACCATACAAGACTTCTCAGATGCATTTTGTTCTCAAAAGAAGAGGGATGTCAACTGTGCTATAAATGTACCAGAAATTGGCAAAGGAGCTGTATTACAGAGCACATGATGACCGAGACCACTGATATTAATGTGCCAGAGGAGACCAGACAGAGCAAGGACTATCAGTCAGACTTCAGGGGCAAGAACCCACCAGTGCCAATAGCAGACATCAGTATTTCAGATGACTCAAAGCCTGCAAATTCAAATCACAAATGTTTACATTGTGAGGAAACATATGAAAACCACAAAAAAATGAAAAAGTTGTGCAGTGCGGTATGGAAGCAAATATCAACTGATGATATGTCATCAGACAGAAACTCTATCACTTCAGTC…
ENSDARG00000017220	otud7b	0.0642992	OTU deubiquitinase 7B [Source:ZFIN;Acc:ZDB-GENE-060616-1]	ATGACTTTGGATATGGACGCAGTCCTGTCCGACTTTGTCCGTTCTACTGGAGCTGAACCCGGACTGGCCAGAGACCTGCTGGAGGGAAAGAATTGGGACCTCTCAGCTGCACTGAGTGACTTTGAGCAGCTGAGACAAGTGCATGCTGGGAGCCTCTCATGCAGCTTTGTTGAGGAGAGTGAGTACCCCTCCATTGAGAAGGAGATGGCACGGACAGGACGGCCCCTCTTACATCGACAAGATGAGGCTGTTCAAGCCACAGAGAAGAGACTGTCGAGAGGAATCTCTCACGCCAGCTCCACCATCGTCTCCTTGGCCCGCTCGCACGTGTCCAGTACAGGAGGAACCAACGAGCAGCTTCTGGATACCCCGCTCTGCACATTCCAGTTGCCGGACCTC…
ENSDARG00000029463	asap1a	0.263746	ArfGAP with SH3 domain, ankyrin repeat and PH domain 1a [Source:ZFIN;Acc:ZDB-GENE-070912-129]	ATGAGGTCCTCGTCCTCGCGTTTGTCAAGTTTTTCCTCCAGGGATTCATTATGGAGTCGGATGCCGGATCAGATCTCCGTGTCCGAGTTTCTCTCGGAGACGACGGAGGATTACAATTCCCCTACGACCTCGAGCTTCACCACCCGCCTGCAGAGCTGCCGGAACACGGTCAATGTTCTGGAAGAGGCTTTGGATCAGGACCGAACTGCTTTACAGAAGGTCAAGAAATCTGTCAAAGCAATCTACAACTCGGGTCAAGAACATGTGCAGAATGAAGAGAATTATGGACAGGCACTGGACAAGTTTGGCAGCAACTTCATCAGCCGAGATAACTCTGATCTGGGAACAGCCTTCATCAAGTTTTCTGGACTTATCAAAGAGCTGGCTGCTCTCCTCAAG…
ENSDARG00000069339	tbc1d24	0.191395	TBC1 domain family, member 24 [Source:ZFIN;Acc:ZDB-GENE-050809-65]	ATGCGCATTCAATCACAAATATGCCCGCTGCCTGACAGACAGTCGAAAGCAAATCAGCTAGAACAGAATGGCCGGCTAGTTCCCCTCATTCTCTCTTCCGTTCAGCGTGTGAGGTCAGAGGTCATGGCTGGGGATTGCGGCGTATTCGTGGACTGGTCTCAGATGGGCGATGTGTCTCGAGACGCAGCTCCTGGTAAGACTGAATATAAAGACTTGAAGGAGCTGAAGCAGCATGCGCGCTCAGGCCAATGGGCGAAAAACCACAGCCAGCGCTCTGCCGTTTACCAACACCTGCTTAAAGCCCTGCCCTGTCGCACAGTCACCCCTGACGCTGAGGTTTACCGTGATATCGTGGGTAATTCCACCAGCAAACGTAATCCATCTGCGTATCCATTACCG…
ENSDARG00000018321	lbx1a	-0.375682	ladybird homeobox 1a [Source:ZFIN;Acc:ZDB-GENE-040724-40]	ATGACCTCCAAAGAAGACGCGAAAGGCGCCTCGGTTGAGGACCGAAGGCGCAGTCCGTTGGACCATCTTCCTCCACCTGCTAACTCAAACAAACCTCTCACTCCGTTCAGCATAGAGGATATTTTGAACAAGCCGTCTGTCAAACGAAGTTACACAATTTGCGGCACGGCGCACCTGCTTTCTTCCGGTGAGAAGCATCCGTCCACGGGCCATCCCCTCTCCAACCGTGCGCTGCTCACCCAGACATCTCCACTGTGCGCCCTGGAGGAGCTCGCCAGCAAAACCTTCAAGGGGCTGGAAGTCAGTGTCTTACAAGCGGCAGAAGGGAGAGACGGCATGACACTCTTCGGTCAGAGGAATACCCCTAAAAAACGGAGAAAGTCGAGAACAGCTTTCACC…
ENSDARG00000075593	trim71	0.270696	tripartite motif containing 71, E3 ubiquitin protein ligase [Source:NCBI gene;Acc:561754]	ATGTGTGAAGTTATTCTGTGGTCCTCTGCGCAAATGGCGTCTTTCCCAGACTCCGACCTGCAAACATGTCCGCTCTGCAAGGAGCTGTGCGGCTGCTCTGCTCCGATCTCCTCCAACTCATCTACCTCCTCCTCGTCCTCTCAGACCTCCAACTCCTCATCTACCTCATCCACCAGGAGACTGCACGTCCTGCCCTGTCTGCACGCCTTCTGCAGGCAGTGCCTGGAGGGCCAGCGGAGCCCCGGCGACCCCCTGAAGCTCAGATGCCCCACATGCGACCAAAAGGTGTCTCTGTCGGAGTCGGGCGTGGACGCGCTGCCCTCCTCCAACTTTCTCTTCAGCAACCTGCTGGACGTGGTGGTGTCCGCTGAAGAGCAGGGCAAGAACGGGCGGTCTTCT…
ENSDARG00000092792	rprm3	-0.401817	reprimo, TP53 dependent G2 arrest mediator homolog 3 [Source:ZFIN;Acc:ZDB-GENE-040718-123]	ATGAATGTTTCTCACGGACTACTGAACCGGACGATCTCCACAGTGAAGCATCCTCTGGACGCCGGTCGAGGATGCTGCAACTTCTCGGTGATCACCAGCGACGGGTTCGGTTCACCGATCCAGGACGAGCGCGAACAGTTCATCACGCGTCTGGTGCAGATAGCGGTGCTCTGCGTGCTCTCGCTGACTGTCATTTTCGGCATCTTCTTCCTCGGATGCAATCTACTGATAAAGTCAGAGAGCATGATAAACTTGCTGGTGGAGGACAGGAGACCTTCTAAAGACGCGGAAATTATTATGATCGCTGCATGA
ENSDARG00000018618	cpsf6	0.227248	cleavage and polyadenylation specific factor 6 [Source:NCBI gene;Acc:327069]	ATGGCGGACGGTGTTGACCACATCGATATTTACGCGGATGTAGAAGAAGAATTTAACCAGGAGTCGGATTATCCTGTTCATGACCAGATTGACCTGTATGACGATGTCATCTCGCCATCTGCCAACAACGGGGACGCACCCGAGGACCGAGATTACCTGGATTCCCTTCCTGCACCTGGAGGCAACGAGGGCTCCAAAGGGGCTCCAGCTAATGTCGTCTACACCTACAATGGCAAACGGATCGCTCTGTACATCGGAAACCTCACATGGTGGACCACTGATGAAGATTTAACAGATGCCATTCGCTCAATAGGCATCAATGATGTGCTGGAGATCAAGTTTTTTGAGAACAGAGCAAATGGCCAGTCTAAAGGGTTTGCTCTGGTCTGCGTGGGATCA…
ENSDARG00000019556	clcn7	0.390175	chloride channel 7 [Source:ZFIN;Acc:ZDB-GENE-061103-196]	ATGGCCAACATCACGAAGAAAGTGTCCTGGTCGAGCCGAGGCGATGACCGCGGAGAGAGAACACCGCTGCTGAACGGAGCCGAGGATAGCAAACTCAACAGACAGTTATCCGGGGGAGGTATATTTCATATAGGCAGGCTGAGCACTGTGGACCTTGAGGAGGAAATCACACCAGAAGAGGACATTATAAGAAGTCGACCGAAGGAAATCCCTCACAACGAAAAGCTGCTGTCTCTGAAATATGAGAGTCTTGACTATGATAACAGTGAGAATCAGTTGTTTCTGGAGGAGGAGAGACGGATGAGTCAAATGGGCTTTAGATGCCTGGAGATCACACGATGGGTGATCTGCGGTTTGATTGGTTTACTCACCGGTCTCATCGCATGCTTGATAGACATT…
ENSDARG00000013708	usp9	0.394208	ubiquitin specific peptidase 9 [Source:ZFIN;Acc:ZDB-GENE-061019-1]	ATGACGGCCACGACCCGTGGCTCCCCGGTGGGAGGGAATGACGGTCAGGGCCAGGCTCCGGATGGCCAGTCCCAGCCACCCCTGCCCCAGAACCAGACATCCTCTCCTAACTCATCCAACGAGAACTCCCCTGTGAGCCCGCCAGATGACCAGGGTCAAGGGGACTCTCCCACTCCTCTGGAGGAGGAGGAGCCTGCTTTCCCCCACACTGAACTGGCCAAGCTGGATGACATGATCAACAGACCTCGCTGGGTCGTTCCAGTTTTGCCAAAGGGTGAACTAGAAGTTCTTCTTGAAGCTGCTATAGATCTTTGTAAAAAAGGAATTGATGTCAAGTGTGAAGCATGCCAGAGGTTTTTCAGAGATGGCTTGACAATATCCTTTACAAAAATACTGACA…
ENSDARG00000093313	ubb	0.383122	ubiquitin B [Source:ZFIN;Acc:ZDB-GENE-050411-10]	ATGCAGATCTTTGTCAAAACCCTTACTGGTAAAACCATCACCCTCGAGGTAGAGCCAAGTGACACCATTGAGAACGTCAAGGCCAAAATCCAAGACAAAGAAGGCATTCCCCCTGACCAGCAGAGGTTGATCTTTGCTGGCAAACAGCTAGAAGATGGCCGCACCCTGTCCGACTACAACATCCAGAAAGAGTCCACCTTGCATCTGGTGCTGCGTCTTAGAGGAGGCATGCAGATCTTTGTAAAAACCTTGACAGGAAAGACCATCACCCTCGAGGTAGAGCCAAGCGACACCATTGAGAATGTCAAGGCCAAAATCCAGGACAAAGAAGGCATTCCCCCTGACCAGCAGAGGTTGATCTTTGCTGGCAAACAGCTAGAAGATGGACGCACCCTGTCC…
ENSDARG00000075027	fgfr1bl	-0.0892333	fibroblast growth factor receptor 1b, like [Source:ZFIN;Acc:ZDB-GENE-091204-406]	ATGGAGCATTTCATTTTCCTCATTTTGCTGCTGTGTCTACACGAGAATGGTGTGTCTGGTGTTGGTAAAGATGATGTGTCTGTGAGCAGAGGAGATTCAGTCACTCTACACACTGGTGTTAAAACCAACCAACAATACAGAATTGTGTGGTTTTATGAAGGCATTCGTATCGCTGTAATCAGTGGAGACCTCAGTTATATCTGTACAGATGTTCAATGCAATTATGGCACTGAGAGATTCAGAGGCAGACTGAAGCTGGATCATCAGACTGGATGTCTGACCATCATGTACAGCACATTCCAAGATGAAGGAGAATATGAAGTAGAGATCAGCAGCACCAGCGGCAGAGTCAGTGTAAAGACCTTCACCGTGTCCGTCATTCCAAGAGTTATATGTACA…
ENSDARG00000045131	id4	-0.351688	inhibitor of DNA binding 4 [Source:ZFIN;Acc:ZDB-GENE-051113-208]	ATGAAGGCCAGCGTGCCGGTTCGCCCTCATAAGCTTCCTTCTAGCTGCAGTCAGCTCTCCTTGCGTTATTTGTCGGAGAGCAGCCGATGCAAAATGGAAGATGAGGATCTTTTCTGTCTGCAGTACGACATGAACGACTGCTACAGCCGACTCAAACGCTTGGTGCCCACTATTCCGCAGGATAAGAAAGTCAGTAAAGTGGAAATCCTCCAGCATGTCATTGACTATATTCTGGACCTGCAGCTGGCGTTGGAAACGCACCCTGCGCTCCTGAAACAGACGAGCCCACCCGCTTCCACACGGACTCCACTCACACAAATCAACACAGAGCAGAGGACAACGGGTGTCAATAAGGAAGACTCACTTTTTTTGTGTCGCTGA
ENSDARG00000032653	sinhcaf	-0.149407	SIN3-HDAC complex associated factor [Source:ZFIN;Acc:ZDB-GENE-041210-166]	ATGTTTGGCTTTCACAAGCCGAAGATGTACCGCAGCCTTGATGGATGCTGCATCTGCAGGGCAAAATCCTCCAGCTCTCGCTTCACCGACAGCAAACGCTATGAGAGAGACTTTCAGAGCTGCTTTGGTTTAAGCGAGACTCGCTCTGGTGAAATCTGCAACGCTTGTGTCCTGCTGGTGAAACGCTGGAAGAAGCTGCCTGTCGGATCCAAGAAGAACTGGAATCACGTGGTTGATGCTCGAGGGGGACCCAGTCTGAAAACAACAGTGAAGTCAAAGAAAGTCAAATCCCTGTCCAGACGGATCCGACCGAGCCAGATCAGCAGAGTTCAGAAAGAACTCAAGAGACACAATTCAGACGCTCACAGCACCACCTCCAGTGCAAGCCCCGCCCAGTCA…
ENSDARG00000035890	fuca1.1	0.556563	alpha-L-fucosidase 1, tandem duplicate 1 [Source:ZFIN;Acc:ZDB-GENE-030131-7434]	ATGCAGGTGACTCGCAGTCAGATATCGCTGTTTCTTTGTCTGCTATCATGCGCGTCAGTTATCGGAGCTCGATATACTCCTGACTGGACAAGTCTGGACTCCAGACCTCTGCCTGGATGGTACGACGAGGTGAAGTTCGGCATCTTCGTTCACTGGGGGGTGTTTTCGGTGCCCGCTTTCGGTAGCGAGTGGTTCTGGTGGTACTGGAAAGGCGCACAAAATCCCGATTACGTCCAATTCATGATCAAAAACTACCCTCCAGGTTTCAGCTACGCGGATTTTGCGCCTAATTTCCACGCGCAGTTTTTCGACCCTGACGCTTGGGCTGATATCTTCGAAGCTTCCGGAGCGAAATATGTCGTCCTTACATCGAAACACCACGAAGGCTTCACAAATTGG…
ENSDARG00000039390	sdhaf4	-0.695195	succinate dehydrogenase complex assembly factor 4 [Source:ZFIN;Acc:ZDB-GENE-040724-116]	ATGTCTCTTTTACGTGTGTGCTGTACTGCAGCGAGAGGTTTTGCTAGCAGGCGAGTGTTTTTAGAGTCGACTATAAATACTGCAGGTCTCAGGCCAGCAGGATATGCGTCCGGAGGGGTGACCAAAGATAAAGAGCCTTTAAAGAAAGCCAAAACGCCACAAGGGCGCTTTGACATGGAAGAAACTGAATCCAAATCAAAAGATGTGCTTGAAAGATTTCCAGATGATGTAAATCCAGAAACTAAGGAGAAGGGTGGCCCCAGGGGCCCCGAACCTACACGATATGGTGACTGGGAAAGAAAAGGCCGTTGCATTGACTTTTAG
ENSDARG00000097528	si:dkey-7j14.5	-0.194085	si:dkey-7j14.5 [Source:ZFIN;Acc:ZDB-GENE-030131-8110]	ATGTCGCTGTACGCTTCTCAGATTAAAGCGTTTAAAGGCTCCGAGCCCAAAACACTTGGTGCTATTGAGATCATCATTGGTGTTTTGACTGTCATTTTGAGCACAATCGTGTACAAGCTGCACTATCATATCCAGCGGGAGATCATCATCCTCATTGTGAATGGCGCTCAGCTCCTCATTACTGGTATTCTCCTGGTGCACACTGGGAGGAAGCCGTCCAAATGTCTGGTGCTGACGACCATTGTTCTGCAGTTACTAACAGCAGCATTTGATATTGTTGGATTTGGGCTCATGGCCAGACACATCCCATTCAGAGGAGAGTCATACTACTACAGGGACACCGAGTGGTGTTGTGACCCACTTCACTCTGTTTGGGCTTGCTGTGGAGAAGGAGAGAAA…
ENSDARG00000056015	hoxb13a	-0.0926811	homeobox B13a [Source:NCBI gene;Acc:559921]	ATGACCACCTCCCTGGTCCTGAATCCTCGCTGGGCAGACACGGTTATGTTTGTATATGAAAACAACTTGGATGAGCTGAAGAATATGGAGGGTTTGGTTGGAAGCGGCAATTTTGCAGCCAACCAGTGCAGGAATCTGATGGCCCACTCGGCGTTGAGTGGTCACCCGTCTAGCCTTGTCCATGGCTCCAGCTATCCCACTGTGGACGTATCGACTTCAAGTTCGGCGGAGTCGGGAAAGCAGTGCACACCTTGCCCAACAGTTCCACAGGCCTCGTCCACAGGTCCCATCCCGTACGGCTACTTTGGCAACAGCTATTATCCTTGCAGAATGGGGCGGGGTTCCCTCAAATCCTGCACGCAGCCGAGTGCACTCAGCTACACTGCAGAAAAATACATG…
ENSDARG00000074363	TTC9	0.155375	si:ch211-259k16.3 [Source:ZFIN;Acc:ZDB-GENE-090312-172]	ATGAGCTACATTGAGACTATACAGGCCCATAGCCAGGGGGGTTTGGAAGACCCACCCCTCACTGACAAAGGTCCAGAATATGTCCCATACATGAGCTCATTTAGCGGCTCGATGGTAAAGCCCCAAAACGAGCCCGCGGAGCTGGTCAAACGAGCCCTGGATTTTAAAACGCAGGGCACACAGTGCTACAAGGACAAAAAATACCGCGAGGCCATCGGCAAGTACCACCGCGCGCTGCTGGAAATGAAGGGTCTGTGTCGCGTGCTCGGGGACCCGGACACCAGCAAGTCTCCGTCCACCGTCCTGACTGCCATCAGTAAATCCAGTCTGACGGACGAGCAGAAAGGCGCGGTGGAGAACGCGGAGCTGGAGTGCTACAACAGTCTGGCAGCTTGTTTG…
ENSDARG00000033604	lrpap1	-0.361403	low density lipoprotein receptor-related protein associated protein 1 [Source:ZFIN;Acc:ZDB-GENE-030131-5871]	ATGCAGCTTCTAATTTTGGTTTCGTTGTTCGCTGTCGGTGCAATGGCGGGAAAGTACTCAAAAGAAATGAATGAAAAAAATGCGTCTGATAAAAGCAACAGCCAGGTGGAATTTAGGATTGCCAAACTAAATCAGGTTTGGGAAAAGGCGATAAGGATGCAGCTTGCACCGGTCCGTCTGTCAGAACTACACAGTGACTTGAAAATCCAAGAAAAAGATGAACTTCAATGGAAAAAACTCAAAGCAGAAGGGATGGACGAAGATGGAGAGAGAGAAGCCAAGCTCAGGCGAAATTTTAATATTATTCTTGCAAAGTATGGAATGGATGGGAAAAAAGACACCCGAACATTGGACAGCAACAGACTGAAAGATCATGAAGTTAAAGTTGGAGACACATTT…
ENSDARG00000079401	si:dkey-197c15.6	-0.309609	si:dkey-197c15.6 [Source:ZFIN;Acc:ZDB-GENE-060810-147]	ATGTCTTTAGCTGGTGCGCTGTGGTTTGCAGTTCAGGATGATTTATTAACAAATGGTGTATGTAACAACACAACATCATCCAACATCAGCAACAAAAAACCAGACAAACAGCCCAGCACCAGCGAGCCCATCTCTGCTCCCGAGATCCACTCTGTGCTGGGCGGACTGGACGATCACTTCCTTTCACGCTGGTTACATCTCAACCGACAGTGTCTGCGGTTCATCATCGATTTCATCCAGGCCCGTTTTAAAAAAGACATATTTGCGTCCAGCCACAAGCCGAACTTGTCCGAGGCCAACATTCTGGCCGCACTTGCCTACTACGCACAGGGGTCTCTGCCAAATAAAGTCACAGACCGTCTGAGAATCGATCAGAAAACAGCATGCGAGGCGGTGAAG…
ENSDARG00000044574	rbms3	0.37589	RNA binding motif, single stranded interacting protein [Source:ZFIN;Acc:ZDB-GENE-060929-244]	ATGGGCAAACGCTTGGAACAGCAACCAATGTACCCCCAGTACACTTACTATTACCCTCACTACCTTCAGACTAAGCAGTCATATGCCCCGCCCCCTCCGCCCATGGCTCCGCCCAGCCCCAGCACCAATAGCAGCAGCCACAGTGCAGCGGAGCAGCTCAGTAAAACCAACTTGTACATCCGGGGCCTTCCGCCTGGCACCACCGACCAGGACCTCATCAAACTCTGCCAACCGTATGGAAAAATAGTGTCAACAAAGGCAATCCTGGACAAAAACACCAACCAGTGCAAAGGATATGGCTTTGTGGATTTCGACAGTCCGGCAGCGGCGCAGAAAGCTGTAGCGTCCCTGAAGGCCAGCGGCGTGCAGGCACAGATGGCAAAGCAACAAGAGCAGGAC…
ENSDARG00000078348	tcf20	-0.098472	transcription factor 20 [Source:ZFIN;Acc:ZDB-GENE-110411-97]	ATGCAGAATTTCCCCAACAGTCCTGTCCCTCTCCACCCAGGGTTCAGCCGTGGAGCAGGCGTAGTCAGTTCCCCATATCAGACCCACCCGTCAGACCTTCAGATCTCCCCCAGGACCTCCGAGGACTATGTGTCCCTTCAGCAGGCCCAGACCAGCCTACAGAGCCACGGGCAGCACTTGCACCTGCGGGCCCAGCAGCAGCAGCACCTGCATGCTCCGGTACATGGCTACAGCTCCAGGCGAGCGGTCACAGAGATGCCGCAGAGCAGCGCGGGGGGGAACTCCTACCGAAAGGACAGTATGGATTATTACTTCTCTGTGAGTGGGCGAGACCGAAGCCGAAGAGGTGGAGCCGCTTACGGAGCCGGATTTAGGTACACAAACGTGGATGGGCACCAG…
ENSDARG00000069627	si:ch211-255g12.8	0.0271927	si:ch211-255g12.8 [Source:ZFIN;Acc:ZDB-GENE-081104-39]	ATGGATCTTCCTTTTAAATTTAGTGGTGGGTCGGTGACCTTCGCCCCCAGTGCGAAGAGAGATGCTTACATCCAGGCTACTGATCCTGCTCCATGCCACACTTTAGCTGTTGATCTGCTCATAGAGAAACACAAAACCAGCATGAACAGGAAGTATGAGAGTTTGTTTGAAGGAAATCAGTTGCGAAAGAATAAAACATCCCTGAACCAGATCTACACACAACTCTTCATCATAGAGGGAGTGAGTGAAACTGTGAATGAGGAACATGAGATCTTACAGATGGAGAAAGGGTTCAAGACGCTTCAGGAAACTCCAATCAATTGCAATGACATCTTCATGCCTTTTCCAGAATCTAAGAATTATACACAAGACAAAGTCAAGACCGTTTTAACGAACGGC…
ENSDARG00000060687	chd2	0.195654	chromodomain helicase DNA binding protein 2 [Source:ZFIN;Acc:ZDB-GENE-050419-256]	ATGATGAAGAATAAGAGTAAAAAGCAAGAAGACGAAGGCTCGACTCAAAGCAATGCTTCCAGCAACTCAGCATCCGAGGAATCCAACCGCTCTGGGTCGGAGTCTGGAAGTCAGTCGGAGAGCGAGCAGGGCAGTGAAAAAGCACAATCCCGGCATTCTGAATCCAACAGCACGTCTGATTCTGAGAGCCACTCTGAGTCAGGCAGCGAATCCAATGGGTCCAAATCTCATCAGAGCTCAGCGCAGGTCAAAGACAAACCTGTCAGGAAGAAAGACAACCTGGCGGATGTGAAGAAGATGTGGGAAGAACATCCTGATGTTTATGGTGTGAGAAGATCCAGTCGCAGTAGACAAGAGCCTGCACGCCTTAATATTGGAGCTGAGGGCAGCAGTGATTCA…
ENSDARG00000039335	st6gal2a	-0.0110855	ST6 beta-galactosamide alpha-2,6-sialyltranferase 2a [Source:NCBI gene;Acc:403116]	ATGAAGTCCAGTCTGAAACAGTGGCGGCGGCTCGCCCTCGGCCTCATTCTGGTCTGGGCACTGCTCTTCCTGGCGCTCCTCTCTTACTTCATGGAGTCAAGAGTGGATGACCCGCACGCCGCGGCCGCTCTATCTTACACAGACACCCGACGCCTGACCTCCCTGCAGGGCAACCCTCGGACCATCATGGCCACCCATTTGGGCCTGGCCACCTCCTCCGCCCCATCCACCTCCAGCAACACCCAGCAGGAGCAGAGCCAGGAGGAAAACCCAAGCGCCGATCCCCAACCTAGTCCACTCAGCCAGGAAGCCTACCCTTACCCTGACCCTCAGAGCCTGGCAGCCTGGTCCGCATTCGGCACCCAGGATGTGGGCTCGAGGTCGACCGGCATGAGTCGC…
ENSDARG00000087529	zgc:85936	0.0856115	zgc:85936 [Source:ZFIN;Acc:ZDB-GENE-040426-2450]	ATGAGCGGCGCCAAACTGGAGCATTTACTGGCGGAAGCAGTGAGCGAAGCGGATGCCAGGAGTGTGCTGTGTCTGCTGGGTCGTGGCGCTGACCCGAACCGTATCATGTGTGATGGAGTGGCGGCGGTGCATCTGGCGGCCGGGAGAGAGTCTGAGAGAGGCCTGCGGTGCCTGAAGCTGATGCTGGAACACGGAGCCGATGCTAACCTGCGATCTGCCGAAGCTCTCACTCCTCTACACATAGCTGCATCCTGGGGCTGCTTGCAGAATCTCAGACTGCTCTTGAGGAACGGCGGAAACCCAAACCTCAGAGATCAAGATGGGAATAGAGCGTCAGATCTGGCAGAGCAGGAGGACAACAGTAAATGTGCCAGTCTGCTGCTGGAGCACGAGCTGCTC…
ENSDARG00000033855	cnot9	-0.190027	CCR4-NOT transcription complex subunit 9 [Source:NCBI gene;Acc:406632]	ATGTTGGCGACAGGAGCGACTGTAAGCACAGCGGGTCTGGCGCAGGTGGACCGGGAGAAGATCTACCAGTGGATCAATGAGTTGTCCAGTCCAGAAACACGAGAGAACGCCCTGCTGGAGCTCAGCAAGAAGAGAGAGTCTGTGACTGACCTGGCCCCAATGCTCTGGCACTCCTGCGGGACCATAGCAGCTCTACTGCAGGAAATTGTTAACATCTACCCATCCATAAACCCCCCGACACTGACGGCACATCAGTCTAATCGAGTGTGTAATGCCTTAGCACTGCTGCAGTGTGTGGCGTCACATGTAGAGACACGTTCTGCTTTTCTGGCAGCTCACATCCCTTTATTTCTCTACCCGTTCCTGCACACGGTCAGTAAAACCAGGCCCTTCGAGTAC…
ENSDARG00000077469	polr1b	0.498937	RNA polymerase I subunit B [Source:ZFIN;Acc:ZDB-GENE-040426-1598]	ATGGATCTCTCCAAGTGGTGCAATCTAAAGACCGAACCGAGCTTAAAGCACCTGACAGAGGCAGGATTCGGTGTCCCGAAAGAGAAACAGAGCGTGCCGGTGCAGGAGCTGGTGAAGGCGCACATTGAGTCCTTCGATCAGGCGGTTACTGATGGATTATGTCGAGTTGTGGAGGCTATTCCTCCTATGGAGTTCCTGTACAAGGGCGACAGGATCAGTCTGTCGTTTGTGGAGGCCATCATTCACACTCCATCAGTGTCTAAAGGAGGAATCAGCAGAGACCTGCGGGTCTTCCCTGCCGAGTGCAGAGGCAGGCGCTGCACATACAGAGCCAAGCTGGTGGCAGATGTGAGTTGGTCGGTCAATGGCGTTCCTAAAGGAATCATCAAACAGTCTCTG…
ENSDARG00000035629	parvab	0.0405313	parvin, alpha b [Source:ZFIN;Acc:ZDB-GENE-070424-60]	ATGGCTTCTTCACCGCAGAAAATACCATCCTCCCCGAAATCGCCTTCCTCCAGGAAAAAAGATGACTCCTTTCTGGGAAAACTTGGAGGAACTTTGGCAAGAAGAAAAAAGGCGAAAGAAGTGTCTGAGCTTCAGGAGGAGGGTATGAATGCGATCAACCTGCCTCTGAGTCCCACACCCTTTGAGCTGGACCCTGAAGACACCATGCTTGATGAGAATGAAGTCCGAACCATGGTTGATCCCCACTCAAGGAATGATCCCAAACTACAAGAGCTAATGAAGGTGCTCATTGACTGGATCAATGATGTATTGGTGGGAGAAAGAATCATCGTAAAGGATCTGGCTGAAGACCTCTATGATGGGCAGGTTCTTCAAAAGCTCTTCGAGAAACTGGAGGGA…
ENSDARG00000055833	lectin	-0.0641292	lectin [Source:ZFIN;Acc:ZDB-GENE-070912-438]	ATGATGGTGATGCTGAGAAGTCTTCTGCTGCTTTCCTTGTTTTCCATGGGGAATGCAGCAGCTAGGAGATGCACACGTCAATGGAGTAGGTTTGGATCTCGATGCTTTAGATATTTCTCTGTACCAGTGAACTGGGTCACAGCAGAGAGAAACTGTCAACTTCTTGGTGGGAATCTTGTTTCTGTGCAAAATGGTATGGAAAATGATTTTCTGCTGAGTCTTATACCCAACTCCGAACGTTTCTTTATTGGTGGCTATGATGGTGAAGATGAAGAAAACTGGTTTTGGTCTGAAGGATCTTCATTTGGTTATACCAACTGGTGCTCAGGAGAGCCTAACAACATGAATACGGAGCACTGCTTGGAGATCAACTGGACATCGGATCGTTGTTGGAATAAC…
ENSDARG00000056378	ifi30	0.147176	IFI30 lysosomal thiol reductase [Source:NCBI gene;Acc:336503]	ATGTTCGGCTTTAACCTGTGCGTTGTGCTCGTCGCCGTGTTTTCTCTGAGTAAATGCAGCGCTCGGTTTGTTTACTCCTGTAAATATCCGCCTTCACAATGGTGCAGCTCCGAGGACATAGCAGCTGAATGTGGGGTGCTGGAACAATGCATGAAGTATAACTCGACAAAGGCCGCTGACAAGGTGAAAGTGAGCCTCTACTATGAATCTCTGTGCCCAGGATGCAGAATGTTTCTTACATCTCAGCTCGTGCCAACCTTGATTATGTTGCAAGACATCATGGAGATTGATCTGGTTCCATATGGAAACGCACAGGAGACACAAGCTCAAGGGAAGTACATCTTCACCTGTCAGCACGGAGAAGATGAATGTCTAGGTAATATGATTGAGACATGCATG…
ENSDARG00000013856	amy2a	0.782915	amylase alpha 2A [Source:ZFIN;Acc:ZDB-GENE-040426-2393]	ATGAAGCTTTTAATCTTGGCAGCGTTGGTTGGGCTGAGCCTTGCTCAGTTTGACCCCAACACCAAAAGCGGAAGGACCGCCATCGTCCACCTGTTTGAATGGCGCTGGGCTGATATCGCGGCAGAATGTGAGCGTTACCTCGGACCTAACGGCTTTGGTGGAGTTCAGATCTCCCCTCCAAGTGAGAGCATTGTCGTCACCAACCCCTGGCACCCATGGTGGCAGAGATATCAGCCAATTGGATACAATCTGTGCTCCAGATCCGGAAATGAAAATGAGCTGAAAGATATGATCACCAGATGCAACAATGTTGGGGTGAACATTTATGTTGATGCAGTCATCAACCACATGTGTGGATCTGGTGGTGGATCAGGTACCCACTCAAGCTGTGGTTCATAT…
ENSDARG00000092501	si:dkey-80c24.5	-0.357299	si:dkey-80c24.5 [Source:ZFIN;Acc:ZDB-GENE-061207-73]	ATGATTGGAGAAGGAGCTTTTGGCCAGGTGTATGTGGCATCTCACAAACGCAGTAAAAGAGTAAAGGTTGCCCTGAAGTGTATGGTGAAGAGTCAACAGGACCGTTATCTGGACGTTGATGGTCATTCCACACCTGTGCTTGCGGAAGTGGCAATGATGCTTAGGTTGATGAATGCTCCGCGATGTCCAAACATCATCAGATTACACCACTGGCTTGAGATTGAGGACAACTTTGTTCTCATTCTGGAGTACGCAGAGTCATGCAAGACCTTGCTTCAGTACATCAAAGATACAGCGGACATTGAAGAAAACCAAGCACGCCAGTTAATGCGTCAGTTGATCCGAGCTGTAATGTTCTGCACTGAGCGTGGAGTTTTCCATGGTGATATACACACAGCG…
ENSDARG00000070037	rgs8	-0.0992723	regulator of G protein signaling 8 [Source:NCBI gene;Acc:436804]	ATGAAAACTAGACTAGGGTGCCTGTCTAACAAGTCAGACTCATGCAGCGATTTTTCCGAATTCCTGCCTCCAGCTCAGGAGAGAACCACAAGATACCTGAAATTGTCCAATGATGAAGTGACCAGATGGGCAGACTCTTTCGATATTCTCCTGTCCAATAAATATGGTCTGGCTGCCTTCAGAACCTTCCTGAAAACAGAGTTCAGTGATGAAAACATTGAGTTCTGGTTGGCCTGTGAGGACTATAAAAAGATCAAATCCCCTGCTAAGATGATGTCCAAGGCCAATAAGATCTACAAGGAATTTATTGACGTTCATGCACCCAGAGAGGTCAACATAGACCACAGGACCAGAGAGGAAACCAAAAACAGGCTTCTAGAACCGACTCCACACAGTCTC…
ENSDARG00000045493	slc35e3	-0.163589	solute carrier family 35 member E3 [Source:NCBI gene;Acc:563675]	ATGAGCTCAACGATGGCGACGCGACTCTCTGACTTGTTCGGAAACAGCCGGATTATTGCAGGACTGCTGGTCAATTTACTGTCTTCAGTATGCATAGTGTTCATCAACAAATGGATTTATGTGCACTACGGCTTCCCTAACATGACTCTGACTCTCATTCATTTCGTAATGACATGGCTGGGGTTGTTTATTTGCCAGAAGATGGATATATTTGCCCCCAAGAGTCTCAGACCGTCTAAAATCCTCCTGCTGGCTCTGAGTTTTTGTGGTTTTGTTGTTTTCACTAATCTATCTCTCCAAAGCAACACTATAGGAACATATCAGCTGGCCAAGGTCATGACAACACCTGTGATTATAGCCATCCAGACCATGTACTACAGAAAGACCTTTTCCACAAAG…
ENSDARG00000078093	zgc:172065	-0.12137	zgc:172065 [Source:ZFIN;Acc:ZDB-GENE-080214-2]	ATGAGCACAAGACCAAGTCCTCAACCACGGAGTCTAAAACTGATTCATCAAGGTCCCCCAGCAAGATACCGTCTACAAACAGAGAGGAAATTGCTTGATGAAAATGAAAAAGTCAGGAAATGGACCTTTGGCACAAGAGATGCCAGTAAACCACACAAAATCTTTCTGCTGGTGGGAGAGACTGGCGTTGGTAAGACCACCATCATCAACACCATGGTCAACTACCTAATGGGAGTGAAGTTTGAGGAAGAAACTTGGTATGAAATCACAGAAGAAGCAGTCAGAGATCAGTCAGAATCCCAAACCTCTGAAATCACCATGTATGAGGTCTTTCCTGTCAAGAGCTCCATTTCTCTCACCATCATTGATACTCCAGGTTACGGAGACACTAGAGGACTG…
ENSDARG00000091136	zgc:174259	-0.063822	zgc:174259 [Source:ZFIN;Acc:ZDB-GENE-080213-10]	ATGGAACAGAACGGTGTATTTTTGTGGATTTGTGGTTTTGCAATAGTTGTCTGTGGGAATCAAGAGACTTTACAACAACCTCCCATTAGCGCTAAACTCCCGTCATTGATAAACATGAACAACGATTTTGCTTTTCACCTGTACAAGAGGCTTATAGAATCGCCTGACTATCAGTCTAAAAACATCTTCTTCTCTCCGTTCAGTGTGTCTATGGCCCTTTCTGAGCTTTCTTTAGGAGCCGGTGGAGACACCAAACAGCAGCTTCTCAGTGGCATTGGCTACAGTAGTGCAATCTTCAGCACTGAGGAAATGCACCAGCTGTTTCACAGTCTCCTGGAAGACATCGGCAATAGGACAGGAGTGGACATCGATGTTGGCACTGCTCTTTATGCAAGCGAC…
ENSDARG00000078042	il10rb	0.485922	interleukin 10 receptor, beta [Source:ZFIN;Acc:ZDB-GENE-050909-1]	ATGGAGGAGTGTGCCCTGCTGCTGCTGCTGCTCGGGGCCGCCGCATCCACAGGTCTGAGTCCTCCACAGAACCTCGGGCTTCAGACGCTCAACACCCAGTATGTGCTGCACTGGGACTGGCCTGGAAACCAGAGCGCTGTAAACCAGAGCGTCCGCTTCACCGCTCAGTACATGTCAGAGTTCCGGTCACGGCGAGCGGAGCACATGCAGAAGTGGCTGACGGTGTGTGAGGATGTGGAGGAGCAGCGCTGCGACTTCACCCACGCCGGCCTCTTCTACTTGGGCATCTACCTGCTGCGCGTCAGGGCAAACACCCGGGAGCAGGCCTCCAACTGGACCCAGATCAGCTTCTGCCCTGATAAACACGCGGCTCTAGGTCCTCCGTCCAGTGTGACTCTG…
ENSDARG00000038882	smc4	0.800962	structural maintenance of chromosomes 4 [Source:ZFIN;Acc:ZDB-GENE-020419-21]	ATGCCTGTAAAAACAAGCAAGACGGCCGGTCGGAGAGCGGCGGAGGACTCGGATGAGGAGGTGAGCAAACCGCGCAAAGCACCGAGCACTGCCGTCCAGAGCAGCCCGCCGCCCGCCCTTAACGATGGGGCTGCGGGAGAGTCTGCTGAGGTGGTTGATAGCCGCAGTCTGGAGGAGATTCTGGGTAGCATCCCTCCTGCACCGCCCCCAGCCATGAGCTCAGAGCCCGGTGCCCCGCGACTCATGATCACGCACATAGTCAACAGAAACTTCAAGTCCTACGCTGGAGAGCAGATTCTGGGGCCCTTCCATAAGCGCTTTTCCTGCATCATTGGTCCAAACGGCAGCGGCAAGTCCAACGTGATCGACTCAATGCTGTTTGTGTTTGGATATAGAGCT…
ENSDARG00000030097	sdcbp	-0.094116	syndecan binding protein (syntenin) [Source:ZFIN;Acc:ZDB-GENE-081104-57]	ATGTCACTCTATCCATCTCTAGAAGACATGAAGGTGGATAAATTCATACAGGCACACAACACTCCAACTGCGAGTCCATCAAAAGCTTTACCTCTCCCCGAACCTTCCAGTGACCAGAATGAACCCAGTACCTACTATGATTCAAAAGCTGAACAAACAGGTACCAGTAGCAGGTTGTACCCTGAGCTGAATGAGTTTATGGGTCTAAACCTCAGTTCAGATGCCCTACAAACATTTTCCTCGTCAATCGCCGACCAGACTGCTGGGGCTCTCAGCGTGTGTACCTCTGGAATGAGCTGGGCAGCAGCACCTATAACAGGAAGTGACCTGGGAGTGAAAAGAGCGGAGATTCGGCAGGGTGTACGGGAGGTGGTGCTGTGCAAAGACATGGATGGAAAA…
ENSDARG00000031463	syt6b	0.157054	synaptotagmin VIb [Source:ZFIN;Acc:ZDB-GENE-090601-3]	ATGCCTCTGTGCTGGGTGTCCTGGCGCAGCAAAGTGCTTTCCTCTAGCGCCACCGCCCTTGCTCCCACCCAAGACATTATGGCAGCAGACAAGCTGAAGGATCCTGGGAACTTTCTGGAGGCGGCAGTGAAGATTAGTCATACGTCGCCAGATATCCCCGCAGACGTGCAGCTGTCCATGAAGGATCATCTTCTGAGACGGACGCGTATCTCACGGCAAACAACCGAGCCGGCCTCCTCCAACAGGCATAGTTCCTTTAAGAAGCACCTTCCCAGGCAGATGCACCATGTCACCAGTCTGGACCGCGGAAACGTGGAGGACCATCCCAGTTGCACCGCTGCCTCTCTTGGACGCATCCAACCGGAACTTTATAAACAGAGCACAATGGAAGCAGAGGAT…
ENSDARG00000053135	tas1r2.2	-0.160267	taste receptor, type 1, member 2, tandem duplicate 2 [Source:ZFIN;Acc:ZDB-GENE-070917-2]	ATGCTTCTTGATAGCAATTACATTTTCCTTTTGGGATTTATTAATAGTTTATTTTTCAATTTTTGTTCCTTAGCATCAGACTTCAGCTTGGAAGGAGATTTCTTATTGGGTGGTCTTTTTCCCTTACATGAAATCGACCAAGTGACCCCCGTTTTTACGCCAGAGACTACTGAATGCTTTAGGTACACTGCCTCACCATCTGGCTTTCAGATGTTGCAAGTAATGAGGTTTGCCGTTGAAGAGATTAATAATTCCAGCACTCTTCTGCCCAATGTTTCCCTGGGCTATGAATTGTTTGACCATTGTTCAAATACTAGGAATTTCGGTTCACTTTTAAGTTTCATCTCAAAAAATGGATCCATTAAACCTAAAGTAAAACGCATCAACTATCAATCTGAT…
ENSDARG00000062152	chaf1a	0.128582	chromatin assembly factor 1, subunit A (p150) [Source:NCBI gene;Acc:563212]	ATGGTGGTCGTGATGCTCGCGGCCGAAGAGCCTTTGGCCTCCACTCCACGCAGAGATATGGATTGTGTGGGCAAAGCTAATACCAACAAGAAGCTTGTTCAAGCACGTCTGCCTTTCAAAAGGCTCAACCCTGAACCCAAGGAATGCAATGAGCCCAAAAGAACCAAAGGTCCCGTTGCTCCCAAGTGTTCTGAACCCAGTGATCAGGAAAATGATCAGGACAGCTCCTCCATCTCGCACCATGGCCCGGCTCTGGTGAACGGCCGTGGTCCTCTTGATTGCTTCATGAGTCGGCGGAAGCGTTCCCCGCTCCGCTCAGCCCCTGAAGCCACTATCGACCTAACTGAAGACTCAAACGATTCTGCCAAACAGCAGCCGGCACCTCCTATCGCTGCCACC…
ENSDARG00000044751	ddt	-0.0852564	D-dopachrome tautomerase [Source:ZFIN;Acc:ZDB-GENE-040625-160]	ATGCCGTTCATAAATATAGAAACCAATTTACCTGCAAGCAAGTTTCCAGAAGACTTTCTGAAAAGACTATGTTCTACATTGGCTGCAGCACTGGGGAAGCCGGAAGACAGGATGAATCTGGTGGTAAAGCCTGACCTGCCAATGCTTTTTGCGGGGTCCAGCTCCCCATGTGTGTTAATGACCGTGTCGGCCATTGGAGTGACCGATACTGCGGAGAAAAATAAGCAGCATAGTGCTAAGATCTTCCAGTTCCTGCAAGGAGAATTTGGGCTGAGCGATGACCGGATTTTGGTGTTGTTTTACCCTCTGGAGCCATCACAGATTGGGAAAAAGGGAACAGTAATGAGCTTCCTATAA
ENSDARG00000075528	lyrm9	-0.317511	LYR motif containing 9 [Source:NCBI gene;Acc:563525]	ATGTCTCCTGTAGCGGGCGCTAAGTTTGTCCGCACGCCGCTTCAGCTCTACCGGTACCTGCTGCGCTGCTGCAGACTTCTGCCATCAGAAGCCATGCAGAAACACTACCAACACGCCATCAGACAGAGCTATAACAGCCATGTGGATGAGGATGACCCACAGAGGATTCAGATGATCATTCAAAGAGCTATATCTGATGCAGACTGGATATTAAATAAATACACAAAAAAGAAGTGA
ENSDARG00000105206	hmgcrb	0.242082	3-hydroxy-3-methylglutaryl-CoA reductase b [Source:ZFIN;Acc:ZDB-GENE-051108-1]	ATGCTGTCGCGTCTCTTCAGGCTTCACGGCCTGTTCGTCGCCTCTCATCCCTGGGAGGTGATCGTGGGAACGGTTGCCGTGACAATGTGCCTAATGTCTATGAACGCTTTCGCTGGTAATGACCAGATCTGTGGCTGGAACCATCAGTGTCCCAAAGTACAGGAGAAAATTATAAGTGGCGACATGGCCATTTTAACCATTACGAGATGCATAGCCATAATTTACATCTACATCCAGTTCAAAAACCTTCGTCAGCTCGGCTCCAAATATATACTGGGGATCGCTGGTCTGTTCACCATCTTCTCCAGTTTTGTGTTCAGCACTGTGGTCGTTCACTTCCTGGGCAAGGAGCTGACAGGACTGAATGAGGCTCTGCCGTTCTTCCTGCTGCTGATTGAT…
ENSDARG00000062978	ccdc151	0.187913	coiled-coil domain containing 151 [Source:ZFIN;Acc:ZDB-GENE-061013-787]	ATGCCCGGCACGTCGGTCTCTGGTGGCCTTATGGTCCCTATTCATGATAAAATTTCGGAGCTCCAAAGAAAAATCCAACTTCTTGAGGGAGACAGAAGCGCGTATTTCGAAAGCTCTCAGTCTGCCATTAAGAAGAACAGAGAGAGCATCCTACAGCTGAGACAAGAAAACAAAAACCTGCACAAGAAACTGGCTGAGAGCGATGAACAAGTTATCAAGGATGTTTTTCAAGGCTATGGTGTGGAGAAAGCACCATTCAGGAACATGCCTGTGAAGGCAGCTCGTACAGTGCTGGAGAAGCAGGTGCGTGATAAAATGAAGAAGTTGAATGCTATGAAACACACCACTCAGAAACAGAGGCAGCGTTTAGAGGACCTGAAGCTGCAGTACCAGAGCATG…
ENSDARG00000042623	acbd3	-0.0460002	acyl-Coenzyme A binding domain containing 3 [Source:ZFIN;Acc:ZDB-GENE-040426-1930]	ATGGCGACAGAGGTTCAGAGCGGCGACCTCAACAGTGCAAATTCAAGCCGGCTCGAAGTTTCTATCGACGGTTTGACTTTAAGCCCAGACTCCGAAGGCGAGCAGGAGCAGGCCGAGACGCCCGATGGCCAGTCGGCGGAGCAGAGCCACGAAAACCCTGAGCAGAGTGTCGATGGGGAGGAGGGCGAACCTACCAGCAGCGCTAATATCGAGAGGAAATGGGGCTTTGCTTTAGTCGAGCTCTATGGGCTGGCGCTCAGATTCTTTAAAGAGAAAGATGGGAAAGCCTTCCACCCGACCTATAAGGATAAACTCCGTCTGGTAGCCCTCCACAAACAGGTGTTACAGGGCCCTTACAACCCAGATGCTTCCCCTGAAGTGGGCTTCTTCGATGTGTTG…
ENSDARG00000037002	zgc:152968	-0.356642	zgc:152968 [Source:ZFIN;Acc:ZDB-GENE-061013-448]	ATGTTTCCTTCCACAGCTCTCTTCGATGAAATAGATTGTCCATTTCTTCAGTCTGGACGATGTCAACGACCTTATTGTTTGTACAATCACAGCAAAGACAGTTCTTCTTGCGTGATGAATACCACAGGTCTTGGAGATCCTAAAGTGACTTCTGCAAATGGATCCTCTCACACCACCGAGGACAATTATGCTTGTCTTGAGGAACTGGAGAGAATCAACAAAGAAATCGAGGCGGTGAGGAGTGAGGTGGAGAAAGAACAAAAAAGACTGTCTCAGTATCAGACATCACAGTCTCTCACACAAACAGGCCAATGCTCTGGAAAATATTTGCGAACCACCAAAAGTAGGCCTAAAGACCAAAATGGTAACCATTTGAAATCCAAAAAGCCTGTTTGCTCA…
ENSDARG00000036066	si:dkey-78a14.4	0.0822374	si:dkey-78a14.4 [Source:ZFIN;Acc:ZDB-GENE-110408-8]	ATGGATCTGAGAGAGTACTTGAAAAGGATTGGGTTTACAGGACAGTTAAACAAACCTGACCTGGATAGTTTGTTCACCATCCACAAGCTGCATGTTATGAGTGTCCCATTTGAGAACCTCAGTGTTCACAATGGGGAGAAGAACTCAATGGACCTGCGTGTTATCTATAACAAAATAGTCGAGAGCAATCGAGGAGGCTGGTGTTGTGAAAACAACCTCTTGTTCTCATGGGCTCTGAAGGAGATGGGATACAAATCTACCATACTGAGCGGCAGAGTGTTTAACTCTCTGGAACAGGACTTCCTTCCTAATGACTCTCATCTCATCAATCTAGTGGAGATTGATGGAAAGCAGTACATCGCTGACGTGAGTTTTGGAGTGTCTTGTCAAATCTGGTAT…
ENSDARG00000104678	CU467646.7	0.0626277	zinc finger protein OZF-like [Source:NCBI gene;Acc:110437726]	ATGGCCTTTATTAAAGAGGAGAGTGAAGACCTGAAGATTGAAGATACATTCAGACATGAAGATGCTGAGCAGATAACAGACATCCTGGTGGTGAAAATAAAGAGCGATGACGTGGAAGAGACGGATCGGTATGGGCAACACCAGGATTTCATGACTGCAGGACAGTACACGCAGCCTAACGTGACCAGACCTAACGGCGTATTCGCCTGCGGCCTGTGTGAAAAGACGTTTAGCCTCAAGCCAAGTCTCGAGGTGCACATGCGAGTCCACACCGGGGAGAAGCCGTACACGTGCGATCAGTGCGGGAAGACGTTCGCTCAGAAAGGACACCTCGATAAACACACGCGAGTCCACACAGGAGAGAAGCCGTACACCTGCGATCTCTGCGGGATCAGCTTC…
ENSDARG00000090822	zgc:171517	0.13498	zgc:171517 [Source:ZFIN;Acc:ZDB-GENE-080219-12]	ATGTTTACTTTTGGTATCTTCCTTACCTTAATGGTTCTGAATTACAGCCTGGCTTCCAGGGAAGTAAAGAAAGTGATTGTTTATGGGGGAAAAGGAGCACTGGGCACAGAGAGTGTGCGCTACTTCAGAGCCAAACATTGGTGGGTTGTATCTGTTGATGTCAGAGTCAACAAAGAAGCCAATGCAAATGTTAAAGTTAAGATGACTGAATCCTTCACTGATCAAGCCAAACAGGTAACAGTGGGTGTTGGTAAGCTGTTGGGTGTTGAGAAAGTTGATGCCATCTTCTGCGTGGCTGGAGGTCAAGCAGAGGGCAATGCTAAAGCCAAATCTCTGTACAAGTATGCGGATCTGATGTGGAAACAAAATGTGTGGACCTCCACTATTTGTACTCACCTA…
ENSDARG00000057273	alox5a	0.25962	arachidonate 5-lipoxygenase a [Source:ZFIN;Acc:ZDB-GENE-090311-47]	ATGCCCAGCTACACGGTGACTGTTGCCACTGGCACTCAGTGGTTTGCTGGCACCGATGATTATATTTATCTGACTCTGGTGGGCTCTGAGGGCTGCAGTGACAGGACCCTGCTGGATAAACCCCTCTACAACGACTTCGAGAGAGGAGCGGTGGACTCATATGACATCAGCGTAGGAGAGGATCTTGGTGAAATTCAGCTGGTTAAAATTGAAAAGAAGAAATACTGGATGCACGACGACTGGTACTGTAAATACATCACGGTGAAGACACCCTATGGAGATTATGTGGAGTTCCCCTGCTTCCGCTGGTTGGTTGATGACAAAGAGGTGATCCTCAGAGATGGCAGGGCTCGATTGCCACAGCACGACAAGACCGGAGTGGCGAAACAGCACAGGCGC…
ENSDARG00000054454	epha4a	0.578364	eph receptor A4a [Source:NCBI gene;Acc:64271]	ATGGCTGCGCTTGTGTTCACAGCGACTTTTGCGCTAATAATCTGGATACCGACTTTCGCATTAACCGCACGGGTCTACCCTCCTAATGAAGTGACACTGCTGGACTCGAGAACTGTGCAAGGAGAATTGAAATGGGTTGCAAGCCCGACGGAAGGAGGGTGGGAAGAGGTGAGCATCATGGATGAGAAGAATACGCCAATCAGGACGTACCAGGTGTGCAACGTAATGGAACCCAGCCAGAACAACTGGCTCCGAACGGACTGGATCCCCCGTGGCGGAGCTCAGCGGGTCTACATCGAGATCAAATTCACCCTGCGTGACTGCAACAGCCTGCCAGGAGTCATGGGAACCTGCAAGGAGACCTTTAATCTTTACTATTATGAGTCCAACAATGACAAA…
ENSDARG00000088836	si:ch211-76m11.5	0.131668	si:ch211-76m11.5 [Source:ZFIN;Acc:ZDB-GENE-041210-278]	ATGGCAGAGGAGCGAGTAAAGAACTCTCTCTCAGAGAAACACAGTGTGAGATCAGGATCATGTGTGTCCAGCTCTGTGTCTCTGAAGAGTGACTGGTCGATGCATAAGCCACCAGAACTCAGTGAGAAAACACCATCATCTGCCCAAAGTGTGGATAGAGATGATCAGACTGGAGACCTGCAGCAGGATTCACTCCAACCAGAACATGATGAACTTCAGAGAGTCAAAGAGCAGCACAAAACCAGCATGAAGAACAAGTATGAGAGATTATTTGAGGGAATCAACCATGGAGAGACTCAAACCCTCCTGAACAGGATCTACACACAGCTCTACATCATAGAAGGAGAGAGTGAAGGAGTGAATGAAGAACATGAGGTTTTGCAGATGGAGAAAAGAGCC…
ENSDARG00000037261	mtap	0.0787595	methylthioadenosine phosphorylase [Source:NCBI gene;Acc:393526]	ATGACATCAAACAGTCACGTAAAGATTGGTATAATTGGTGGATCTGGACTTGATGATCCAGATATCCTGGAGGGAAGGACAGAGCGGTATGTAGTCACACCATATGGAAAGCCATCAGATGCACTAATTTTGGGAAAAATAAAGAATGTTGATTGTGTGCTTCTTGCTAGGCATGGGAGACAACACACCATCATGCCAACCAATGTTAATTACCAGGCCAATATTTGGGCTCTAAAGGAAGAGGGCTGCACTCATCTGTTAGTCACCACAGCATGTGGTTCCCTGAGAGAGGATATCCAGCCTGGGGATATCGTTTTAATTGACCAGTTCATTGATAGAACTACTAAACGTGTTCAGACATTCTATGATGGGCAACCCACCAGCCCTCCAGGTGTGTGC…
ENSDARG00000095913	CU861903.1	-0.609085	tripartite motif containing 35-44 [Source:NCBI gene;Acc:100002639]	ATGATTATATTTGTCCTGTGTGTCAGGATATCTTCAAGACTCCTGTTATTTTATCATACTCCAGTTATTTTATCATGTACTCACAGTTTCTGTAAAGAGTGTCTTCAACAGTTTTGGAGAAGCAAGAATACTCAGGAGTGTCCCGTCTGCAGGAGAAGATCCTCTAAAAAAGATCTTCCAGTTAATCTGGCTTTAAAAAACTTGTGTGAGTCGTTCCTGAAGGAGAGAAATGAGAGACGTTCATCAGGATCTGAGGAGATCTGCAGTTTACACAGTGAGAAACTCAAACTCTTCTGTCTGGAGGACAAACAGCCTGTGTGTTTAGTGTGCAGAGATTCAGAGAAACACCTCGGTCACACATTCAGACCCCTCAGTGAAATGGCTGCAGAAAATATGGAG…
ENSDARG00000094281	si:ch73-196i15.3	-0.261064	si:ch73-196i15.3 [Source:ZFIN;Acc:ZDB-GENE-091116-4]	ATGTCTGCTGTGCGCGCTCTCCTTTTGCTGATATTTGGATTTACCATGTTGAGGTTCATCTGCTGTTACAGTGATGGAAGTTTATTGACCGACCACTGTCAAAGTATGGCTATAGATCATGGAGCTCAAGCATCAGGACAAGATTCAAACCCTTTCACCGTCGCTCCAGATTACGTGATCGTGGACAGTTCACAAGTGGGAACGGGCATTACAGTGACGCTCTCGGCTTCTTCTGGTTCATTTATGGGGTTTATGCTAGAGGCTCGAGAGTGTGATGATTGTCCGCCTGCTGGTTCGTTTAGTGTGCTTGACTTCAACAGTCTGCTCCTCTGTAGCGGCCAGGTCGTGGCTCATTCTCTAAGCTCAGATAAATCTTCAGTACAAGTGACGTGGACGCCT…
ENSDARG00000061916	tmem51b	0.241096	transmembrane protein 51b [Source:ZFIN;Acc:ZDB-GENE-030131-5373]	ATGTGCTCCAGCGGGCAACCTCTGTGTGCGGGAAACAGACCCAGCAGTCGTGGGGGCTCCAGCTCTGGCTCTCAGTATGCCCTGTGTGCTCTTGGCGTGGGTTTGGTGGCACTCGGAGTGGTCATGATCGTATGGAGCATCGTCCCTTCTGAAGCTGCACAGGTGCACAATGTTACAGCCGCCAATAATGGAAGTACCAACACCGACCAAACCAAAACGTCATCCATCGCATTTGTGCTTGTTGGCTCCGGGGCTGCCATGCTCTTGCTCGCCATATGTTTAGGGGTGAGGAACAGGAAGCGGAGGAGACAGGGGGAATCTGCAGGTGCGAACGGTGCTGATTATGTGGATCATGTGCGTAGAGTTCCGGATGAGGACTCAGCTGATGAAGCAGCACCA…
ENSDARG00000042319	cdca4	0.193362	cell division cycle associated 4 [Source:ZFIN;Acc:ZDB-GENE-030131-1695]	ATGTCAGGGAGTCTGCTAACCATGTTCTCCAAGGGCACCAAGCGCAAATTTGCAGATGGTGGTGAAGAGATATCTGACGATGGCTTGGTAGCTGCCAGGGTGGCATCCTCGTACAGCTTGCAGCGGCAATCTCTGCTGGACATGTCCCTCATTAAACTTCAGTTATGCCACATGCTGGTGGAGCCAAACCTCTGCCGCTCGGTTCTCATTGCCAACACAGTCAGACAGATTCAGGAGGAGATGACCCATGATGGCAGCTGGCATATGGTCACCGAAGCGTTCTGCGGTGCAAGCCAGAGCCCATCTGAGCGCTTGGTGGCCACTGAAGTTCTCTGCAGGTCAAGGGAGCCGGATGCAGAACCGAAGCTCTTTTCCGTCATCAGCTATGAGGGTTGCCGT…
ENSDARG00000105112	ntn1a	-0.0331363	netrin 1a [Source:ZFIN;Acc:ZDB-GENE-990415-169]	ATGTTGAGAGTCTCTGATGCTTTGGTCACTTTGGTGACTCTCTGCTGTGTGCTCAAAGGGACTGTCGGCGGATATGGAATGAGCATGTTCGCCGCTCAGACCTCCCCGCCGGATCCGTGTTACGACGAGAACGGACACCCCAGAAGATGCATCCCCGACTTCGTAAACGCGGCGTTCGGGAAAGAAGTACGCGCGTCCAGCACCTGCGGCAAAACGCCGAGTCGTTACTGCGTGGTGACCGAGAAAGGGGACGAAAGACACAGAAACTGCCACACGTGCGACGCGTCAGACCCAAAGAAGAATCACCCACCAGCTTACCTGACCGACCTGAACAATCCTCACAATCTCACCTGCTGGCAGTCGGACAATTACCTCCAGTATCCTCAAAACGTCACTTTA…
ENSDARG00000101292	si:dkey-201g16.1	-1.43522	si:dkey-201g16.1 [Source:ZFIN;Acc:ZDB-GENE-120703-40]	ATGGCGTTTATTAAAGAGGAGAGTGAAGATGTGAAGATTAAAGAAACATTCACAGTCAAACAGGAAGATCTGCAGGAACAAACAGACCTAATTGGAGACAAGGAGGGGAGTAAAGAGGAGGAACATCATGTTAAAATTGAGGACAAAACTCATTTACAGACTGATGGTATATTGAAAAGGAGAGACGAGAATCGTTTCACTTGCACTCCGTGTGGAAAGATTTTGGGAAGCAAAAGCAAACTTAAGATTCACATGAGCATCCACACAGGAGAGAAACCATTTACATGCACTCAGTGTGGGAAGAGTTTCAGCAAATCATCATCCCTTAATCAACACATGAGGATCCACACTGGAGAGAAACCATTCACATGCACTCTGTGTGGGAAGAGTTTTAGCTTA…
ENSDARG00000001014	myh9b	0.895206	myosin, heavy chain 9b, non-muscle [Source:ZFIN;Acc:ZDB-GENE-030131-998]	ATGTCGGACGTGGACAAGTTCCTGTATGTGGACCGCAACCTGGTCAACAACCCGCTGGCGCAGGCCGACTGGGCCACCAAGAAGCTAGTGTGGGTGCCTTCAGAGCGTCTGGGGTTCGAGGCGGGCTCACTTAAGGAGGAGCATGGGGACGAGGTTGTGGTGGAGCTGGCCGACTCCGGGAAGAAGATCCGGGTTAACAAGGACGACATCCAGAAGATGAACCCACCCAAATTCAGCAAGGTGGAGGACATGGCGGAGCTGACCTGCCTGAACGAGGCCTCGGTGCTGCACAACCTGAAGGAGAGATACTACTCCGGACTCATATACACATACTCGGGTCTGTTCTGCGTGGTCATCAACCCCTACAAGAACCTGCCCATCTACTCAGAGGAGATCGTG…
ENSDARG00000031637	pan3	0.193642	poly(A) specific ribonuclease subunit PAN3 [Source:ZFIN;Acc:ZDB-GENE-070928-13]	ATGAACAGTGGACTCCCCGCTTCAGCTGCTCCGCTCGGGGGTGTCGGGATACCCGGTGTGAAAGTTAAATTCTGTCGCTATTATGCTAAAGACAAGACTTGTTTTTACGGAGATGAATGCCAGTTTCTGCACGAGGACCCGTCCATGGCGAGCCTTTCTCTGCACGGTGGTGGTACAGGTGCTGGCGGCGGAGGAGGAGGAAGCCCCGTGTCTTTATCTCTCGCCGGAGGAGCAGTGACCGCGGCGGGATACGTGCTCGGGGGTAGCGCGGCTAGCGGCGTACCTGCGAGCGTTTCCAAAAAGAACGATTCTCTCGGCCCCGAGGGACAGCTGTTGTCCATCCCTGGGATGGAGGGAGGTGCTCTGAATGAAGCCAGTCTGACCAACTCGTACTTCAGC…
ENSDARG00000068702	lysmd4	-0.056221	LysM, putative peptidoglycan-binding, domain containing 4 [Source:NCBI gene;Acc:100149102]	ATGAGGCGTGGAGATCCTCCCCCTCGAGCCTTTCAGGCTCCAGTAGATGTACATGCCAGTGCAGATGGCCAAGTGTATATGTTCAGGCACAGACAAGAAGAACCGGAAGCGTCGTCAGAAGATGAGGAACTCAATGTCATGGAGCTCAGGCCTAGGAGCAGAGATTCATCCTCAAAAGAGAAAGAAGGAGTGGGAGAAATGCTCTTGCTGGAACGGGACATCTCCCATGAGGACAATCTCAGCAAACTGGCCCTTCAGTATGGATGCAAGGTGGCTGACATAAAAAGGGTGAACAACCTTTTTCAAGAGCAGGATATGTATGCACTGAAGTCTATCAAAATCCCAGTAAGAAAGCATGGCTTGCTAACTGAGGCCATCTCTGAGCTCAGGACGCCCCAG…
ENSDARG00000069763	etv5a	0.100539	ETS variant transcription factor 5a [Source:ZFIN;Acc:ZDB-GENE-030131-9572]	ATGGACGGATTTTATGACCAGCAAGTTCCATTTATGGTCCCACCTAATCAGAAGTCATTGCAAGTGGAGGAACCATATAACAGACCAGTTAATGACAGAAAGAGAAAGTTAGTGGAGACTGAACTTGCTCAGGATACAGAGGAACTTTTCCAGGACCTCAGCCAGCTGCAGGAGATCTGGATTGCAGAAGCTCAGGTGCCCGATGACGAACAGTTTGTCCCAGATTTCCAGTCGGAGAGCTTGATGTTTCATGGCCCACCCCTGGCCAAGATCAAACGGGAACTGAGTCCCTCCAAAGAGCTCTCCCCCTGTAGCCAGGATAGAAGTCCCATGCCGTATGGAGAGAAGTGCCTTTACAGCTACAGTGCCTATGAACGGAAGCCCAGCACTGGGTTCAAG…
ENSDARG00000042065	eef2a.2	0.603262	eukaryotic translation elongation factor 2a, tandem duplicate 2 [Source:ZFIN;Acc:ZDB-GENE-050208-348]	ATGGAGAACTTCAATGTAGACCAGATCCGTGCCACCATGGACAAGAAGTCCAACATCCGTAACATGTCTGTAATAGGAGCTTTTGATCACGGCAAATCAACTTTGACAGATTGGCTGGTGTCAAAAGCTGGTATCGTCAGCTCAGCCTGTGCTGGAGAAACCCGATTCATGGATACGAGGCGTGATGAACAAGAGCGTTGCATCACCATCAAGTCAACTGCTATCTCCATATTCTATGAGCTTGCTGATAAGGATTTGGCTTTCATTAAAGAGTGCAAAGATGGCTCCGGCTTCCTCCTCAACCTGATTGACTCCCCTGGGCATGTTGACTTCTCTTCAGAAGTTACAGCTGCACTGCGTATCACAGATGGAGCATTGCTGGTGGTGGATTGTGTGTCT…
ENSDARG00000011886	pdca	0.280607	phosducin a [Source:ZFIN;Acc:ZDB-GENE-031023-1]	ATGTCAGAGTCACCTGAGATTGAGGAACTACCAGCAACCCAGACAGGGCCAAAAGGTGTCATCCATGATTGGAGGAAGTTTAAACTTGAGAGTGAAGACCATGAAAGTATCCCTTCCAACAAGAGAGAGCTCCTCAGACAGATGTCCAACCCTAAATCCAGTGATGACCCACGGGAAAAAGTGAACCGCAAGATGAGCGTTCAAGAATACGAGATGATCCAAGAAGAGGACGAACAGTGTCTCCGTAAGTATCGCAAGCAGTGCATGCAGGATATGCACGAGCGCCTGAGTTTCGGGCCCAAGTTTGATTCTGTGTTTGATCTGGAGAGCGGAGAGGCCTTTCTGGATGTCATCGAGAATGAGCATCGCCTGACCCTAGTGGTGGTGCACATCTATGAG…
ENSDARG00000057323	e2f8	0.105883	E2F transcription factor 8 [Source:NCBI gene;Acc:565952]	ATGTCCAGTACATTATCAGAAGGTCAAACATTAATCAAGAAATCTTTAAGTCCATCAAAGGCAACATCTACAAATAACAAGGGGCATGTTTTTGTGGAGCCACAAACGCCACTAAAAAACTCAAATAAAGCTTCAACATCTGAAGCTGCTCTACCGGAGACCCTTAAAATCATGGGGCCCCTGACAACGCCTACTAAGGTCCTAGATGCACCTTCAAGCGACCCTTGGACACCCACTTCTAACCTAAAAATGCTTATCAGTGCAGCCAGTCCTGAGATCCGCAACCGCGAGAAAGAACGTGCCGTGGACAGCAGCGAATCCGAGAACTCACAGGAGACCGAGCAAGGGGAAGAAGTAGAAAAGCTCCATATAAGCCGTAAAGACAAAAGCCTTGGTTTG…
ENSDARG00000033999	cyp26a1	-0.0325497	cytochrome P450, family 26, subfamily A, polypeptide 1 [Source:NCBI gene;Acc:30381]	ATGGGGCTGTACACCCTTATGGTCACCTTTCTCTGCACCATCGTGCTACCCGTTTTACTCTTTCTCGCCGCGGTGAAGTTGTGGGAGATGTTAATGATCCGACGAGTCGATCCGAACTGCAGAAGTCCTCTACCGCCAGGTACCATGGGCTTGCCGTTCATTGGAGAAACGCTCCAGCTGATCCTCCAGAGAAGGAAGTTTCTGCGCATGAAACGGCAGAAATACGGGTGCATCTACAAGACGCACCTCTTCGGGAACCCGACTGTCAGGGTGATGGGAGCTGATAATGTGAGGCAGATTCTGCTGGGCGAACACAAGCTGGTGTCTGTTCAGTGGCCAGCATCAGTGAGAACCATCCTGGGCTCTGACACCCTCTCCAATGTCCATGGAGTTCAACAC…
ENSDARG00000097959	si:dkey-248g15.3	-0.532727	si:dkey-248g15.3 [Source:ZFIN;Acc:ZDB-GENE-131127-95]	ATGAGTGATTCACAGCAAAAGCAGCAGTGTGCTAGCGACCAGAAACCCTGCACTCAGGGAGAAGGCCAGCATGGAAAGGGTCACGGAAAAGGTCATGAACACGGAAAAGGTCACGAACACGGACATGGACATGAACACGGACACAAACACGGTCCTGGTGGAGAGCAAGGAAAAGGCGGATGTGGCCAAAAACCCGCATGTGACCAGCAGAAGGGGAAGAAGTGA
ENSDARG00000045612	lrrc10	-0.518497	leucine rich repeat containing 10 [Source:ZFIN;Acc:ZDB-GENE-071119-6]	ATGGGAAATGTTGTACGCGGTGCCATAGCCTTTGTGCCATCTGAGAGGTGTCAACGTTTCTTAGTAGGCGACTTAAAGGAAATGCCCCTAGATCGTACTCTGGACTTGAGCAGTCGACAATTGCGTCGCTTTCCAGTCAGAGCTTCTGCCTTTGATGAACTCGTCAAACTCTACTTGAGCGACAACCACCTGAGCAACCTTCCACTAGAGCTGCGCAACCTGCAGAAGCTCCAACTTCTAGCGTTGGACTTCAACTGTTTCGAGGAGCTTCCTCTGGTCATATGCAGCCTCGTTCAGCTGAACATCCTCTACCTCGGTAATAACCGACTGTACAGTTTGCCAAAGGAACTGCAGCAACTCACAGAGTTGAAAACCTTGTGGCTGGAGACCAACTGTTTC…
ENSDARG00000017199	elp2	0.329051	elongator acetyltransferase complex subunit 2 [Source:NCBI gene;Acc:560338]	ATGGCAGCGCCAGTAATGGACACATGTCATGTCTCCTGTTGTGCAAACCGTGCTCCTAATGTTGTGTCCTGGGGCAGAGGAGGGCTCATCGCGTTTGGGACATGTAATTCAGTTGCCATTTATAATCCAGAGGAAATAAGAGTTGTCGATCTGCTGAATAAACATACTGGAAGGGTGAACGCCGTCCAGTGGGTCCATGAACCAGACTGCAGTCCAGAGAACCAGCTGATATCTGGTGGGTCAGATAATAATGTTATTGTTTGGGAGAAGCTGGATGGGAAGTTCAGAGCATGCGCAGTGTGTTCAGGACATTCAGGGCCAGTGTGTGCAGTGGATGCAGTGTCTCTTTCCTCCTCTCATTTACTGGTGGCCTCAGCATCATCCGACTCCACTGTTAAA…
ENSDARG00000078970	il7r	-0.373452	interleukin 7 receptor [Source:ZFIN;Acc:ZDB-GENE-080110-7]	ATGGCGGGACTTTTGTGGATTATCTTTGTTGTTTTCTGTCCTTTGGGCCTGTCTGAAAGTGGAGATGGTGATTTGCCTGACAAAGAAGTGACCTGCACATCCACTTTGACTCTCATGCAGAATATCCTTTACTGTTTTCCTAACGATGAACCCATTGAGGAGGTCATATTCGCAACACTCTGCAAAATGAAAGAGAAGAGTAAGTGTACAAACGCAACTCTGGGACCAAAATATTTTTCTTTTGAGAATTTAGAAAATATAGTGAAATATGAGCTGCAAGTACACTTAAGAGACGGCATTATTGAAAAGGAAATTGACCTGACAAAAATGGTCAAAATTCCAGCTCCTGAATTAAAAAGTGCCACTTTTTTGAAAGAAACGGATGAAATTTTCATATGG…
ENSDARG00000078781	si:ch211-161c3.6	-0.217326	si:ch211-161c3.6 [Source:ZFIN;Acc:ZDB-GENE-131126-51]	ATGGACATGGAGGAGTCTGGAGCAGGTCAGATGGAGGAGACAGCAGCTCCCAAACGCAGCAGAGGACGACCACGCAAAGCACCACAGGAGCCTGTTGAACCGTCTGCTCCCCGGAGGCCGAGAGGACGACCGAGAGGCAGTAAAAACAAAGGCCAGCGCCTCACAACCAGGGACGAGCCACCTAAAGAAAGAAGACCACGAGGAAGACCAAGAAAATGGCCTCAGAAGACTGTTCAACAGGAGGAACAGAAGGCTGAGGATGAAGGGGTGGAGTCAGTGGAGGAGCCACCCACTCAGGCACCGCCCACTGCAGAAACATTTGAAGAGAGTGACTAA
ENSDARG00000011613	rbm39a	-0.0964949	RNA binding motif protein 39a [Source:ZFIN;Acc:ZDB-GENE-040426-2852]	ATGGCCGATGATTTGGACATTGAAGCAATGCTCGAGGCTCCATATAAAAAGGATGACAACAAGTCCTTAAGTACCAATGGCCACGAGGAGCGGAGCAAGAAAAAAAAGAGGAGCAAAAGTCGCAGCCGGAGTCGGGACAGGAAGAGAAGCAAGAGTCGCGAGCGCAAAAAGAGTCATGACCGGAGGAGGAGCCGCAGCAGAGACCGGAAGCGCAGCCGCAGCAAGGAGAGACGTCGCAGCCGTTCTCGGAGCAGGGAGCGCGGCGGTCGCTACAGAGCTCCATTTTCTGGCCTGAAATTTAACGGTGGTCCCAGGGGGAAGACTGGCCCACCACCTGCCATCAAACTAAGTCGAAGAAGGTCTAGAAGCCGAAGTCCTTTCAAGAAAGATAGAAGCCCT…
ENSDARG00000000837	snx9a	-0.0243754	sorting nexin 9a [Source:ZFIN;Acc:ZDB-GENE-030616-66]	ATGGCAGTGAAGGCTCAGGTATTATATGACTTCACTGCTGAGCCTGGCAACAATGAGCTGACTGTTCATGAAGGTGAAACGCTCACCATTACTAACCAGAATGTAGGCGGTGGCTGGGTAGAGGCTCAGAATTCCAGAGGAAATGTAGGCCTGGTGCCAGTGGACTATGTTGAGGTGAACTCTGCTTCCGCACAAGCACCGGCGACACAATACATTGATGCCCGCAATCAAGGCAACAACAACAGTACGGCAAATACTCAGGGGGTTAATGGAAATGAGGCTTGGACTGCCACAACATGGTCTAACAGCTACCCTGCAGACAACTGGAATTACACTGAACAGGAACCAGCAGGCAACAATGGTTCCGTGTATTCCTTCGATGAGGAATGGGATGATGAT…
ENSDARG00000088252	si:dkey-83f18.7	0.274887	si:dkey-83f18.7 [Source:ZFIN;Acc:ZDB-GENE-070705-506]	ATGGCTCAATCTCTATTTTTCCCTCTTCTCCTCATTGCTCTCTGCTCCATATCTGAATGTGTTCAGCGTCAGTATCACTTCATAAATGAGAACAAGAACTGGACTGAAGCTCAGAGATACTGCAGAGAGAAATACACAGATCTGGCCACTGTTGACAACATGAACGACATGATCCAGCTGAACAAGAGTGTGAATAATGTAAACAATCAGAATATCTATATTGGTCTTCAGAAGACGAATGTTTCTAAATGGCATTGGTCTTCAGGTGATCTTGTGCTCTTTCTGAACTGGGCATCTGGAGAACCAAACAACAGTTATAATTGTGGCACAATAAAAAATGGACAGTGGTTTGCTGAGTCATGCAATAACACATGTTTCTTCATCTGCTACAACATGAGC…
ENSDARG00000069563	zgc:153151	-0.35489	zgc:153151 [Source:ZFIN;Acc:ZDB-GENE-060825-103]	ATGCTGGTGGATTGTAACACAATGGCAGAACCACCAAAGTACAGTCTTGGAAGAAGAGATAGTATTGATCTGCCTCCATTTATGGGTCTCAGTAAAAGTCTTCATCTGACCGAAGAGTGCCAGTGTCCAGTGTGTCTGGATGTGTTCACTGATCCAGTCACCACTCCATGTGGACACAACTTCTGCAAGACCTGCCTGATACAATGCTGGGACAACAGTCAGGATTACAGATGCCCATTGTGTAAAGAAACCTTCAGCAAAAGACCTGAAGTAAAGAGCAACACAGTTCTTAGAGAAATTGTGCAAATCTTTATGGACAGCACAAAGGAAGACCCATTACACACAGACGGTCCTCTGTCTGAAGAGCTCCAGTGTTCAGTGTGTCTGGATGTGTTCAAT…
ENSDARG00000060041	lig1	0.398823	ligase I, DNA, ATP-dependent [Source:ZFIN;Acc:ZDB-GENE-110404-2]	ATGCAGCGAAGCATAGCGTCTTTCTTTCAGCCAATGAAAGGCAAGGAGAAGAGTGATGGACAGGCCAAGGGAAAGCCAGGACCAGTAAAAAGTCCTCTTAAAATTCAGAATGGCGTGCAGGAAAGTGATTCGCCAATAAAGAAGGTTCATAAACGCAGTCGAGCAATCCTAGACAGCGATGAAGAAGATGGAGATCAGCCAATGGTCAAGGAGCAGGAGCCAAAACAGAGTGAAGTTCAAACAGTAAAGAAAGAGAAGATTTCTGATGTTAAGACGGCTGAGGTAACAAAGGCTTCCTCTACTCCTGTATCTCCAAAATCCCCCAAAACCCCAACGACTCCGGTCACTTCGAGCACCTCTGTTTCTGTTGTAACTCCTGCGTCCTCTGGGACTCCTGGA…
ENSDARG00000086283	cnsta	0.334019	consortin, connexin sorting protein a [Source:ZFIN;Acc:ZDB-GENE-120917-3]	ATGGATGACGGTCAGTGGCAGAGCGACGGCCCTGTAAGGAGAGGAGGAGCGACTGAGCCGGAGCTACAGAGCTGCTCTGAGTCCTTCCGCAGCCCTGATGACAACCACAACCGGCTGCTGGAAGAGGCCGATGAGGTGGAGCAGGGGCCCAGAGGTGGACACGGGCCCCTCCGGCCGGAGCTCACTAACAACAATGGAGACGATGAGGAGTACGACAGTTCCAAGGTGGAGGATGAAGAGGAGGAAGATGAAGAGGAGGTGGACAGTAACAGTGGTGCGTTCTCTCCAGAGCTGGATGGACACATCCGAGACTCTCCAACACCCAGTCCCAGCCCCACAGTGTCCGAGGGTCTGCTGAGTCCTGAAGATCCTCCACACAGTGACAGCGCTTCACCGCAG…
ENSDARG00000030530	slc22a2	0.349831	solute carrier family 22 member 2 [Source:ZFIN;Acc:ZDB-GENE-040426-2167]	ATGACCACTTTCGAAGAGATTCTGGAAGAGGCCGGCACATTCGGTCGCAGCCAAATACGCATATTTTGCACTTTCTGTCTGGTCTCCATACCGTTTTCTTTCGTCTATGTGGGGATTGTGTTTCAGGGATTTACTCCTGAGCATTGGTGCCGTGACCCAGCTGTCAGTGAGATTCGGGAAAGATGCGGATGGAGTCTTCAGGACGCGCGCAGGGCGACCGTACCCTTGATAAACGGATCTTCAGGAGCGTCCTACAGTCAGTGTGGGAGATTTGACGTGGATTGGAACGCAACCGGACTGAGCTGCGAAAATCCAGATGGGGATTTTAACCAGTCCCAGCTCTCTGTAATGCCCATGATGAGTTGTGTGGACGGTTGGGAGTATGACTATGTAGGGAGG…
ENSDARG00000006065	znf385b	-0.0103017	zinc finger protein 385B [Source:NCBI gene;Acc:368405]	ATGAAGACCCCTTTGAGCCCCACCCAGCTGATAGAAAACGGACAGCTGTGCTTTGCCATCCCTGGCTGTGTGGAGGTAAAGGAGCCCACTAATGCCAACGTAGACATGCAGCTGCAGCAGGAGAAGAAGAAGCTGCTTTACTCGCTGTGTGATGTCTGTAACATCCAGCTGCACTCCGCCGCTCAGGCCCAGGTCCACTACAACGGCAAGTCTCACCTCAAGAGGGTCAAGCAGTTGAATAATGGAGAGGTGCCCAAAGCAAGCGCTAGCTTGGCTCCCACTTCTCTGCAGTCTCTCAGCAGCAGCAGCAGTCAAGGAAGTTCCTGTCACAGCAACACACTCCCCACACTGGTCCGGACTCCGTCTCTAATGATGCAGTCCGGTCTGGACATGAAGCCT…
ENSDARG00000040433	cyp2k22	0.255206	cytochrome P450, family 2, subfamily K, polypeptide 22 [Source:ZFIN;Acc:ZDB-GENE-040426-822]	ATGGCGCTAGTTGGAGCATTATTACCTGGACTGAGCTTTACTGTAGGTATGGTAGTTGCTTTCCTGCTGCTGTTTTTAGTTATTTCTTACTTCTCCAGCTCTAAAGATCAGGGAAAATATCCTCCAGGACCCAAACCCCTGCCATTGCTGGGCAACCTGCACATTCTGGACCTGAAGAACACCTACATGAGCCTCTGGAAGCTGTCAAAACAATATGGGCCAGTTTACACAGTGCATATGGGCCCTAGGACAGTGGTAGTCCTGTCAGGATACAAGGCGGTCAAGGAGGCACTGGTGAACCTTTCAGAGGAGTTTGGAGAAAGAGATATCTCACCCATATTCCAGGATTTCAATGAGGGTTATGGGATAGTTTTTTCCAATGGTGAGAACTGGAAGGAA…
ENSDARG00000007418	chmp4c	0.0414045	charged multivesicular body protein 4C [Source:ZFIN;Acc:ZDB-GENE-050417-389]	ATGAGTAAAATTTCTAAAATGTTTAAGGTGAGCTCTTCAAGCTCATCCAGCTCCAGGTCCAGTTCTAGCTCTGGATCCAGTTCTAAATCTAAGCACCGGTCTCGGTCCGGTCCATCGCCGCAGGAGGCCATCAACAGACTGAGAGAGACGGAGGCGATGTTAACTAAAAAACAGGAATACCTGGAGAGCAGAATCGAGCAGGAAATCGTGATCGCCAAGAAGAATGGCACCAAAAACAAAAGAGCCGCACTTCAAGCTCTTAAGAGGAAGAAACGTTTTGAGCAGCAACTGACCCAGATTGATGGGACACTGTCAACTATTGAGTTCCAGCGAGAGTCCCTTGAGAATGCCACCACAAACACAGAAGTCCTGAAGAACATGGGATACGCCGCTAAAGCT…
ENSDARG00000069503	cldnh	0.413462	claudin h [Source:ZFIN;Acc:ZDB-GENE-010328-8]	ATGTCGATGGGACTGGAAATTGGGGGCATTGCCCTGGGTATTATTGGTTGGATAATTAGCATTGTGGCTTGTGCTCTTCCCATGTGGCGTGTCTCGGCCTTCGTTGGCGCCAACATTGTCACGGCGCAAGTAATGTGGGATGGTTTATGGATGAACTGTGTCGTTCAGAGCACTGGACAGATGCAGTGTAAGGTCTACGACTCAATGCTGGCTTTAGGTCAAGATCTGCAGGCGTCCAGAGCCATGACTGTCATTGCCATCATCTTGGCTGTTCTAGGTGTGATGATCTCCGTCATGGGCGCCAAATGCACCAATTGTATTGAGGATGAAGGTGCTAAGGCTAAAGTGATGATCGTCTCTGGCATCATGTTCATTATTGCTGGCATCCTGGATCTCATT…
ENSDARG00000044414	csmd1a	0.0171799	CUB and Sushi multiple domains 1a [Source:ZFIN;Acc:ZDB-GENE-050417-402]	ATGGGCACGTTGAAGCACATCCTGCTGCTTTTCACAGGTTTTGTGGCCGCAGCTCACGGTCAGACTTGTGGCGGCCTTATACAAGGTCTCAATGGAACTATAGAGAGTCCTGGCTTTCCCCATGGCTACCCCAACTATGCCAACTGTACATGGATCATAGTCACTGGAGAGCGGAATAGGATACAGTTGTACTTCCACACCTTCGCTCTGGAGGAGGACTTTGACATCGTCTCCATCTATGATGGACAACCACAGCCAGGCAACCTGAAGATGAGGTTGTCTGGCTTCATGTTGCCATCACCTATCGTAAGTTCGGGGTCCATTTTGGCACTGTGGTTTACTACAGATTTTGCAGTCAGTGCCCAAGGATTTAAAGCAATCTATGAAGTTCTGCCAAGT…
ENSDARG00000074902	nol4la	0.430761	nucleolar protein 4-like a [Source:ZFIN;Acc:ZDB-GENE-081105-118]	ATGGCAACTAAGAAACCATGCGCAGATTTAACGAAAAGGAGCCGAAGTCCCGTCGTGCTGGAAGCGGAGATGTTCAGCGAATTTCAGGACTGGTGCCTCCGGACTTACGGAGACTCGGGTAAAACAAAGACCGTCACGCGCCGAAAATATAACAAAATCATGCAGACCCTGCTGCAGAACGAGGAGTCGGACGGTGTCTATGTCGACAACAGCCACATCAACGCCAAATTCAAATTCTGGGTGAAGTCCAAAGGCTTTCAGGTCGGCAGCAACATCTTGGGCGAGCACAACAAGAAAGAGTCATCGGGGAAGCCCGTCCTGTACGTCCCTGTCAAGTCTACGTGTTCAGATGGAGGGACGGCCCAGGACAGTTCTTTGAAGCGGGTTGCTGTGGTGGAG…
ENSDARG00000027065	slc38a3a	0.472089	solute carrier family 38 member 3a [Source:ZFIN;Acc:ZDB-GENE-070615-25]	ATGGAACCTGCCGAGTTAAACACTATCCCCAACGGGAAGGGGCATGAAGCTGGCGAGGAGACGACTGCGACTGCAATAAAAAGCCAATCAGAAGATGCAGCTCAGGAACTTGTACCAAATAGCACTGAAAATGCCAGTACTGACAGAACTGCAGGTAATGTTGAAGCAAACCTGGTGGAAAGCTCAGAATTCCTTTCCAACGCAGATGACAAGAAAACCCCTCGTTTCACAGATTTTGAGGGAAAGACTTCTTTTGGGATGTCCGTCTTCAACTTGGGGAATGCCATCATGGGAAGTGGAATTCTGGGATTAGCGTATGCCATGGCCAACACGGGCATTGTCCTCTTTGTAATTCTTCTTACTGTTGTTGCTGGCCTGTCTGCATACTCCATTCACCTG…
ENSDARG00000055813	si:dkey-225f5.5	-0.271176	si:dkey-225f5.5 [Source:ZFIN;Acc:ZDB-GENE-141216-18]	ATGATGTATTTAGTCCTTGCAGTGTGCATACTGTCAGCCTCAGTGTTTTCTCAGTCAGGGTCACATTCGCTCTGGGTCTTCGCTACATTTTTGACAGGAGACATCTCAGTCCAATTCCCAGAGTTCAGTGCAGTTGTAATGCTGGATGATATTGTGATCGGCCACTATAACGCAGATGACAGAAGTTTTGTCCCGTCGACGGTGCAAGAATCTGTTAATATAACCGAGCAAATCACTATATCAACAGTCTGTAAAGGCATACATGAAGGCATGAAAACCAAAGCGTACTACTTAATCGATTACTTAAACCATACAAGAGGTCTACATGTGCAGCAGAGGCTGGTTGGATGTGAACTTCTTCAAAATGAGCCCGGCCAAATGATGACACTAGAGGCCTTC…
ENSDARG00000022085	si:dkey-34e4.1	0.0560248	si:dkey-34e4.1 [Source:ZFIN;Acc:ZDB-GENE-070705-456]	ATGAAAATGCACGGGAGAAACAGGTACAACCTGGTGGACGATGTGGCGGATTCGCGGGTCCCGCTTCACAACGAGGAAGCGTATCAACACGGAATACACTTCCAAGCCAAGTATGTTGGCAGTCTAGATGTCCCAAGACCCAACAGTCGCATGGAGATTGTCGCTGCTATGAGAAGAATCAGGTATGAGTTCAAGGCAAAGAGTGTGAAGAAGAAGAAAGTGGCTATCGTGGTCTCAGTTGACGGGGTCAAAGTGGTGCTTCGCAAGAAACCCAAGAGGAAAGAGTGGACGTGGGACGAGAGCAAGATGCTGGTTATGCAAGACCCCATATACAGGATCTTCTATGTATCGCATGATTCTCAGGATCTGAAGATTTTCAGCTACATTGCTCGTGATGGA…
ENSDARG00000005392	slc5a5	0.22601	solute carrier family 5 member 5 [Source:ZFIN;Acc:ZDB-GENE-060503-585]	ATGGCTATGGACTCTGACAGACCACCGGGCTTCTGTTTGGTGGATTATGCGGTATTTGCTGCAATGCTGGGGGTGTCGGTGGGCATCGGGCTGTTCCAGTCTTTGAGAAAGACCCCGGGTCGCTCTAAAGTGGACAGCTTCTTCACAGGCGGCAGGGGTTTCTCTGCTGTGCCGGTTGGACTGTCGCTCTGTGCCAGCTTTATGTCAGCTGTACAGGTGCTCGGTGTGCCATCAGAGACGTATTTGTATGGCTTCAAGTTCCTGTATATGTGCCTGGGACAAGGGCTCAACTCCCTCATGACGGCCGTTCTGTTTGTTCCTGTGTTTTATCGCCTTAAAATCACCAGCTCAAGCCAGTATTTAGGAATGAGGTTTGGCAGAGGGATGCAGCTCTTGGGA…
ENSDARG00000062955	dipk1aa	0.109654	divergent protein kinase domain 1Aa [Source:NCBI gene;Acc:678606]	ATGGCGAGGGGTCTGTTTTCACGGGCCTGGCTGTCAAAGACGCACCATTTTCAGGCTCGCCTGTCCTATATTCGAGTGAAGTATCTCTTTCTCACGTGGCTTGCTGTGTTTGTGAGCAGTTGGGTTGTTTATGTCCAGTACTCCACGTACACTGAGCTGTGCAGAGGACGAGAATGCAAGAGCATCATTTGTGACAAATACAGCAAAGGCATTATCGATGGTTCAGCCTGCAGCAGCCTGTGTGAAGAAAGCAAACTGTACTTTGGAAGGTGCCTCTCCACCAAACCAAACAATCAGGTGTATACGGGCAGCTGGGGTGACCAGGACGGTGTCATCAAGTGTCAACTAAGTGACGTCCTGCACTATGAGCTGGGGGAAGAGCTGGAGCCAAAGAAAGAG…
ENSDARG00000097928	si:ch73-40a17.4	-0.834041	si:ch73-40a17.4 [Source:ZFIN;Acc:ZDB-GENE-131127-71]	ATGGAGATGGTGAGAGAGGAGAGTGAAGACAAGAGTGATGCAGAACAAGATGCTGAGGAACATAAAGGTATGATGGAAGTGAAAGATGAACACAAAGAGCCTGAAGAAGCGGAGATGAATGAGCAGATGAACATCACAAATGAAGAACAATCCTGCAGTTCATCACGGAACGATAATCAAGTTTCACAAGCCGAAACACAGTCGAAACACTCTTTCATTTGCTCTGAGTGTGGGAAGAGCTTCACGCGTAGAGGACACCTGAGGATCCACATGATAATCCACACAGGTGAGCGGCCGTACACCTGTATTCAGTGCCAGAAGAGCTTCACCTGTAAAGGAAGCCTGAAGGACCACTGCAAAATCCACTCTGGAGAGAAGCCGTTCATGTGTCCGCAGTGT…
ENSDARG00000051921	slc30a5	0.300739	solute carrier family 30 member 5 [Source:NCBI gene;Acc:436594]	ATGGATGAAAAATATAGCAGTAATGTTATCTCCAGTGGGAAGCTGGGTCGAGTTGAGGCACCAAATGCCAGATTGACCCGGTACATAGTATTGTTGTACTTTACAAAAATGCTAAAGGCTTTTGGCATATTTGAGTCATACGATATTCTCAAAGTTGTGCACATTGTACAGTTTCTCTTCATTTTGAAAATGGGGTGTGCAGTGATATTGGTTTTCTTTCAAAAGCCATTCTCGTCTGGAAAAATGATCCCCAAGAGACAGTGGATTAAAATCCTCAAGCATGCTGTTATTAGCTGTATTATCTCCCTCTTGGGCTTTTTTGGGTTGACACTCTGTGGACCACTCAGGAGCCTTTTGCTGTTTGAGCACAGCGATTTGGTAGTGATCTCTCTCCTTAGC…
ENSDARG00000076834	LRRC75A	0.0451885	si:dkey-151p21.7 [Source:ZFIN;Acc:ZDB-GENE-131127-289]	ATGGGAGCGAAGCAAACAAAAGCTGGGGGCCAGGAGGCAGGAGCAAGTCCTCAGTGCACAGGATGGAAACGGACCCCCACGAAAGAGCGAAGTGACATCCTTACCTCCTTAATGCTGAGGTCAGGAGACAAACTGAGGAGCAGCGGGACTCCTCCTCCCTACCAGCGGCGCATCGGGATGATACAAGAGATGATGCTGATGGCGAGGCAGGGCAAACACGATGAGGCAACAGAGATGCTCAAGACCCTCCGGCAGGATCTGGGAATGGAGTCAACCTCTCTGGACGATGTTCTCTACCGCTATGCCAGTTTCCGCAACCTGGTGGATCCCATTACCCATGACCTCATTATTAGCCTGGCCAAATACATTCACTGCCCAAAGACGGAGGGAGATGCTCTG…
ENSDARG00000100582	si:ch211-195b11.3	0.0248369	si:ch211-195b11.3 [Source:ZFIN;Acc:ZDB-GENE-141222-6]	ATGAAGCTCGCCATCCTGGTCTGCGTTTCTGTTGTCTTCTACCTCACTATGGTAGAAGCAGAAGCGACTGATGAAAGTCCTATAGTTTGTACTCGTGAGTACAAACCTGTGTGTGGAGACGATGGGATAACATACTCCAATGAGTGCATGCTCCGCTGGGAAAGCAATGCAAAGGAAGTGGTTGTCAACGTAAAGCATGAAGGAAAATGCGAGAGCTCTTAA
ENSDARG00000101120	kif3b	0.123064	kinesin family member 3B [Source:ZFIN;Acc:ZDB-GENE-050119-3]	ATGTCTAAAAGCAAGAGCTCTGAATCTGTTAAGGTGGTGGTGCGTTGTCGCCCCATGAATGAGAAAGAGCGAGTCGCTAACTTCAATAGAGTGGTATCTGTGGATGTGAAGTTAGGGCAAGTGGCAGTGTGCAACCCTCGAGGTGCATCTTCCCATGAGCACCCAAAAGTGTTCACTTTTGATTCTGTCTATGACTGGAATTCAAAGCAGATGGAGCTCTACGACGAGACTTTCCGCCCGTTAGTGGACTCTGTACTGTTTGGCTTCAATGGGACCATCTTTGCATATGGCCAGACTGGCACTGGAAAGACTTACACAATGGAAGGGGTACGAAACGACCCGGAAAGAAGGGGTGTGATCCCAAACTCATTTGAACACATTTTCACACACATCTCCCGC…
ENSDARG00000062258	armc8	-0.393982	armadillo repeat containing 8 [Source:NCBI gene;Acc:571528]	ATGATGGCGTGCCTGTTGGAGGCCCCTTTACGCATCAGCGTGTTATCTGAAGTCACAGCCACGAGTCGCCACTATGTTGACCGGCTTTTCGACCCCGACCCACAGAACGTCCTGCAGGGAGTCATTGACATGAAGAATGCTGTCATCGGAAACAACAAACAGAAGGCCAACCTGATCGTGCTGGGAGCCGTGCCAAGACTCCTGTATCTCCTCCAGCAGAGCTCCTCCACTCTGGAGCTGAGGACTGAATGTGCGGTTGTGTTGGGCAGTCTATCCATGGGCACCGAGAACAACATCAAGTCCCTGGTGGACTGTCACATCATCCCAGCCCTGCTGCAAGGTCTCTTGTGTTCTGATCTGATCTTTATTGAGGCATGTCTGCGCTGTTTAAGAACTGTT…
ENSDARG00000043198	si:rp71-1i20.2	-0.120026	si:rp71-1i20.2 [Source:ZFIN;Acc:ZDB-GENE-040724-207]	ATGAAGTTTGTCTTCAGTGTGCTTGCAGTGTTGTTGTGTTTTCTCAACAATGATATGACTGGTGTTTATGCAGATGCTGTCTTGGTGTCAGTGACGGTTGGAGATTCAGTCACTCTACACACTGCTGGTGTTAAAAATCTACAGCCTGCAGACGTTAAATGGTATTTTAACGACATCCGCATCGCTCAACTTGATGGAGATCTCCGTTTTAACTGTACTGATATTCAGTGTAATGACCGCACTGAGATATTCATAGACAGACTGAGGCTAGACCGTAAGACTGGAGCTCTGACCATCGTGAACATCACAAACACACACTCTGGGGTTTATCAACTGGTGGTTATTGGGGGTGGGGGAACCATCTTTAACGTTACTGTCCATGATGATCCTGCTACTCAT…
ENSDARG00000096651	gpr108	0.424608	G protein-coupled receptor 108 [Source:ZFIN;Acc:ZDB-GENE-121214-129]	ATGAATCCTGAAGGTTACCTGTCTGCCACTGAGATTCCTCTGCCGCGTCTCTACATCTCCATGGCAGGAATCTTCTTCATGGCTGCGGTGGTGTGGACATACACACTGTACAGTGTGTTCAAAATCCACTGGCTGATGGCGGCTCTGGCCTACACTAAAGCTGTGTCTCTACTCTTTCACAGTATCAACTATTACTTCATTAACTCTGATGGTTACCCGATTGAAGGATTGGCTGTCATGTACTACATCACACACTTGCTGAAAGGTGCTCTGCTGTTCATCACTCTGGCTCTCATCGGCACCGGCTTCGCCTTCGTTAAATACATCCTCTCAGACAAAGAGAAGAAGATCTTCATGATCGTCATCCCTCTGCAGGTTCTGGCGAATGTGGCCTACATC…
ENSDARG00000046007	tmcc2	0.417047	transmembrane and coiled-coil domain family 2 [Source:ZFIN;Acc:ZDB-GENE-091202-2]	ATGCTGGATAAGAGCGAGGTGTCTACTCTGGCTCTGCCGCCCCCCGTGAGCCATGGCGGGTCAGACGGGAACATCAGCGTGGAGGCCGGGTCTGAGGGCGAGATACAGCGGACGCGGGCGGCTCTCGAACACCTCCAGCAGAAGATCCTGAAGATCACGGAGCAGATCCGCGTGGAGCAGGAGGCCCGGGACGATAATGTGGCTGAGTACCTCAAACTGGCCCACAACGCCGACAAGCAGCAGGCGTCGCGCATCAAACAAGTGTTCGAGAAAAAGAACCAGAAGTCTGCGCAGACCATCGCACACCTGCACAAGAAGCTGGAGCACTACCACAAGAAGCTCAAAGAGACCGAACAGAACGGTCCAGCACGGCAGCCCAAAGACGTCCTGCGGGACATG…
ENSDARG00000039062	morn4	-0.507982	MORN repeat containing 4 [Source:ZFIN;Acc:ZDB-GENE-050417-7]	ATGACATTAACCAGGGGCTCCTTCACTTATTCCAGTGGAGAAGAATATACCGGAGAATGGAAGGAAGGTCGGAGGCACGGTAAAGGCGAGCTGAAGTTTGCTGATGGCACCTGTTATAAAGGTCACTTTGAGAACGGCTTGTTTCATGGATCAGGGGTGTTAGTCTTTCCTGATGGATCCAGGTACGAGGGGGAATTCGCTCAAGGAAAATTTCAAGGAGTCGGAATCTTCAGCCGGTTTGACGGGATGAAATTTGAAGGGGAATTCAAAAGTGGCCGCGTAGAGGGACATGGGCTGCTGACATTCCCAGATGGTTCCCACGGTGCTCCGCGAAATGAGGGAATGTTTGAGAACAACAAGCTCCTGAAACGGGAAAAGTGTCAGGCTGTGGTGCAGAGA…
ENSDARG00000100995	si:dkey-16b10.1	-1.12664	si:dkey-16b10.1 [Source:ZFIN;Acc:ZDB-GENE-120703-53]	ATGGCGTTTATTAAAGAGGAGAGTGAAGATGTGAAGATTGAAGAAACATTCACAGTCAAACAGGAAGATCAGCAGGAACAAACAAACCTAATTAAAGAGAGTGAGGGGAGTAAAGAGGAGGAACACCATGTTAAAATTGAGGACAAAACTCATTTACAGACTGATGGTATTTTGAAAAGGAGAGACAAGAATCGTTTCACCTGTACTCAGTGTGGAAAGAGTTTTGGAGGAAATGGCAATCTTAAGATTCACATGATAATCCACACCGGAAAGAAACCATTCACATGCACTCAGTGTGGGAAGAGTTTCAGCCAATCATCACACCTTAATGACCACATGATGATCCACACTGGAGAGAAACCATTCACATGCACTCAGTGTGGGAAGAGTTTCATCCGG…
ENSDARG00000051916	cdk7	0.126082	cyclin-dependent kinase 7 [Source:ZFIN;Acc:ZDB-GENE-010320-2]	ATGGCATTAGATGTAAAGTCAAGGGCAAAGCGTTATGAAAAGCTGGACTTTTTGGGTGAAGGACAGTTTGCTACTGTTTACAAGGCAAGAGACAAAACCACGAACACCATTGTCGCTATCAAAAAGATAAAAGTGGGACACAGAACAGAGGCTAAAGATGGCATCAACAGAACAGCTCTTCGAGAGATTAAGTTGTTGCAAGAGCTCAGTCATCCAAACATTATTGGTCTCCTGGATGCTTTTGGACACAAATCTAATATTAGTCTGGTCTTTGATTACATGGAGACAGATCTCGAGGTAATCATAAAGGACACCAGTCTCGTACTGACACCAGCCAATATAAAGGCATACATCCTCATGACACTACAGGGTCTGGAATACATGCACAATCACTGGATC…
ENSDARG00000101144	zdhhc13	0.127692	zinc finger DHHC-type containing 13 [Source:ZFIN;Acc:ZDB-GENE-041212-79]	ATGGACTGGTCAGAAGGAGACGGATCCCACTCCCATGGTCACATGGGTGACAGTTGCCATGGACATGGCGGTGGCCACTCCCATGGACACGGACACAGTCATGGAGGATCTGGGTTTGGTGGTTTCATGCCCGCTGGCTTCCACGGTCAGCTTGTCCCGGGACCTATGGACCCCACACAGCAGCCGAGGAAATCCTCGCACCCCGAGGACAGCAGCTCCTGGGACATCATCAAAGCAACACAGTTTGGTGCTCTTGAGAGGTGTAAAGAACTTGTAGAGGCCGGTTATGACGTCAGGCAACCTGATAAGGAAAATGTTACGCTTCTCCATTGGGCCGCCATCAATAATCGAGCAGACATTGTCAAATACTACATATCTAAAGGTGCTGTCATTGACCAA…
ENSDARG00000094408	si:ch1073-110a20.1	0.338928	si:ch1073-110a20.1 [Source:ZFIN;Acc:ZDB-GENE-121214-183]	ATGGCAATGACGGTGTTCGTCGTGGCTCTGCTTTCTGTTTTCACGGCGTCTGTTGTCTCTGGGTTCAAGCCGTTCGACTGTTCTGAAATCTACAAATCAGGACAAACAGTCAGTGGGGTTTACTCCATCTATCCAGCCGGTGACACTCCTGTCTGGGTTTACTGTCAGATGATTTCAGATGGGAAAGATGAAGAGAATGGAGGATGGACGGTGTTTCAGAGACGAATGGACGGCAGGATTAACTTCTATCAGCCATGGGAAGTGTACAAGAGAGGATTCGGGACCACCGAGGGCGAATACTGGCTGGGGCTGGAGAACCTCTACCAGCTGACACGCCACAAGAAGTTCATGCTGAGAGTGGATCTGGAGGACTTTGAAGGAAGGAAAGTTTTCGCTCAG…
ENSDARG00000021647	gnai1	0.258791	guanine nucleotide binding protein (G protein), alpha inhibiting activity polypeptide 1 [Source:ZFIN;Acc:ZDB-GENE-040426-1310]	ATGGGCTGTACGTTAAGCACGGAGGATAAAGCGGCGGTGGAGAGGAGTAAAATGATCGACAGAAACCTGAGAGATGACGGAGAGAAAGCGGCCAGAGAGGTCAAACTCCTGCTGCTTGGTGCTGGGGAGTCTGGGAAGAGTACGATAGTCAAACAAATGAAAATCATCCATGAGGCCGGTTACTCGGAGGAGGAGTGCAAACAGTACAAAGCTGTTGTCTACAGCAACACGATTCAGTCCATCATCGCCATCATTCGTGCCATGGGGCGACTCAAGATCGATTTCGGAGATGCAGCACGAGCGGATGATGCCAGGCAGTTGTTTGTGTTGGCGGGCAGCGCTGAGGAGGGTTTTATGACAGCAGAACTTGCTGGAGTGATAAAGCGCTTGTGGAAAGAT…
ENSDARG00000002682	tbcela	0.23089	tubulin folding cofactor E-like a [Source:ZFIN;Acc:ZDB-GENE-040426-1719]	ATGTGGACCTGTGAAGACAAATCGCAGAGCAGCTGCATAAAGTGCATGTTGTGGGACAGCGCAATGGACTCTTCGGAGATAGAAGGCCGCACTTTTATGCAGGCGATCAGTGAGAAGTACAGTCCAGAGAACTTTCCTTGCCGTCGGGGTCCAGGCATGGGGGTTGTGGTTGTGCCATCTGGACCACAGGGATCACCGATGAAAGACCGCCTGAACCTGCCCAGCGTGCTGGTCTTGAACGGCTGTGGAATTAGTCATGCAGGAGACCAGGGGGAAATCGCTGCCTTCTGTGCTCACGTAGTAGAACTTGATCTGTCCCACAACAAGCTTCAAGACTGGCACGAGATCAGCAAGATTGTTTCCAATGTCCCAAACCTGGAGTTCTTAAACCTTAGCTCT…
ENSDARG00000096095	buc	-0.616746	bucky ball [Source:ZFIN;Acc:ZDB-GENE-070117-694]	ATGGAAGGAATAAATAACAATTCACAACCAATGGGAGTTGGGCAACCTCACCACCCAGTAAACCACACAAGACCATTTTTCTATGTTCAGCCACCATCTCAGCCTTATTTCATGTATCAGTGGCCCATGAATCCATATGGCCATTACGGTTTTCCCGGGCCGGCTTTGCACTTTGGCCGTCCCTATATGGCCCCTTATCAGTTTATGCAGTATCCTGGCTATGTGATTCCACATGCACCCATGCAGCCAATTGATTACAGAAGAATTAACCCCCACTACCCCTCAGTTGCATCCTATGATCTGCGTGTTCGTCACCACTTTCAAAATGCTGGGATGCATCGGGAAACTGCCTGTTCTGAGGTCCAAACAGATCCTAGTGATTCAGTCAACAAACTGATA…
ENSDARG00000010002	gna11a	0.274179	guanine nucleotide binding protein (G protein), alpha 11a (Gq class) [Source:ZFIN;Acc:ZDB-GENE-050208-597]	ATGACTCTGGAGTCCATGATGGCCTGTTGCATGAGTGAAGAGGCGAAGGAGTCCAAAAGAATCAACGCCGAGATCGACAAACAGCTCCGGAGAGACAAGCGAGATGCCAGGCGGGAGCTCAAACTCCTCTTGCTGGGCGAGAGCGGCAAGAGTACGTTCATCAAACAGATGCGCATCATTCACGGGACGGGCTACACCGACGAGGACAAGCGCGGTTACACCAAACTCGTCTACCAGAACATCTTCACCTCCATGCAGGCAATGATCCGCGCCACCGAGCACCTCAAGATCCCATTCAGATTCGAAGACAACAAGAAAAACGCTCTGCTGGTGCGAGAGGTCGATGTCGAGAAGGTTTGCTCTTTTGAACAGCCCTATGTTGCTGCAATTAATAAGCTC…
ENSDARG00000100825	calm3a	0.563624	calmodulin 3a (phosphorylase kinase, delta) [Source:ZFIN;Acc:ZDB-GENE-030131-5590]	ATGGCAGATCAGCTGACCGAGGAACAGATTGCTGAGTTTAAGGAGGCGTTCTCACTGTTCGACAAAGACGGCGATGGCACCATCACCACCAAGGAGCTGGGCACAGTGATGCGCTCATTGGGTCAGAACCCGACTGAAGCTGAGCTGCAGGACATGATCAACGAGGTCGACGCTGATGGCAATGGAACTATAGACTTTCCAGAGTTCCTAACCATGATGGCGAGGAAAATGAAGGACACGGACAGTGAAGAGGAAATCCGAGAAGCTTTCAGAGTCTTCGACAAGGATGGAAACGGCTACATCAGTGCAGCTGAGCTCCGTCACGTCATGACCAACCTGGGCGAGAAGTTGACGGATGAGGAAGTGGACGAGATGATCCGAGAGGCGGATATTGATGGA…
ENSDARG00000090473	si:ch211-269k10.5	0.138251	si:ch211-269k10.5 [Source:ZFIN;Acc:ZDB-GENE-131121-638]	ATGCGCTACACGTTTAAGCCGGATGACTGTATGGTCATCTCCATTCCTCTGGGCAGCATCAGGAACATGAGGGACGGTCAGCTGATGCCAGAGAAGTTCACCTGCGTCTTCAAGGATGCTTACAAAGTCTTTCTGAAAGGAAGACCAAAGGAGCTTGGGGCTGCTCAGCTCAGTATTGGTGCCTTCATCATCTGCATTGGCAGCCTCCTGTCTCTCGACTACAGTACAGTTCATCTGATATACACCCTACCTAGTGTACTGTTCATTGCTACTGGCGTTATGACCTTTGCATCTGGAAGTTCTCCATTTATGCCAGTGGTGAAGCTGTCCTTCATCTTCAACATCATCAGCCTCTTCTGGTCCATCACCCTTCTGGTTCTCTGCCCATTATTATCAGCG…
ENSDARG00000055151	smyd2a	0.101847	SET and MYND domain containing 2a [Source:NCBI gene;Acc:541423]	ATGAAAAAAGAGGGAATCGAGGGTACTGAGAGGTTTCTGAGCCCCGGTAAAGGCCGGGGACTCAAAGCCATCAAGCATTTTAAAGTTGGTGATCTAGTGTTCGCCTGTCCGGCTTATGCATACGTGCTGACCGTGAACGAGAGAGGCGGACGCTGCGAATGCTGCTTTACCAGGAAAGAAGGGCTGTCGAAGTGTGGGAAATGTAAACAAGCCTATTACTGCAATGTAGAGTGTCAGAGAGGAGACTGGCCCATGCACAAGCTGGAGTGTTCTGCCATGTGTGCGTATGGGGAGAATTGGTGTCCGTCTGAAACCGTACGACTGGTCGCCAGAATCATTCTCAAACAGAAGCACCAAACAGAAAGGACGCCTTCAGAGAGAGTGCTGACGCTTCGAGAA…
ENSDARG00000092137	si:dkey-4i23.5	-0.312222	si:dkey-4i23.5 [Source:ZFIN;Acc:ZDB-GENE-070912-543]	ATGGCAGAGTCGTCAATATTTACTCGCTGTTTGCGAGTAAATTATGGTCAACGATGTGCAAATGATTGTCCGGATGTGTTCTACAACCCCGCAGAGCAAAGCTTGAGAAAGGTTTCAAGTTTTATGCATCTTCCTACCTGTGCAATTATGAAGGTAACATTATGA
ENSDARG00000042187	smek1	0.166592	SMEK homolog 1, suppressor of mek1 (Dictyostelium) [Source:NCBI gene;Acc:558578]	ATGACTGACACTCGTAGACGAGTAAAAGTGTACACTCTGAATGAGGACCGCCAGTGGGACGATCGGGGAACGGGACATGTGTCATCCGCCTACGTGGAGAGGCTCAAAGGCATGTCTCTCCTGGTGCGCGCCGAAAGCGATGGGTCACTGCTGCTGGAGTCCAAAATCAATCCTAACACCGCCTATCAAAAACAGCAGGACACATTAATAGTTTGGTCTGAGGCTGAAAACTATGACCTGGCCCTCAGCTTCCAGGAAAAGGCTGGTTGTGATGAGATCTGGGAGAAAATATGTCAGGTCCAGGGAAAGGACCCATCGGTAGACATCACCCAGGAGCTGATAGATGAGTCTGAGGAGGAGCGTTTTGATGACATGTCCTCTCCTGGTCTTGAACTTCCT…
ENSDARG00000060785	pcnx4	0.253729	pecanex 4 [Source:NCBI gene;Acc:563650]	ATGGGGCCTGATGTGCCCCTGCTCAATGACTACAAACAGGAGTTCTTTTGGAAGCGCTTTCCTCAGACTGTCCTGGGGGGACCTAGGCTGAAACTCGGCTACTGTGCCCCGCCATATGTCTATGTGCACCAGCTGGTGTTATTCCTGACACCATGGCTATTGGGAGGCATCGGGACCCTCCTTTACCAGCTGAGGGTGCTGGACGAAGCATTTGCGGGCATTGTTTCCGGTGCGCTCATGCTGGGAGTTGGTGCCATCGTTCAGGGAATGGCACGGTGCATGGCACGTAGGACCGGAGTTGTACAAAGACTGCCTGCTGCCAATAACATCCTGGCAGACGAGGAAGAGGTGGAGTTTACTCACTGTGTGGCCCCTGAGACAGTACGATTCGTGGTACCT…
ENSDARG00000069834	pnpla4	-0.404155	patatin-like phospholipase domain containing 4 [Source:ZFIN;Acc:ZDB-GENE-070410-74]	ATGGTGGTAAATGTCTCGTTTGCTGCGGCTGGGTTTTTAGGAGCATATCATCTCGGTGTAGCAAAGGCGTTACTGATGCATGGAGATAAACTGCTGTCCTCTTTAAAAGCCTGCGCTGGAGCTTCAGCTGGTGCTTTAGTGGCCGCTATGATGATCACTGCTCCTGATAAACTGCAGCATTGTAAGGAATTCACCTACAGGTTTGCCAGTAATGTAAGAAGTCAGAGGTTTGGAGCGGTGACACCTGGATATGACTTCATGCTTGAACTGAGGGAGGGTATCGAACAGATTCTCCCACCCAGTGCGCACCAGTTAGCCAATGAACGCCTCCACGTTTCAATAACACACTCAAAAACGCACAAGAACAGCATGGTGTCCAGCTTCACCTCCAGGGAAGAT…
ENSDARG00000098296	gnsb	0.341665	glucosamine (N-acetyl)-6-sulfatase (Sanfilippo disease IIID), b [Source:ZFIN;Acc:ZDB-GENE-030131-5846]	ATGAGGAGCTCTCCGCCCGGTCAGTGGAGCTGCGGCTGCCCGCTGAAGCTGCTGGTGCTTTTCTTCTTCTTCTTTACCTGCGCTTTCAGCAGCAAAAACAACATCATCCTCATCCTCACCGACGACCAGGACGAGCAGATGGGCGGAATGACGCCGATGAAGAAGACGAGAGAGCTGATTGGTGACGCCGGCGCGACCTTCTCTAACGCTTTCACCTCCACGCCGCTGTGCTGTCCGAGCCGCAGCAGCTTCCTGAGCGGCAGATATCCACACAATCATCTGGTGCACAATAACTCAGTGGAGGGAAACTGCAGCAGCGCCGCCTGGCAGAAAACAGCCGAGCCCTTCGCCTTCCCCGTTTACCTCAACAAGATGCGCTACCAGACCTTCTACTGCGGT…
ENSDARG00000077047	ptprnb	0.365838	protein tyrosine phosphatase receptor type Nb [Source:ZFIN;Acc:ZDB-GENE-100505-1]	ATGAGATCGGCGCGTCTGTGGATGCTGGTCTGTTTGGCGACTGCGTGTTGTCAGCTTGGCACCGGTGATAAATACGGTTGTCTGTTTGATGAAGGCCTTTGCTCCAGAGGGGAGATTTGCTGGGATGATGAGCTGTTTGGTCAGTGTCTTGCGGAGAGACAGGAAAGGTTTCGCTACAGGGTGACTGCAGTTCTGTTGGACAGACTACAGTCATTACTGCAAACACTCATGAAGGAAGGACTAACTTGGCAGGATGATGTTACCCAATCAGTGATTAAGAAAGAACTCAGCAAAGTGCCGAAGATCCCACTGTCTTCTGGCACAAAGAATGGCCCGTCCATAGAGTCTCAGAGTGGCTCTACAAATCAGCTCAACTCCAAACAGGCACATCCCTACATG…
ENSDARG00000078890	wdfy3	0.741094	WD repeat and FYVE domain containing 3 [Source:ZFIN;Acc:ZDB-GENE-070705-153]	ATGCTTGCAGAGCACCGGGAGAACAGTAGGGCTGGCTTCGGCCTCAAGAAGCCTCTAAAGATGAATATGGTGAAGAGGATCATGGGAAGGCCACGGCAGGAGGAGTGCAGCCCACAGGACAACGCGCTGGGACTGATGCACCTGCGCCGCCTCTTCTCTGAGCTCTGCCACCCGCCGCGCCACATGACACAGAAAGAGCAGGAGGAGAAGCTTTATATGATGCTGCCTGTTTTCAATCGGGTGTTTGGGAATGCTCCACCGAGCACCATGAATGAGAAGTTTTCAGACCTGCTGCAGTTCACCACACAAGTGTCCAGACTTATGGTGACTGAGATCAGACGGAGGGCATCCAATAAATCTACAGAGGCAGCCAGCAGAGCCATTGTGCAGTTTCTGGAG…
ENSDARG00000061736	ank3a	0.244284	ankyrin 3a [Source:ZFIN;Acc:ZDB-GENE-060621-1]	ATGAGTGAAGAAGCCAAAGAAAAAAGTAGCTCCAAACCAGCTCACCGTAAAAAGAAAGGAAAGAAGTCGGACAGCAATGCCAGTTACCTGCGGGCAGCGAGGGCTGGGAACCTTGAGAAGGTCCTCGATTACTTGAAGACTGGTGTCGATATCAACATCTGTAATCAGAATGGGTTGAATGCATTGCATCTGGCTTCCAAAGAGGGGCATGTGGAGGTGGTGGCGGAGCTACTAAAACTGGGTGCCAATGTAGATGCAGCAACCAAGAAAGGAAACACGGCACTGCACATCGCCTCTCTGGCGGGACAGACGGAAGTGGTGAGAGAGCTAGTGACCAATGGGGCAAACGTCAATGCACAGAGCCAGAATGGCTTTACCCCATTATACATGGCCGCACAG…
ENSDARG00000101476	si:dkey-65j4.2	-0.227182	si:dkey-65j4.2 [Source:ZFIN;Acc:ZDB-GENE-141219-43]	ATGGGATCCACGCCGTTTACCGCCAAAAAGCTTTTTGGCCTGAGGTCGACACATCATCCTCAAATTCACACCAGGAGTTTGAGACCCATCTGTAAAGCAGCTTACAAAAGTGTTGCCAACTATTTCCAAGAGGAGGGGAGACTGCAGACTTGGATCCAGAAAGATCTATGGCCTAAGCAACCAGAACTATACCACACTCAACCATAA
ENSDARG00000088492	cntrl	0.110784	centriolin [Source:ZFIN;Acc:ZDB-GENE-120608-3]	ATGGAGGGAACTCGCTTCACACCTTTATCTGCTCCTGCTGGATTTACTCTACATGATAGCACTGCTTTTCCTCCTGGTTCATTTATTTACAGTCATTCTGTTCCGGGGCTTCCCATTGGAGCCAGCACAGTCCTCTATGGGCCTCCTCCTGATCCAGCGAGGCTGGTTTATGGACCTCCTCCTGCAAATCTGACTGTTCCCCTGGTACCCAGTGGGACGTTGCACTGTAATGTGCCTGGACATCAGGACTTGGAGCGAGATCTGAAGAAGGCAGAGCGTAGGCTGAGAGAGGAGTGTGCAGACAGAGCTCACAGTGAACAAGAACAGCACACACTGCAGGACAAAACAGCAGAGCTACAGCAGGAAATCAAGCATCTGCGCAGGACTGTCCGCACACTG…
ENSDARG00000001210	arl14ep	-0.126994	ADP-ribosylation factor-like 14 effector protein [Source:ZFIN;Acc:ZDB-GENE-060825-216]	ATGCCGATCTCCTGTTCAGCTGTCGATTGCTCGAATCGGTTCGTCAAAGGATCAGAGATTCGATTCTACAGGTTCCCGATCAGCAAGCCTCAGCTGGCTGAGCAATGGGTACGAAGCCTCGGGAGAAAAAACTTTGTTCCCACTCAGAACTCGTGTTTGTGCTCGGAGCATTTTCAGCCTGACTGCTTCCGTGACTATAATGGAAAACTGTTTCTCAGAGAGGATGCAGTGCCGACTATTTTCTCAAACTCTGGAGGAGATGGTTCAAAGATCGAGCTGCGGAAAAACCGAGGAGGATTAGTGGCAAAGGATGCCAACGATTCTAGTCGATTTGCTTCACTTTCTGGACCGAAGGACAGAAGACAACCTATAAGAGACTCCAGCATGAAGGGCAGAGGC…
ENSDARG00000096586	si:ch1073-110a20.3	0.605316	si:ch1073-110a20.3 [Source:ZFIN;Acc:ZDB-GENE-121214-100]	ATGATCACGGTGTTCGTCGTGGCTCTGCTTTCTGTTTTCACGATGTCTGTTGTCTCTGTTTGTGATGGATTCAAGCCGTTCGACTGTTCTGAAATATACAAATCAGGACAAACAGGCAGTGGGATTTACTCCATCTATCCAGCCGGCAACACTCCTGTCTGGGTTTACTGTCAGATGATTTCAGAAGGAAAAGTTCAAGACAATGGAGGATGGACGGTGTTTCAGAGACGATTGGATGGCAGGATTAACTTCTATCAGCCGTGGGAAGAGTACAAGAGAGGATTCGGGACCACCGAGGGGGAATACTGGCTGGGGCTGGAGAACCTCTACCAGCTGACACGCCACAAGAACTACATGCTGAGAGTGGATCTGGAGGACTTTACTGGACGGAGAGGTTTC…
ENSDARG00000061454	nrxn2a	0.745167	neurexin 2a [Source:ZFIN;Acc:ZDB-GENE-070206-5]	ATGATGACGCGAAAGTGGAGGTGCGTGAAGTTGTCACCGGCCTTCGTTTGGCTGGGGCTCGTGGTCCTTTCTGTCACCACGGCCCTAGAGTTTGATGGTTTACCAGGCCAATGGGTTCGCTATGGACCCTGGGAAGCAGGAGCTACCGGTGAACTGAGCTTTACCATGAAGACGAACATCAGCAAAGCTATTGTGCTGTACCTGGATGATGGTGGAAACTGCGACTTTCTGGAGCTCCTGATCAACGATGGCCGTCTTCAGTTGCGCTTCGCCATCCACTGTGGGGAACCGGCTTCATTGCACATGGAGACGCACATCAGCGACGAACGCTGGCACCGAGTTCTGCTGACCAGGAATTATAGAGAAACCATGCTGGTGATGGATGGAGAAAGCAAAGTG…
ENSDARG00000103689	znf1148	-1.44625	zinc finger protein 1148 [Source:ZFIN;Acc:ZDB-GENE-141219-26]	ATGGCGTTCATTAAAGAGGAGAGTGAAGATGTGAAGATTGAAGAAACATTCACAATCAAACAGGAAGATCTGCAAGAACAAACAGACCTAATTGAAGAGAATGAGGGGAGTAAAGAGGAGGAACATCATGTCAAAATTGAGGAAAATACTCATTTACAGACTGATGTTATTTTTAAAAGGAAAAACAAGAATCATTTCACCTGCACTCAGTGTGGGAAGAGCTTTGGAAAAAAACACATTCTTAATATTCACATGAGGATTCACACTGGAGAGAAACTATTCACATGCACTCAGTGTGGGAAGAGTTTCAGCCGCTTATCATCCCTTAATCTACACATGATGATTCACACTGGAGAGAAACCATTCACATGCACTCAGTGTGGGAAGAGTTTTTACTGC…
ENSDARG00000041450	rab11a	0.454712	RAB11a, member RAS oncogene family [Source:ZFIN;Acc:ZDB-GENE-041114-53]	ATGGGGACACGAGACGACGAATACGACTACTTGTTTAAAGTGGTCCTAATTGGAGACTCTGGTGTGGGGAAGAGTAACCTGCTGTCTCGTTTCACTCGCAATGAATTCAACCTCGAGAGCAAAAGCACTATTGGAGTGGAGTTCGCCACACGTAGCATTCAGGTGGATGGAAAGACCGTCAAGGCTCAGATCTGGGACACGGCAGGACAGGAGCGCTACCGAGCCATCACTTCAGCGTATTACCGTGGAGCTGTGGGGGCCCTCCTAGTGTATGACATCGCCAAGCATCTGACCTATGAGAATGTGGAACGCTGGCTTAAGGAGCTCCGAGACCACGCAGACAGCAACATTGTCATCATGCTGGTGGGCAATAAAAGTGACTTGCGTCACCTTCGGGCT…
ENSDARG00000100179	gb:ai877918	-1.54946	expressed sequence AI877918 [Source:ZFIN;Acc:ZDB-GENE-090506-8]	ATGTCTCTGAAAGCTGTAAAGATGGAGATTAAGCAAGAAACCTGGAGATCAAAAGATGAAGAGACGGAGGAACAAATAGAAGAGGATGAACCCAAACAACCTCATCCTATCACAAATGAAGATGGAAACACAGCCAATTCACAGGAATCCCCGCTTAAAAAGACTTTCTCCTGCGCCGAGTGTGAAAAGACCTACTTGACTAAAGCAGCTCTCAGAGCGCACATGAGAGTCCACGATGGAAAAAAGCCTGAGTTTGCTTGCGCGCAGTGCGAAAAGAGCTACGTAAATCAAGCCGAGCTCAACAGACACATGCAAGCGCACATTGGAGAGAAAAGGTTTGTGTGTAAACAGTGTGGAAAGCGATACCTGCACAAAGCAACACTCAAAGCTCACATGAAA…
ENSDARG00000070344	or137-3	-0.782928	odorant receptor, family H, subfamily 137, member 3 [Source:ZFIN;Acc:ZDB-GENE-070806-24]	ATGAATTCTACAATGTTTACGTACACTAATGTAGACAGATATGCGGAGGCTTTCGCAAAAAATTTCACCACAGTTCTTCTTGGGCTCATAATTACCTGCGTCAATGGATTATTTGTTTTCACTTTCTTCAAGAGTTCAATATTCTACAACGATCCAAGATACATATTATATGTTCACATGGTTATCTGTGATATGCTCATGGTTATTTTCAGTGTAGGTCTCTCTGTGATGGCTTATGCATGGCCAAATGTTCCTGTACCATTTTGTGTAACACTTCTACTAATATCCTCAACAACCCATAAGAACACTCCTCTGACTTTGGCTGGTATGGCCATTGAGCGTTACATTGCCATCTGCAAACCACTGCATCACAATCAGATCTGCACAGTGCGCAGGACG…
ENSDARG00000026338	styxl1	-0.278136	serine/threonine/tyrosine interacting-like 1 [Source:ZFIN;Acc:ZDB-GENE-040912-45]	ATGGCTGGAAAGGTTCTCTGTGAGGCAACAAGTCTGTTCAACCTTCTCAATCAATATACTAATTTTCCAAGACTTGCAGAAAGCAACTACCTTTGTCTGATTGATGCCCGCGTTGAAGAATCATATAATTTTAGCCACATCATCACTGCCAGAAATGCAAAATGGGACTTTGAAGGAAAGTTTATTATGCCAGTGGATGTTGAGGTTGAAAGTATGAGATACATCATTGTTTATGACAACGGCACACAATCTCTGTCAGACTCAGGTCCAGCCATAGACTGTGCAGACAGCTTAGAAAAAGCCAGCCAATTTCCCATTCAGATTCTTACTGGGGGCTACGAGAAGTTTTCCGCACTTTATCCTTTCCTAAGAACGGAAAAGATTCTTTATAATATCAGG…
ENSDARG00000059163	rbp3	0.734707	retinol binding protein 3 [Source:ZFIN;Acc:ZDB-GENE-990415-132]	ATGGCTCAAGCTCTAGTCCTGCTAGTGTCGTTGCTGTTCTTCAGTAATGTGGCGCACTGTAACTTCTCTCCCACACTTATTGCGGACATGGCAAAAATATTCATGGACAACTACTGCTCGCCAGAAAAACTCACCGGGATGGAAGAAGCCATAGATGCTGCAAGCAGCAACACAGAGATCCTCAGTATTTCAGATCCCACCATGCTTGCCAACGTTCTGACTGATGGGGTTAAAAAAACAATCAGCGATTCCAGAGTGAAAGTCACATACGAGCCAGATTTGATTCTTGCGGCACCTCCAGCCATGCCCGACATCCCTCTGGAGCATCTGGCCGCAATGATCAAAGGCACAGTCAAAGTGGAGATCCTGGAAGGCAACATTGGCTACCTGAAGATTCAG…
ENSDARG00000009020	cnr1	0.296439	cannabinoid receptor 1 [Source:ZFIN;Acc:ZDB-GENE-040312-3]	ATGCTGTTCCCGGCCTCAAAGTCCGATGTTAAATCTGTCCTGGACGGAGTGGCGGAAACCACCTTCAGAACCATCACCTCCGGCCTGCAGTACATCGGCTCCAATGACATCGGCTACGACGACCACATTATTGACGGAGACTTCTCCAAAAGCGGATACCCTCTGCCCAAGCCGTTCGCAGCCTACCGCAGAAGCTCCTTCGCGGATAAAGTAGCCCCAGATGAGGAGCTGATCGTCAAAGGTCTCCCCTTTTATCCCACTAACAGCTCTGATGTTTTCGGTAATTGGAGCCATGCTGAAGACGGCAGTCTGCAGTGCGGGGAGAACTTTATGGATATGGAGTGCTTCATGATACTGACTCCCAGTCAGCAGCTAGCCATAGCGGTGTTATCTCTAACT…
ENSDARG00000029105	ftr51	-0.230924	finTRIM family, member 51 [Source:ZFIN;Acc:ZDB-GENE-081104-54]	ATGGCCGAAGCCAGAATTTCTCAGGATGAGTTCACTTGTCCTGTGTGTCTGGATCTCCTGAAGCATCCAGCGGCCATTCCCTGTGGCCACAGTTACTGTAAGAGCTGCATTACGGACTGCTGGGATCAGGAGGAGGAGAAGGGAGTCTACAGCTGCCCTCAGTGCAGACAGACCTTCAGTCTCAGACCCGCGCTAGCTAAAAACACCATCCTGGCTGAAGTGGTGGAGAAACTGAAGAAGACCAAACCTCCTGCCGACTGTTGTGCTGGAGATGTGCCGTGTGACGTCTGCACTGGAGGAAAATACACGGCTGTGAAGTCCTGCCTGGTGTGTCTGAGCTCCTACTGCGAGTCTCATCTCGAACAACACGAGAGTTTATTTAAAGGGAAGAGACACCGT…
ENSDARG00000028478	si:ch211-173n18.3	0.13183	si:ch211-173n18.3 [Source:ZFIN;Acc:ZDB-GENE-120215-62]	ATGTCGCGTTTTATGGACGCGTGCGCTCTTTCGTTTAAAGTCCTCATTCTCCCGTTGTACATCGCGGAGCATGTCGGACTTTTGTCTTTCTTCAAACGCGTATTTCCTATGATTCAATATAAAGCCACGGACTGGTACAATAACAAGATGAATGACAAGAAACGGGAACTATTTCGAAACCTGGAGCGATTTCAGCCCCCCGAAGGCTCTCTGCGCATCCTGGAGGTGGGCTGTGGATCAGGGGCGAACTTTGAGCACTACCCGACGGGCTCCAAGATCACCTGCACTGACCCTAACCCGCATTTCAAGAAATACCTGGAGAAAAGTATAGAGAAAAACGAGCACCTGGAGTACGACAACTTCATAGTGGCGTCGGGGGAGAATCTGCAGGCAGTGGAG…
[truncated: 24,559 more rows]
