# Supplementary material for: iCodon customizes gene expression based on the codon composition
Source: Sci Rep. 2022 Jul 15;12:12126. doi: 10.1038/s41598-022-15526-7 (PMC9287306; doi:10.1038/s41598-022-15526-7)
Supplement: Supplementary file 4 — Supplementary Information 4. [file 41598_2022_15526_MOESM4_ESM.xlsx]

## Sheet: Supplemental-Table-3-mmusculus
ensembl_gene_id	external_gene_name	predicted_mRNA_stability	description	coding
ENSMUSG00000064368	mt-Nd6	0.360566	mitochondrially encoded NADH dehydrogenase 6 [Source:MGI Symbol;Acc:MGI:102495]	ATGAATAATTATATTTTTGTTTTAAGTTCATTATTTTTGGTTGGTTGTCTTGGGTTAGCATTAAAGCCTTCACCTATTTATGGAGGTTTAGGTTTAATTGTTAGTGGGTTTGTTGGTTGTTTAATGGTTTTAGGGTTTGGTGGATCGTTTTTAGGTTTAATAGTTTTTTTAATTTATTTAGGGGGGATGTTGGTTGTGTTTGGATATACGACTGCTATAGCTACTGAGGAATATCCAGAGACTTGGGGATCTAACTGATTAATTTTGGGTTTTTTAGTATTGGGGGTGATTATAGAGGTTTTTTTAATTTGTGTGCTTAATTATTATGATGAAGTTGGAGTAATTAATCTTGATGGTTTGGGAGATTGGTTGATGTATGAGGTTGATGATGTTGGAGTT…
ENSMUSG00000065947	mt-Nd4l	-0.712095	mitochondrially encoded NADH dehydrogenase 4L [Source:MGI Symbol;Acc:MGI:102497]	ATGCCATCTACCTTCTTCAACCTCACCATAGCCTTCTCACTATCACTTCTAGGGACACTTATATTTCGCTCTCACCTAATATCCACATTACTATGCCTGGAAGGCATAGTATTATCCTTATTTATTATAACTTCAGTAACTTCCCTAAACTCCAACTCCATAAGCTCCATACCAATCCCCATCACCATCTTAGTTTTCGCAGCCTGCGAAGCAGCTGTAGGACTAGCCCTACTAGTAAAAGTTTCAAACACGTACGGAACAGATTACGTCCAAAATCTCAACCTACTACAATGCTAA
ENSMUSG00000064357	mt-Atp6	-0.0695791	mitochondrially encoded ATP synthase 6 [Source:MGI Symbol;Acc:MGI:99927]	ATGAACGAAAATCTATTTGCCTCATTCATTACCCCAACAATAATAGGATTCCCAATCGTTGTAGCCATCATTATATTTCCTTCAATCCTATTCCCATCCTCAAAACGCCTAATCAACAACCGTCTCCATTCTTTCCAACACTGACTAGTTAAACTTATTATCAAACAAATAATGCTAATCCACACACCAAAAGGACGAACATGAACCCTAATAATTGTTTCCCTAATCATATTTATTGGATCAACAAATCTCCTAGGCCTTTTACCACATACATTTACACCTACTACCCAACTATCCATAAATCTAAGTATAGCCATTCCACTATGAGCTGGAGCCGTAATTACAGGCTTCCGACACAAACTAAAAAGCTCACTTGCCCACTTCCTTCCACAAGGAACT…
ENSMUSG00000064356	mt-Atp8	-0.73821	mitochondrially encoded ATP synthase 8 [Source:MGI Symbol;Acc:MGI:99926]	ATGCCACAACTAGATACATCAACATGATTTATCACAATTATCTCATCAATAATTACCCTATTTATCTTATTTCAACTAAAAGTCTCATCACAAACATTCCCACTGGCACCTTCACCAAAATCACTAACAACCATAAAAGTAAAAACCCCTTGAGAATTAAAATGAACGAAAATCTATTTGCCTCATTCATTACCCCAACAATAA
ENSMUSG00000064354	mt-Co2	-0.119649	mitochondrially encoded cytochrome c oxidase II [Source:MGI Symbol;Acc:MGI:102503]	ATGGCCTACCCATTCCAACTTGGTCTACAAGACGCCACATCCCCTATTATAGAAGAGCTAATAAATTTCCATGATCACACACTAATAATTGTTTTCCTAATTAGCTCCTTAGTCCTCTATATCATCTCGCTAATATTAACAACAAAACTAACACATACAAGCACAATAGATGCACAAGAAGTTGAAACCATTTGAACTATTCTACCAGCTGTAATCCTTATCATAATTGCTCTCCCCTCTCTACGCATTCTATATATAATAGACGAAATCAACAACCCCGTATTAACCGTTAAAACCATAGGGCACCAATGATACTGAAGCTACGAATATACTGACTATGAAGACCTATGCTTTGATTCATATATAATCCCAACAAACGACCTAAAACCTGGTGAACTA…
ENSMUSG00000064351	mt-Co1	0.550383	mitochondrially encoded cytochrome c oxidase I [Source:MGI Symbol;Acc:MGI:102504]	ATGTTCATTAATCGTTGATTATTCTCAACCAATCACAAAGATATCGGAACCCTCTATCTACTATTCGGAGCCTGAGCGGGAATAGTGGGTACTGCACTAAGTATTTTAATTCGAGCAGAATTAGGTCAACCAGGTGCACTTTTAGGAGATGACCAAATTTACAATGTTATCGTAACTGCCCATGCTTTTGTTATAATTTTCTTCATAGTAATACCAATAATAATTGGAGGCTTTGGAAACTGACTTGTCCCACTAATAATCGGAGCCCCAGATATAGCATTCCCACGAATAAATAATATAAGTTTTTGACTCCTACCACCATCATTTCTCCTTCTCCTAGCATCATCAATAGTAGAAGCAGGAGCAGGAACAGGATGAACAGTCTACCCACCTCTAGCC…
ENSMUSG00000078129	Actl10	-0.125139	actin-like 10 [Source:MGI Symbol;Acc:MGI:1917612]	ATGAAGCCGCGCATTGTGCTGAAGAGCTCAAGTCTGATGCCCAGTTGGGACCGGCCTGTGCTGCCAGGAGCACCAGGTTGCGAGCTGGCAGGCGGCGTGGCCCGTGCGCACCCTATCAAGCATGGAGTAGTGGTGGACTGGGACGCACTGGAGGGACTGTGGGAGCGCCTAATGGTGGGAGGCCTGCAGGTCCACCCCGAGCAGTGGCCTGTGCTGGTGAGCGACTCACCATCAGCACCACCCAAGGGCCGAGAGAAGGTGGCTGAGCTGCTGTTCGAGGCCCTAACAGTGCCTGCGTGCCACATGGCCAACACAGCGCTGCTGGCACTCTGCTCCATAGGAGCTTTCAGTGGGCTGGCTGTGGAGGCGGGCGCGGGCGTGTGCCACGCCACACCCATC…
ENSMUSG00000094391	Btbd35f29	-0.315799	BTB domain containing 35, family member 29 [Source:MGI Symbol;Acc:MGI:5434802]	ATGGGGCTTTTAGTCAGCAGGGTCTTGAGATGCAGGGATTCCAGTCTGTTAGAGCCACAGCCAGAAGCCATAGCCGGAGCCAGCTACATTCCTGGCAGTCGCAAGCGAAAAAGAAACAGTTTGGAGGAGTTGGCAACAAGTTCTAATGTTCATGGACCTCAAAACCAGGGAATGTATCCACATCAAGTTCTCAACTACATCTACTGGAAAAGGGTTAAGATCTCATCTAATGATGCTTATCAAAACTTATTTTTGGACGGGCATGATAGCGACATTAAAATCCGTGCTCTGGGAAGAACATGGTGCTTACACAAAGTATTTTTATGTCAGTCAGGCTACTTTGCTAACATTCTCAAAGGTACTTGGAGAGAATCACACCAAGGTGTTATAAATCTGATC…
ENSMUSG00000093828	Ccl27a	-0.602067	chemokine (C-C motif) ligand 27A [Source:MGI Symbol;Acc:MGI:1343459]	ATGATGGAGGGGCTCTCCCCCGCCAGCAGCCTCCCGCTGTTACTGTTGCTTCTGAGCCCGGCTCCTGAAGCAGCCTTGCCTCTGCCCTCCAGCACTAGCTGCTGTACTCAGCTCTATAGACAGCCACTCCCAAGCAGGCTGCTGAGGAGGATTGTCCACATGGAACTGCAGGAGGCTGATGGGGACTGTCACCTCCAGGCTGTCGTGCTTCACCTGGCTCGGCGCAGTGTCTGTGTTCATCCCCAGAACCGCAGCCTGGCTCGGTGGTTAGAACGCCAAGGGAAAAGGCTCCAAGGAACTGTACCCAGTTTAAATCTGGTACTACAAAAGAAAATGTACTCACACCCCCAACAGCAAAACTAA
ENSMUSG00000079222	AC132444.1	0.355216	NA	ATGCCCCACAGTCCTTCAGGACCCGAGTCAATGGTAAAAGATGACTCTCCAGCAGCAAATGCCCTTGCAATGGCCCAGGAAGTACCCTGCACACCTGCAAACAAGAAAGCAAGAAGAAAAAAATGTCCGAACTGGTCAAATTCCAAAAGAGGACTGCAGAAAAAAAAGCCCCGTCAAGAAGAGATGATGGGAGTGGCCTCACCTGGACATGGAGTTCAAGAGAAGCTCAAGGCGGTGAGCAGGAGGACTTTGTGGAAAGATGACTCATCTACGAACGTGAAGGAGGTGACCAAGACACTGAGAGCAAGGATGAGGTGTGCCCAGACATCCAATTCACAAGAGATCAGCAAAGAGGCATCAAAAACAAGTGGTAGAAAGAGGCCCAGCACAGCACGAAGA…
ENSMUSG00000095763	AC124606.2	-0.0390838	PRAME family member 8-like [Source:NCBI gene;Acc:100039010]	ATGAGTGGTCAGACCCCACCCACACTCCAGAAGCGAGCAAGGCAGACACAGCTGAGAGATGAGGCTTTGGCCATATCCCCTCTGGAGAACGTGCCAGCTGTGTACATCCCATGGCTGTTCCAAGAGGCCTTTGCTGGCAGACACAACTCGCTCATAAAGACAATGGTGGCAGCCTGGCCTTTCCAATATCTCCCTGTGGGGTCATTGATAAATATGCATAACCTGGAAACCTTGCAAGCTCTGCTAGATGGTGTAGACAGGAGACTGACAAGAAAATTTCCCCCCGGGAGGCCAAAACATCAGGTTCTCGACATGAGAAATGTGCACCATGTCTTCTGGAACATAGGGAGCGATGCAAATGACAGTGACTCTGATGCAGAGACCTTGGATGAAAAGCAA…
ENSMUSG00000116179	Olfr290	-0.101714	olfactory receptor 290 [Source:MGI Symbol;Acc:MGI:3030124]	ATGGACGTCTACAATCTTACCACAGTGACTCAGTTCATCCTCATAGGGCTCTCTGACCTCCCTGAAGTGCGCTATCCACTCTTTGTGGCCTTTGTCATCATCTATCAGATCACTTTACTGGGAAATGGGCTCATCCTCTTGGCCATTGTGACTGAGAAAAAGCTTCAAACTCCCATGTATTACCTGTTGGCAAATCTGTCCTTACTGGACATATTCTGCCCATCAGCTACTGTCCCCAAGATGCTTAAGAATCTCTTGACTGAGGATCACAGCATTTCCTTTGTTGGGTGTGCTTTACAGCTCTATTTCCTGGTGGCTCTAGCTGGGACTGAAGTCTTCTTGCTGGCTGTGATGGCTTATGACCGGTATGTGGCCATATGCTTTCCTCTACGTTACTCT…
ENSMUSG00000096850	Gm21748	0.112604	predicted gene, 21748 [Source:MGI Symbol;Acc:MGI:5433912]	ATGAATAAGAAGCCTTCTGCAGTCTGTGGCGCTGAGGCACAGGCCTGGTTTCTGCCTTCCATCCGATCCAAAGCAATTCCAGATTCTTCCAGGATGTTTTTTAGGCACAGGCATCGGAACTGCAGGCATGCCCGTATCTCTTCAACCATGCCTGTGCTTCCAGCCACAGTTGTGGCATTGCACTTTCATGCCATTCCTGCTTCACCGAAATGCTGCTCTCATTTCACTCTTCACCGTTGGAGTCCATGTCTATTAATGGTGTATGTCTGCAGCGGAGTGAGTGCTACAAAAGATGGACTCTACCTATAA
ENSMUSG00000094958	3110021N24Rik	-0.481221	RIKEN cDNA 3110021N24 gene [Source:MGI Symbol;Acc:MGI:1920383]	ATGTCTTCTTTGATCCGCCTCTCCATGGCCCGGGGGTCGTCACTCAGCCGAGAGCCTCGTCCTCAGCGGGGCTCCGCCGCGAAGCCTCGCACTCCTGAGGGGGCTGCGGTCTCAGCGGCCGGGACTGAGGCCCAGCGCCCCTCCAGCCGCCTCAGCCACGCGGGTCCGGGAAAGCGCGGCCGAGCGCGGCCGAGCGCGGCCGGGGGCGCAGCTTACGGCGGGACAACCGAGGCGATGCAGGCAGACGGGCTCGGCGAAGCCTCGGGCGCCGCCGCGGTGGCCGCTTCAGCCGCCCGCGCCGCTGGGCCACAGCGCCCCCTGGACCCCACGTCCCGCTACGGCGCCGGGACTGCGGCGGCCGCACCGGGCACGAGCGGCAGGGAACGCGAGGCAGCGCGG…
ENSMUSG00000094799	AC125149.4	-0.0170144	NA	ATGTTCACTCTGACCAAAGCCTTAGAAAAGGCTCTTCTCCAGCATTTCATATACATGAAGGTGAACATCGCCTATGCCATCAACAAGCCATTCCCCTTCTTCGAAGCGCTCCGGGACAAATCCTTCATCACTGAGAGAATGTACAAGGAATCTCTGGAAGCCTGTCAAAATCTGGTCCCTCTGTCCAAAGTGGTGCACAATATTCTCACCAGTCTGGAGCAGACTTTCCCCCCGTCAGTGCTGCTGACGTTGTTCAGCAAGGTCAACCTCCGGGAATACCCCAGCCTGGTGGCAATTTTCAGAAGCTTCAGAAACGGTAATGTGGTTTCTCCGATCCTTGTCACATGTGCAGTGGTGCTACAGTAA
ENSMUSG00000062783	Csprs	-0.110093	component of Sp100-rs [Source:MGI Symbol;Acc:MGI:1891441]	ATGAACTCATCTTCTGAGCATTGCAACGTATCTGACTGGCTGAGACTAGAGGCAACCGTGAAGGCCTCTGTGTACGTGGTGGCTTTCTCAATCACCACATCTCTCACCATTGTCATTATCGCAATAGTGTCACAGAGTCTGCAGCTGAGGAAAGAGGTGCGGCTGGTCCTCCTCTGCCATCACCTGCTTTGTATCTCCTCCTACTGTGGCCTGGGGGTCGTCTTCCAAGGAATGCGGGCCTTACTGGCCAACAGCCCCCTCCTGCTGTGTTGGCTGGTATTTGGGGCGCAGCTAAGTGTGGGAGAAGGGATCCTCCTTACTCTGACCTTGATGGCTCTCAATACTTACCTCGCTATTTGTTATCCATTGAACTCTCCATCCTTTGTGGATTCTGCTAAG…
ENSMUSG00000094741	AC140325.2	-0.0164687	PRAME family member 8-like [Source:NCBI gene;Acc:100503733]	ATGACTGTTCAGACTCCGTCCACTCTCCAGAATCTGGCATTGCAGGCTCTGCTGAGAGATGAGGCTTTGGCCTTGTTCTGTCTGGAGGAGGTGCCTTTTCTGCTCTTCCCAGCTCTGTTCAAGGAGGCCTTTGCTGGCAGACTTAAGAAGCTCATGAAGGCAATCGTGGCAGCCTGGACTTTTCCCTGTCTCCCTGTGGGGGCTTTGATGAAGTCACCTAACTTGGAGACCTTGCAGGCTGTGCTAGATGGAATAGACATGCAACTGACAAGAGAATCTCACCCCAGGGGAAAACTTCAGGTTCTGGACCTGAGGAATGTGCACCATGCCTTCTGGGACATATGGGCTGGTGCAGAGGATGGTAGCTGTTCTTCAGAGTCCTTGAATGAGAAGCCTACA…
ENSMUSG00000095250	AC133103.4	-0.00310994	NA	ATGTTCACTCTGACCAAAGCCTTGGAAAAGGCTCTTCTCCAGCATTTCATATACATGAAGGTGAACATCACCTATGCCATCAACAAGCCATTCCCCTTCTTCGAAGCGCTCCGGGACAAATCCTTCATCACTGAGAGAATGTACAAGGAATCTCTGGAAGCCTGTCAAAATCTGGTCCCTCTGTCCAAAGTGGTGCACAATATTCTCACCAGTCTGGAGCAGACTTTCCACCCGTCAGTGCTGCTGACGTTGTTCAGCAAGGTCAACCTCCGGGAATACCCCAGCCTGGTGGCAATTTTCAGAAGCTTCAGAAACGGTAATGTGGTTTCTCCAATCCTTGTCACATGTGCAGTGGTGCTACAGTAA
ENSMUSG00000094293	Gm3893	-0.377307	predicted gene 3893 [Source:MGI Symbol;Acc:MGI:3782066]	ATGCCCAAAGCTGTCAAAAGCCCATCAAATGCTCTGACTCAAATAACCCCACTTGAGCCCTGCGCTCAGGATGACAGTGGGGTGTCTGCGGACACTGCAGAAGAGTTCCAGCCTGGAGCAGAGGCGGACAGAAGGACAGAGAAGGTGCCTGCAGAGAGTCAGCCTCCCCCATGCAGACCCTACCCAATAAACACACATATCTTGGCCAAACTGAATTTCCACCTGAAAAAAAAGATCCTAGCAATGCAGTTTGGGATTTCTGAAAAGGAAAAGAGAGAATACAAGGAGCTGGGTACAGCCGACCTAGAGAGCGAATCCATCCAGGAATTTCTCAGAAGTCTACACATGTCAGAGAGCACACTGCTTCAGGAACAGCCTGTCGCATGCCCATCTCTGCCA…
ENSMUSG00000094474	AC123873.2	-0.0321322	PRAME family member 8-like [Source:NCBI gene;Acc:100041712]	ATGAGTGGTCAGACCCCACCCACACTCCAGAAGCGAGCAAGGCAGACACAGCTGAGAGATGAGGCTTTGGCCATATCCCCTCTGGAGAACGTGCCAGCTGTGTACATCCCATGGCTGTTCCAAGAGGCCTTTGCTGGCAGACACAACTCGCTCATAAAGACAATGGTGGCAGCCTGGCCTTTCCAATATCTCCCTGTGGGGTCATTGATAAATATGCATAACCTGGAAACCTTGCAAGCTCTGCTAGATGGTGTAGACAGGAGACTGACAAGAAAATTTCCCCCCGGGAGGCCAAAACTTCAGGTTCTCGACATGAGAAATGTGCACCATGTCTTCTGGAACATAGGGAGCGATGCAAATGACAGTGACTCTGATGCAGAGACCTTGGATGAAAAGCAA…
ENSMUSG00000090625	Gm20721	-0.229866	predicted gene, 20721 [Source:MGI Symbol;Acc:MGI:5313030]	ATGCATGCGCTGGATGATGTCACGGCAGTCGTTGAAGACACGGCGGATGTTCTCAGTGTCCACGGCGCAGGTAAAGTGAGGGTAGCAGTAGTGGCGCCCATCTCCACTAGCAGTGCTGATTCTCAGAAACTCATCCCGAATGAAGTACTTGGCCCGGGTCACGCGTGGGTCCTCTCCCGGCTCGGGAGTCGCATCCTCAGGAGTGGTGTAGCGAGCGAACTCTGGAAAGTAGTCCTCAATCTTCGATTTGCCAGCGAGGACTTTCTCAGCAAGCAGGTCTTGCTTGTTGAGGAAGAGAATCACAGAGATGGTGCGCAGCCATCTGTTGTTCCAGATGCTCTTGAAGAGGTTCAGAGCCTCCTGCAGGCGGTTAGTCTGGTTGTCCTCCCGAATGACCAT…
ENSMUSG00000096776	Vmn1r186	-0.602547	vomeronasal 1 receptor Vmn1r186 [Source:NCBI gene;Acc:100039479]	ATGGAAGTGTTGGCTCTTCAGATCCTTTTGCTTTGCCATGTTGTGGTTGGGACTGTGGGCAACATCCTTCTGTTTGTCCATAACTTCTCTCCAATCTTGACTGACTCCAGACTGAGGCCAATACAAGTCATTCTAATCAACTTGGCTGTGGCCAATGCATTCATGCTCCTTCTGTTTGCATATTCATATGACCTTACTGATATTGTTCCCAGGAAGCCTCCAACTGACCTCAAATGTAAACTTGCATATTTCTTTCACCTGGTTGCTCGAGGCACAATCATGTGCTCCACCTGTGTCCTCAGCACCTACCAGTTTGTCACTCTTGTTCCTGGTACCTGGGCTAGGGTCATGTTCAGCGAAATATCCCCCAAGGTTGTGAGCTATTGTTGTTACAGCTGC…
ENSMUSG00000015126	Tsr3	0.0728313	TSR3 20S rRNA accumulation [Source:MGI Symbol;Acc:MGI:1915577]	ATGGGCCGCAAGAAAGTTGCTCGCGGATCCAGGAAAGAGAGCGGTCGTGTTCGGCGACCCTCTGGCCGCTCTCTGGATGCTTTCGCTGAAGAGGTGGGCGCTGCGCTGCGTGCATCCGTGCAGCCCGAGGAGGCCGAGGACCAGGGCGGCCCGGGCCCTGCGGCGCTGCCTTGTGCCTTGGCTATGTGGGAGCTTGGTCACTGCGACCCCAAGCGCTGCACGGGCCGCAAACTGGCCCGTCTGGGTCTGGTGCGCTGCCTGCGCCTGAGCCAAAGGTTTGGCGGTCTGGTGCTCAGCCCAGTAGGCACTGAGTACGTGTCTCCGGCAGACAGACAGCTGGTGGCACAGTCAGGGGTCGCAGTCATAGACTGCTCCTGGGCCAAACTGGACGACACACCC…
ENSMUSG00000068068	Gm7735	0.518181	predicted gene 7735 [Source:MGI Symbol;Acc:MGI:3649168]	ATGTGCTACTACAGAGGATATTATGGAGGCCTGGGCTATGGCTATGGTGGCCTAGGCTGTGGCTATGGCTGTGGCTATGGCTGTGGCTATGGTGGCTATGGATATGGCTGCTGCCGCCCACTGTGCTGTGGAAGATACTGGTCTTATGGCTTCTACTGA
ENSMUSG00000035521	Gnptg	-0.176513	N-acetylglucosamine-1-phosphotransferase, gamma subunit [Source:MGI Symbol;Acc:MGI:2147006]	ATGGCGGGGCGGCTGGCTGGCTTCCTGATGTTGCTGGGGCTCGCGTCGCAGGGGCCCGCGCCGGCATGTGCCGGGAAGATGAAGGTGGTGGAGGAGCCTAACACATTCGGGCTGAATAACCCGTTCTTGCCCCAGGCAAGCCGCCTTCAGCCCAAGAGAGAGCCTTCAGCTGTATCCGGGCCCCTGCATCTCTTCAGACTTGCTGGCAAGTGCTTTAGCCTAGTGGAGTCCACGTACAAGTATGAATTCTGCCCTTTCCACAACGTCACCCAGCACGAGCAGACCTTCCGCTGGAACGCCTACAGCGGGATCCTTGGCATCTGGCATGAGTGGGAAATCATCAACAATACCTTCAAGGGCATGTGGATGACTGATGGGGACTCCTGCCACTCCCGGAGC…
ENSMUSG00000096968	Gm26620	-0.276557	predicted gene, 26620 [Source:MGI Symbol;Acc:MGI:5477114]	ATGAAGGCCACGCAGCGATCCAGGTGGCTGAGCAGGTCGGTCTCGGGTTTGTCCAGCGCCGGCACGAAGAGGCTCCGGAGACCTTCGAACCCAGCCCCAGCCGGGAAAGCCGGTTCAGAGTCCACCGTCAGCACGGCGGTGATGCCCGCCTCCCTCAGATGGCCCGGTTCCGCCACTGCCGCTGCCCCACCCAGATACAGCCCGGGCCGCACTTCCACGGCGTGCCCTGCCGAGCTGGCGGGACTGGCAGTCGGAGCCTGGCGCTCGCAGCCATGGTTAGAACCCTGCGCTTCCAACATGGCAGAGCCAGGAAGCCAGGCAGCCGCTGCCCGCCACCAAGTCACCGGCTAG
ENSMUSG00000095470	Gm21863	-0.231359	predicted gene, 21863 [Source:MGI Symbol;Acc:MGI:5434027]	ATGCCGGACCAGATCTCTGTGTCGGAATTCCTGGCCGAGACCCTTGAGGACTACAAGGCGCCCACGGCCTCTAGCTTCACCACGCGCACGGCCCAGTGCCGGAACACCGTGGCGGCGGTCGAGGAGGTGAGCGGTAGCTTTGCCCGCGCCGGGAGGGAGGCTAGGGCCTCGGGGATCGCGCTGAGCCCTGGGGCCCGGCTAGGCTTCCGCGCCTGGTGCCCGATATCCAGTGCCCTCCGCCTGCGCCCACACCCGGGAAAAGTTTCTGGTCCCCCAAAGCCGGACGCAGCCGGGCCAGCAGTGCCCGACACAGAAGCCCTTTGTTCCCTGCTCTAG
ENSMUSG00000094728	AC132444.2	0.19592	NA	ATGACCCAACTGCCTCTGGCTCTGGGATTTGGAGTAAGTAGGCTTTGGAAGGCAGCCCAGCTTAGGTGTGTCTACTTGCATCCTAGTATCTGTTGTTACATTACACAAGTGACCCTGGGATGCTCTGCACTTCGGAGCATTCCTGCTTGCTATTCGTCGCTGTCACCATGTGCCTCAGCCTCAGTTACTGCAGAGGTGAATGTAAATGGTTCCTGTGATGTCTATCCCTCCAGTTATCTTCTGACTTACAAAGGTGATGTCCCTTCATCCCTGGAGGTGCTTCAGCCTGTTGGCTACACCCAGAAGTACAGCATGATACAGCACAGGGCAGGCTTGCTGTCAGGACTGAGTTCATTCTCCACACTCACCTGA
ENSMUSG00000072693	Gm10401	0.092797	predicted gene 10401 [Source:MGI Symbol;Acc:MGI:3704254]	ATGCACTGGTTCAAGAGGCGGTTACTAAAAACTGCGAGGGAAAAGCCTGTAAAAAGAAAAGGGTCAAAAAGTTCAAACTTTTCATCCCTAATTTGCTACACTGATCAAAAGGAGGAGTCCCCACAGCCCACAAGTCTATCAGTTCAGCGCATCCACAGCTTACAACCGCACGCGACTCTCAAGGGAGACAGCAGCGTGTGCGAGGAAGCCAGGTAA
ENSMUSG00000095456	Il11ra2	-0.122334	interleukin 11 receptor, alpha chain 2 [Source:MGI Symbol;Acc:MGI:109123]	ATGAGCAGCAGCTGCTCAGGGCTGACCAGGGTCCTGGTGGCCGTGGCTACAGCCCTGGTGTCTTCCTCCTCCCCCTGCCCCCAAGCTTGGGGTCCTCCAGGGGTCCAGTATGGACAACCTGGCAGGCCCGTGATGCTGTGCTGCCCCGGAGTGAGTGCTGGGACTCCAGTGTCCTGGTTTCGGGATGGAGATTCAAGGCTGCTCCAGGGACCTGACTCTGGGTTAGGACACAGACTGGTCTTGGCCCAGGTGGACAGCCCTGATGAAGGCACTTATGTCTGCCAGACCCTGGATGGTGTATCAGGGGGCATGGTGACCCTGAAGCTGGGCTTTCCCCCAGCACGTCCTGAAGTCTCTTGCCAAGCGGTAGACTATGAAAACTTCTCCTGTACTTGGAGT…
ENSMUSG00000096244	AC102264.1	-0.630496	vomeronasal 1 receptor Vmn1r187 [Source:NCBI gene;Acc:100039499]	ATGGAAATGTTGGCTCTTCAGATCCTTTTGCTTTGCCATGTTGTGGTTGGGACTGTGGGCAACATCCTTCTGTTTGTCCATAACTTCTCTCAAATCTTGACTGACTCCAGACTGAGGCCAATACAGGTCATTCTAATCAACTTGGCTGTAGCCAATGCATTCATGCTCCTTCTCTTTGCATATTCATATGATCTTACTGATATTGTTCCCAGGAAGCCTCCAACTGACCTCAAATGTAAACTTGCATACTTCTTTCACCTGGTGGCTCGAGGCACAATCATGTGCTCCACCTGTGTCCTCAGTACATACCAGTTTGTCACTCTTGTTCCTGGTACCTGGGCTAGGGTCATGTTCAGCGAAATATCCCCCAAGGTTGTAAGCTATTGTTGTTACAGCTGC…
ENSMUSG00000025218	Poll	-0.233902	polymerase (DNA directed), lambda [Source:MGI Symbol;Acc:MGI:1889000]	ATGGACCCTCAGGGCATCGTGAAGGCCTTTCCCAAGCGGAAGAAAAGTCATGCAGATCTATCTTCAAAAGCACTTGCAAAGATTCCCAAAAGGGAGGTGGGAGAAGCTAGAGGATGGCTGAGCTCCCTGAGAGCCCACATTATGCCCGCTGGCATTGGACGTGCCCGGGCTGAACTCTTTGAGAAGCAGATTATCCACCATGGCGGCCAGGTGTGCTCTGCCCAGGCCCCAGGAGTCACTCACATTGTGGTGGATGAAGACATGGACTATGAGCGGGCTCTCCGGCTCCTCAGGTTGCCCCAGCTACCCCCTGGTGCCCAGCTGGTGAAGTCCACCTGGCTGAGCTTGTGCCTGCAGGAGGGAAGGCTGACAGACACGGAAGGATTCAGCCTTCCCATG…
ENSMUSG00000095759	Gm21828	-0.54788	predicted gene, 21828 [Source:MGI Symbol;Acc:MGI:5433992]	ATGACTAACATAAACTTCGCCACTTCTGATTCTGCTAAAGGAGCCTGCAGATGCTCACCATCTCATGAGGTGGGCCTCAGAAGTCCCCTACCAAGCCAAGGCATTCACAGACCATCTAAGTCTACTGAAACCCCATCAGAAAAAGCCCCTTCTGACCAATGGGACACCAAAGCTTCCAATTCAGAGCATGAGGTTGACAAGCCATCTTCCATCCTTACAGAAGAGTTCATGCGAACCACTCTTTCTCATGAAGACAGCCTCAGGCATCACACCTTCCTCATGAGATTCCCAGACACGCTACTTCTACCAAAAGAAAACAGAGGAAAGCCTCTGTTTCCCAAGGAGCCCTGCAAACTTCCCCTACAGATCAAGAATGCATTGAGTCATCTCCAGATGGAG…
ENSMUSG00000096728	AC140325.4	-0.167546	PRAME family member 8-like [Source:NCBI gene;Acc:665755]	ATGAGTGTTCAGACTCTGTCCACTCTCCAGAATCTGACATTGAAGGCTCTGCTGAGAGATGAGGCTTTGGCCTTGTCCTGTCTGGAGGAGGTGCCTTTTCTGCTCTTCCCAGCACTGTTCCAGAGGGCCTTTGCTGGCAGACTTAAGAAGCTCATGAAGGCAATCATGGCAGCCTGGACTTTTCCCTGTCTCCCTGTGGGGGCTTTGATGAAGTCACCTAACCTGGAGACCTTGCAGGCTGTGCTAGATGGAATAGACATGCAACTGACAAGAGAATCTCACCCCAGGGGAAAACTTCAGGTTCTGGACCTGAGGAATGTGCACCATGCCTTCTGGGACATATGGGCTGGTGCAGAGGATGGTAGCTGTTCTTCAGAGCCCTTGGATGAGAAGCCTACA…
ENSMUSG00000063897	CAAA01118383.1	-0.330944	dehydrogenase/reductase (SDR family) X chromosome [Source:NCBI gene;Acc:236082]	ATGTCCACCTTGCGAGCGCTGCGGGCCGTGCTCTGCGTCTACGCCGTGGGCATCGCGGTGGCGCTGGCGCAGCTTCTGCGCAGGCTCCGCGGCGACTTCCGGCCGCCGGTTCTTCCCCCCCAGCCGGGCCGTGTGGCCATCGTGACAGGGGCGACAGCTGGCATCGGGCGTAGCACCGCGAGGCAGCTGGCGCGGCTGGGCATGTGCGTGGTCGTGGCCGGCAATGACGAGCACTGCGGACAGGAAGTTGTCAGCTCCATCCGGGCCGAGATGGGGAGCGACCGAGCGCACTTCTTGCCCCTGGACCTCGCCTCCCTGGCCTCCGTCCGAGGCTTCGCCCGCGACTTCCGGGCGCTGGGACTCCCCCTGCACCTGCTCGTCAACAACGCGGGCGTGATG…
ENSMUSG00000095570	AC140325.3	-0.0536644	PRAME family member 8-like [Source:NCBI gene;Acc:624931]	ATGAATGTTCATACCCCACCCACACTCCAGAAGCTGGCAATTCAGACTCTGGTGAGAGAGGAGGCTCTAGGCATGTCTGATCTGGAGGAGATGGCCCATGGACTCTTCCCAGCACTTTTCAAGGAGGCCATTGATGGCAGATATATCAAGCTCATAAAGGCATTGGTGATAGCCTGGCCTTTCCACTGTCTCCCTGTGGGGGCATTGATGAGGACTACTGACCTGGAAACATTGCAGGCTGTGCTAGATGGAGTAGACATTCGTCGAACCATAGGGTTTCACCCCAGGAAAAAACTACAGTATCTCGACCTGAGGAATGTGCACCATAGCTTCTGGAACATATGGACTGATTCAGAGGACAGTGACTATTCAGCAGAGATCTTGGATGAAAAGAAAGCC…
ENSMUSG00000094887	AC163611.2	-0.0999546	PRAME family member 9/15-like [Source:NCBI gene;Acc:100041806]	ATGAGTGGTCAGACCCCACCCACACACACTCTGCTGACACATGAAGCTTTGATCATGTCCTCTCTGGAGGAGTTGCCTACTGTGGTCTTCCCAGCACTATTCAAAGAGGCCTTTGCTGGCAGACAAACCAATCTCCTAAAGGCAATGGTGGCAGCCTGGCCTTTCCCCTGTCTCCCTGTGGGGTCATTGATGAAGAAGCCTAACCTAGAAACCTTGCAAGCCCTGCTAGATGGAATAGACATGCGACTGACAAGAGAGTTTCACCCCAGGAGGGCAAAACTTCAGGTTCTTGACATGAGAAATATGTACCATGCCTTCTGGAACATACGGGCTGATGCAAATGACAGTGACTATAAATCAAAGACATTGGATGAAAAGCAGCTAGTGAAGGTCCTTCCG…
ENSMUSG00000096730	Vmn2r122	-0.186163	vomeronasal 2, receptor, 122 [Source:MGI Symbol;Acc:MGI:1316661]	ATGAAGCAGCTCTGCACTTTCACTATTTCATTGTTGTTTCTGAAGTTTTCTCTCATCTTGTGCTGTTGGAGTGAACCAAGCTGCTTTTGGAGGATAAAGAAGAGTGAAGATAATGATGGAGATTTACAAAGGGAGTGTCATTTTTACCTTTGGAAAACTGATGAACCTATTGAAGATAGTTTTTATAATTATGATTTAAGTTTTAGAATTGCAGGAAGTGAATATGAGCTTCTTCTGGTAATGTTTTTTGCTACTGATGAGATCAACAAGAATCCTTATCTTTTACCCAACATGAGTTTGATGTTCTCCATCATTGGTGGAAACTGTCATGATTTATTGAGAAGTCTGGATCAAGAATATGCACAAATAGATGGACATATGAATTTTGTTAATTATTTC…
ENSMUSG00000096120	Gm21800	-0.521181	predicted gene, 21800 [Source:MGI Symbol;Acc:MGI:5433964]	ATGACTAACATAAACTTCGCCACTTCTGATTCTGCTAAAGGAGCCTGCAGATGCTCACCATCTCATGAGGTGGGCCTCAGAAGTCCCCTACCAAGCCAAGGCATTCACAGACCATCTAAGTCTACTGAAACCCCATCAGAAAAAGCCCCTTCTGACCAATGGGACACCAAAGCTTCCAATTCAGAGCATGAGGTTGACAAGCCATCTTCCATCCTTACAGAAGAGTTCATGCAAACCACACTTTCTCATGAAGACAGCCTCAGGCATCACACCTTCCTCATGAGATTCCCAGACACGCTACTTCTACCAAAAGAAAACAGAGGAAAGCCTCTGTTTCCCAAGGAGCCCTGCAAACTTCCCCTACAAATCAAGAATGCATTGAGTCATATCCAGATGGAG…
ENSMUSG00000070023	Gm10283	0.106652	predicted gene 10283 [Source:MGI Symbol;Acc:MGI:3647628]	ATGAATTTTAAAGGACGTTGGAAACAATTCATTGCTCTCAGAGAGCAGAAGAGCTTCCTTTTACACATTTGCTTTTGTTTATGTGTGATTGACTGTAACTCCATGCCTGAGACTTCTCTCCTTACTCGGACACTACTCGTATTGGATTATGGCTTACCTCGATGTTGTTTTACCTGTGCCTTGTATATAAAACCCTATCTTCAGGCCATTGGAACTGGCTCACAGGAGAAATCTGGATGGTTTGGATTTGCAGCCTGTGGTGGTTTGAGTATGCTTAGCCCAAGGAGTGACACTATTGGGAAGTGTGGCCCTGTTGGAGTGGAGGAAGTATATCACTGTGGATGTGGGGTTTGA
ENSMUSG00000074922	Fam122a	-0.799348	family with sequence similarity 122, member A [Source:MGI Symbol;Acc:MGI:1915284]	ATGGCTCAGGAGAAGATGGAGCTGGACCTGGAGTTGCCCGCGGGCGCGAGCCCGGCGGAGGGCGGCGGCCCTGGCGGCGGGGGCCTGCGGAGGTCTAACAGCGCCCCCCTGATCCACGGCCTCAGCGACTCGTCGCCGGTGTTCCAGGCCGAGGCGCCCAGCGCCAGACGGAACAGCACGACGTTCCCGAGCCGCCACGGCCTGCTGCTCCCGGCCTCGCCGGTCCGAATGCACAGCAGCCGCCTGCACCAGATCAAACAGGAGGAGGGCATGGACCTGATCAACCGAGAGACCGTTCACGAGCGCGAGGTGCAGACCGCAATGCAGATAAGCCACTCCTGGGAGGAAAGTTTCAGCCTGAGTGACAACGACGTGGAGAAATCCGCCTCCCCGAAGCGC…
ENSMUSG00000095672	AC133103.5	-0.00197702	NA	ATGTTCACTCTGACCAAAGCCTTGGAAAAGGCTCTTCTCCAGCATTTCATATACATGAAGGTGAACATCGCCTATGCCATCAACAAGCCATTCCCCTTCTTCGAAGCGCTCCGGGACAAATCCTTCATCACTGAGAGAATGTACAAGGAATCTCTGGAAGCCTGTCAAAATCTGGTCCCTCTGTCCAAAGTGGTGCACAATATTCTCACCAGTCTGGAGCAGACTTTCCACCCGTCAGTGCTGCTGACGTTGTTCAGCAAGGTCAACCTCCGGGAATACCCCAGCCTGGTGGCAATTTTCAGAAGCTTCAGAAACGGTAATGTGGTTTCTCCGATCCTTGTCACATGTGCAGTGGTGCTACAGTAA
ENSMUSG00000093883	Gm21866	-0.533948	predicted gene, 21866 [Source:MGI Symbol;Acc:MGI:5434030]	ATGACTAACATAAACTTCGCCACTTCTGATTCTGCTAAAGGAGCCTGCAGATGCTCACCATCTCATGAGGTGGGCCTCAGAAGTCCCCTACCAAGCCAAGGCATTCACAGACCATCTAAGTCTACTGAAACCCCATCAGAAAAAGCCCCTTCTGACCAATGGGACACCAAAGCTTCCAATTCAGAGCATGAGGTTGACAAGCCATCTTCCATCCTTACAGAAGAGTTCATGCGAACCACTCTTTCTCATGAAGACAGCCTCAGGCATCACACCTTCCTCATGAGATTCCCAGACACGCTACTTCTACCAAAAGAAAACAGAGGAAAGCCTCTGTTTCCCAAGGAGCCCTGCAAACTTCCCCTACAGATCAAGAATGCATTGAGTCATATCCAGATGGAG…
ENSMUSG00000094337	Gm3286	0.0119009	predicted gene 3286 [Source:MGI Symbol;Acc:MGI:3781464]	ATGAGTGGTCAGACCCCACCCACACTCCAGAAGCTAGCAAGGCAGACACTGCTGAGAGATGAGGCTTTGGCCATATCCTCTCTGGAGGAGCTGCCAGCTGTGGTCTTCCCACCACTGTTCCAAGAGGCCTTTGCTGGCAGACTCAACAAGCTCATAAAGGCAATGGTGGCAGCCTGGCCTTTCCACGATCTCCCTGTGGGGCCATTGATAAATATGCATAACCTGGAAACCTTGCAAGCTCTGCTAGATGGAGTAGACATGAGACTAACAAGAAAATTTCACCCCTGGAGGCCAAAACTTCAGGTTCTCGACATGAGAAACGTGGACCATGTCTTCTGGAACATATGGAGCGATGCAAATGACAGTGACTCTGATGCAGAGACCTTGGATGAAAAGCAA…
ENSMUSG00000094836	AC123873.3	-0.112567	PRAME family member 9/15-like [Source:NCBI gene;Acc:100861655]	ATGAGTGGTCAGACCCCACCCACACACACTCTGCTGACACATGAAGCTTTGATCATGTCCTCTCTGGAGGAGTTGCCTACTGTGGTCTTCCCAGCACTATTCAAAGAGGCCTTTGCTGGCAGACAAACCAATCTCCTAAAGGCAATGGTGGCAGCCTGGCCTTTCCCCTGTCTCCCTGTGGGGTCATTGATGAAGAAGCCTAACCTAGAAACCTTGCAAGCCCTGCTAGATGGAATAGACATGCGACTGACAAGAGAGTTTCACCCCAGGAGGGCAAAACTTCAGGTTCTTGACATGAGAAATATGTACCATGCCTTCTGGAACATACGGGCTGATGCAAATGACAGTGACTGTAAATCAAAGACATTGGATGAAAAGCAGCTAGTGAAGGTCCTTCCG…
ENSMUSG00000002658	Gtf2f1	-0.0461582	general transcription factor IIF, polypeptide 1 [Source:MGI Symbol;Acc:MGI:1923848]	ATGGCGGCTCTAGGCTCCAGCAGCCAGAATGTCACCGAGTACGTCGTCCGAGTCCCCAAGAACACAGCCAAAAGATACAACATAATGGCTTTTAATGCAGCCGATAAAGTCAACTTTGCTACCTGGAACCAGGCACGGCTGGAGCGAGATCTGAGCAACAAGAAGATTTACCAGGAAGAAGAGATGCCAGAGTCCGGTGCAGGCAGTGAATTCAACCGCAAGCTTAGGGAGGAGGCGCGCCGGAAGAAGTATGGCATTGTCCTAAAGGAGTTTCGGCCTGAGGACCAGCCTTGGCTACTCCGTGTCAATGGCAAATCAGGACGGAAGTTCAAAGGCATTAAGAAAGGCGGGGTAACAGAGAACACAGCCTACTACATCTTCACACAGTGTGCTGATGGT…
ENSMUSG00000096680	AC164084.3	-0.124356	PRAME family member 8-like [Source:NCBI gene;Acc:102634529]	ATGAATGTTCATACCCCACCCACACTCCAGAAGCTGGCAATTCAGACTCTGGTGAGAGAGGAGGCTCTAGGCATGTCTGATCTGGAGGAGATGGCCCATGGACTCTTCCCAGCACATTTCAAGGAGGCCATTGATGGCAGGTATATCAAGCTCATAAAGGCATTGGTGATAGCCTGGCCTTTCCACTGTCTCCCTGTGGGGGCATTGATGAGGACTACTGACCTGGAAACATTGCAGGCTGTGCTAGATGGAGTAGACATTCGTCGAACCATAGGGTTTCACCCCAGGAAAAAACTACAGTATCTCGACCTGAGGAATGTGCACCATAGCTTCTGGAACATATGGACTGATTCAGAGGACAGTGACTATTCAGCAGAGATCTTGGATGAAAAGAAAGCC…
ENSMUSG00000094661	Ccl19	0.213564	chemokine (C-C motif) ligand 19 [Source:MGI Symbol;Acc:MGI:1346316]	ATGGCCCCCCGTGTGACCCCACTCCTGGCCTTCAGCCTGCTGGTTCTCTGGACCTTCCCAGCCCCAACTCTGGGGGGTGCTAATGATGCGGAAGACTGCTGCCTGTCTGTGACCCAGCGCCCCATCCCTGGGAACATCGTGAAAGCCTTCCGCTACCTTCTTAATGAAGATGGCTGCAGGGTGCCTGCTGTTGTGTTCACCACACTAAGGGGCTATCAGCTCTGTGCACCTCCAGACCAGCCCTGGGTGGATCGCATCATCCGAAGACTGAAGAAGTCTTCTGCCAAGAACAAAGGCAACAGCACCAGAAGGAGCCCTGTGTCTTGA
ENSMUSG00000096885	Gm21797	-0.488325	predicted gene, 21797 [Source:MGI Symbol;Acc:MGI:5433961]	ATGACTAACATAAACTTCGCCACTTCTGATTCTGCTAAAGGAGCCTGCAGATGCTCACCATCTCATGAGGTGGGCCTCAGAAGTCCCCTACCAAGCCAAGGCATTCACAGACCATCTAAGTCTACTGAAACCCCATCAGAAAAAGCCCCTTCTGACCAATGGGACACCAAAGCTTCCAATTCAGAGCATGAGGTTGACAAGCCATCTTCCATCCTTACAGAAGAGTTCATGCAAACCACACTTTCTCATGAAGACAGCCTCAGGCATCACACCTTCCTCATGAGATTCCCAGACACGCTACTTCTGCCAAGAGAAAACAGAGGAAAGCCTCTGTTTCCCAAGGAGCCCTGCAAACTTCCCCTACAGATCAAGAATGCATTGAGTCATCTCCAGATGGAG…
ENSMUSG00000078240	Gm3550	0.374461	predicted gene 3550 [Source:MGI Symbol;Acc:MGI:3781727]	ATGGCCAAGTCCAAGAACCACACCACACACAACCAGTCCCGCAAATGGCACAGAAATGGCATCAAGAAACCCCGGTCGCAAAGATACGAATCTCTTAAGGGGGTTGACCCCAAGTTTCTGAGGAACATGCGCTTTGCCAAGAAGCACAACAAGAAAGGCCTGGAGAAGATGCAGGCCAGCAATGCAAAGGCAGTGAGTGTGCACGCAGAGGCCATCAAGGCCCTGGTGAAGCCTCAGGCCATCAAGCCCAAGATGCCAAAAGGCCCCAAACTCAAGCGGCTGGCTTTTATCGCTCACCCTAAGCTTGGGAAGCGGATTCGAAGCTACATGGCCAAGGGTCAGAGGCTCTGCCAACCGAAGCCCAAGGTCCAAACCAAGGCAGGGGCCAAAGCTCCAGCT…
ENSMUSG00000022591	Gm9747	-0.320418	predicted gene 9747 [Source:MGI Symbol;Acc:MGI:3710571]	ATGGAAGTCTTTTTGTTACTACTGACAAGGTTGTGCCTGCTCACACACCTGGAAGGACACCCTGCTTCTTTCAAGACTTTCAAGCAGCCAGAGCAGGTGAGGAGAGCATCACCTCCTGCTAACATCCACCTTGTCATGACAGCACTAGCCCCCCTGTCCTGTCACTACCAAGAAACTAGTTCTTACTTGGTTCCCCGAGTTGTCCTCCATATGCCTTCCAAAAAATCCTTTTCTCCCCAATGTCAGTTTCCTGGTATAGGACCTCTTTGTATGACTATCTCAGTTAGCGAGCTCAGCCAAGGCAGCATGAGGTAA
ENSMUSG00000095552	4933409K07Rik	-0.965684	RIKEN cDNA 4933409K07 gene [Source:MGI Symbol;Acc:MGI:1918429]	ATGCCAGACCCAACATTATTTCGTCGATCTCGAGAAAATCCATCTTCCTGCACTCTGAGCAGCAGTTCTAAGGTCATTGAGGACAGAACTGGGATCGTTTCCCACAAGACCAGCAGCTTGTATTCGGCAGGCCAGCCCGTCCAGACCTTCTGGGTTTCCAAACGGCCTGTTATAAACCTGCAACAAGGAAGGCCCTGGCACCAAATTCATACTTGCTTGCCCTCTCATGAAGGTGAACATCTAAGGAATTTCTATCCACTCCCCAGGGCAAAAGCTAATGACTCAGGGGACAATCTTCAGAGTGAATATTATAGCCACTTATTCTGTGGCCTTCCATCTCTTCACAGTGAGTCCTTGGATGTTACTTACTTGAGTTCTCAAGGTACCTGCAAGAAAAAG…
ENSMUSG00000116184	4632433K11Rik	-0.102043	RIKEN cDNA 4632433K11 gene [Source:MGI Symbol;Acc:MGI:1924293]	ATGAGAAAATTAGGGACCCTTCTGAGTAAGTACACCAACCTCCTACATCACCTCATTGCACAAAACTTCTTACAACACAACCAAATAGACATCTCCAAACAGCCCAAGCCTGGTCACTCACCATTCCAGATAATGGATAACTACCCAGAGAATTGGAATACAAGACTGACAGAGAAGACTTACAGAAAGTCTTTTAATAGGAACAGACTGGAAGTCCCCACTCTTACCCTGTACGCTAACTCCCAAGTCCTTTTAGCCCCTTACCACAGTGTCATTTCTTTCTTTACACCCTGTACTGGCCCACCAAGGTGGTCACTAGCTAACCCTGCCTCAGAATTGCCCAGGGCTATGCAGGAAGATGCCTACTTCAGAGTGCAGAATAGAGAGATGGGAAATTTC…
ENSMUSG00000116275	Zc3h11a	-0.379067	zinc finger CCCH type containing 11A [Source:MGI Symbol;Acc:MGI:1917829]	ATGCCTAATCAGGGAGAAGACTGCTATTTTTATTTCTATTCTACATGCGCCAAAGGTGACAGCTGCCCATTCCGTCACTGTGAAGCTGCACTAGGAAATGAAACTGTTTGCACACTATGGCAAGAAGGTCGTTGTTTTCGACAGGTGTGCAGATTTCGTCACATGGAAATTGACAAAAAACGAAGTGAAATTCCTTGTTATTGGGAAAATCAGCCAGTGGGATGTCAAAAACTAAACTGCGCTTTCCATCACACCAGAAGCCGCTATGTTGATGGACTCTTCCTACCTCCAAGCAAAACTGTGTTACCCACTGTGCCTGAGTCACAAGAAGAAGAAGTAAAGACTAGCCAGCTCACAGTTCAACAGAGCAAATTGTCTGTTCAGTCTAACCCCTCCCCT…
ENSMUSG00000094227	Gm21767	-0.493384	predicted gene, 21767 [Source:MGI Symbol;Acc:MGI:5433931]	ATGACTAACATAAACTTCGCCACTTCTGATTCTGCTAAAGGAGCCTGCAGATGCTCACCATCTCATGAGGTGGGCCTCAGAAGTCCCCTACCAAGCCAAGGCATTCACAGACCATCTAAGTCTACTGAAACCCCATCAGAAAAAGCCCCTTCTGACCAATGGGACACCAAAGCTTCCAATTCAGAGCATGAGGTTGACAAGCCATCTTCCATCCTTACAGAAGAGTTCATGCGAACCACACTTTCTCATGAAGACAGCCTCAGGCATCACACCTTCCTCATGAGATTCCCAGACACGCTACTTCTGCCAAGAGAAAACAGAGGAAAGCCTCTGTTTCCCAAGGAGCCCTGCAAACTTCCCCTACAGATCAAGAATGCATTGAGTCATCTCCAGATGGAG…
ENSMUSG00000096271	Ccl21b	0.0405447	chemokine (C-C motif) ligand 21B (leucine) [Source:MGI Symbol;Acc:MGI:1349182]	ATGGCTCAGATGATGACTCTGAGCCTCCTTAGCCTGGTCCTGGCTCTCTGCATCCCCTGGACCCAAGGCAGTGATGGAGGGGGACAGGACTGCTGCCTTAAGTACAGCCAGAAGAAAATTCCCTACAGTATTGTCCGAGGCTATAGGAAGCAAGAACCAAGTTTAGGCTGTCCCATCCCGGCAATCCTGTTCTTACCCCGGAAGCACTCTAAGCCTGAGCTATGTGCAAACCCTGAGGAAGGCTGGGTGCAGAACCTGATGCGCCGCCTGGACCAGCCTCCAGCCCCAGGGAAACAAAGCCCCGGCTGCAGGAAGAACCGGGGAACCTCTAAGTCTGGAAAGAAAGGAAAGGGCTCCAAGGGCTGCAAGAGAACTGAACAGACACAGCCCTCAAGAGGA…
ENSMUSG00000095505	AC164084.1	-0.225338	NA	ATGAGTGGTCAGACCCCACCCACACGCACTCTGCTGACACATGAAGCTTTGATCAAGTCCTCTCTGGAGGAGTTGCCTACTGTGGTCTTCCCAGCACTATTCAAAGAGGTCTTTGCTGGCAGACACACCAATCTCCTAAAGGCAATGGTGGCAGCCTGGCCTTTCCCCTGTCTCCCTGTGGGACCATTGATAAAGAAGCCTAACCTAGAAACCTTGCAAGCTCTGCTAGATGGAGTAGACATGAGACTGACAAGAGAGTTTCACCCCAGGTGCCTGATGACTCCCTTCGAGACCTTCTCCATCACCCAATGCCTAATTTCACAGAGAGACTTTGATTTCTTTTCTTGCTCCCACAACCTCTTTAAATTAAAACATCTGGAAATAAGAGGGATGATCTTA…
ENSMUSG00000074210	E130208F15Rik	-1.30374	RIKEN cDNA E130208F15 gene [Source:MGI Symbol;Acc:MGI:3767226]	ATGAGTTCACGATCCTCCCCAAACTGTCAGAAGGAACCTTCCTCTAGGTCTGTCTGTCACCGTCCATCGGATCGCGTCTCCCGCGCCCCTGTATCTTCACAAGAATTCTTTGGGGCACCACCATCATCCAGCCTGGTCCCCGGGGCTGTCGCGTCGCCGGGCTCTTCAGCCGGACCCCGCGGGCGCACGAAGGTACCCATGGCCGTGGCGTGGCCCGAACGCAGCAGCTGTAGCTGGCGCCGACCCCGGCGATACAGATACTCGATACGCAGCACGTCGGTTCGCGGAAGGCTGGCGTGCTGCCGGAACTCGGCCCGCACCCGCGCCTCGGCGCCCGGCGTCCCGCGCCCGGCGCGCAGCAGCTCGCGGTACAGGCTCAGAACTTGCCTCTGCAACCGG…
ENSMUSG00000038555	Reep2	0.510085	receptor accessory protein 2 [Source:MGI Symbol;Acc:MGI:2385070]	ATGGTGTCCTGGATCATCTCTCGCCTGGTGGTGCTCATCTTTGGCACCCTGTACCCAGCCTATTCTTCCTACAAGGCCGTGAAGACCAAAAACGTGAAGGAATACGTAAAATGGATGATGTATTGGATAGTCTTCGCCTTCTTCACCACAGCTGAGACACTTACAGATATAATACTGTCCTGGTTCCCCTTCTACTTTGAGCTCAAGATTGCCTTTGTGATATGGCTGTTGTCCCCTTACACCAAGGGCTCCAGTGTCCTCTACCGCAAGTTCGTGCACCCAACACTGTCCAACAAGGAAAAGGAGATCGACGAATACATCACACAAGCTCGAGACAAGAGCTATGAGACGATGATGAGGGTGGGCAAGAGGGGCCTGAACCTGGCTGCCAATGCTGCA…
ENSMUSG00000079773	AC087559.2	-0.240258	uncharacterized LOC100862220 [Source:NCBI gene;Acc:100862220]	ATGTCGCGATTGAGGAGATACGAGGTGGCGCTGGAAGCGGAGGAGGAGATCTACTGGGGCTGCTTCTACTTTTTTCCTCGGTTGCGAATGTGGCGCAGGGAGCGGAGCTCGGCGCACCCCCGGGAGCAGAAGCTGGAGCCTCTGCGGGGCCTAATGAGCTGTTTGTCGAGCGGCCTGAGGCCTGCTCCCCAGCGCTCGGGTCGTGGTCTCCTCTGTCGCACCCCCACCGCTGCTGCACAGACAGCCGGTGCATTAAAGATTTAA
ENSMUSG00000079800	AC125149.3	0.162122	NA	ATGACCCAACTGCCTCTGGCTCTGGGATTTGGAGTAAGTAGGCTTTGGAAGGCAGCCCAGCTTAGGTGTGTCTACTTGCATCCTAGTATCTGTTGTTACATTACACAAGTGACCCTGGGATGCTCTGCACTTCGAAGCATTCCTGCTTGCTATTCATCGCTGTCACCATGTGCCTCAGCCTCAGTTACTGCAGAGGTGAATGTAAATGGTTCCTGTGATGTCTATCCCTCCAGTTATCTTCTGACTTACAAAGGTGATGTCCCTTCATCCCTGGAGGTGCTTCAACCTGTTGGCTGCACCCAGAAGTACAGCATGATACAGCACAGGGCAGGCTTGCTGTCAGGACTGAGTTCATTCTCCACACTCACCTGA
ENSMUSG00000025226	Fbxl15	-0.470266	F-box and leucine-rich repeat protein 15 [Source:MGI Symbol;Acc:MGI:1915681]	ATGGAGCCACCAATGGAGCAGTCCGGAGGGGAGCAAGAACCAGGAGCTGTCAGGCTCCTGGACCTGCCCTGGGAAGACGTGCTGCTCCCGCACGTCCTGAACTGGGTCCCGCTGCGCCAGCTGCTCCGGCTGCAGCGCGTCAGTCGCGCCTTCCGGGCGCTCGTTCAGCTGCACTTGGCGAGGCTGCGCCGCTTCGACGCCGCTCAGGTGGGTCCACAGATTCCACGGGCGGCACTAGCCCGGCTACTGCGGGATGCTGAGGGGCTGCAGGAGCTGGCGCTGGCTCCGTGTCACGAATGGCTGTCGGACGAGGACCTGGTGCCGGTGCTGGCACGGAATCCACAGCTCCGGAGCGTAGCGCTGGCCGGCTGCGGCCAACTGAGTCGCCGAGCCCTGGGG…
ENSMUSG00000071036	Gm10309	-0.0332852	predicted gene 10309 [Source:MGI Symbol;Acc:MGI:3641941]	ATGAGTCTGCGGAAGAAGACTACAGCACATCACCAAGGACAGAACAGCTTAGAAGAGAGAAACCTTAAGTCCTTATTTGAATTTAGCTTGGTCCTTCAGCAGGCTGCTGCTGGCAAACTTAACTGGGCCATTATGGTTGTTACCAATGGCTCTGCATGGCCATCCTTGCTGGATGCCAGAAAAGGCACAGGACCTTACTTTACCCTCTCCCAAGCTCTCCCAGCCAACCTGTACATGGCACCCAGTTTAAAGTTCTGCATAATCGACCAGGACGCTCTCAAGGCAGCTTCCAGAAGAGCTATTCCTCCCTGTATACTAAAACCTGAGTCTGTTAGTGACTTTTCTAATTGCTGTAACTAG
ENSMUSG00000095092	AC125149.5	-0.00442881	NA	ATGTTCACTCTGACCAAAGCCTTGGAAAAGGCTCTTCTCCAGCATTTCATATACATGAAGGTGAACATCACCTATGCCATCAACAAGCCATTCCCCTTCTTCGAAGCGCTCCGGGACAAATCCTTCATCACTGAGAGAATGTACAAGGAATCTCTGGAAGCCTGTCAAAATCTGGTCCCTCTGTCCAAAGTGGTGCACAATATTCTCACCAGTCTGGAGCAGACTTTCCACCCGTCAGTGCTGCTGACGTTGTTCAGCAAGGTCAACCTCCGGGAATACCCCAGCCTGGTGGCAATTTTCAGAAGCTTCAGAAACGGTAATGTGGTTTCTCCGATCCTTGTCACATGTGCAGTGGTGCTACAGTAA
ENSMUSG00000097078	Gm26566	-0.747853	predicted gene, 26566 [Source:MGI Symbol;Acc:MGI:5477060]	ATGTCGCCGTTACCCAGAGACACCTTCATGGGAGAAGCCGGAGCTCGCTGCGAGCTGCAGGCCGCAGACGTTACAAAGAGAACGCTCTCGGGAAACCCCGGGGCCGCCGAACCAAGGGCAAGCAAGCGGTCGCCGCAGCACCGCTCTGGGCACACCGACGTCCGCCCTGCAGCAACAGCAGCACGCACCTCAAATCTGCCAGGAGAGCGGGTGAGTCATCACCCGGGGCAGTTACGTGACCGCTTCACCTCCTCCGGTCCCGGGCTGTCGTCCTTCGCCGCTGCGCTCAGGGCGGGGGAGGGGCCGTCACGGCCTGCGCACCCCGGCTGCCGCCCTCCAAGGCTCAGCCACCCCAACGAGCTGCGGCCGCGTCCTCTGCGATCCCCGCTGTGTCGTCGC…
ENSMUSG00000073492	Gm10521	-0.466992	predicted gene 10521 [Source:MGI Symbol;Acc:MGI:3642358]	ATGTCATCACCTGCCACCATAACCTGCCACCTCCAGGTACAGGTGCCCTGGTATATAAAAGACTGTTTGCCACCCCAATTCTCTCTCTCTCTCTCTCTCTCTCTCTCTCTCTCTCTCTCTCTCTCTCTCTCTCTCTCTCTCTCTCCCTCTCTCTCTCTCTCTCTCTCTCCTCTCTCTCTTGCTCGCTTGCTCACTCTGTCTTTCACCCTTTCTATCCTTTTTCTGTCCTCCTCTGTCCTCCCTTCTCTGCCCTCCTTGCTCTGCTCCTGTCTGTCTGCCTCTCCCCTATCTACAGGCCCTCATGCCATCCCTCAAATATACTTCCCTCACACCATATTTGTTACATGGCATGATTTCTCAGAGGGACCCCTACCTATGCACCCTATTATATTTTATAAC…
ENSMUSG00000116057	Vmn1r216	0.10796	vomeronasal 1 receptor 216 [Source:MGI Symbol;Acc:MGI:2159696]	ATGAAGATAATTTGGAGTGATCTCGTCCAGGGAATAATTTTCATTTCACTTACTGGATTTGGAGTTTTAGGAAACTTCATATTATTTGTGAGACATGTATATACTTTCATTATGGGTTCTGAGAACAAAAATATAGATGTAATTTTCATCCACTTGGCTTTTGTAAACACAATCATTATTTACTGTATAGGAGTCAGAAACATAGCCACAGTTTTTTACATCAGAAACTTCCTAAGTGATGTTGGTTGTAAAACTATAGTTTATCTAGAAAGGGTTGCCCGTGGCCTCTCCATCTGCACCACCTGTCTCCTCAGCATGGTCCAGGCTGTCACCATCAGTCCCAGGACCACACTGTGGAGAAAACTCAAACAGCATATTCTTGCCTTTCTCTTCCTCTTT…
ENSMUSG00000096083	Gm10428	-0.0885338	predicted gene 10428 [Source:MGI Symbol;Acc:MGI:3704375]	ATGAAGACGCAAAGAAGGCCTTTCCGAATTCATTACATTCATAAAGTTTCTCTTTATTGTGACCTCTTCATGTTGAATGAGCAGTGCCTTCAAACAAAAGGCCCTTTCACATGTGCCTACATCTATAGGGTTTTTTATTTTTCAGTACTGGGATTTTTTTCCCTCAAAATAAATGATGAAGTCTGCCTTATAATTTTTCTGTCTTCTGTATCCTTGACGATTACCTCCCCCAAATGGGTATCTGCAATCAAATGTAAATTCTTCGTGGAGATTCCCTCATGTGTTCGGCGTTGTTGGCCAGGTCCTTCTGTGACAATTCCTGGTTCTGGGAAAAGAGAAGCTTCAAGTCTGGAGCCCCTTAGAGCAGCTTGCTTCTTCTCCCTCCTTACTAGTCTCTGA
ENSMUSG00000096550	Gm16367	-0.0390354	predicted gene 16367 [Source:MGI Symbol;Acc:MGI:3845011]	ATGAGTGGTCAGACCCCACCCACACTCCAGAAGCGAGCAAGGCAGACACAGCTGAGAGATGAGGCTTTGGCCATATCCCCTCTGGAGAACGTGCCAGCTGTGTACATCCCATGGCTGTTCCAAGAGGCCTTTGCTGGCAGACACAACTCGCTCATAAAGACAATGGTGGCAGCCTGGCCTTTCCAATATCTCCCTGTGGGGTCATTGATAAATATGCATAACCTGGAAACCTTGCAAGCTCTGCTAGATGGTGTAGACAGGAGACTGACAAGAAAATTTCCCCCCGGGAGGCCAAAACTTCAGGTTCTCGACATGAGAAATGTGCACCATGTCTTCTGGAACATAGGGAGCGATGCAAATGACAGTGACTCTGATGCAGAGACCTTGGATGAAAAGCAA…
ENSMUSG00000094855	AC133095.1	-0.0939763	uncharacterized LOC620639 [Source:NCBI gene;Acc:620639]	ATGAATGTTCATACCCCACCCACACTCCAGAAGCTGGCAATTCAGACTCTGGTGAGAGAGGAGGCTCTAGGCATGTCTGATCTGGAGGAGATGGCCCATGGACTCTTCCCAGCACTTTTCAAGGAGGCCATTGATGGCAGACATATCAAGCTCATAAAGGCATTGGTTATAGCCTGGCCTTTCCACTGTCTCCCTGTGGGTGCATTGATGAGGACTACTGACGTGGAAACATTGCAGGCTGTGCTAGATGGAGTAGACATTCGTCGAACCATAGGGTTTCACCCCAGGAGGAAAAAGCTACAGTTTCTCGACCTGAGGAATGTGCACCATAGCTTCTGGAACATATGGACTGATTCAGAAGACAGTGACTATTCAGCAGAGATCTTGGATGAAAAGAAA…
ENSMUSG00000051412	Vamp7	0.00115122	vesicle-associated membrane protein 7 [Source:MGI Symbol;Acc:MGI:1096399]	ATGGCCATTCTTTTTGCTGTTGTTGCCAGGGGAACCACTATCCTTGCCAAACATGCTTGGTGTGGAGGAAACTTCCTGGAGGTGACAGAGCAGATTCTGGCTAAGATACCTTCTGAAAATAATAAACTAACTTACTCACATGGCAATTATTTGTTTCATTACATCTGCCAAGACAGGATTGTGTATCTTTGTATCACTGATGATGATTTTGAGCGTTCTCGAGCGTTCAGTTTTTTGAATGAAGTAAAGAAGAGATTCCAGACAACTTACGGTTCAAGAGCACAAACTGCACTTCCTTATGCTATGAATAGCGAGTTTTCAAGTGTTTTGGCTGCACAACTGAAGCATCACTCTGAGAATAAGAGCCTAGACAAAGTGATGGAGACTCAAGCACAAGTG…
ENSMUSG00000094487	Gm21958	0.656398	predicted gene, 21958 [Source:MGI Symbol;Acc:MGI:5439427]	ATGCTCATTAAAATATCAAGAAAATGTACCTCAGAGATTTTAAGTGATTTACCCAAGGTAGTAATGATGATGGAACATCCAGTTAAATATGTAGCAAAATCAACATCCATGACCCAAATATAG
ENSMUSG00000094350	Gm10931	0.147108	predicted gene 10931 [Source:MGI Symbol;Acc:MGI:3779142]	ATGGGATTGAGTAGGCAATCTGGATATATAAGAAGGACTAAGCCAAGTTCAGAAGGTCTGTCATGGCAAAGCCCATGTCTTGTGTTTAGCATAGTCTCTGACATAAGAGACAAGCACCCGGCCCACAGTGCACATATTTGTGAGTACAAGGTCTTTCTCAAAGCCATGCTTCCAGAGACCTCACCCTCATCCGAGTACTTCGTCCTGTGTCAGGGCTCCGTACTCTATGGCTTTAATGATCCTAAAGCGAAGCGATGGCTGGAATATGTCACTAATGACATTATGATGCACTGGCAGCCATCGTCCCAAGGAATCTCTGAAGTTAAAAAAATCCATGGAGCCGTTAGATGCCAGCCAGGAGGAATCCGTTCCTGGGACAAGTTGTCGTACTTTTCGGCC…
ENSMUSG00000074215	Gm10643	-0.231787	predicted gene 10643 [Source:MGI Symbol;Acc:MGI:3642507]	ATGGTGGCTCCAAGGAATAGGGTTGCCCCACCTGCACCTGGAGATGCAGCACCCAGCTGTGTCCCTGGTCAGGCTTCCCATGTCACAAGTGTGAGCTTCAGCAGAAGGAAACACAGCTGTTCCCAGTCCCAAGAACCCACAAGCACTGAAAGACATCCAGGCCAGAGGGCACAGAAGCACACCTCAGCTGGCAGGGGAGCTTCACTCGTACCCCACTGCCACTTCTGTGAAGACTTGAGTTTCCAGATTACAGGAAGAATGCTTGTGCGAAGGGACCTAGAAGACTTGGTTGTACTTCCCATCATTCCCCAGCTCCCAGAAGACCCTGAACTCTGA
ENSMUSG00000116158	Kiss1	0.175521	KiSS-1 metastasis-suppressor [Source:MGI Symbol;Acc:MGI:2663985]	ATGATCTCAATGGCTTCTTGGCAGCTGCTGCTTCTCCTCTGTGTCGCCACCTATGGGGAGCCGCTGGCAAAAGTGAAGCCTGGATCCACAGGCCAGCAGTCCGGACCCCAGGAACTCGTTAATGCCTGGGAAAAGGAATCGCGGTATGCAGAGAGCAAGCCTGGGTCTGCAGGGCTGCGCGCTCGTAGGTCGTCGCCATGCCCGCCGGTTGAGGGCCCCGCGGGGCGCCAGCGGCCCCTGTGTGCCTCCCGCAGTCGCCTGATCCCTGCGCCCCGCGGAGCGGTGCTGGTGCAGCGGGAGAAGGACCTGTCCACCTACAACTGGAACTCCTTCGGCCTGCGCTACGGCAGGAGGCAGGCGGCGCGGGCAGCACGGGGCTGA
ENSMUSG00000074473	A230072I06Rik	-0.0476055	RIKEN cDNA A230072I06 gene [Source:MGI Symbol;Acc:MGI:3588221]	ATGAGAGGTAGTGAAAGGAGAGTAGCGGGAGGCAGAGAGAGGGTGGGGCTGCAGGCTTGGCTACTCCAGAAGAAGGAAGAGTGGTGCCAACTCACTTCTGGGAGAGCAAGGACTGTGCAGTTGGGGGTAAGAGACACCCACATATCAGCTTCCTCCTCCCCAGTCCTGGTCTCCGCAGAAGGAACTAGAGGCATGCCATGCATGGGAGAGGAAGCTTCTACGTGCTCTGGTAGAGAGGAAAGTGGAAAGAGCCTAGCTAGTACACCACAGCAGCTCCTCAGCGGTCCTCCGAGAAGGCTCCACGGAGTCAGGGCTTTGCCAGCGAGACAGATCTGGACAGACTGCAGACTCTCGGGAACTTTCAGACCCTCGGCCTCTTCTTTGTGTAGTTCATCTCTG…
ENSMUSG00000094576	AC087559.3	-0.526231	protein FAM205A-2-like [Source:NCBI gene;Acc:115489314]	ATGGGCCTGGTGACATGTTCTCACTCACAGCAGGCAAAAGGGACAATCCCCATGCCACACTTGTTTGCCAAGACAAGGGAAATGTTGAAAAGCCATGTTGATTCCAAATGTGAACAGATCCGGGAGGGCAAGGTCCCGGCCCAAGTCTGGAAATCTTGGGAATGCAAAATTCCTGGAAGCTTAGCAACAGTGGCTCCCTTCCCTTGGATTCCACAAGGCCAATGCAGGAAGTTACAGGCAGAAAGTAAAAGTGACCCTGACTTACTTCACAAAGTTGTTCCCTGGAAACCAAAGACCCTCAGCCAGGAGACACAAACCTTATCTGGTACTCTCTTTGAACACTGTAAGAAGCCCCAATCCCTGCCTAAGGAAACCATTAAGAAACTGGAGACAACTTTA…
ENSMUSG00000073489	Ifi204	-0.145047	interferon activated gene 204 [Source:MGI Symbol;Acc:MGI:96429]	ATGGTGAATGAATACAAGAGAATTGTTCTGCTGAGAGGACTTGAATGTATCAATAAGCATTATTTTAGCTTATTTAAGTCATTGCTGGCCAGAGATTTAAATCTGGAAAGAGACAACCAAGAGCAATACACCACGATTCAGATTGCTAACATGATGGAAGAGAAATTTCCAGCTGATTCTGGATTGGGCAAACTGATTGCGTTTTGTGAAGAAGTACCAGCTCTTAGAAAACGAGCTGAAATTCTTAAAAAAGAGAGATCAGAAGTAACAGGAGAAACATCACTGGAAAAAAATGGTCAAGAAGCAGGTCCTGCAACACCTACATCAACTACAAGCCACATGTTAGCATCTGAAAGAGGCGAGACTTCTGCAACCCAGGAAGAGACTTCCACAGCTCAG…
ENSMUSG00000032193	Ldlr	0.0403767	low density lipoprotein receptor [Source:MGI Symbol;Acc:MGI:96765]	ATGAGCACCGCGGATCTGATGCGTCGCTGGGTCATCGCCCTGCTCCTGGCTGCTGCCGGAGTTGCAGCAGAAGACTCATGCAGCAGGAACGAGTTCCAGTGTAGAGACGGAAAATGCATCGCTAGCAAGTGGGTGTGCGATGGCAGCCCCGAGTGCCCGGATGGCTCCGATGAGTCCCCAGAGACATGCATGTCTGTCACCTGTCAGTCCAATCAATTCAGCTGTGGAGGCCGTGTCAGCCGATGCATTCCTGACTCCTGGAGATGTGATGGACAGGTAGACTGTGAAAATGACTCAGACGAACAAGGCTGTCCCCCCAAGACGTGCTCCCAGGATGACTTCCGATGCCAGGATGGCAAGTGCATCTCCCCGCAGTTTGTGTGTGATGGAGACCGAGAT…
ENSMUSG00000032079	Apoa5	-0.416906	apolipoprotein A-V [Source:MGI Symbol;Acc:MGI:1913363]	ATGGCTGCAGTCATCACTTGGGCCCTCGCCCTCCTCGCAGTGTTCGCAAGCACTCAGGCACGGAAGAGCCTCTGGGACTACTTCAGCCAAAACAGTTGGAGCAAAGGCGTGATGGGCCAGCCACAGAAGCTGGCACAGGAGAACCTGAAAGGCAGCTTCGAGCAAGACCTCTACAATATGAACAATTACCTAGAAAAGCTGGGACCCTTGAGAGGGCCTGGGAAGGAGCCTCCTCTGCTGGCCCAGGACCCAGAAGGCATTCGGAAACAGCTGCAGCAGGAGCTGGGGGAAGTGAGCTCGCGCCTGGAGCCCTACATGGCTGCGAAGCACCAGCAGGTAGGCTGGAACTTGGAGGGCCTGAGGCAGCAGTTGAAACCCTACACGGCGGAGCTGATGGAG…
ENSMUSG00000051590	Map3k19	-0.522061	mitogen-activated protein kinase kinase kinase 19 [Source:MGI Symbol;Acc:MGI:1203481]	ATGAACAAAAACAGACTGATTCATGATTTCCTTGGCGTGGTTTCAAGGGGTGACGTGGAATGCATTTGTGGCCTTATTCCTGAAGTCCACTCAGTCCTTGGAAATCTTGACTTTCAGCACCCACAGACGGGGAACACGCCTCTCATTACTGCTGCGGAAGAAAATCTAGCAGAGGTTGTTGAGATTCTTCTGGAAGGGGGCGCAGATATCACCCTTTGCAATTACAGCAATCAAACTGCGCTCCATGTGGCTAATGGTGACATCCAGAGACAACTCTTGGCTGGCAAGGGAATCCAGGCTCCCCAAATGCAGCTCCTACGAAGCTCGTGGCTAGGTGATCTGAAGCAGCTTCGACACTTGCTGGCATGTGAAGAGTTCCTGGATATAAACTTCCCCAAC…
ENSMUSG00000042622	Maff	-0.259917	v-maf musculoaponeurotic fibrosarcoma oncogene family, protein F (avian) [Source:MGI Symbol;Acc:MGI:96910]	ATGGCTGTGGATCCCTTATCTAGCAAAGCCCTGAAGGTCAAGCGCGAGTTGAGCGAGAACACGCCGCACCTGTCGGATGAAGCGCTGATGGGGCTGTCGGTGCGCGAGCTGAACCGCAACCTGCGCGGGCTGTCGGCGGAGGAGGTGACGCGGCTGAAGCAGCGGCGCCGCACACTCAAGAACCGCGGCTACGCGGCCAGCTGCCGCGTGAAGCGCGTGTGCCAGAAGGAGGAGCTGCAGAAGCAGAAGTCCGAGCTGGAGCGCGAGGTGGACAAGCTGGCGCGCGAGAACGCCGCCATGCGCCTGGAGCTCGACGCGCTGCGCGGCAAGTGTGAAGCGCTGCAGGGCTTCGCGCGCTCCGTGGCCGCCGCCCGCGGGCCCGCCGCACTGGTGGCGCCC…
ENSMUSG00000039720	Got1l1	0.2592	glutamic-oxaloacetic transaminase 1-like 1 [Source:MGI Symbol;Acc:MGI:1923865]	ATGACCAGTCTTTCTGTGTTCAGGGATGTACCCACAGCCCAGAAGCTAGAAGGCAGCTTACTAAAGATCTACAGGCAAGATGGCTATCCCAGCAAGTTGTTCCTGGCCTACAAAGTCTGCATGACCGAAGAAGGCCATCCCTGGGTTTCTCTTGTGGTGCACAAGACCCGCCTGCAGATTGCAGAGGACCCCTCTCTGGACTATGAGTACTTGCCCCTGGTGGGCCTGAAATCATTCATCCAGTCTTCTCTGGAACTCCTCTTTGGAAAGCACAGCGAAGCCATTGCGGAGAAAAGGGTTGGGGGTGTGCACATCGTTGGTGAGAGTGGAGCCTTCCAGCTTGGGGCTCAGTTCCTCAAGACGTGGCGAAAGAATGTGAAAATCGTTTGTATCGTCTCA…
ENSMUSG00000096486	Gm5426	0.657794	predicted pseudogene 5426 [Source:MGI Symbol;Acc:MGI:3646788]	ATGGCCAAGTTCATCCATAACTTCTCGGAGAAGGCACTGTCGATGGTGGCCGCTGCCGTGACTTACTTGAAGCCTCAATTGGTCACATTTTGGCACTACGCCAAGGTTGAGCTGGTTCCCCCAACCCCTGGTGAAATCCCTACAGCTATTCAGAATGTGAAAAAAATCATTCAAAGTGCTAAAACTGGTAGCTTCAAACACCTTACAGTGAAGGAAGCTGTGCTGAATGGTTTGGTGGCCACTGAGGTGTTGATGTGGTTTTATATCGGAGAGATCATGGGCAAACGTGGCATTGTTGGCTATGATGTTTGA
ENSMUSG00000057335	Cep170	-0.784698	centrosomal protein 170 [Source:MGI Symbol;Acc:MGI:1918348]	ATGAGCCTAACATCCTGGTTTTTGGTGAGCAGTGGAGGCACTCGCCACAGGCTGCCACGAGAAATGATTTTCGTTGGAAGAGACGACTGTGAGCTCATGCTTCAGTCCCGAAGTGTGGATAAACAACATGCAGTAATCAATTATGATGCATCTATGGATGAACATTTGGTGAAAGATTTAGGCAGCCTAAATGGGACCTTTGTGAATGATGTAAGGATACCAGAGCAGACGTACATCACTTTGAAGCTTGAAGATAAGCTGAGATTTGGATATGATACAAATCTCTTCACTGTAGTACGAGGAGAAATGAGGGTCCCTGAAGAAGCTCTTAAGCACGAGAAGTTTACCATTCAGCTTCAATTGTCCCAGAAGTCTTCAGAATCAGAATTACCAAAATCA…
ENSMUSG00000024754	Cemip2	-0.25114	cell migration inducing hyaluronidase 2 [Source:MGI Symbol;Acc:MGI:1890373]	ATGTATGCCGCTGGTTCCAGGGGCCACTCCCCTGCTTTCCTGCAACCTCAAAACGGAAACGGCCACCGCTCACCTGGTTATGTTCCCGGGAAGGTGGTTCCCTTACGTCCCGCGCCTCCTCCAAAGAACCACGCCTCCGCCAAACTGACCTCCAGGAGCCAAGACGCCCCAGCGACCTTTGCTTTCTCCCCCGAGGAGCAGCGGACTCCGAGCGAGAGCCGAAAGCGGAAGAGGCACAAGAACACCTTCATCTGCTTCGCCATAACCAGCTTCTCGTTCTTTGTGGCGCTTGCGGTCATTTTGGGAATATCCTCAAAATACGCTCCAGATGAGAATTGTCCAGATCAAAACCCTCGTCTCAGGAACTGGGATCCAGGACAAGATTCTGCGAAGCACATT…
ENSMUSG00000079480	Pin4	0.514054	protein (peptidyl-prolyl cis/trans isomerase) NIMA-interacting, 4 (parvulin) [Source:MGI Symbol;Acc:MGI:1916963]	ATGCCGCCGAAGGGGAAAAGTGGTTCTGGAAAAGGAGGGAAAGGAGGTGCAGCCTCTGGGAGTGACAGTGCTGACAAGAAGTCTCAGGGTCCTAAAGGTGGTGGCAATGCAGTAAAGGTCAGACACATTCTGTGTGAAAAACATGGGAAAATCATGGAAGCCATGGAAAAGTTAAAGTCTGGGATGAGATTCAGTGAAGTGGCCACACAATATAGTGAAGATAAAGCCAGACAAGGGGGTGACTTGGGTTGGATGACCAGAGGATCCATGGTGGGGCCATTTCAAGAAGCAGCGTTTGCCTTGCCTGTAAGTGGGATGGATAAGCCTGTGTTTACAGACCCACCAGTTAAGACAAAATTTGGATATCATATTATTATGGTTGAAGGGAGAAAATAA
ENSMUSG00000027505	Fam209	-0.0512087	family with sequence similarity 209 [Source:MGI Symbol;Acc:MGI:1923676]	ATGCGGACGCTGCTGAGATGGTGCCTGTTCTTGTCTCTGTGCGTCTCTTGTGCCTGTGCCTTCATGTTTTCTTCGATGAGGGAGAAAACCAAGGAAAGCCCAGGGAAGGTGCCTTGCGGCGGACACTTCCGGATTAGACAGAATCTTCCAGAGAATGCCCAAGGCTGGCTTGGGAACAAATGGCTCTGGCTTTTTGTTGCCATTATGATATATGTGATGCTGAAGTTTCGAGGAGATGGCGAGAATAAGGAGCAGCATCCTCCTGGCCTCCGAGGCTGCCAGCTCCGCTCTCCACCAAAGAAAGCTCAAAATATTTCCCCCAGCAAAGACTTCACTTTCAATACTTTAACCCAGCTCGAGATGGAATTGGTGAAATTTGTGTCCAAGGTGCGGAACCTT…
ENSMUSG00000038437	Mllt6	-0.519122	myeloid/lymphoid or mixed-lineage leukemia; translocated to, 6 [Source:MGI Symbol;Acc:MGI:1935145]	ATGAAGGAGATGGTAGGAGGCTGCTGCGTATGTTCGGACGAGAGGGGCTGGGCCGAAAACCCGCTGGTCTACTGCGATGGGCACGCGTGCAGCGTGGCCGTCCACCAAGCTTGCTATGGCATCGTCCAGGTGCCAACAGGACCCTGGTTCTGCAGGAAATGTGAATCTCAGGAGCGTGCAGCCAGGGTGAGGTGTGAGCTGTGCCCGCACAAAGATGGGGCATTGAAGAGGACTGACAATGGAGGCTGGGCCCATGTGGTGTGCGCCCTCTACATCCCGGAGGTGCAGTTCGCCAACGTGCTCACGATGGAGCCCATCGTTCTGCAGTACGTGCCTCATGATCGCTTCAACAAGACCTGTTACATCTGTGAGGAACAGGGCCGGGAGAGCAAAGCTGCC…
ENSMUSG00000021585	Cast	-0.058161	calpastatin [Source:MGI Symbol;Acc:MGI:1098236]	ATGTCCCAGCCCGGCCCGAAGCCTGCCGCCTCTCCCAGGCCCAGTCGCGGCGCGGCAGCTCGCCACACCCAGGAGCATGTTAATGAAAAGAATATTGGATCATCTTCTAAACCAGGAGAAAAGAAAGGATCCGATGAGAAAAAAGCAGCAAGTTTGGGGAGCAGTCAGCCTTCCAGACCACATGTTGGTGAAGCTGCCACAGCCACCAAGGTGACAGCTTCCTCTGCTGCCACCAGCAAGTCCCCCAGCATGAGTACCACAGAGACTAAGGCAATTCCAGTAAACAAACAGTTGGAAGGACCTGACCAGAAAAGACCCAGAGAACAGGCTGTGAAAACAGAGTCTAAGAAACCACAATCAAGTGAGCAACCTGTGGTTCACGAGAAAAAGTCAAAAGGA…
ENSMUSG00000017831	Rab5a	0.050541	RAB5A, member RAS oncogene family [Source:MGI Symbol;Acc:MGI:105926]	ATGGCTAATCGAGGAGCAACAAGACCCAACGGGCCAAATACTGGAAATAAAATATGCCAGTTCAAACTGGTCCTTCTAGGAGAGTCTGCTGTTGGCAAATCAAGCCTGGTTCTTCGCTTTGTGAAAGGCCAATTTCATGAATTTCAAGAGAGTACCATTGGGGCTGCCTTTCTAACCCAAACTGTGTGTCTTGATGACACAACAGTAAAATTTGAAATATGGGATACAGCTGGTCAAGAACGGTATCATAGCTTAGCACCAATGTACTACCGAGGAGCACAAGCAGCCATAGTTGTGTATGATATCACAAATGAGGAATCCTTTGCGAGAGCAAAAAACTGGGTTAAAGAACTTCAAAGGCAAGCAAGTCCTAATATTGTGATAGCTTTGTCAGGAAAC…
ENSMUSG00000029648	Flt1	-0.389079	FMS-like tyrosine kinase 1 [Source:MGI Symbol;Acc:MGI:95558]	ATGGTCAGCTGCTGGGACACCGCGGTCTTGCCTTACGCGCTGCTCGGGTGTCTGCTTCTCACAGGATATGGCTCAGGGTCGAAGTTAAAAGTGCCTGAACTGAGTTTAAAAGGCACCCAGCATGTCATGCAAGCAGGCCAGACTCTCTTTCTCAAGTGCAGAGGGGAGGCAGCCCACTCATGGTCTCTGCCCACGACCGTGAGCCAGGAGGACAAAAGGCTGAGCATCACTCCCCCATCGGCCTGTGGGAGGGATAACAGGCAATTCTGCAGCACCTTGACCTTGGACACGGCGCAGGCCAACCACACGGGCCTCTACACCTGTAGATACCTCCCTACATCTACTTCGAAGAAAAAGAAAGCGGAATCTTCAATCTACATATTTGTTAGTGATGCAGGG…
ENSMUSG00000001506	Col1a1	0.639971	collagen, type I, alpha 1 [Source:MGI Symbol;Acc:MGI:88467]	ATGTTCAGCTTTGTGGACCTCCGGCTCCTGCTCCTCTTAGGGGCCACTGCCCTCCTGACGCATGGCCAAGAAGACATCCCTGAAGTCAGCTGCATACACAATGGCCTAAGGGTCCCCAATGGTGAGACGTGGAAACCCGAGGTATGCTTGATCTGTATCTGCCACAATGGCACGGCTGTGTGCGATGACGTGCAATGCAATGAAGAACTGGACTGTCCCAACCCCCAAAGACGGGAGGGCGAGTGCTGTGCTTTCTGCCCGGAAGAATACGTATCACCAAACTCAGAAGATGTAGGAGTCGAGGGACCCAAGGGAGACCCTGGCCCCCAAGGCCCAAGGGGACCCGTTGGCCCCCCTGGACGAGATGGCATCCCTGGACAGCCTGGACTTCCTGGTCCT…
ENSMUSG00000031245	Hmgn5	0.772089	high-mobility group nucleosome binding domain 5 [Source:MGI Symbol;Acc:MGI:1355295]	ATGCCCAAAAGAAAGGCTGCAGGTGATGTGAGCCAGGAGCCAAAGAGAAGATCAGCCCGACTGTCTGCTATGCCTGTGCCCTTTACACCGGAGTTGAAACCTAAAAGAGCATCAACTTCAAGGAAAACCAAGACCACAAATGTCGTGGAAGAAAACAAAGATGCAAGTACCATACCAATTCCTGAAACCAAGCCAGAAGATGTTAAAGACGAATGCAACATGGAAAATGCTGAAAATGGAGAAGCCAAGATTATGGAGGCACCCATTCCTAAAATGGAAGCTGAGGAAGTAAAAGAACAGATAAATGAAGACACTGAAGAAGATGGAGGAGAAAAGAAAGAAGCAGTGGCAGCAGAAGCCAAAGATGATGAGCTAAAAGCAAACATTCAAGATGTGGAG…
ENSMUSG00000051220	Ercc6l	-0.378457	excision repair cross-complementing rodent repair deficiency complementation group 6 like [Source:MGI Symbol;Acc:MGI:2654144]	ATGGAGGCTTCCCAAGGCTTAGCGGAAGTGGAGACTTTGAGCCCACAACTGGCCGAGAGTTACCTGAGATATGTGCAAGAAGCCAAAGAAGCAGCTAAGAATGGAGATCTGGAAGAATCATTGAAACTTTTCAATTTGGCAAAGGACATTTTTCCCACCAAAAAGGTGATGAGCAGAATCCAGAAACTCCAGGAAGCTTTGGAGCAGTTGGCAGAAGAAGAAGATGATGATGAATTTATAGATGTGTGCAGCTCTGGCTTGCTGCTTTACCGAGAGCTGTATGAGAAACTCTTTGAGCACCAGAAAGAAGGCATCGCTTTTCTCTATAGCCTGTATAAGGATGGAAGAAAAGGGGGCATCTTAGCAGATGATATGGGACTGGGGAAGACTGTTCAGATC…
ENSMUSG00000046049	Rp1l1	-0.519158	retinitis pigmentosa 1 homolog like 1 [Source:MGI Symbol;Acc:MGI:2384303]	ATGAACAGCACCCCAGGAGACACGAGGGATGCTCCTGCACCAAGCCACCCTGCACCAAGCCACCGGCAGTGTCTCCTGCCCTCCGTGGCTCACACTCCCTCCGTTACTGAGGTGACACCGGCCAAGAAGATAACCTTCCTCAAGCGAGGTGATCCCCAGTTTGCTGGGGTTCGCCTGGCTGTTCACCAGCGCACCTTCAAGACCTTCAGCTCCCTAATGGATGAGCTGTCTCAGCGCATGCCTCTTTCCTTTGGGGTGCGTTCCGTCACCACACCCCGGGGCTTGCATGGCCTCAGTGCCCTGGAGCAGCTGCAAGATGGGGGCTGCTACCTCTGCTCTGATAGGAAGCCCCCCAAAACCTCCAGAGAGCCAGGCCGGCTTCAACGGAAAAGCCCCTCT…
ENSMUSG00000005681	Apoa2	0.626161	apolipoprotein A-II [Source:MGI Symbol;Acc:MGI:88050]	ATGAAGCTGCTCGCAATGGTCGCACTGCTGGTCACCATCTGTAGCCTGGAAGGAGCTTTGGTTAAGAGACAGGCAGACGGACCGGATATGCAGAGCCTGTTCACTCAATACTTTCAGAGCATGACTGATTATGGCAAAGATTTGATGGAGAAGGCCAAGACCTCAGAGATTCAGAGCCAGGCCAAGGCATACTTTGAGAAGACACACGAGCAGCTGACACCCCTTGTCAGGTCAGCAGGAACTAGTCTGGTGAACTTCTTCAGCAGTTTAATGAACCTTGAGGAGAAACCGGCTCCTGCGGCTAAGTGA
ENSMUSG00000090774	Vmn2r74	-0.11972	vomeronasal 2, receptor 74 [Source:MGI Symbol;Acc:MGI:3643877]	ATGTTCTTCTTGAACTCTGTCTTCTGGCTTCTGAAGATTTCTTTTAATTTTGGTCATTTGAGTGACCCCAGATGCTTTTGGAGAATAAAAGACACTGAAAATAAACTAGGAGATAAAGAAACTTATTGTTTCTTTACTATTTCCACAAAACATGGTTATGTGAAGAATGATTATTTCCGTTGGAATCTAGACAAGAAGGTGACACCCAAGACCAGGCATTTGATTTTCTCTGTTTATCTTGCCTTGGAAGAAATAAATAAGAACTGCCATATTTTACCCAACATTTCTCTGGTAGTTAATATTGAGTGTGTCCTAGACAAACATGATGAGAAAACTGATTTTCTTTTTAAAAGTGAAGATCTTATTCCTAATTACTACTGCAAAAATGAGAGAAGATAT…
ENSMUSG00000037544	Dlgap5	-0.514822	DLG associated protein 5 [Source:MGI Symbol;Acc:MGI:2183453]	ATGCTGGTGTCACGTTTTGCCAGTCGGTTTCGGAAAGACTCGAGCACTGAGATGGTTAGAACCAACTTGGCTCATAGAAAGTCTCTGTCTCAGAAGGAGAACAGACACAGGGTGTATGAGCGAAACAGACACTTCGGTTTGAAGGACGTCAACATTCCACTGGAAGGGCGAGAGCTTGGTAATATACACGAGACATCGCAAGACCTCTCTCCAGAGAAGGCCAGCTCCAAAACAAGGTCAGTAAAAATGGTCCTGAGTGACCAACGGAAGCAGCTCCTCCAGAAGTACAAGGAAGAAAAACAACTTCAAAAACTGAAAGAACAGCGAGAGAAAGCCAAACGTGGAGTGTTCAAAGTGGGTCTCTATAGACCCGCTGCGCCTGGCTTTCTTGTCACAGAC…
ENSMUSG00000044957	Pp2d1	-0.40176	protein phosphatase 2C-like domain containing 1 [Source:MGI Symbol;Acc:MGI:3612067]	ATGAATTGGGAACTGTATTCTTCTCCTTTAAGAGTGTTTTGGAGATCAAAAGTGTGGGATGAGAAAACTTCAACATTTACTTCTGATGAGAATCTCAAGATTGGCAAAATGGTTGGCAAAAGGAGAAGGCCTAGACCAAAGCGCTCCATCGACCTGGAGGATTCCACTGAGCAGCTGATTTCTGGTGACATGGTCACATTCCCCTGCTCTGTCTGCTACCGAGAACTGAACAAAGCTAGGAATTTTCTCCATAAGAAACATCACAATGCTCTGAGTATGCTGGGTTTCCAGTGGATGGGAGGGAGGCAACCAAAGCCCAAACTGGTCAGTCTTCATAGAGAGTGTATAATCTCTAACCTTTTGAGATCTTCTACATACAATGAAAAAGTCCTTCACAAT…
ENSMUSG00000024222	Fkbp5	0.428746	FK506 binding protein 5 [Source:MGI Symbol;Acc:MGI:104670]	ATGACTACTGATGAGGGCACCAGTAACAATGGAGAGAACCCAGCAGCCACCATGACTGAGCAGGGTGAAGATATCACTACGAAGAAAGACAGAGGAGTATTAAAGATTGTCAAAAGAGTGGGGACTAGTGACGAGGCCCCAATGTTTGGTGACAAAGTTTATGTCCACTACAAAGGGATGTTGTCAGATGGAAAGAAGTTTGATTCCAGTCATGACAGAAAGAAGCCATTTGCCTTTAGCCTTGGCCAAGGCCAGGTTATCAAAGCCTGGGACATTGGGGTGTCTACTATGAAGAAAGGCGAGATCTGCCATTTATTATGTAAACCAGAATATGCTTATGGCTCGGCTGGCCACCTCCAAAAAATTCCATCAAATGCAACTCTCTTTTTTGAGATTGAG…
ENSMUSG00000031320	Rps4x	0.844013	ribosomal protein S4, X-linked [Source:MGI Symbol;Acc:MGI:98158]	ATGGCTCGTGGTCCCAAGAAACACCTGAAGCGTGTAGCTGCTCCAAAACATTGGATGCTGGATAAGTTGACTGGCGTGTTTGCTCCTCGTCCATCCACTGGTCCTCACAAGCTGAGGGAATGCCTGCCTCTCATCATTTTCCTAAGGAACAGACTTAAGTATGCCCTGACTGGAGATGAAGTAAAAAAGATTTGCATGCAGCGATTCATTAAGATTGATGGGAAAGTCAGGACCGATATAACCTACCCTGCTGGGTTTATGGATGTCATCAGCATTGACAAGACCGGAGAGAACTTCCGTCTGATCTATGACACCAAGGGTCGCTTTGCTGTTCATCGTATTACACCGGAGGAGGCCAAGTACAAGTTGTGCAAAGTGAGAAAGATCTTTGTAGGCACA…
ENSMUSG00000051989	Smim11	0.666038	small integral membrane protein 11 [Source:MGI Symbol;Acc:MGI:1916186]	ATGAACTGGAAGGTTCTTGAACACGTGCCCCTGCTGCTGTATATCCTGGCGGCAAAAACCCTGATCCTGTGCCTGGCCTTTGCGGGCGTGAAAATGTACCAAAGGAGAAGCCTGGAAGGAAAACTGCAAGCAGAGAAGAGGAAGCAGTCAGAGAAGAAAGCGAGCTGA
ENSMUSG00000054675	Tmem119	-0.108705	transmembrane protein 119 [Source:MGI Symbol;Acc:MGI:2385228]	ATGGTCCCCTGGTTCCTCCTGTCTCTGCTGCTACTTGCGAGGCCTGTGCCTGGGGTGGCCTACTCTGTGTCACTCCCGGCCTCCTTCCTGGAGGATGTAGCCGGCAGCGGGGAAGCTGAGGGTTCTTCAGCCTCTTCCCCGAGCCTGCCGCCGCCTGGGACTCCAGCCTTCAGTCCCACACCGGAGAGACCCCAGCCCACAGCTCTGGACGGCCCCGTGCCACCCACCAACCTCCTGGAAGGGATCATGGATTTCTTCCGGCAGTACGTGATGCTCATCGCGGTGGTGGGCTCGCTGACCTTCCTCATCATGTTCATAGTCTGCGCCGCCCTCATCACGCGCCAGAAGCACAAGGCCACAGCCTACTACCCATCCTCGTTCCCTGAAAAGAAGTATGTG…
ENSMUSG00000028017	Egf	-0.532406	epidermal growth factor [Source:MGI Symbol;Acc:MGI:95290]	ATGCCCTGGGGCCGAAGGCCAACCTGGCTGTTGCTCGCCTTCCTGCTGGTGTTTTTAAAGATTAGCATACTCAGCGTCACAGCATGGCAGACCGGGAACTGTCAGCCAGGTCCTCTCGAGAGAAGCGAGAGAAGCGGGACTTGTGCCGGTCCTGCCCCCTTCCTAGTTTTCTCACAAGGAAAGAGCATCTCTCGGATTGACCCAGATGGAACAAATCACCAGCAATTGGTGGTGGATGCTGGCATCTCAGCAGACATGGATATTCATTATAAAAAAGAGAGACTCTATTGGGTGGATGTAGAAAGACAAGTTTTGCTAAGAGTTTTCCTTAACGGGACAGGACTAGAGAAAGTGTGCAATGTAGAGAGGAAGGTGTCTGGGCTGGCCATAGACTGGATA…
ENSMUSG00000054414	Slc30a7	-0.11748	solute carrier family 30 (zinc transporter), member 7 [Source:MGI Symbol;Acc:MGI:1913750]	ATGTTGCCCCTGTCCATCAAGGATGATGAATACAAACCACCCAAGTTCAATCTGTTCGGCAAGATCTCAGGCTGGTTTAGGTCCATCCTGTCGGACAAGACATCCCGGAACCTGTTTTTCTTCCTGTGCCTGAACCTCTCTTTCGCTTTTGTGGAACTACTCTACGGCATCTGGAGCAACTGCCTAGGCTTGATCTCCGACTCCTTCCACATGTTTTTTGATAGTACTGCCATATTGGCCGGATTGGCAGCTTCTGTTATTTCAAAGTGGAGAGATAATGACGCTTTCTCTTATGGGTATGTTAGAGCAGAAGTCCTGGCTGGCTTTGTCAATGGGCTGTTTTTGATCTTCACTGCTTTCTTTATTTTCTCAGAAGGAGTCGAGAGAGCATTGGCTCCT…
ENSMUSG00000053897	Slc39a8	0.0958531	solute carrier family 39 (metal ion transporter), member 8 [Source:MGI Symbol;Acc:MGI:1914797]	ATGGCTCCGGGCCGGGCAGTGGCCGGGCTGCTGCTGCTGGCGGCCACCAGCCTGGGACACCCCTCGGAGGGACCGGAGCTCGCCTTCAGTGAGGATGTGCTGAGCGTGTTCGGCGCCAACCGGAGCCTGTCGGCCGCGCAGCTGGGGCGCCTGCTGGAGCGTCTGGGGGCTGCATCCCAGCAGGGAGCGCTGGACCTGGGCCAGCTGCACTTCAACCAGTGTTTGTCAGCAGAAGACATCTTTTCTCTTCATGGTTTCTCAAATGTCACCCAGATAACCAGCTCGAACTTCTCTGCCATCTGCCCCGCGATCTTACAGCAGCTGAACTTCCATCCCTGCGAGGATCTAAGAAAGCACAACGCAAAGCCCAGTCTTTCCGAAGTCTGGGGCTATGGATTC…
ENSMUSG00000031246	Sh3bgrl	0.4973	SH3-binding domain glutamic acid-rich protein like [Source:MGI Symbol;Acc:MGI:1930849]	ATGGTGATCCGTGTATATATTGCATCTTCTTCTGGCTCTACGGCGATTAAGAAGAAACAGCAAGATGTGCTTTGTTTCTTAGAAGCCAACAAAATAGGATTTGAAGAAAAAGATATTGCAGCTAATGAAGAGAATCGGAAGTGGATGAGAGAAAATGTACCTGAAGACAGTCGACCATCCACAGGGTACCCCTTGCCACCTCAGATTTTCAATGAATGCCAGTACCGTGGGGATTACGATGCCTTCTTTGAAGCCCGAGAAAATAATGCAGTTTATGCCTTTTTAGGCTTGACAGCACCACCTGGTTCAAAGGAAGCCGAAGCCCAGGCAAATCAGCAAGCATGA
ENSMUSG00000014601	Strip1	-0.0730769	striatin interacting protein 1 [Source:MGI Symbol;Acc:MGI:2443884]	ATGGAGCCGGCAGCCGCCGGTCCCGGCCCTCTGATTGTGAACAACAAGCAGCCGCAGCCGCCACCTCCTCCGCCGCCTGCCACCGCGCAGCCTCCTCCTGGGGCGCCGAGGGCCGCCGGAGGCCTCCTGCCGGGGGGCAAAGCCCGCGAGTTCAACCGCAACCAGCGCAAAGACTCGGAGGGCTATTCCGAATCTCCAGACCTGGAGTTTGAGTATGCCGACACAGACAAGTGGGCTGCAGAGCTTGCAGAGCTTTACAGCTACACAGAAGGACCAGAATTCCTGATGAATCGAAAATGCTTTGAGGAGGACTTCCGGATCCATGTGTCAGACAAGAAGTGGACTGAGCTGGATACCAACCAGCACCGGACCCACGCCATGAGGCTTCTGGATGGCTTG…
ENSMUSG00000033854	Kcnk10	0.369715	potassium channel, subfamily K, member 10 [Source:MGI Symbol;Acc:MGI:1919508]	ATGTATTTTTCCTACATAGGTTACTTCTTTCTTCCTCCTTTGGTGGCCGTGCCTGCAGCAGCCCCACCAGTGTGCCAGCCCAAGAGTGCCACTAACGGGCATCACCCTGTTCCTCGACTCTCCATTTCCTCTCGAGCCACGGTGGTAGCCAGGATGGAAGGCGCCTCCCAGGGAGGCCTGCAAACAGTTATGAAGTGGAAAACAGTGGTTGCCATCTTCGTGGTGGTCGTGGTCTACCTCGTCACTGGTGGCCTTGTCTTCCGGGCCTTGGAACAGCCCTTCGAGAGCAGTCAGAAGAACACAATCGCCTTGGAGAAGGCAGAATTCTTGAGAGATCACATCTGTGTGAGTCCCCAGGAACTAGAGACACTGATTCAGCATGCACTCGATGCTGATAAC…
ENSMUSG00000094672	Vmn2r25	-0.138734	vomeronasal 2, receptor 25 [Source:MGI Symbol;Acc:MGI:3644645]	ATGAAATTACTCATTGCTTTCTCCCCCCTAGTTGTTCTCATTTTATTCCAGGAACATATTTCTTGTTACTACTTAACTAAATATGCTTCTTCTGGCTACTATCAAGATGCAGATTTTGTTATTGGAGGACTCTTTTCCCTTAGAGTGACTGATGGAAATACATTTATAAGTAGATCTGGCATTGAAGATACAAGCCATATACCAGAATATGTTTTTGCGGATCTCATTAAACATTATCAGCACATTTTAGCAATGGTTTTTGCTATAGAAAAAATCAACAAGGACCCAAATATTCTATTCAATAAGTCCCTGGGATTCTTTCTCTTCAATGTCAACTTCATTGAGATGAAGGCTGTGGAAGGTTCTATGGCTTTGCTCTCAGGAGAGAGCCCCCCAATT…
ENSMUSG00000040276	Pacsin1	0.266035	protein kinase C and casein kinase substrate in neurons 1 [Source:MGI Symbol;Acc:MGI:1345181]	ATGTCTGGCTCCTACGATGAGGCCTCAGAGGAGATCACAGATAGCTTCTGGGAGGTGGGGAACTACAAGCGGACGGTGAAGCGCATCGACGATGGGCACCGCCTGTGCAACGACCTCATGAGCTGCGTGCAGGAGCGCGCCAAGATCGAGAAGGCATACGCGCAGCAGCTCACCGACTGGGCCAAGCGCTGGCGCCAGCTCATCGAGAAAGGTCCTCAGTATGGCAGCCTGGAGCGGGCGTGGGGCGCCATGATGACAGAAGCAGATAAGGTCAGCGAGCTGCACCAGGAGGTGAAGAACAGCCTGCTGAATGAGGACCTGGAGAAAGTCAAGAACTGGCAGAAGGATGCCTATCACAAGCAGATCATGGGTGGCTTCAAGGAGACGAAAGAGGCCGAG…
ENSMUSG00000048621	Gm6377	-0.412798	predicted gene 6377 [Source:MGI Symbol;Acc:MGI:3647255]	ATGCTTGGAGAAGCCTTCCTAACTAAATTCCTCTACAAAGAACAGAGACATGCAAAACTTTACAAACCACTAAGATGTAAGAAGACATCAAATGACAAAAAGGAAAATTGGGAAAATAAGCTTTTAGATACACCGGACAATTCACTTTCCCCTTTAAAGACTGGAAGCCAAGAGAAAGTTATAGAAGGAAGTGTAACTGAACAAGACAATGATTCATCTCAAATCAAATCTATGGATGAGCTACCTGTTGCAAAATGCAAATGTACACCTCTTCCAGGAAATGTATCTGTTGCATTGCCCATTCCAAAGAGGGGACAGGAGGAAACACAACTGGATTTATATCGATCTTGGTCATGTACAAGTATTTGCCAGAATTATCCTGACCTACAGATAGGAGGT…
ENSMUSG00000010406	Mrpl52	0.133022	mitochondrial ribosomal protein L52 [Source:MGI Symbol;Acc:MGI:1916086]	ATGGCTGCCTTAGGGACCTGGCTGTCCAGTGTCCGGAGATTGCACTGCAGCGTAGTGGCGCGGGCCGGTGGCCAGTGGCGACTCCAGCAAGGGCTGGCTGCCAACCCTTCCGGCTATGGGCCCCTCACGGAGCTCCCTGACTGGTCCTTCGCGGATGGCCGCCCTGCACCCCCAATGAAAGGCCAACTTCGAAGAAAAGCTCAAAGGGAGAAGCTTGCAAGACGAGTTGTACTGCTGACACAGGAAATGGATGCTGGAATACAGGCATGGAAGCTCAGGCAGCAGAAATTGCAGGAAGAAAGGAAGAAGGAACATGATCTCAAACCTAAAGGGACTTTACTGAGAAGCCCACTTCCGAATCAATAA
ENSMUSG00000072780	Vmn2r24	-0.24095	vomeronasal 2, receptor 24 [Source:MGI Symbol;Acc:MGI:3647530]	ATGAAATTGCTCATTGCTTTCTCTCCTCTGATTGTTCTCATTTTTTTCCAGGAACAAATTTCCTGTTTTTACTTAGCTAAATCTGCTTCTTCTGGCTACTATCAAGATGGGGATTTTGTTATTGGAGGACTCTTTAGCCTTAGAATGACTCTTGGTGGACACCTTAAACCTAAAATTCTCTTTAAAGATAAAACGGATACACTGGATGTTGTTCATGTGGATCTCACCAGACATTATCAGCACATTTTGGCAATTGTTTTTGCTATAGAAAATATCAACAAGGACCCACATATTTTATTCAATATGTCCCTGGGCTTCTATCTCTTCAATGTTAACTTTATTGAGACAAAGGCCATGGAAAGTTCTATGGGTTTGCTCTCAGGAGAGAGCCCCCCAATT…
ENSMUSG00000009418	Nav1	-0.588894	neuron navigator 1 [Source:MGI Symbol;Acc:MGI:2183683]	ATGAGTGGGATGGCCAACGTGAATTCTGCCAGCCGCCCACACTATGCTTCCTCTATCCCCGTGCCTCGAGCCTCCTCCCAGACCAGGATTCACACCCCAGGCGCATCTCCCCAGCTGCGGCCTCGCCAACAGGCTGACCTGGCCCTGAGTCCCCAGCGAGGAGCCTCCCCAAGACGGGGCAAGGCTGCAGTCTCTTCTAGAAACTCATCCCCCAAGGCTTACAGGGGAAGAGGAACCCCCAGGGCTGCCGGGCCAGCCAGAGAACTGGCTGGGAGTGTAGAAAGCCTTCCCAGCTCCCCCTGGAACAGCCCCAGGGTAACCCCCAAAACAGCCCTCTCCAGTCAGGCAGGATCCAGAAGAGCTGGGGAGACACAAAGCACCCAGAGGAAGAAGACCCAG…
ENSMUSG00000020163	Uqcr11	0.690765	ubiquinol-cytochrome c reductase, complex III subunit XI [Source:MGI Symbol;Acc:MGI:1913844]	ATGCTGAGCAGGTTTCTAGGCCCGCGCTACCGGGAACTGGCCAGAAACTGGATTCCCACAGCCGGCATGTGGGGCACTGTGGGTGCCGTGGGACTGGTGTGGGCCACGGACTGGCGGCTGATCCTGGACTGGGTGCCTTACATCAACGGCAAGTTTAAGAAGGACGATTAG
ENSMUSG00000057346	Apol9a	0.0356286	apolipoprotein L 9a [Source:MGI Symbol;Acc:MGI:3606001]	ATGGCAAGCAGTGGATACCTGTATAGCCTGGTGGCTGAAGATGGAGTCTGGCAGGCGTTTGTATCCAAGGCCAAGTTGTCCAGGGAGAGAGCAGTGGCCCTCCACAAAGCTCTGAGGGAACTGACAGCGCTCTTGGCCATAGCAGACAGAGGCAGACTTCAAAAAGGTCTGAAAGGCAGGGAGAAGTTTTTGAAAGTCTTTCCTCGCTTGAAAGCAGAGCTGGTGGAGCATATCAGTCAGCTCCATGCCCTGGCTGACCACGCTGAGAAACTACACAGGGGCTGCACCATCTCCAACGTGGTGGCTGACTCCTTCAGTGCTGCCTCTGACATCCTGAGCCTCCTTGGTCTCTTTCTGGCACCTGTGACAGCAGAGGGAAGTCTGGTGCTCTCAGCAACT…
ENSMUSG00000022099	Dmtn	-0.18992	dematin actin binding protein [Source:MGI Symbol;Acc:MGI:99670]	ATGGAACGTCTGCAGAAGCAACCTCTTACCTCCCCGGGGAGCGTCAGCTCCTCCAGAGACTCCAGTGTGCCCGGCTCTCCCTCCAGCATCGTGGCCAAGATGGACAACCAGGTGTTGGGCTACAAGGATCTGGCTGCCATCCCCAAGGACAAGGCCATCCTGGACATTGAGCGACCTGACCTCATGATCTATGAGCCCCACTTTACCTATTCCCTCCTGGAACATGTAGAGCTGCCCAGAAGCCGGGAGTGCTCACTGTCACCCAAATCCACATCCCCCCCACCGTCTCCAGAGGTGTGGGCGGAGAGCCGGACTCTTGGAATCATCTCTCAGGCTTCAACCCCAAGGACCACAGGGACCCCCAGGACCAGCCTGCCCCACTTCCACCACCCTGAGACT…
ENSMUSG00000009585	Apobec3	-0.313371	apolipoprotein B mRNA editing enzyme, catalytic polypeptide 3 [Source:MGI Symbol;Acc:MGI:1933111]	ATGCAACCCCAGCGCCTGGGGCCCAGAGCTGGGATGGGACCATTCTGTCTGGGATGCAGCCATCGCAAATGCTATTCACCGATCAGAAACCTGATATCTCAAGAAACATTCAAGTTCCACTTTAAGAACCTAGGCTATGCCAAAGGCCGGAAAGATACCTTCTTGTGCTATGAAGTGACTAGAAAGGACTGCGATTCACCCGTCTCCCTTCACCATGGGGTCTTTAAGAACAAGGACAACATCCACGCTGAAATCTGCTTTTTATACTGGTTCCATGACAAAGTACTGAAAGTGCTGTCTCCGAGAGAAGAGTTCAAGATCACCTGGTATATGTCCTGGAGCCCCTGTTTCGAATGTGCAGAGCAGATAGTAAGGTTCCTGGCTACACACCACAACCTG…
ENSMUSG00000020137	Thap2	-0.537369	THAP domain containing, apoptosis associated protein 2 [Source:MGI Symbol;Acc:MGI:1914066]	ATGCCGACCAATTGCGCCGCGGCGGGCTGTGCTGCTACCTACAACAAGCACATTAACATCAGCTTCCACAGGTTTCCTTTGGATCCTAAAAGAAGAAAAGAATGGGTTCGCCTGGTTAGGCGCAAAAATTTTGTGCCAGGAAAACACACTTTTCTTTGCTCAAAGCACTTTGAAGCCTCCTGTTTTGATCTAACAGGACAAACCCGACGACTTAAAATGGATGCTGTTCCAACCATTTTTGATTTTTGTACCCATATAAAGTCTCTGAAACTCAAGTCAAGGAATCTTCTGAAGACAAACAACAGTTTTCCTCCAACTGGACCATGTAATTTAAAGCTGAACGGCAGTCAGCAAGTACTGCTTGAACACAGTTATGCCTTTAGGAACCCTATGGAGGCG…
ENSMUSG00000058715	Fcer1g	0.22684	Fc receptor, IgE, high affinity I, gamma polypeptide [Source:MGI Symbol;Acc:MGI:95496]	ATGATCTCAGCCGTGATCTTGTTCTTGCTCCTTTTGGTGGAACAAGCAGCCGCCCTGGGAGAGCCGCAGCTCTGCTATATCCTGGATGCTGTCCTGTTTTTGTATGGTATTGTCCTTACCCTACTCTACTGTCGACTCAAGATCCAGGTCCGAAAGGCAGCTATAGCCAGCCGTGAGGTATGGAGTCTCCCACGTCTACATGTCAGCGTTTCTTTTCTGGCTTTCAACCTTTCCCGGGGCCTTAGCCTGAGAAAGCAGATGCTGTCTACACGGGCCTGA
ENSMUSG00000026883	Dab2ip	-0.45848	disabled 2 interacting protein [Source:MGI Symbol;Acc:MGI:1916851]	ATGTCCGCCGGCGGCAACGCCAGGAAGAGCACCGGGAGGCCATCCTACTACTACCGGCTGCTGCGGCGGCCCCGGCTGCAGCGACAGAGGAGCCGCTCCCGCAGCCGGACCCGGCCAGCCAGGGAGTCGCCCCAAGAAAGGCCGGGCTCCCGGCGGAGCCTTCCCGGCAGCATGTCAGAGAAAAACCCCAGCATGGAGCCCTCGGCTTCAACCCCGTTCCGGGTCACGGGCTTCCTCAGCCGCCGCCTCAAGGGCTCCATCAAGCGCACCAAGAGCCAGCCCAAACTGGACCGCAACCACAGCTTCCGCCACATCCTGCCGGGGTTCCGGAGCGCAGCCGCCGCCGCCGCGGACAATGAGAGGTCCCATCTGATGCCAAGGCTGAAGGAGTCTCGGTCA…
ENSMUSG00000036934	4921524J17Rik	-0.337798	RIKEN cDNA 4921524J17 gene [Source:MGI Symbol;Acc:MGI:1913964]	ATGTCTGCAACTCGAGCCAAGAAAGTGAAGATGGCCACCAAATCGTGCCCCGAGTGCGACCAACAGATTCCTGTTGCGTGTAAATCATGTCCCTGTGGTTACATATTTATTAGCAGAAAACTACTAAATGCAAAACATTCAGAGAAATCACCGCCGTCTACAGAAAACAAGCACGAGGCCAAGAGGAGGCGAACAGAGAGAGTTAGGCGAGAGAAGATAAATTCTACAGTAAATAAAGATTTAGAAAACAGAAAGAGATCTCGAAGTAACAGCCATTCAGATCATATCAGACGAGGGAGAGGACGACCTAAAAGTTCATCCGCCAAAAAACACGAGGAAGAGAGAGAAAAACAGGAAAAGGAAATCGACATCTATGCTAACCTCTCTGATGAGAAGGCT…
ENSMUSG00000038312	Edem2	0.0848205	ER degradation enhancer, mannosidase alpha-like 2 [Source:MGI Symbol;Acc:MGI:1915540]	ATGCCTTTCCGGCTACTCATCCCGCTCGGCCTCGTGTGCGTGCTGCTACCCCTGCACCATGGTGCGCCAGGCCCCGACGGCACCGCGCCCGACCCCGCCCACTACAGGGAGCGAGTCAAGGCCATGTTCTACCACGCCTACGACAGTTACCTGGAAAATGCCTTTCCCTACGATGAGCTGAGACCTCTCACCTGTGATGGGCACGACACCTGGGGCAGTTTTTCTCTGACGCTAATTGATGCCCTGGACACCTTGCTGATTTTGGGGAATACCTCTGAATTCCAAAGAGTAGTGGAGGTTCTTCAGGACAATGTGGACTTTGATATCGACGTGAACGCCTCTGTGTTCGAAACCAACATCCGAGTGGTAGGAGGACTCCTTTCTGCTCATCTCTTGTCA…
ENSMUSG00000027187	Cat	0.226196	catalase [Source:MGI Symbol;Acc:MGI:88271]	ATGTCGGACAGTCGGGACCCAGCCAGCGACCAGATGAAGCAGTGGAAGGAGCAGCGGGCCTCGCAGAGACCTGATGTCCTGACCACCGGAGGCGGGAACCCAATAGGAGATAAACTTAATATCATGACCGCGGGGTCCCGAGGGCCCCTCCTCGTTCAGGATGTGGTTTTCACTGACGAGATGGCACACTTTGACAGAGAGCGGATTCCTGAGAGAGTGGTACACGCAAAAGGAGCAGGTGCTTTTGGATACTTTGAGGTCACCCACGATATCACCAGATACTCCAAGGCAAAGGTGTTTGAGCATATTGGAAAGAGGACCCCTATTGCCGTTCGATTCTCCACAGTCACTGGAGAGTCAGGCTCAGCTGACACAGTTCGTGACCCTCGGGGGTTTGCA…
ENSMUSG00000023403	Stk31	-0.158829	serine threonine kinase 31 [Source:MGI Symbol;Acc:MGI:1924735]	ATGTGGGGCCAGCGGCTCTTTGCTGGGACGGCTGTGGCGCAAAGTGTAAGTTTTCCAGGACTTGTCCAAATGGATGAAGATACACATTACAATAAAGTTGAAGATGTTGTTGGAAGTCATGTAGAAGATGCAGTAACATTTTGGGCCCAGAATGTCAGTAAAAATAAGGATATTATGAAGATTGGTTGTTCACTCTCAGAAGTTTGTCCTCTTGCTAATTCAGTTTTTGGCAATCTTGATCCTAAGAAGATTTATGGTGGATTGTTTTCTGAAGATAAGTGCTGGTACAGATGCAAAGTGCTAAAAACTATCAGCGATGATAAGTGCCTGGTGAGGTACATTGACTATGGAAATACTGAAATTCTAAACCGATCTGATATAGTAGAAATTCCTCCGGAG…
ENSMUSG00000010830	Kdelr3	0.217342	KDEL (Lys-Asp-Glu-Leu) endoplasmic reticulum protein retention receptor 3 [Source:MGI Symbol;Acc:MGI:2145953]	ATGAACGTGTTCCGAATCCTCGGGGACCTGAGCCACCTCCTGGCTATGATCTTGCTCCTGGTGAAGATCTGGAGGTCCAAGAGCTGCGCCGGCATCTCTGGAAAGAGCCAGATTCTTTTCGCTTTGGTCTTTACCACCAGGTACCTGGACCTCTTCTCGAACTTCATCTCCATCTACAACACAGTGATGAAGGTGGTTTTCCTCCTCTGTGCCTATGTCACAGTGTACATGATCTATTGGAAGTTCCGGAAAACGTTTGACATTGAAAATGACACATTCCGGCTGGAGTTCCTCCTGGTCCCCGTGACTGGCCTTTCCTTTCTGGTGAACTACAGTTACACGCCGATGGAGGTCCTCTGGACCTTCTCCATCTATCTGGAGTCAGTGGCTATCCTGCCA…
ENSMUSG00000048163	Selplg	-0.127622	selectin, platelet (p-selectin) ligand [Source:MGI Symbol;Acc:MGI:106689]	ATGTCCCCAAGCTTCCTTGTGCTGCTGACCATCTTGGGCCCTGGCAACAGCCTTCAGCTGCAGGACCCCTGGGGGCATGAAACCAAGGAAGCCCCGGGTCCTGTGCATCTCCGGGAACGGAGGCAGGTGGTTGGGGATGACGATTTTGAGGACCCTGACTATACGTATAACACAGACCCCCCAGAATTGCTGAAAAATGTCACCAACACCGTGGCTGCTCACCCTGAGCTGCCAACCACCGTGGTCATGCTAGAGAGAGATTCCACGAGCGCTGGAACCTCCGAGAGAGCCACTGAGAAGATTGCCACCACTGACCCTACTGCCCCAGGTACAGGAGGGACAGCTGTTGGGATGCTGAGCACAGACTCTGCCACACAGTGGAGTCTAACCTCAGTAGAG…
ENSMUSG00000030505	Prmt3	0.0792193	protein arginine N-methyltransferase 3 [Source:MGI Symbol;Acc:MGI:1919224]	ATGTGTTCGCTAGCGGCGGGGAACGGCCGTGGCGCCGAGCTGGGGCCGGAGCCCCTGGAACTGTCGGACAGCGGAGACGACGCGGGCTGGGAGGACGAGGACGCGGACACTGAGCCCGCGCACGGCCGGCAGCACACACCCTGCCTGTTCTGTGACAGGTTGTTCGCCTCTGCTGAGGAAACGTTTTCACACTGTAAGTTGGAGCATCAATTTAATATTGATAGTATGGTCCATAAACATGGACTTGAATTTTATGGATACATTAAACTAATAAATTTTATTAGACTTAAGAATCCTACGGTTGAATATATGAATTCCATATATAACCCTGTGCCTTGGGAAAAAGATGAGTACCTGAAGCCAGTGTTGGAAGATGACCTTTTGCTTCAGTTTGATGTA…
ENSMUSG00000028546	Elavl4	0.187956	ELAV like RNA binding protein 4 [Source:MGI Symbol;Acc:MGI:107427]	ATGGAGTGGAATGGCTTGAAGATGATAATTAGCACCATGGAGCCTCAGGTGTCAAATGGACCGACATCCAATACAAGCAATGGACCCTCCAGCAACAACAGAAACTGTCCTTCTCCCATGCAGACAGGCGCCGCCACAGATGACAGCAAAACCAACCTCATCGTCAACTATTTACCCCAGAATATGACCCAAGAGGAATTCAGGAGTCTCTTTGGGAGCATTGGTGAAATAGAATCCTGCAAACTCGTGAGAGACAAAATCACAGGACAGAGTTTAGGGTATGGATTTGTTAACTATATTGATCCAAAGGATGCAGAGAAAGCCATCAACACTTTAAATGGACTCAGACTCCAGACCAAAACCATAAAGGTGTCCTACGCCCGCCCAAGCTCGGCCTCG…
ENSMUSG00000034566	Atp5h	0.75968	ATP synthase, H+ transporting, mitochondrial F0 complex, subunit D [Source:MGI Symbol;Acc:MGI:1918929]	ATGGCTGGGCGTAAACTTGCTCTAAAAACCATTGATTGGGTATCTTTTGTGGAGGTCATGCCCCAAAACCAGAAGGCAATTGGAAATGCCCTGAAGTCCTGGAATGAGACCTTCCACGCCAGGTTGGCTAGTCTGTCTGAGAAACCACCTGCGATTGACTGGGCTTACTACAGGGCCAATGTGGCCAAGCCTGGCTTGGTGGATGATTTTGAAAAGAAGTATAATGCCCTGAAGATTCCTGTGCCTGAGGATAAATACACAGCCCTGGTGGACCAGGAGGAGAAGGAGGATGTGAAGAGCTGTGCTGAGTTTGTGTCTGGATCCCAGCTCAGGATCCAGGAGTATGAGAAGCAGCTGGAGAAAATGAGGAACATAATTCCCTTTGACCAGATGACCATT…
ENSMUSG00000057072	Spata45	0.181684	spermatogenesis associated 45 [Source:MGI Symbol;Acc:MGI:1922808]	ATGACATCCATGAACAAGGGCAACGAAGAGAAGACACAGGGAGCGAACAGGAAGCAGCTTCTGGAAGAGTTGAACGAGAAGCGCGAGTCCTACTGCCTGGTGGAAAGAAGCAACGAAGTCAACCTGCTGAGAGTTCAGAAGAGGCACTTCAGCAAGGCCTACCAGACCTTAGCTTGCATGCATATCAAAGAATCTGTTCCCGAAAGTACCAGGACCTCCTGGGTCAAGCATGATCTCTCTGTGCACAAGGAGAAAAGGCACTTTCTGCCAAAAAATAATGCCATATTTGGATGA
ENSMUSG00000062949	Atp11c	-0.0981616	ATPase, class VI, type 11C [Source:MGI Symbol;Acc:MGI:1859661]	ATGTTCCGCCGGACCCTCAACCGTTTGTGTGCTGGAGAAGAGAAACGAGTTGGTACACGCACAGTGTTTGTTGGCAATCATCCCATTTCTGGAACAGAACCTTATATTGCGCAAAGATTTTGTGATAATAGAATAGTCTCATCTAAGTATACACTTTGGAATTTCCTCCCTAAGAATTTGTTTGAACAGTTTAGAAGAATTGCGAATTTTTATTTCCTCATCATTTTCCTTGTACAGGTCACAGTAGACACACCAACCAGCCCAGTTACCAGTGGACTTCCACTTTTTTTCGTTATAACTGTTACAGCAATCAAGCAGGGGTATGAAGATTGGCTTAGACACAGAGCTGATAATGAAGTTAACAAAAGTGCTGTTTATATTATTGAAAATGCAAAGCGA…
ENSMUSG00000038323	1700066M21Rik	-0.51907	RIKEN cDNA 1700066M21 gene [Source:MGI Symbol;Acc:MGI:1920717]	ATGCTGGGGTCGCGGCGTCTGCGGTCCCCCGCGCTGGTGCTGCTGCTGCTGCGGCCGCTGCTCGCTTCCGGAGACTCCGCGTCCCGCCTGCAGACCCGAGCCATGAACCCGGGCGGCGGTGAGCGGGGCTCCCCGGAGGACAGCCACCGTCTGCAGCGCTCCACGGTGCCGGGCTCCGACCCGCAGCGCAGCAACGAACTGCTCCTGCTGACATCCCGGGAAGGAGATTCCCCGGAGCAGCGGCACCACGTCCTCTACTTCCCTGGGGACGTGCAGAATTACCATGAGATTATGACTCGTCATCCTGAGAATTATCAATGGGAAAATTGGAGTCTAGAAAACATTGCTACCATTTTAGCCCGCCGTTTTCCCAATAGTTATATTTGGGTAATAAAGTGT…
ENSMUSG00000118415	Gm2411	-0.188925	predicted gene 2411 [Source:MGI Symbol;Acc:MGI:3809203]	ATGTTTATCAGCAAGAGAGCTGCAAGAAATAGGACCCTTGCTGGTTTCCACATATTTGATGCCAGCATGGTCCTGCTAAACAAGTCTGCCAATCACCAAATAAGAGGTTTCACTTTAGCTACAATAGCATGCATAATGTGCAATACCTCTATGGCCCTTCCAGAATGGCGAAATTGCTACTTGAACAACTCCATGCTTTCCTACCCAAGTCTGGCTTTTGTGAATATTTGGGAGGCCTACATCTGCCACCACAACCACAACTCAAGCCACCTGAGAGATTGCCATTGCTACACCTGCCATAATAACCTTGTTCCTTTGGATATCCGGGTATCTCAAATTCTGCTCCTGGTTGCAAACGTTGTTGGTCTGGTTGGGACAGTTTGTTCTGTCTTTGCTCTA…
ENSMUSG00000034403	Pja1	-0.362653	praja ring finger ubiquitin ligase 1 [Source:MGI Symbol;Acc:MGI:1101765]	ATGAGCCACCAGGAAAGGATTGCCAGCCAGAGGAGGACAACAGCCGAAGTCCCAATGCACAGATCAACTGCCAATCAAAGCAAGAGGAGCCGGTCACCATTTGCCAGCACACGTCGTCGCTGGGATGACAGCGAGAGCTCGGGAGCCAGCCTGGCTGTTGAGAGTGAGGATTATTCCAGGTATCCTCCAAGAGAGTACAGGGCCTCGGGGAGCCGAAGAGGATTGGCTTATGGACACATTGACACTGTAGTGGCTCGTGATAGTGAGGAGGAGGGGGCTGGGCCTGTTGACCGACTGCCAGTGAGAGGGAAAGCTGGCAAGTTTAAGGATGATCCCGAGAAGGGGGCAAGGTCTTCCCGCTTTACTAGTGTTAACCATGATGCGAAGGAAGAGTGTGGC…
ENSMUSG00000033308	Dpyd	0.127677	dihydropyrimidine dehydrogenase [Source:MGI Symbol;Acc:MGI:2139667]	ATGGCGGGTGTGCTGAGCAGGGACGCGCCGGACATCGAGAGTATCCTGGCTTTAAACCCTCGAGTACAAGCTCATGCAACTCTGCGTTCCACCGCAGCCAAGAAACTAGACAAGAAACACTGGAAAAGGAACACGGACAAGAACTGCTTTACCTGTGAGAAGCTGGAGAGTAATTTTGATGACATCAAGCACACGACTCTTGGTGAGCGAGGAGCTCTCCGAGAAGCAGTGAGATGCCTGAAGTGCGCAGATGCTCCCTGCCAGAAGAGCTGTCCCACATCTCTTGACATTAAATCATTTATCACAAGTATCGCCAACAAGAACTACTATGGTGCAGCTAAGCTGATTTTTTCTGATAACCCTCTTGGTCTTACTTGTGGAATGGTTTGTCCAACATCT…
ENSMUSG00000095474	Cldn34c2	-0.143977	claudin 34C2 [Source:MGI Symbol;Acc:MGI:3644765]	ATGTTTATCAGCAAGAGAGCTGCAAGAAATAGGACCCTTGCTGGTTTCCACATATTTGATGCCAGCATGGTCCTGCTAAACAAGTCTGCCAATCACCAAATAAGAGGTTTCACTTTAGCTACAATAGCATGCATAATGTGCAATACCTCTATGGCCCTTCCAGAATGGCGAATTTGCTACTTGAACAACTCCATGCTTTCCTACCCAAGTCTGGCTTTTGTGAATATTTGGGAGGCCTACATCTGCCACCACAACCACAACTCAAGCCACCTGAGAGATTGCCATTACTACACCTGCCATAACAACCTTGTTCCTTTGGATATCCGGGTATCTCAAATTCTGCTCCTGGTTGCAAATGTTGTTGGTCTGGTTGGGACAGTTTGTTCTGTCTTTGCTCTA…
ENSMUSG00000034623	Prss55	0.00413424	protease, serine 55 [Source:MGI Symbol;Acc:MGI:1918287]	ATGATCCTGCCCTCCATCCTGCTACTTGTTGCCCACACCCTGGAAGCAAATGTTGAGTGTGGTGTGAGACCCCTGTATGATAGCAGAATTCAATACTCCAGGATCATAGAAGGGCAGGAGGCTGAGCTGGGTGAGTTTCCATGGCAGGTGAGCATTCAGGAAAGTGACCACCATTTCTGCGGCGGCTCCATTCTCAGTGAGTGGTGGATCCTCACCGTGGCCCACTGCTTCTATGCTCAGGAGCTTTCCCCAACAGATCTCAGAGTCAGAGTGGGAACCAATGACTTAACTACTTCACCCGTGGAACTAGAGGTCACCACCATAATCCGGCACAAAGGCTTTAAACGGCTGAACATGGACAACGACATTGCCTTGTTGCTGCTAGCCAAGCCCTTGACG…
ENSMUSG00000090436	Vmn2r75	-0.0773818	vomeronasal 2, receptor 75 [Source:MGI Symbol;Acc:MGI:3648311]	ATGAAAAATACGTTCTCTTTGATCTCTGTCTTCTGGTTTCTGAAGATTTCCATTATTTTCTGTCATTTGAGTGACCCCAGATGCTTTTGGAGAATAAAAGACGCCAAAAATGATCTAGGAGATAAAGAAACTTATTGTTTCTTTTCTATTTACACTAAGCAAGGTTATGTGAAGAATGATTATTTCAGTTGGAATCTAGACAAGAAGGTGACACCCAAGACAAACCATTTAATTTTCTCTGTTTATCTTGCCATGGAAGAAATAAATAAGAATGGACATATTTTACCCAACATTTCTCTGCTAGTTAATATTGAATGTGGCCTAGAATTATATGGTGAGAGAACTGGTTTGGCATTTAAAAGTGAGGAATTTATTCCTAATTACTACTGCAGAAATCAT…
ENSMUSG00000022556	Hsf1	-0.254078	heat shock factor 1 [Source:MGI Symbol;Acc:MGI:96238]	ATGGATCTGGCCGTGGGCCCCGGTGCAGCGGGGCCCAGCAACGTCCCGGCCTTCCTAACCAAGCTGTGGACCCTCGTGAGCGACCCGGACACAGACGCGCTCATCTGCTGGAGCCCGAGTGGGAACAGCTTCCACGTGTTTGACCAGGGCCAGTTTGCCAAGGAGGTGCTGCCCAAGTACTTCAAGCACAACAACATGGCTAGCTTCGTGCGGCAGCTCAACATGTATGGCTTCCGAAAAGTAGTCCACATTGAGCAGGGTGGCCTGGTCAAGCCTGAGAGAGATGACACCGAGTTCCAGCATCCTTGTTTCTTGCGTGGACAGGAACAGCTCCTTGAGAACATCAAGAGGAAAGTGACCAGCGTGTCCACCCTGAAGAGTGAGGACATAAAAATACGC…
ENSMUSG00000090272	Mndal	0.0524678	myeloid nuclear differentiation antigen like [Source:MGI Symbol;Acc:MGI:3780953]	ATGGCTGAATACAAGAAAATTGTTCTTCTAAAAGGATTAGAAAGCATGGAGGACTATCAGTTTAGGACAGTCAAGTCCTTACTAAGAAAAGAACTAAAACTTACTAAAAAATTGCAAGAAGATTATGATAGGATTCAGCTGGCGGACTGGATGGAGGACAAGTTCCCCAAATATGCTGGACTAGACAAACTGATAAAAGTGTGTGAGCACATAAAAGATCTTAAAGACCTTGCTAAAAAACTTAAAACCGAGAAGGCAAAAGTTCAAAAGAAAAAGCAAGGAAAATGCAAAACGGCTGTGAAAAAAAAAGGTCAAGATGAACTCAGTTCCTCCGAATCTCTTTTCATCAATAAAGAATCATACAAGAGTGTACCGTCTTCAAAGAAAAAGGGAAAAGCG…
ENSMUSG00000025323	Sp4	-0.468321	trans-acting transcription factor 4 [Source:MGI Symbol;Acc:MGI:107595]	ATGAGCGATCAGAAGAAGGAGGAGGAGGAGGAGGCGGCAGCGGCGATGGCTACAGAAGGAGGGAAAACCTCTGAGCCAGAGAATAACAATAAAAAACCCAAAACCTCAGGCTCCCAGGACTCTCAGCCCTCTCCTCTGGCTTTACTGGCAGCTACTTGCAGCAAAATAGGGACTCCTGGTGAAAATCAAGCAACTGGACAACAGCAGATTATTATAGATCCAAGCCAAGGATTGGTGCAACTTCAGAATCAGCCACAGCAGCTAGAACTGGTGACGACGCAGCTTGCTGGAAACGCTTGGCAACTTGTTGCCTCCACTCCTCCTGCTTCAAAAGAAAATAACGTTTCTCAGCCAGCTTCTAGTTCATCTAGTTCTTCCAGCAGTAATAACGGGAGTTCC…
ENSMUSG00000038997	Asb17	-0.351697	ankyrin repeat and SOCS box-containing 17 [Source:MGI Symbol;Acc:MGI:1914022]	ATGAATAACTCTTCTAAATTATGCCGGAAGACGTCTTTTCCAAGAAGCAATATATTCTGTAACCTTGTTGACAAGATAGTTAAGCGGCCCTCTCTGCAGTTTCTGGGCCAATGGGGATACCACTGCTATGAACCCAGGATTTACAGAACCCTGGCAAAAATCCTGAGGTATGTTGACTTGGACGGCTTTGACATACTCCTCACGGACTATATTGCTTTTGTGGAAAAGTCAGGACACCGTTTTGAACTCAACTTTAACCTTGAGTTTACTGAAATATGCGTGAATACCATTCTGTACTGGGTTTTCGCCAGGAAAGGTAATCCTGACTTCGTGGAACTGCTTCTCAAGAAGACGAAGGACTATGTCCAAGACAGAAGCTGCAGCCTGGCGCTGATATGG…
ENSMUSG00000021670	Hmgcr	-0.0236297	3-hydroxy-3-methylglutaryl-Coenzyme A reductase [Source:MGI Symbol;Acc:MGI:96159]	ATGTTGTCAAGACTTTTCCGGATGCATGGCCTCTTCGTGGCCTCCCACCCCTGGGAAGTTATTGTGGGAACAGTGACACTTACAATCTGTATGATGTCCATGAACATGTTCACCGGCAACAACAAGATCTGTGGCTGGAATTATGAGTGCCCTAAATTTGAAGAGGACGTGCTGAGCAGCGACATCATCATCCTGACGATAACGCGGTGCATCGCCATCCTGTACATTTACTTCCAGTTCCAGAACCTACGGCAGCTTGGGTCCAAGTACATTCTGGGTATTGCTGGCCTCTTCACAATTTTCTCAAGCTTTGTCTTCAGTACAGTCGTCATTCATTTCCTCGACAAAGAACTGACAGGCTTAAATGAAGCTTTGCCCTTTTTTCTGCTCTTGATTGAC…
ENSMUSG00000052099	Prss51	-0.334388	protease, serine 51 [Source:MGI Symbol;Acc:MGI:1921465]	ATGATGCTCCCACTTCTAATTGCACTGCTCATGGCTTCCAAGGGACAAGCTAAGGACCAGCAAGAATCAGTTCTGTGTGGCCACAGACCTGCCTTCCCAAACTCATCATGGCTGCCATTGCGGGAGCTGCTTGAGGTCCAGCATGGTGAGTTCCCATGGCAAGTGAGTATCCAGATGCTTGGGAAACACCTGTGTGGAGGCTCCATCATCCACCGGTGGTGGGTTCTGACAGCAGCACACTGCTTCCCGAGAACCCTATTAGAACTGGTAGCAGTCAATGTCACTGTGGTCATGGGAATCAAGACTTTCAGTGACACCAACTTAGAGAGAAAACAAGTGCAGAAGATCATTGCTCACAGAGACTACAAACCGCCCGACCTTGACAGCGACCTCTGCCTG…
ENSMUSG00000028159	Dapp1	0.0054525	dual adaptor for phosphotyrosine and 3-phosphoinositides 1 [Source:MGI Symbol;Acc:MGI:1347063]	ATGGGCAGAGCAGAACTTCTAGGAGGGAACATGAGTACCCAGGATCCCTCAGAGCTGTGGGGCAGAGCAGATGGAGGCACAGACCTGCTCCAGGATTTGGGGTGGTATCACGGCAACCTCACCCGCCATGCTGCCGAAGCCCTTCTGCTCTCCAATGGACGTGATGGTAGCTACCTGCTGCGGGACAGCAATGAGCAGACTGGGCTCTACTCTCTCTCTGTGAGAGCCAAAGACTCTGTCAAACACTTTCATGTTGAATATACTGGGTACTCGTTTAAATTCGGCTTTAATGAGTATTCATCTCTAAAGGATTTTGTCAAGCATTTTGCAAATCAGCCTTTGATTGGAAGCGAGACAGGGACTCTGATGGTTTTGAAGCATCCCTATCCAAGGGAAGTG…
ENSMUSG00000091685	Gm17359	-0.565802	predicted gene, 17359 [Source:MGI Symbol;Acc:MGI:4936993]	ATGGCTTTGTCACACCGGGAGCCACACTGTGAGACGGTGGGAAAGCGCATGATCGTCACAGGTCCAGACTACGTAAAAGACCACTTGCCTAAAGTTCACCAGCATACCGCCTATATAGGAGAAAAGCGTCCAGCATTAGAGAAAACTGGAGATCTCAGATATTTATGGAGGCCTGCTTCAAACAGAAGCCTGCCGGCAAAATATAAACACGAGTACACCTGTGGAATTGGTTGGGGGATACCACAGTACAGTTTCTTCAACAGATCAAGAGTGGAAAGTGGCTTTCATATCCAGCATGGCGAACTAAGTCTCCGCGCGATGGACAAAATAACCCACCGCTATCAAAACCCATGTAAGCAGGAGCATGGACCATGGGGTTCCTCATGGATGCTGGTGACG…
ENSMUSG00000061175	Fnip2	-0.695185	folliculin interacting protein 2 [Source:MGI Symbol;Acc:MGI:2683054]	ATGGCCCCGACCCTGCTCCAGAAGCTCTTCAACAAAAGGGGCGGCGGCGCAGCGTCTGCCCAGGCCCGGCCGCCCAAGGAGGAGCCGGCCTTCAGTTGGTCGTGTTCGGAGTTTGGCTTGAGTGACATCCGCCTGCTAGTTTACCAGGACTGTGAGAGGAGAGGCAGACAAGTCATGTTTGACTCCAGAGCCGTTCAGAAGATGGAAGAGGCAGCAGCTCAGAAAGCAGAGGATGTTCCTATTAAAATGTCAGCCAGATGCTGTCAGGAAAGCAGCAGCAGCAGCGGCAGCAGCAGCAGCGGCAGCAGCTCTTCTCATGGCTTTGGAGGATCTTTACAACACGCTAAGCAACAGCTTCCAAAGTACCAATACACGAGACCAGCATCTGATGTCAGCATG…
ENSMUSG00000025946	Pth2r	0.177163	parathyroid hormone 2 receptor [Source:MGI Symbol;Acc:MGI:2180917]	ATGGCCTGGCTGGAGACTTTCACCTACATTTGTGGATGGCTGATTCTCAGTAGCTGTCTCCTGGTTAGAGCGCAGCTGGATTCTGACGGCACCATCACTATAGAAGAGCAGATTGTTCTTGTTATGAAGGCTAAAATGCAGTGTGAACTTAACATCACAGCCCAGCTCCAAGAAGGAGAAGGCAATTGCTTCCCAGAATGGGATGGGATCATTTGTTGGCCCAGAGGAACAGTGGGGAAAATGTCAGCTGTGCCTTGCCCTCCGTATGTTTACGACTTCAATCATAAAGGAGTTGCTTTCCGGCACTGCACCCCCAATGGGACGTGGGATTCTATTCATGGCTCAAATAAAACCTGGGCTAACTATTCAGACTGCTTTCTGCAGCCTGATATCAACATA…
ENSMUSG00000040966	Slc22a2	0.195999	solute carrier family 22 (organic cation transporter), member 2 [Source:MGI Symbol;Acc:MGI:1335072]	ATGCCGACCGTGGATGATATTCTAGAACATATAGGGGAATTCCACCTTTTCCAGAAACAAACATTTTTCCTCTTAGCTCTGCTCTCCGGTGCCTTCACCCCCATCTATGTGGGCATCGTTTTCCTGGGCTTCACCCCCAACCACCACTGCCGGAGTCCTGGAGTGGCCGAGCTGAGCCAGCGATGTGGCTGGAGCCCAGCAGAGGAGCTGAACTACACCGTGCCGGGCCTGGGGTCTGCGGGTGAGGTCTCCTTCCTCAGCCAGTGCATGAGGTATGAGGTGGACTGGAACCAGAGCACCCTTGACTGTGTGGACCCACTGTCCAGCCTGGCTGCCAACAGGAGCCACTTGCCACTGAGCCCCTGCGAGCATGGCTGGGTGTACGACACTCCCGGCTCC…
ENSMUSG00000016253	Nelfcd	0.234337	negative elongation factor complex member C/D, Th1l [Source:MGI Symbol;Acc:MGI:1926424]	ATGGCGGGTCCGGCGCCGGGTACAATTATGGGAGAAGACTACTTCGGGAATGCCTCAGAGTGGGGCGAAGAGGCAGACGGCGGCCAGCATCAGGAAGATGATTCCGGAGAAGGAGAGGACGATGCTGAGGTGCAGCAGGAATGCCTGCATAAGTTTTCCACCCGGGACTACATCATGGAGCCCTCCATCTTCAACACTCTGAAGAGGTATTTCCAGGCAGGAGGGTCTCCAGAAAACGTCATCCAGCTCTTATCTGAGAACTACACGGCAGTGGCCCAGACAGTGAACCTGCTGGCTGAGTGGCTCATTCAGACAGGCGTTGAGCCTGTGCAGGTGCAGGAGACTGTGGAAAACCACTTGAAGAGTTTGCTGATCAAGCACTTCGACCCTCGGAAAGCA…
ENSMUSG00000027380	Acoxl	0.222852	acyl-Coenzyme A oxidase-like [Source:MGI Symbol;Acc:MGI:1921371]	ATGACAGGATGGAGTGGACTGTTTATAGAAGTCCCTCTGTATAGATTGGCATCCAAAGTGTGCTGTCATCTGCGGGGACCACAGGGATTTCTTCAGAGAGCCTGCCAGGGAGTGTGTTGTCTGCCAAGGGACTCCAGAGCAGCTGGAATCATGGAAGAAAAAAGGAAGAGCTTCATCAGCCAAATCCTTATCCTGGGAGAAGTGCTCTGCATGGTGGATGTGTCCATGTCTATAAAGTGTGGAATCCTTTTTTTGTTATTTGGTGGTGCAATCAGCAATCTTGGAAGTCCTGAACATGTTACCAAGTGGTTTTGGCCACTCAAGGAGCAGAAGTATACTGGGATGTTTGCAATGACTGAGAGGGGCCATGGGAGCAACGTGAGAGGGATCCAGACTGAG…
ENSMUSG00000000708	Kat2b	0.10777	K(lysine) acetyltransferase 2B [Source:MGI Symbol;Acc:MGI:1343094]	ATGGCCGAGGCTGGCGGGGCCGGGTCCCCAGCACTGCCTCCCGCGCCCCCGCACGGTTCCCCCCGGACCCTGGCCACCGCTGCCGGGAGCTCTGCTTCCTGCGGGCCAGCGACCGCGGTGGCCGCGGCGGGCACGGCCGAGGGACCGGGAGGAGGCGGCTCGGCCCGGATCGCCGTGAAGAAGGCGCAGTTGCGCTCTGCTCCGCGGGCGAAGAAGCTGGAGAAACTCGGCGTGTACTCCGCCTGCAAGGCAGAGGAGTCCTGTAAATGCAATGGCTGGAAGAACCCTAACCCCTCTCCTACTCCACCAAGAGGAGACCTCCAGCAGATAATTGTCAGTTTGACAGAATCCTGTCGAAGCTGTAGCCATGCCCTTGCTGCTCACGTTTCTCACTTGGAG…
ENSMUSG00000036959	Bcorl1	-0.53379	BCL6 co-repressor-like 1 [Source:MGI Symbol;Acc:MGI:2443910]	ATGATCTCTACAGCACCGCTCTACAGCGGCGTGCACAACTGGACCAGTTCTGACCGGATTCGCATGTGTGGCATCAACGAGGAGAGAAGAGCACCTCTTTCTGATGAGGAGTCCACGACAGGTGGCTGCCAGCACTTTGGATCTCAGGAGTTTTGTGTCAGCAGCAGTTTTTCCAAGGTGGAGCTCACGGCAGTTGGAAGTGGCAGCAATGCCCGGGGGACAAACCCAGATGGCAATACCACAGAAAAACTTGGGCACAGGTCAGAAGATCAGTCTGATGACCCTCAGCCAAAAATGGACTATGTTGGGAATCCAGCAGAGGCTGAGGGCCTCCTGGTGCCACTGAGCAGCCCGGGAGACGGGCTCAAGCTGCCCACTCCTGACAGCACTGAGGCCAGC…
ENSMUSG00000000792	Slc5a5	0.151856	solute carrier family 5 (sodium iodide symporter), member 5 [Source:MGI Symbol;Acc:MGI:2149330]	ATGGAGGGCGCGGAGGCAGGGGCCCGGGCCACCTTCGGCCCCTGGGACTACGGCGTGTTCGCGACCATGCTGCTGGTGTCCACGGGCATCGGTCTGTGGGTCGGCCTGGCCCGCGGCGGCCAGCGCAGCGCCGACGACTTCTTCACCGGGGGCCGGCAGCTGGCGGCAGTGCCTGTGGGGCTGTCGCTGGCCGCTAGCTTCATGTCGGCTGTGCAGGTGCTCGGGGTCCCCGCGGAGGCAGCGCGCTACGGTCTCAAGTTTCTGTGGATGTGCGTGGGCCAGTTGCTCAATTCGCTGCTCACAGCCTTGCTCTTCTTGCCGATCTTCTACCGCCTGGGCCTTACCAGCACCTACCAGTACCTAGAACTGCGCTTCAGCCGAGCGGTCCGGCTCTGCGGG…
ENSMUSG00000055385	Rnf212	-0.826904	ring finger protein 212 [Source:MGI Symbol;Acc:MGI:3645767]	ATGGCCAGCTGGGTGTTCTGTAATCGCTGTTTCCAGTCGCCGCACAGGAAGTCGTCCTTCAGCCTGACCAGCTGCGGGCACGTGTACTGCCACTCCTGCCTCCTCAAAGGTACAAAGAATGAATGCGTAATCTGTCAAGCTCCTTGTCAGACAGTTCTACTCTCAAAACATACAAACTCCAATATCCAGACATTCTTTCTGGGCATAGATGGTCTATGTAAGAAGTATTCCCAGGAGACCTCTCAGATTTCAGAATTTCAAGAAAAACACAGGAGGAGGTTAGTAGCTTTCTATCAAGAAAAGATTTCTCAGTTGGAGGAGTCCCTCAGAAAGTCAGTACTACAAATCAAGCAACTACAAAGTATGAGATCATCACAACAACCAGCTTTCAACAAAATC…
ENSMUSG00000037922	Bank1	-0.284184	B cell scaffold protein with ankyrin repeats 1 [Source:MGI Symbol;Acc:MGI:2442120]	ATGCTTCCTGTGGCTTCTGGCACTAGGGGTAGCACCCAGGATCTGTTCCAGGTTGGCCTAGCACCTCCAGGAAATGCAAAAGATATCCTGTTGCTATATGAAGAAGATGCTGAGGAATGGGCTCTATACTTGAGAGAAATATTTATGCGTGTTGTAGAAAGAGAAGCAATCCTGTTATATCCCTTGCACAGTTTTTCTTCTTCACATTTGGAAATGCTAAACTTCTATGCTTACAAATGTAAACTTCTGATAATATCCAATAGTCTACTTAAAGACCTGACGCCAAAGAAGTGTCAGTTTCTGGAGAAGATACTTCACTCAACAGGAAATGTAGTGACTTTGCTTTGTGGGATGGAGAGCTCAGATCCTTTCTATCAGTTATTAAGTATCCCCAGAAAG…
ENSMUSG00000030769	Slc5a11	0.447297	solute carrier family 5 (sodium/glucose cotransporter), member 11 [Source:MGI Symbol;Acc:MGI:1919316]	ATGGAGAGTGCCACCATCAGCCCTCAGCCCCCACAGTCTGACTCCCTGGAGGCCTTTCCCCAGAAGAGCATGGAGCCTGCAGACATCGCTGTCCTAGTTCTGTACTTCCTCTTTGTTCTGGCTGTTGGATTATGGTCCACAGTGAGGACCAAACGAGACACAGTGAAAGGCTACTTCCTGGCTGGAGGGGACATGGTGTGGTGGCCAGTGGGTGCATCCTTGTTCGCCAGCAATGTTGGAAGTGGACACTTCATTGGCCTCGCTGGGTCTGGTGCTGCTGTGGGCATTTCTGTCGCTGCCTATGAGCTTAATGGCTTGTTTTCTGTGCTGATGCTGGCCTGGGTCTTCCTTCCTATCTACATTGCTGGCCAGGTAACCACGATGCCAGAATATCTAAGG…
ENSMUSG00000031927	1700012B09Rik	0.0552446	RIKEN cDNA 1700012B09 gene [Source:MGI Symbol;Acc:MGI:1916575]	ATGAGGCGGCAGGAGGCGCTGGCAGGGACAGCCTCAGAGGCGGGCCGCGAAGGGGAGCAGCCTAGGCCGGCAGGGCTGGGGTGCCGCACCCGTGCTGAGCCTGGTGGCCCCCAAGAGTCTCGCCAACAATGGAAAACATTTCTATACTGTGAACCGCATAAGAGAATCAAGGAGGTTTTGGAAGAAGAACTTTCAATCAAGAGAGATGAATGCCATGTGAAAAGCCCACCTACAGTGGCCCTGGATGGAATCTGGAGCATTAGAAGGAATCTCCCTGTGGGAGGCACCATATCAGGACAGCAGAGCAGAAACAGCTCACTTCCACAAGCCAAGTACTACTCGAGGATAAGATGGACACATCTTTCCACAGAGATGGAACTTCATTCACCTAAAGTCTAA
ENSMUSG00000042182	Bend6	-0.0630229	BEN domain containing 6 [Source:MGI Symbol;Acc:MGI:2444572]	ATGCAGAAGATCTTGCAGACAGATGACATCACCGACAACCAAGTTCTTAGAAAAAGAAAGAGGAAACGGACAGAGACAGCAAACTCAGAAAATGCGAATAGTGCTCTGGAGAAAGCACAGAGAGACCCATATTCAGGAAATGCTTTCCTGCCTGGGGAGAGTTCCAGCGATGAGGAAACTCCCTTAATGGAACTGTCCAAGGAGGAACTTTGTAACAAAATCGAAAGCCTGAAAGAAAAACTAAGAAGCATCCGGAAGGAAAACAGCCGGCTTCGACAGTCTTTGGTCATGCTGCAAGTGTTACCTCAGGCAGTCACACAGTTTGAAGAACTGGTTGGAATGGCAGAGACCCTCCTTAAGAGTGGAGGAGCCGTGTCCACACCAGCGTCTACTCTCTGG…
ENSMUSG00000114755	Galr3	-0.353944	galanin receptor 3 [Source:MGI Symbol;Acc:MGI:1329003]	ATGGCTGACATCCAGAACATTTCGCTGGACAGCCCAGGGAGCGTAGGGGCTGTGGCAGTGCCGGTGGTCTTTGCCCTCATCTTCCTGTTGGGCATGGTGGGTAATGGGCTGGTGTTGGCCGTGCTTCTGCAGCCTGGCCCAAGTGCCTGGCAGGAACCGGGCAGTACCACGGATCTCTTCATCCTCAACTTGGCGGTGGCCGACCTTTGCTTCATCCTGTGCTGCGTGCCCTTCCAGGCGGCCATCTACACACTGGATGCCTGGCTCTTTGGGGCTTTCGTGTGCAAGACGGTACATCTGCTCATCTACCTCACCATGTATGCCAGCAGCTTCACCCTGGCGGCCGTCTCAGTGGATAGGTACCTGGCGGTGCGACACCCGCTGCGCTCCCGGGCCCTC…
ENSMUSG00000016552	Foxred2	-0.220997	FAD-dependent oxidoreductase domain containing 2 [Source:MGI Symbol;Acc:MGI:106315]	ATGGGTCCCTCGGGGCTGCTGGTGGCCCTAGCCTTGCACCTGGCAGTGTGTTCCCGTCCGCACCGGGACTACTGCGTCCTGGGCGCCGGTCCTGCGGGCCTGCAGATGGCCGCCTTCCTGCATCGAGCCGGCAGGGACTACGAGGTATTCGAACGCGAGTCCGCACCTGGCAGCTTCTTCACTCGCTACCCGCGCCACCGCAAGCTCATCAGCATCAACAAGCGGCACACGGGCAAGGCCAACGCCGAGTTCAACCTCCGCCACGACTGGAACTCGCTGCTCAGCGACGACCCACACCTGCTCTTCAGACACTACTCGCAGGCTTACTTCCCCGACGCCAGCGACATGGTGCGCTACCTGGGTGACTTCGCGCGGCGCCTGGGGCTCCATGTGTTATAC…
ENSMUSG00000006378	Gcat	0.779692	glycine C-acetyltransferase (2-amino-3-ketobutyrate-coenzyme A ligase) [Source:MGI Symbol;Acc:MGI:1349389]	ATGTGGGCCAGCTTCATGTGGCACGGGGCGCTGTCCCCTGGCCGCCGCGCACATTCAGCGCTGGCTCAGTTGCGCTGCATCCTGGACAGCGAACTGGAAGGGATCCGCGGAGCCGGCACCTGGAAGAGTGAGCGTGTGATCACGTCCCGCCAGGGACCGAGCATCCGCGTGGACGGCATCTCGGGAGGAATCCTCAACTTCTGTGCCAATAACTACCTGGGCCTGAGCAGCCACCCTGCAGTGATCCAGGCAGGTCTGCAGACTCTGGAGGAGTTTGGAGCTGGACTCAGTTCTACTCGATTTATCTGTGGGACCCAGAGCATCCATAAGAATCTAGAAGCCAAGATAGCCCACTTCCACCAGCGTGAGGACGCCATCCTCTATCCCAGCTGTTTCGAT…
ENSMUSG00000048562	Sp8	-1.44857	trans-acting transcription factor 8 [Source:MGI Symbol;Acc:MGI:2443471]	ATGCTTGCTGCTACCTGTAATAAGATCGGCAGCCCCAGCCCGTCTCCCTCCTCCCTGTCGGACAGCTCTTCTTCCTTCGGTAAAGGCTTCCACCCTTGGAAACGCTCCTCGTCTTCCTCCTCCGGCAGCTGCAACGTAGTGGGTTCCAGTCTCTCTAGCTTCGGTGTGTCGGGGGCCTCCCGGAACGGCGGCTCCTCCTCAGCCGCAGCGGCGGCAGCGGCGGCAGCAGCGGCGGCCGCAGCCCTGGTGTCCGACTCTTTTAGCTGCGGAGGCTCGCCCGGCTCCAGCGCCTTCTCTCTCACCTCCAGCAGCGCCGCCGCAGCGGCAGCAGCTGCGGCGGCTGCCGCTTCCAGCTCGCCCTTTGCCAACGACTACTCTGTGTTCCAGGCTCCGGGCGTC…
ENSMUSG00000020848	Doc2b	0.339883	double C2, beta [Source:MGI Symbol;Acc:MGI:1100497]	ATGACCCTCCGGCGGCGCGGGGAGAAGGCGACCATCAGCATCCAGGAGCATATGGCCATCGACGTGTGTCCCGGCCCCATTCGGCCTATCAAGCAGATCTCCGATTATTTTCCCCGCTTCCCGCGGGGCCTCCCCCCTACCGCCGCGCCCCGCGCCCCCGCGCCCCCGGACGCCCCCGCGCGCTCTCCCGCAGCCAGCGCCAGCCCCCGCAGCCCCTCCGACGGCGCCCGCGACGACGACGAAGATGTGGACCAGCTCTTCGGAGCCTACGGAGCCAGCCCAGGCCCCAGCCCCGGCCCCAGCCCCGCGAGGCCGCCCGCCAAGCCCCCCGAGGACGAGCCGGACGTCGACGGCTACGAGTCAGACGACTGCACCGCCCTGGGTACGCTGGACTTCAGT…
ENSMUSG00000024646	Cyb5a	0.92326	cytochrome b5 type A (microsomal) [Source:MGI Symbol;Acc:MGI:1926952]	ATGGCCGGGCAGTCAGACAAGGATGTGAAGTACTACACCCTGGAAGAGATTCAGAAGCACAAAGACAGCAAGAGCACCTGGGTGATCCTGCATCATAAGGTGTACGATCTGACCAAGTTTCTCGAAGAGCATCCTGGTGGAGAAGAAGTCCTAAGAGAGCAAGCTGGGGGTGATGCTACCGAGAATTTTGAGGACGTCGGGCACTCTACGGATGCACGAGAACTGTCCAAAACATACATCATCGGGGAACTCCATCCAGATGACAGATCAAAGATAGCCAAGCCTTCGGATACTCTTATCACTACTGTGGAGTCTAATTCCAGTTGGTGGACCAACTGGGTGATCCCAGCCATCTCAGCCCTGGCTGTAGCTCTGATGTATCGCCTCTACATGGCAGAA…
ENSMUSG00000025538	Sumf2	0.128896	sulfatase modifying factor 2 [Source:MGI Symbol;Acc:MGI:1915152]	ATGCGCTCTGAGTTCTGGTTCCCCAGCATGGGTTCCTTGCTCCCTCCGGTGTTGCTGCTGTGGCTCCTGTCCTGCCCCAGGCTTCAGCTAGGACATGCCCAGGATCCTGCCATGGTGCATCTGCCAGGTGGCCGGTTTCTGATGGGGACAGACGCTCCAGATGGCAGAGACGGTGAAGGGCCTGCCCGGGAAGTGACAGTAAAACCCTTTGCCATCGACATATTTCCAGTCACCAATAAAGACTTCAGGGAGTTTGTCAGGGAGAAGAAGTACCAGACTGAAGCCGAGGCATTCGGGTGGAGCTTCGTCTTTGAGGATTTTGTCTCCCCTGAGCTCAGAAAGCAAGAAAATCTGATGCCGGCTGTTCACTGGTGGCAGCCAGTGCCAAAGGCATTTTGG…
ENSMUSG00000078439	Smim24	0.506901	small integral membrane protein 24 [Source:MGI Symbol;Acc:MGI:1919523]	ATGGACACCTTGGGCAGGCTGCTGCTGCTGGCTACACTGTTCCTGACACCCGCTGAGGCCCAGCAGGCCTCAGAGCGCCGCCTGAAGCCTTGGCTAGTAGGCCTGGCTGCAGTAGTGGGCTTCCTGTTTATAGTCTTCATCCTCATGCTGGCCAATCGTGTCTGGTGCGCCAAAGGCAGAGCAGAGGATGAGGAGGCTACATTCAGAATGGAGCACATTATGAACGAGAACTCACAGCCAAGTAAAGCAGACAAGAAGCAGAAGAAGAAGGTGGACAGGAAGGGCGGACAGAGCAACGAGGCCTTGGAACTAGAGGAAAAGGAGTCCTCAGATGAGGAGAGAGGCAAGAAAACAGCTTTGTAA
ENSMUSG00000071719	Tmem28	-0.623924	transmembrane protein 28 [Source:MGI Symbol;Acc:MGI:3648377]	ATGTTCAGGGGCGCTTGGATGTGGCCCGGGAAAGACGCCGCCGCGCTGACTATCTGCTGCTGCTGCTGCTGCTGGGCTCCCAGGCAGAGCGACAAACCTTGCGCCGATTCGGAGCGGGCGCAGCGATGGCGACTGTCCCTGGCGTCCCTGCTCTTCTTCACCGTGCTGCTCGCTGACCATCTGTGGCTGTGCGCGGGGGCCCGGCCCCGGGCCAGGGAGCTGAGCAGCGCCATGCGGCCGCCCTGGGGGGCCGGCCGCGAGCGGCAGCCGGTACCTCCTCGCGCGGTGCTGCCGCCGCCGCCGCCGTCGCCTGGCGAGCCCAGCGCGTCCTCGGGCACCTGCGGCCCGCGATACAGCAACCTGACCAAAGCCGCCCCTGCAGCCGGCTCCGGGCCGGTC…
ENSMUSG00000095187	Olfr1381	-0.0368545	olfactory receptor 1381 [Source:MGI Symbol;Acc:MGI:3031215]	ATGGAATATTTGAACACCAGTTCAGAAGAGGGCTTCATTTTAGTGGGCTTCTCAGACTGGCCTCACCTAGAACCAACCCTTTTTGCTTTCATTTCTATTTTCTACTCTCTGACTCTCTTTGGCAACACCGTGATCATCATTCTGTCTCGACTGGACCTCCGCCTGCACACACCCATGTACTACTTCCTCTGCCACCTCTCCTTCCTGGACCTCTGCTACACCACCAGCACTGTGCCCCAGCTTCTGGTCAACCTCTCTGGACTTGACAGGACCATCAGCTTTGGAAGGTGTGTGGCCCAGCTCTGCATAGTGCTCTCACTGGGAGGAACTGAGTGTGTGCTTTTGGTGACAATGGCTATAGATCGCTATGCTGCTGTGTGTCGCCCACTCCACTACACA…
ENSMUSG00000020687	Cdc27	-0.524749	cell division cycle 27 [Source:MGI Symbol;Acc:MGI:102685]	ATGACGGTGCTGCAGGAACCTGTCCAGGCTGCTATATGGCAAGCGCTAAACCACTATGCTTACCGAGATGCAGTTTTCCTCGCAGAACGACTATATGCAGAAGTACATTCAGAAGAAGCCTTGTTTTTACTGGCAACCTGTTACTACCGCTCAGGAAAGGCTTATAAAGCATATAGACTCTTGAAAGGACACAGTTGTACCACCCCACAGTGTAAATACCTGCTTGCAAAATGTTGTGTTGACCTCAGCAAGCTTGCAGAAGGGGAACAGATCTTATCTGGTGGAGTGTTTAATAAGCAGAAAAGCCATGACGACCTTGTCACTGAGTTTGGAGATTCAGCTTGCTTCACTCTTTCCTTGTTGGGACATGTGTATTGCAAGACAGATCGGCTTGCCAAA…
ENSMUSG00000021975	Ints9	0.0708541	integrator complex subunit 9 [Source:MGI Symbol;Acc:MGI:1098533]	ATGCTCTGGGCTATAGAGATTAAACCGGAAGATCCTTCCCTGTCTTTAGAAGTGAAGAGACTGGTACTGAACAACCAAAAGTCCGATATGAAACTGTATTGCCTGTCAGGGCACCCAACTTTACCATGCAACGTACTCAAATTCAAATCCACTACTATTATGTTGGACTGTGGACTGGACATGACTTCCACCCTCAATTTCCTCCCTTTGCCTCTTGTTCAAAGCCCCAGGCTATCTAATCTTCCCGGATGGTCTCTAAAAGACGGAAATGCTTTTTTGGACAAGGAGCTAAAAGAGTGCTCCGGTCATGTATTTGTGGATTCTGTGCCTGAATTCTGCTTACCAGAGACCGAGCTAATAGACCTGTCTACAGTCGATGTGATCCTCATCTCTAACTAC…
ENSMUSG00000118591	AC147806.1	-0.0646907	novel protein	ATGAACTCGTCTTCTGAGCATTGCAATGTATCTGACTGGCTGAGACTAGAGGCAACCGTGAAGGCCTCTGTGTACGTGGTGGCTTTCTCAATCACCACATCTCTCACCATTGTCATTATCGCAATAGTGTCACAGAGTCTGCAGCTGAGGAAAGAGGTGCGGCTGGTCCTCCTCTGCCATCACCTGCTTTGTATCTCCTCCTACTGTGGCCTGGGGGTCGTCTTCCAAGGAATGGGGGCCTTACTGGCCAACAGCCCCCTCCTGCTGTGTTGGCTGGTATTTGGGGCGCAGCTAAGTGTGGGAGAAGGGATCCTCCTTACTCTGACCTTGATGGCTCTCAATACTTACCTCGCTATTTGTTATCCATTGAACTCTCCATCCTTTGTGGATTCTGCTAAG…
ENSMUSG00000107645	Olfr1380	0.00562838	olfactory receptor 1380 [Source:MGI Symbol;Acc:MGI:3031214]	ATGGAATATTTGAACACCAGTTCAGAAGAGGGCTTCATTTTAGTGGGCTTCTCAGACTGGCCTCACGTAGTACCCATCCTTTTTGCTTTCATTTCTATTTTCTACTCTCTGACTCTCTTTGGCAACACCGTGATCATCATCCTGTCTCAACTGGACCTCCGCCTGCACACACCCATGTACTACTTTCTCTGCCACCTCTCCTTCCTGGACCTCTGCTATACCGCCAGCACTGTGCCCCAGCTTCTGGTCAACCTCTCTGGACTTGACAGGACCATCAGCTTTGGAAGGTGTGTGGCCCAGCTCTGCATAGTGCTCTCACTGGGAGGAACTGAGTGTGTGCTTTTGGTGACAATGGCTATAGATCGCTATGCTGCTGTGTGTCACCCACTCCACTACACA…
ENSMUSG00000023829	Slc22a1	0.0135868	solute carrier family 22 (organic cation transporter), member 1 [Source:MGI Symbol;Acc:MGI:108111]	ATGCCCACCGTGGACGATGTCCTGGAGCACGTTGGAGAGTTTGGCTGGTTCCAGAAGCAAGCCTTCCTGTTGCTATGCCTGATCTCAGCTTCTTTAGCTCCCATCTACGTGGGCATCGTTTTCCTGGGCTTCACCCCCGACCACCACTGCCGGAGTCCTGGAGTGGCCGAGCTGAGCCAGCGGTGTGGCTGGAGCCCGGCAGAGGAGCTGAACTACACCGTGCCGGGCCTGGGGTCTGCGGGTGAGGCCTCCTTCCTCAGCCAATGCATGAAGTATGAGGTGGACTGGAACCAGAGCACCCTTGACTGTGTGGACCCACTGTCCAGCCTGGCTGCCAACAGGAGCCACTTGCCACTGAGCCCCTGCGAGCATGGCTGGGTGTACGACACTCCCGGCTCC…
ENSMUSG00000073758	Sh3d21	-0.20121	SH3 domain containing 21 [Source:MGI Symbol;Acc:MGI:1914188]	ATGGAGGTCCTGGTCCTGGCCAGATACCGAGCGCAGACGGAGGACGAGCTGAGTCTGGCTCCGGGGGACGTGATCCGGCAGGTGTGCGCGGGGCCCGCTCGGGGCTGGCTGCTTGGGGAGTTGCGGGGCCGCCGCGGTCGCTTCCCCAAGCGCCTGGTGCAGGAGATTCCGGAGGCCCTGCGGGGCGTCACCGAGTCCAGACCGCGCTTTCCGCGCCGTAGTCGCCGTCACCCCATCAACTCTCGGGACCCCCAAAGATGGTGCAGAGTGAACTTCAACTACAGCCCAGAGCAGGCAGACGAGCTGACGCTTCAAACTGGGGAGATTTTGGAAGTGATAAAGGAGATTGAGGACGGCTGGTGGCTGGGAGAGAAGAACGGGCAGTTGGGAGCCTTCCCA…
ENSMUSG00000038709	Txndc8	0.286795	thioredoxin domain containing 8 [Source:MGI Symbol;Acc:MGI:1914652]	ATGATGAATGGGACAGCTACGGTGATCCTCCACCTGAACCAACAGGAGAGGGTCAGCAGCAAGTCCCAGATGTTAATCATGGTGAAGAGGATTAAGAACATGAGTGAACTGAAAGAATTGTTCAGCGATGCTGGAAACAAGCTTGTGGTGGTAGAGTTTTCAGCAAAGTGGTGTGGCCCCTGCAAAACAATTGCTCCTGTTTTCCAGGCAATGTCTTTAAAATACCAAAATGTCACGTTTGCTCAGGTGGATGTGGACTCATCTAAGGAATTAGCTGAACATTGTGACATCACAATGCTACCCACATTCCAGATGTTCAAGTACACCCAAAAGGTCACTCCATTCTCAAGACTCAAAAGAGTACTGTGCTGCCTCAGAAGTGGACCGAAGAGCAAGATG…
ENSMUSG00000060988	Galnt13	-0.0344217	polypeptide N-acetylgalactosaminyltransferase 13 [Source:MGI Symbol;Acc:MGI:2139447]	ATGAGGAGATTTGTCTACTGCAAGGTGGTTCTGGCCACTTCTCTGATGTGGGTGCTTGTTGATGTCTTCTTACTCCTGTACTTCAGCGAGTGTAACAAGTGTGATGACAAGAAGGAGAGATCCCTGCTGCCTGCGCTGAGGGCTGTTATTTCAAGAAACCAAGAAGGTCCAGGAGAAATGGGAAAGGCTGTGCTTATTCCAAAAGATGACCAAGAGAAAATGAAAGAGTTGTTTAAAATCAATCAGTTTAACCTCATGGCCAGTGACTTGATCGCACTTAACCGAAGTCTGCCGGATGTGAGATTAGAAGGATGCAAGACTAAAGTCTACCCTGATGAACTTCCAAACACAAGTGTAGTCATTGTGTTCCATAATGAAGCTTGGAGCACTCTACTTAGA…
ENSMUSG00000031166	Wdr13	-0.388473	WD repeat domain 13 [Source:MGI Symbol;Acc:MGI:1914661]	ATGGCCGCGGTGTGGCAGCAAGTATTAGCAGTGGACGCGAGGTACAACGCCTACCGTACACCAACGTTTCCACAGTTTCGGACCCAGTATATCCGCCGGCGCAGCCAGCTGCTTCGGGAGAATGCCAAAGCTGGTCACCCCCCAGCATTGCGTCGGCAGTACCTGAGGCTACGGGGCCAGCTATTGGGCCAACGGTACGGGCCACTCTCAGAACCAGGCAGTGCTCGTGCCTATAGCAACAGCATTGTCCGCAGCAGCCGAACAACCCTTGATCGAATGGAGGACTTTGAAGATGACCCCAGAGCCCTGGGGGCTCGAGGACACCGCCGATCTGTCAGCCGAGGTTCCTACCAGCTGCAGGCACAAATGAACCGTGCAGTCTATGAGGACAGGCCTCCT…
ENSMUSG00000020673	Tpo	-0.0127713	thyroid peroxidase [Source:MGI Symbol;Acc:MGI:98813]	ATGAGAACACTTGGAGCTATGGCAATAATGCTGGTGGTTATGGGAACTGTAATTTTCCTCTCTTTTATCCTGAGAAGCAGAGACATCTTGTGTGGGAAGACCATGAAGTCCCATGTTATCAGTGCTGTGGAAACGAGCCAGCTCATGGTGGACCATGCAGTCTACAACACCATGAAAAGAAACCTCAAGAAAAGGGAAGTCCTTTCTCCAGCCCAGCTTCTCTCTTTCTTTAAGCTGCCCGAGTCCACCAGTGGGGCTATTTCCCGAGCAGCAGAGATTATGGAAACATCAATACAAGTCATGAAACGTGAACAGTCACAGTTCTCCACGGATGCCTTATCAGCAGACATTCTGGGCACAATTGCCAACCTGTCAGGATGCTTGCCTTTCATGCTGCCA…
ENSMUSG00000116378	Gcat	0.778279	glycine C-acetyltransferase (2-amino-3-ketobutyrate-coenzyme A ligase) [Source:MGI Symbol;Acc:MGI:1349389]	ATGTGGGCCAGCTTCATGTGGCACGGGGCGCTGTCCCCTGGCCGCCGCGCACATTCAGCGCTGGCTCAGTTGCGCTGCATCCTGGACAGCGAACTGGAAGGGATCCGCGGAGCCGGCACCTGGAAGAGTGAGCGTGTGATCACGTCCCGCCAGGGACCGAGCATCCGCGTGGACGGCATCTCGGGAGGAATCCTCAACTTCTGTGCCAATAACTACCTGGGCCTGAGCAGCCACCCTGCAGTGATCCAGGCAGGTCTGCAGACTCTGGAGGAGTTTGGAGCTGGACTCAGTTCTACTCGATTTATCTGTGGGACCCAGAGCATCCATAAGAATCTAGAAGCCAAGATAGCCCACTTCCACCAGCGTGAGGACGCCATCCTCTATCCCAGCTGTTTCGAT…
ENSMUSG00000031700	Gpt2	0.0992515	glutamic pyruvate transaminase (alanine aminotransferase) 2 [Source:MGI Symbol;Acc:MGI:1915391]	ATGCAGCGGGCAGCGGTGCTGGTGCGGCGGGGCTCCTGCCCCCGCGCCTCGGGCCCCTGGGGCCGTAGTCACAGCAGCGCTGCAGCCGAAGCCTCGGCGGCGCTCAAGGTGCGACCGGAGCGCAGCCCTCGAGACCGCATCCTCACCCTGGAGTCCATGAACCCGCAGGTGAAGGCGGTGGAGTACGCTGTGCGGGGACCCATCGTGCTCAAAGCCGGCGAGATCGAGATGGAGCTGCAGCGGGGTATCAAAAAACCATTCACTGAGGTAATCCGAGCCAACATTGGGGATGCCCATGCTATGGGCCAGCAGCCAATCACCTTCCTCCGTCAGGTGATGGCACTCTGCACCTACCCAAACCTACTAAACAGCCCCAGCTTCCCAGAAGACGCTAAGAAA…
ENSMUSG00000060260	Pwwp2b	-0.371995	PWWP domain containing 2B [Source:MGI Symbol;Acc:MGI:2142008]	ATGGAGCCGCGGGCCGGCTGCCGGTTGCCGGTGCGGGTGGAACAGGTCGTCAACGGCGCGCTGGTGGTCACCGTGAGCTGTGGCGAGCGCAGCTTCGCCGGAATCCTGCTGGATTGCACGAAAAAGTCTGGCCTCTTTGGCCTGTCTCCATCTACTCTACTGCCTCTGGCTGACAACTCCTCTGCCGTCAGCTGTCATGGCCAGGCTCCCGAGGAGGGAACTGGAGAAGTGATGCAGCTAGAGACAGGACCTCTGCATCCTCACCACAAAGACCCTGAGAAGGATCAGCCTCCCAAGACAGCTGTGTCTGAGCCGCCCCCACCTCTCATACCACCTGTGCCTGCCGGGAACCTGCCTCCCTTTCCACCATACTTTGAGGGTGCCCCCTTCCCTCACCCA…
ENSMUSG00000032741	Tpcn1	-0.0458259	two pore channel 1 [Source:MGI Symbol;Acc:MGI:2182472]	ATGGCTGTAAGTTTAGATGACGATGTGCCGCTCATCCTGACCTTGGACGAGGCTGAGAGTGCTCCGCTGCCTCCTTCGAACAGCCTGGGCCAAGAGCAGCTGCCCAGCAAAAATGGGGGCAGCCACAGCATCCACAACTCCCAGGTCCCCAGTCTGGTCTCCGGAGCGGACAGCCCCCCCTCCAGTCCCACCGGACACAACTGGGAGATGAATTATCAAGAGGCGGCAATCTACCTCCAGGAAGGTCAGAACAACGACAAGTTCTTCACCCACCCCAAGGATGCCAGAGCGCTGGCGGCCTACCTCTTCGTCCACAACCACTTCTTCTACATGATGGAGCTGCTCACGGCCCTGCTCCTGCTGCTGCTGTCGCTGTGCGAGTCCCCCGCTGTCCCCGTG…
ENSMUSG00000045744	Bricd5	-0.327764	BRICHOS domain containing 5 [Source:MGI Symbol;Acc:MGI:2441766]	ATGAAGCAAGGGCGCATCCACACTGAGAGCCTCAGGTCCAAGCCTGCTGAGGTGAAGACCAAACCCTGCCATAGGGGCTGGAGAGCAGCAGGCCTGCTGCTGCTGCTGACACTGCTCACTGCGGGGGCCGTGGCTGGGGGGCTTCTTGGCTTCATGTACAGCTCTCCCAAGCCGTTGCTGCAGATGCTCCGAAAGACCTTCCCGAGCTCCAGGGTACCCTGGCCCAACCAAACTACTCTAGTGGATGTGGCCCAGAACATGGCAACCATCGTGGTGACTCCGTTTCAGAGCAACCACAGCTGGGCTGTGCTGTTTGACGGGCAGAACGGCTACATCTGTTACCGCCCTGCAGAGCACCAAGCCTGCTTCCTCCGTCTGATGGAAGCCCAAGATTGGGAG…
ENSMUSG00000016256	Ctsz	0.127959	cathepsin Z [Source:MGI Symbol;Acc:MGI:1891190]	ATGGCGTCGTCGGGGTCGGTGCAGCAGCTGCCCCTGGTGCTGCTGATGTTGCTGTTGGCGAGTGCGGCACGGGCCAGACTCTACTTCCGCTCGGGCCAGACTTGCTACCATCCCATTCGCGGGGACCAGCTGGCTCTGCTGGGGCGCAGGACTTATCCTCGGCCGCATGAGTACCTGTCCCCAGCGGATCTCCCCAAGAATTGGGACTGGAGAAATGTGAACGGTGTCAACTATGCCAGCGTCACCAGGAACCAGCACATCCCACAGTACTGTGGTTCCTGCTGGGCCCACGGCAGCACCAGTGCCATGGCAGACCGAATCAACATCAAGAGGAAAGGTGCATGGCCCTCCATCCTGCTGTCCGTACAGAATGTCATTGACTGTGGCAATGCTGGCTCT…
ENSMUSG00000079583	Gm7073	-0.574091	predicted gene 7073 [Source:MGI Symbol;Acc:MGI:3779666]	ATGATCATAGCCTTCACCTTTACCTGTTTCTGTCTACTCCATTACAATTGTATGGTTGAGGAGGTCCAGCCACCAGGAGGGCTCAACAAAGAAAATATGGAAGCTATTTCATCCTGGGTATCCAAAGTATCAGAGTATCAACCTGATATGATAGTTGAGGACATTCTAGAAACTCAACCTCTGCTATTAAACGTAGACCAAACATCAGCGCCCTTATGTCCAGATAAACAGCCCATACCAAACAATACAGCAAAATCAATTCAGGCTTCAAGTCTAGAAAAGCCATGCATACCATCACCTAATGCACAAAAATCAACAAAATGCATAAATATAGAAAAGTCATCTACATCATGCAGTGCAAAATATTCAAATAGGCCATTAAAGTCAAATAGGCCAACT…
ENSMUSG00000021977	1700129C05Rik	-0.00296721	RIKEN cDNA 1700129C05 gene [Source:MGI Symbol;Acc:MGI:1915182]	ATGATGAGAAGGAAGCGGCCAAGGATTTTGGGAAGTCTACGCAATCCTGTTCCCCCTAAGGATCTTTCTCTGCCCTCTGATCAACCAAAAAACATTCATTTCTTCCCACCTCAGACTCCCATGCCTCAGCCTACCTTTCGTACCAACCCTCTTTTCGTTTTCTACCCTACCTCCTTCCCTGCCCTGAGGAACACTTCCTACTTCCCCACCTTAATGATTGCTATGCCCAGCTCCTCCTGTGTAAACAAACTTTCCTCTAAGCACCCCTCTTATTTCCAGACCCCTTCCTTCCTGTCTACCCTCATGTCTACCTCTTCTCCAAGAGCACTGCTGGATAGTTGCCTAGTTCCTCTTTCCCATCTGGAAACTAGCTACTTTCAGCCAGAGGAGCAAATCCTT…
ENSMUSG00000024091	Vapa	0.0558037	vesicle-associated membrane protein, associated protein A [Source:MGI Symbol;Acc:MGI:1353561]	ATGGCGTCCGCCTCCGGGGCCATGGCGAAGCACGAGCAGATCCTGGTCCTCGACCCTCCTTCAGACCTCAAATTCAAAGGCCCCTTCACAGATGTAGTCACTACAAATCTTAAATTGCAAAATCCATCGGATAGAAAAGTGTGTTTCAAAGTGAAGACTACAGCACCTCGCCGGTACTGTGTGCGGCCCAACAGTGGGATTATTGACCCGGGGTCAATTGTGACTGTTTCAGTAATGCTGCAACCCTTTGATTATGATCCGAATGAAAAGAGTAAACATAAGTTCATGGTACAGACAATTTTTGCTCCACCAAACATTTCAGATATGGAAGCTGTGTGGAAAGAAGCAAAACCTGATGAATTAATGGATTCTAAATTGAGATGTGTGTTTGAAATGCCG…
ENSMUSG00000039110	Mycbpap	-0.140485	MYCBP associated protein [Source:MGI Symbol;Acc:MGI:2388726]	ATGAAGGCCATCAAGAAGGAATCCCGTCTCAAAATGCCAACCAGCAAGATCCTGGAGAACGCAGAGAGCGTCAAAGAAAAGAAGCGGGCGAAGGCACCTGAACAGCCCACTCCCCCCATTCAGGAAGAGCCTGAGCCTGTCAGCAATGTCTTACAAGGAGATGACATTCTTGCCTTGGCCATTAAAAAGGAAGACTTGAGGAAGCAACATGTTCCTCAGTTTGAAGAAACAGGAGAAAAGCCTGTGGTCACACAGAAATTTATCATCCGTAAGCTCAAACCGAAAGACTCTAGCAAAAGGGTCTACCACTTGGTAGCACATCCTGCTACTCCAGATGCCGCCACCAAGCCTCTGGACTACTCCGGTCCTCATGACAGCTTCTTAAGCAGTGGCCAGATC…
ENSMUSG00000027611	Procr	-0.0864338	protein C receptor, endothelial [Source:MGI Symbol;Acc:MGI:104596]	ATGTTGACGAAGTTTCTGCCGCTACTGCTGCTGCTGCTGCCTGGCTGCGCCCTTTGTAACTCCGATGGCTCCCAAAGCCTGCATATGCTCCAGATCTCCTATTTCCAAGACAACCATCATGTGAGGCATCAGGGCAACGCCTCTCTGGGAAAACTCCTGACACACACGCTGGAAGGCCCCAGCCAAAACGTCACCATCCTCCAGCTACAGCCCTGGCAGGATCCGGAGAGCTGGGAGCGCACAGAGAGTGGCCTGCAGATCTATCTGACCCAGTTCGAAAGCCTGGTGAAGCTGGTATATCGCGAGCGCAAGGAGAACGTGTTCTTTCCTCTCACTGTTAGCTGCTCCCTGGGCTGCGAGCTGCCGGAGGAGGAGGAGGAGGGCTCTGAACCCCATGTC…
ENSMUSG00000078213	Btbd35f4	-0.35863	BTB domain containing 35, family member 4 [Source:MGI Symbol;Acc:MGI:3781925]	ATGGGGCTTTTAGTCAGCAGGGTCTTGAGATGCAGGGATTCCAGTCTGTTAGAGCCACAGCCAGAAGCCATAGCCGGAGCCAGCTACATTCCTGGCAGTCGCAAGCGAAAAAGAAACAGTTTGGAGGAGTTGGCAACAAGTTCTAATGTTCATGGACCTCAAAACCAGCGAATGTATCCACATCAAGTTCTCAACTACATCTACTGGAAAAGGGTTAAGATCTCATCTAATGATGCTTATCAAAACTTATTTTTGGACGGGCATGATAGCGACATTAAAATCCGTGCTCTGGGAAAAACATGGTGTTTACACAAAGTATTTTTATGTCAGTCAGGCTACTTTGCTAACATTCTCAAAGGTACTTGGAGAGAATCACACCATGGTGTTATAAATCTGATC…
ENSMUSG00000026623	Lpgat1	0.415909	lysophosphatidylglycerol acyltransferase 1 [Source:MGI Symbol;Acc:MGI:2446186]	ATGACCGCGACCCCCGGGCCAGGGACTCCCGCCGCCGCCGCCGCCGCCGGCCCTCGGCCCTGTCGCCGCTCGCCGCTCGCGCCCACTGAGAAAGACAGGACCGACGCCAATGTAAGAATGGCCGTGACCGTGGAAGAAGCTCCGTGGCTGGGCTGGATTGTAGCGAAAGCCCTGATGAGATTTGCCTTCATGGTCGCCAACAACCTGGTCGCTATTCCATCCTACATCTGCTATGTAATTATACTGCAGCCACTCCGAGTGCTGGACAGTAAGCGCTTCTGGTATATCGAAGGACTCATGTACAAATGGCTTTTAGGAATGGTGGCTTCCTGGGGCTGGTATGCTGGATACACAGTGATGGAATGGGGGGAAGATATTAAAGCAATCGCTAAAGATGAA…
ENSMUSG00000045128	Rpl18a	0.198615	ribosomal protein L18A [Source:MGI Symbol;Acc:MGI:1924058]	ATGAAGGCCTCGGGCACGCTTCGGGAGTACAAGGTGGTGGGGCGCTGCTTGCCAACCCCAAAATGCCACACACCACCACTGTACCGTATGCGAATCTTTGCACCCAACCATGTGGTGGCCAAGTCCCGCTTCTGGTACTTTGTGTCACAGCTGAAGAAGATGAAGAAGTCATCCGGGGAAATTGTGTACTGCGGACAGGTGTTTGAGAAGTCACCCCTGCGTGTGAAGAACTTTGGCATCTGGCTGCGCTATGACTCCCGCAGTGGCACACACAACATGTATCGGGAGTACAGGGACCTGACCACTGCTGGTGCAGTCACACAGTGCTACCGAGACATGGGTGCCCGACACCGTGCCCGTGCCCACTCCATCCAGATCATGAAGGTGGAAGAGATTGCA…
ENSMUSG00000026632	Tatdn3	-0.118447	TatD DNase domain containing 3 [Source:MGI Symbol;Acc:MGI:1916222]	ATGGGTTTGGGGTTAGTGGACTGTCACTGCCATCTCTCCGCCTCGGACTTTGACAACGATCTGGATGATGTGTTGGAGAAAGCCAGGAAGGCTAATGTCATGGCCCTTGTGGCAGTTGCTGAACATGCAGGAGAATTTGAAAGAATTATGCAGCTTTCAGAAAGGTATAATGGATTCGTCCTGCCATGTCTGGGAGTTCACCCAGTTCAAGAGCTTTCACCAGAAAAACCAAGAAGCGTGACATTAAAGGATTTGGATGTAGCTTTGCCTATTATTGAGAAGTACAAGGATCGCTTGTTGGCAATCGGAGAGGTGGGGCTAGACTTCACCCCCAGATATGCAGGCACTGATGAGGAGAAGGAAGAACAAAGACAAGTCCTAATCAGACAAGTGCAACTG…
ENSMUSG00000087075	Lbhd2	0.337618	LBH domain containing 2 [Source:MGI Symbol;Acc:MGI:2685744]	ATGAGCACCCCACAGCCAGCAGCACCAGAGAGCCCCACTGAGGGCCCCAGAGGCCCAGCAGGGAAGGCTGCGGTAGGTGTCCGGGAGAAGGGCCCTTGGCTCTGTCAGCGACTGCCCTCTATTGTGGTGGAACCCACTGAAGCGGGTGCTGTGGAAAGCGGGGAGCTGCGTTGGCCACCTGAGGGTACACAGAGAGGTACCCCTCAGATCCAGGCTGCTGCTGCTCCTTCCCCAAGTCCACCAGGGAAGGAAGCAGATGATGATGTCATCCAGGGTGCCAGCTCCGGGCACCAGGCATTCCCTGCTCCAGTAACAGATGCGGGTGTGGCAGGCTCTACTCTCTGA
ENSMUSG00000118483	Gm5945	-0.164559	predicted gene 5945 [Source:MGI Symbol;Acc:MGI:3646000]	ATGTTTATCAGCAAGAGAGCTGCAAGAAATAGGACCCTTGCTGGTTTCCACATATTTGATGCCAGCATGGTCCTGCTAAACAAGTCTGCCAATCACCAAATAAGAGGTTTCACTTTAGCTACAATAGCACGCATAATGTGCAATACCTCTATGGCCCTTCCAGAATGGCGAAATTGCTACTTGAACAACTCCATGCTTTCCTACCCAAGTCTGGCTTTTGTGAATATTTGGGAGGCCTACATCTGCCACCACAACCACAACTCAAGCCACCTGAGAGATTGCCATTACTACACCTGCCATAACAACCTTGTTCCTTTGGATATCCGGGTATCTCAAATTCTGCTCCTGGTTGCAAACGTTGTTGGTCTGGTTGGGACAGTTTGTTCTGTCTTTGCTCTA…
ENSMUSG00000022864	D16Ertd472e	-0.792174	DNA segment, Chr 16, ERATO Doi 472, expressed [Source:MGI Symbol;Acc:MGI:1196400]	ATGAACGAAGAGGAGCAGTTTGTAAGCATTGACTTGAATGATGACAACATTTGCAGTGTTTGTAAACTGGGAACAGACAAAGACACGCTCTCCTTCTGCCACATTTGCTTCGAGCTAAATCTCGAGGGAGTGCCAAAGTCGAATCTTTTACACACCAAATCAGTGAGAGGCCATAAAGACTGCTTTGAAAAATACCATTTAATAGCAAACCAGGATTGTTCTCGTTCCAAGCTTTCCAAAAGTACTTATGAAGGAGTTAAAACCATCGTGAGTAAGAAGATAAACTGGATTGTGCAGTATGCCCAAAATAAAAATCTGGATTTGGAGTCCGAGTGTTCCAAAACTTCCCAGCATCCCCTGTTGAATTTCAGGCATAAGCCAGAGAAGAAATTGCTCCCA…
ENSMUSG00000024142	Mlst8	0.301831	MTOR associated protein, LST8 homolog (S. cerevisiae) [Source:MGI Symbol;Acc:MGI:1929514]	ATGAATACCACCCCAGGCACAGTGGGCAGTGACCCTGTCATCTTAGCAACTGCAGGCTATGACCACACGGTGCGCTTTTGGCAGGCTCACAGTGGAATCTGCACTCGAACAGTGCAGCATCAGGACTCTCAGGTAAATGCATTGGAGATTACTCCGGACCGAAGCATGATTGCTGCTGCAGGTTACCAACATATCCGCATGTATGATCTCAACTCCAATAACCCCAACCCCATCATCAGTTATGACGGAGTCAGTAAGAACATTGCATCAGTGGGCTTTCACGAGGATGGTCGCTGGATGTATACAGGTGGCGAGGACTGCACAGCTCGCATCTGGGACCTCAGGTCCCGGAACTTGCAGTGTCAGCGTATCTTCCAGGTGAACGCACCCATTAATTGC…
ENSMUSG00000001228	Uhrf1	-0.105753	ubiquitin-like, containing PHD and RING finger domains, 1 [Source:MGI Symbol;Acc:MGI:1338889]	ATGTGGATCCAGGTTCGAACTATGGATGGGAAGGAGACCCACACCGTGAACTCTCTGTCCAGGTTGACCAAGGTGCAGGAGCTGAGGAAAAAGATTGAGGAAGTGTTTCACGTGGAACCCCAACTACAGAGACTCTTTTATAGGGGCAAACAGATGGAGGATGGCCACACACTCTTCGATTATGATGTGCGCCTCAATGACACAATCCAGCTGCTCGTGCGCCAGAGTCTGGCACTGCCTCTCAGTACAAAAGAACGGGACTCGGAGCTCTCAGACTCTGACTCTGGCTATGGTGTGGGTCACAGTGAATCAGACAAGTCGTCCACGCATGGTGAAGGGGCAGCTGAAGCGGATGACAAGACTGTGTGGGAGGACACGGACCTGGGGCTGTACAAGGTC…
ENSMUSG00000025900	Rp1	-0.847822	retinitis pigmentosa 1 (human) [Source:MGI Symbol;Acc:MGI:1341105]	ATGAGTGACACACCTTCTACTAGTTTCTCCATGATTCATCTGACTTCTGAAGGTCAAGTTCCTTCCCCTCGCCATTCAAATATCACTCATCCTGTAGTGGCTAAACGCATCAGTTTCTATAAGAGTGGAGACCCACAGTTTGGCGGCGTTCGGGTGGTGGTCAACCCTCGTTCCTTTAAGACTTTTGACGCTCTGCTGGACAGTTTATCCAGGAAGGTACCCCTGCCCTTTGGGGTAAGGAACATCAGCACGCCCCGTGGACGACACAGCATCACCAGGCTGGAGGAGCTAGAGGACGGCAAGTCTTATGTGTGCTCCCACAATAAGAAGGTGCTGCCAGTTGACCTGGACAAGGCCCGCAGGCGCCCTCGGCCCTGGCTGAGTAGTCGCTCCATAAGC…
ENSMUSG00000024215	Spdef	-0.2204	SAM pointed domain containing ets transcription factor [Source:MGI Symbol;Acc:MGI:1353422]	ATGGGCAGTGCCAGCCCAGGCCTGAGCAACGTGTCCCCCGGTTGCCTGCTACTGTTCCCAGATGTGGCACCACGAACAGGGACGGAGAAGGCAGCATCAGGAGCAATGGGCCCTGAGAAGCAGGAATGGAGTCCTAGTCCACCCGCCACCCCTGAGCAGGGCCTGTCTGCTTTCTACCTCTCTTACTTTAACATGTATCCCGACGATAGCAGCTGGGTCGCCAAAGTCCCCGAGGCCCGTGCCGGGGAGGACCACCCGGAGGAGCCCGAGCAGTGTCCCGTCATTGACAGCCAGGCCTCTGGGAGCACGTTGGATGAGCACTCGCTAGAGCAGGTGCAATCGATGGTTGTGGGCGAGGTCCTGAAAGATATTGAGACGGCCTGCAAGCTTCTGAACATC…
ENSMUSG00000000957	Mmp14	0.422638	matrix metallopeptidase 14 (membrane-inserted) [Source:MGI Symbol;Acc:MGI:101900]	ATGTCTCCCGCCCCTCGACCCTCCCGCAGCCTCCTGCTCCCCCTGCTCACGCTTGGCACGGCGCTCGCCTCCCTCGGCTGGGCCCAAGGCAGCAACTTCAGCCCCGAAGCCTGGCTGCAGCAGTATGGCTACCTACCTCCAGGGGACCTGCGTACCCACACACAACGCTCACCCCAGTCACTCTCAGCTGCCATTGCCGCCATGCAAAAGTTCTATGGTTTACAAGTGACAGGCAAGGCTGATTTGGCAACCATGATGGCCATGAGGCGCCCTCGCTGTGGTGTTCCGGATAAGTTTGGGACTGAGATCAAGGCCAATGTTCGGAGGAAGCGCTATGCCATTCAGGGCCTCAAGTGGCAGCATAATGAGATCACTTTCTGCATTCAGAATTACACCCCT…
ENSMUSG00000059475	Zfp426	-1.193	zinc finger protein 426 [Source:MGI Symbol;Acc:MGI:1920248]	ATGGACTTCCTGTTTCCACTTCCTAAGTGCTGGGATTCCAGGATGGCAGCTCCTGCTTCGTCCCATGGTCCTTCAGAGGACTCAGGCTGCCTTCAGGAACGAAAAATAGCAGCAGAAATGATGTTGGTTGATTGCCTGACAGATGATCAGGAGTTAGTGAGCTTTGAGGATGTGATTGTGGACTTTACCCAAGAGGAGTGGAGCTCACTGAACCCAGATCAGAGGAACCTCTACAGAGATGTGATGCTGGAGAACTACCAGAACCTGGCCACAGTAGGGTATCAGCTCATCAAACCCAGTTTGATCTCTTGGTTGGAACAAGAAGAGTTTAGTAAAGGTCAGAAGATAGTTTTCCCAGAATGGAAATTACAGCTCGAAACCAAATGTTCAGCGTTCCAG…
ENSMUSG00000054520	Sh3bp2	-0.398417	SH3-domain binding protein 2 [Source:MGI Symbol;Acc:MGI:1346349]	ATGGCGGGCTCAGGGTCGCGGCCGCGGAGCTGGGGCTGGCGAGAGACAGGCTCCAGGGACGAGGCTGCGGCCGGTGGGCCCACCTCGGGACCCTGTCGCTGCTCACAGGGAAGGCGGGCGCTGGCCGCCCCCCGGAAGCCGGCTGTGCCCGCCGCGTGGACACCCTTCATGGCGGCTGAGGAGATGCAGTGGCCTGTCCCCATGAAGGCCATTGGTGCCCAGAATTTGCTGACCATGCCTGGTGGTGTGGCGAAGGCTGGTTACCTGCATAAGAAGGGTGGCACCCAACTGCAGCTGCTCAAATGGCCCCTCCGCTTTGTGATCATCCACAAGCGCTGCATCTACTACTTCAAGAGCAGCACATCTGCCTCCCCACAGGGTGCCTTCTCACTGAGTGGC…
ENSMUSG00000022403	St13	0.381857	suppression of tumorigenicity 13 [Source:MGI Symbol;Acc:MGI:1917606]	ATGGATCCCCGCAAAGTGAGCGAGCTTCGGGCCTTCGTGAAGATGTGTAGGCAGGACCCGAGCGTCCTGCACACCGAGGAAATGCGCTTCCTGAGGGAGTGGGTGGAGAGCATGGGGGGGAAAGTACCACCTGCTACTCATAAAGCTAAGTCAGAAGAAAACACCAAGGAAGAAAAAAGAGACAAGACGACAGAGGAAAACATAAAGACAGAGGAGCTATCAAGCGAGGAGAGCGATCTAGAAATTGACAATGAAGGTGTAATTGAACCAGACACTGATGCCCCTCAGGAAATGGGAGATGAAAATGCAGAGATAACCGAGGAGATGATGGATGAAGCAAATGAGAAGAAGGGGGCTGCCATTGAAGCCCTAAATGATGGTGAGCTCCAGAAAGCCATT…
ENSMUSG00000096630	Vmn2r26	-0.131151	vomeronasal 2, receptor 26 [Source:MGI Symbol;Acc:MGI:2678394]	ATGAAATTACTCACTGCTTTCTCTCCCCTAGTTGTTCTCATTTTATTCCAGGAACAAATTTCTTGTTACTACTTAACTAAATATGCTTCTTCTGGCTACTATCAAGATGCAGATTTTGTTATTGGAGGACTCTTTTCCCTTAGAGTGACTGATGGAGATACATTTATAAGTAGATCTGGCGTTGAAGATACAAGCCATATAGCAGAATATGTTTTTGCGGATCTCATTAAATATTATCAGCACATTTTAGCAATGGTTTTTGCTATAGAAAAAATCAACAAGGACCCAAATATTCTATTCAACAAGTCCCTGGGATTCTTTCTCTTCAATGTCAACTTCATTGAGATGAAGGCTGCGGAAGGTTCTATGGCTTTGCTCTCAGGAGAGAGCCCCCCAATT…
ENSMUSG00000092077	Olfr101	0.265495	olfactory receptor 101 [Source:MGI Symbol;Acc:MGI:2177484]	ATGTCTAATCAAACCTCAGTCACTGAATTTCTCCTCCTGGGAGTAACAGATATACAAGAATTAAACCCTATTCTCTTTGTGATTTTCTTCACCATCTACTTTATCAATATAACTGGAAATGGAGCCATCCTGATGATTGTCATCTTGGACCCAAGACTCCACTCACCTATGTATTTCTTCCTGGGAAACCTAGCATGTCTAGATATCTCCTATTCTACTGTAACAGTGCCAAAGCTGTTGCAGAACCTCCTCTCCACAAGCAAAGCTATTTCCTTCTTGGGATGCATAACTCAGCTTCATTTCTTCCACTTCCTGGGTAGCACTGAGACCATGCTGCTGCCAGTGATGGCATTTGACCGCTTTGTGGCTATCTGCAGACCACTCCACTATTCTGTGATC…
ENSMUSG00000002007	Srpk3	-0.0524737	serine/arginine-rich protein specific kinase 3 [Source:MGI Symbol;Acc:MGI:1891338]	ATGAGTGCCAATGCCGGTGGTAGTGGTAGTGTGGATTGTGGCGGCAGCAGCAGCAGCTCTCAGACTTCCTGTGGGCCTGAGTCCTCAGGCTCTGAATTAACTCCAGCCACACCAGCACCTCGTTTGCTGCAGGGACTCCTGGGCTCTGATGATGAGGAACAGGAAGACCCTAAGGACTATTGCAAGGGTGGTTACTACCCAGTGAAGATCGGTGATTTGTTCAATGGGCGGTACCATGTGGTGCGAAAGCTAGGCTGGGGCCATTTCTCTACAGTCTGGCTCTGCTGGGATATTCAGCGCAAGCGCTTTGTGGCCCTGAAAGTGGTGAAGAGTGCAGGACATTACACTGAGACAGCCGTGGATGAGATCAAGCTCCTGAAATGTGTCAGGGACAGTGAC…
ENSMUSG00000044034	Npb	-0.520536	neuropeptide B [Source:MGI Symbol;Acc:MGI:2387153]	ATGGCCCGGTGTAGGACGCTGGTGGCCGCTGCCCTGGCGCTGCTCCTGCCGCCAGCCCTCGCGTGGTACAAGCCCGCGGCGGGACCCCACCACTACTCGGTGGGCCGCGCCTCGGGGCTACTGTCGAGTTTCCACAGGTTCCCGTCCACGCGACGCTCCGAGTCTCCAGCACTCCGGGTGGGAACCGGACCTCTGCGCAATTTAGAGATGCGCCCCAGCGTAAGGAGCCTTGCCCTGTGTGTCAAAGATGTGACCCCGAACCTGCAGAGCTGCCAGCGGCAACTCAACAGCCGAGGGACTTTCCAGTGTAAAGCGGACGTCTTCTTGTCGCTGCACGAGACTGATTGCCAGAGCACCTGA
ENSMUSG00000029403	Cdkl2	-0.203516	cyclin-dependent kinase-like 2 (CDC2-related kinase) [Source:MGI Symbol;Acc:MGI:1858227]	ATGGAGAAGTACGAGAACCTAGGATTGGTTGGAGAGGGGAGTTACGGAATGGTGATGAAGTGTAGGAACAAAGACAGTGGAAGAATTGTGGCCATTAAGAAGTTCCTAGAAAGTGACGATGATAAAATGGTTAAGAAGATCGCAATGCGAGAGATCAAGTTACTAAAGCAACTGCGGCATGAAAATTTGGTGAATCTGTTGGAAGTATGTAAGAAAAAAAAACGTTGGTACCTAGTCTTTGAATTTGTTGACCACACGATTCTTGATGACTTGAAACTCTTTCCAAATGGACTAGACTATCAAGTAGTTCAAAAATATTTGTTTCAGATTATTAATGGAATTGGATTTTGCCACAGTCACAATATCATACACAGAGATATAAAGCCTGAGAATATATTA…
ENSMUSG00000053868	Gm5142	-0.220605	predicted gene 5142 [Source:MGI Symbol;Acc:MGI:3647352]	ATGAGAAGGAGGCAGCCAAGGGCTTTGGGAAGTCTTCGCAACCCGTTTCCTCCCCAGGCTTCCCCACTGTATGTTTTTCCCACCAGTGTTCACCTCATCCCTTCTCAGCAGACCATCTTTCATCCTGCTGTTCAAGTCAACCCTCTTTCTGTTTTCTACCCTACCACATTCCCTTCTCTGAGGAACACTTCCTACTTCCCCACTTTCATGATGGCCATGCCCAGCTCCTCCTGTCTATCCAAAATTTCCTCCAACTGCCCTGTTCTCTCTGCATCCCCTTCACATTTGTCTACCCTCATGACTACCTCTCCCAAGAAAGCACCGATGGATAGATACCTCCTTTCTGTTTCGCGTCTGAGGCCTTCAGCCAGCCAGGCCAACCAGAGGAACCTGAAATGC…
ENSMUSG00000021610	Clptm1l	0.302603	CLPTM1-like [Source:MGI Symbol;Acc:MGI:2442892]	ATGTGGAGCGGCCGCAGCTCTTTTACCAGCTTGGTGGTGGGCGTGTTCCTGGTGTACGTGGTGCATACCTGCTGGGTCATGTACGGTATCGTCTATACCCGTCCGTGCTCGGGTGACTCCAACTGCATCCAGCCCTATCTGGCCCTGCGGCCCAAACTGCAGCTGAGTGTTTACACCACCACACGGTCCAGCCTTGGTGCAGAGAACAATGTGGACCTGATCTTGAACGTGGAAGACTTTGATGTGGATTCCAAATTTGAAAGGACAGTTAATGTTTCTGTACCAAAGAAAACAAGAAACAATGGGACGCTGTATGCATATATTTTCCTACATCATGCTGGGATTCTACCCTGGCAAGATGGGAAACAGGTACATGTGGTCAGTACTCTGACTACCTAC…
ENSMUSG00000062372	Otof	0.235189	otoferlin [Source:MGI Symbol;Acc:MGI:1891247]	ATGGCCCTGATTGTTCACCTCAAGACTGTCTCAGAGCTCCGAGGCAAAGGTGACCGGATTGCCAAAGTCACTTTCCGAGGGCAGTCTTTCTACTCCCGGGTCCTGGAGAACTGCGAGGGTGTGGCTGACTTTGATGAGACGTTCCGGTGGCCAGTGGCCAGCAGCATCGACCGGAATGAAGTGTTGGAGATTCAGATTTTCAACTACAGCAAAGTCTTCAGCAACAAGCTGATAGGGACCTTCTGCATGGTGCTGCAGAAAGTGGTGGAGGAGAATCGGGTAGAGGTGACCGACACGCTGATGGATGACAGCAATGCTATCATCAAGACCAGCCTGAGCATGGAGGTCCGGTATCAGGCCACAGATGGCACTGTGGGCCCCTGGGATGATGGAGACTTC…
ENSMUSG00000038765	Lmx1b	-0.200172	LIM homeobox transcription factor 1 beta [Source:MGI Symbol;Acc:MGI:1100513]	ATGGATATAGCAACAGGTCCCGAGTCGCTGGAGAGGTGCTTCCCTCGCGGGCAGACGGACTGCGCCAAGATGTTGGACGGCATCAAGATGTTGGACGGCATCAAGATGGAGGAGCACGCCCTTCGCCCCGGGCCCGCCACCCTGGGGGTGCTGCTGGGCTCCGACTGCCCGCATCCCGCCGTCTGCGAGGGCTGCCAGCGGCCCATCTCCGACCGCTTCCTGATGCGAGTCAACGAGTCGTCCTGGCACGAGGAGTGTTTGCAGTGCGCGGCATGTCAGCAAGCCCTCACCACCAGCTGCTACTTCCGGGATCGGAAACTGTACTGCAAACAAGACTACCAACAGCTCTTCGCGGCAAAGTGCAGCGGCTGCATGGAGAAGATCGCCCCTACCGAGTTC…
ENSMUSG00000039067	Psmd7	0.472641	proteasome (prosome, macropain) 26S subunit, non-ATPase, 7 [Source:MGI Symbol;Acc:MGI:1351511]	ATGCCGGAGCTGGCGGTGCAGAAGGTGGTGGTTCACCCCCTGGTGCTGCTCAGTGTGGTGGATCATTTCAACCGAATTGGCAAGGTTGGAAACCAGAAGCGGGTAGTTGGTGTGCTTTTGGGATCATGGCAAAAGAAAGTACTTGATGTATCCAACAGTTTTGCAGTACCTTTTGATGAAGATGACAAAGATGATTCTGTCTGGTTTTTAGACCATGATTATTTGGAAAACATGTATGGGATGTTCAAGAAGGTCAATGCCAGAGAAAGGATAGTTGGGTGGTACCACACAGGCCCCAAACTGCACAAGAATGATATCGCCATCAATGAACTCATGAAGAGATACTGCCCCAACTCAGTATTGGTCATTATCGACGTGAAGCCAAAGGACCTAGGACTT…
ENSMUSG00000025537	Phkg1	0.181197	phosphorylase kinase gamma 1 [Source:MGI Symbol;Acc:MGI:97579]	ATGACCCGGGATGACGCCCTCCCTGACTCGCATTCTGCACAGACTTTCTACGAGAACTATGAGCCCAAGGAGATCCTGGGCAGGGGAGTCAGCAGTGTGGTCAGGCGCTGCATCCACAAACCCACATGCCAGGAATACGCAGTGAAAATCATTGACATCACCGGAGGAGGAAGCTTTAGCTCTGAGGAGGTACAGGAGCTTCGGGAAGCCACCCTGAAGGAGGTGGACATCCTGCAGAAGGTCTCGGGACACCCCAACATCATACAGCTGAAGGACACTTACGAGACCAACACTTTCTTCTTCTTGGTATTTGATCTGATGAAGAGAGGGGAACTCTTTGACTATCTCACTGAGAAGGTCACCTTAACCGAGAAGGAAACCAGAAAGATCATGCGGGCC…
ENSMUSG00000091531	Olfr102	0.100554	olfactory receptor 102 [Source:MGI Symbol;Acc:MGI:2177485]	ATGTCTAATCAAACCTCAGTCACTGAATTTCTCCTCCTGGGAGTAACAGATATACAAGAATTAAACCCTATTCTCTTTGTGGTTTTCTTCACAATCTACTTTGTCAATATAACTGGGAATGGAGCCATCCTGATGATTGTCATCTTGGACCCAAGACTCCACTCACCTATGTATTTCTTCCTGGGAAACCTAGCATGTCTAGATATCTGCTTCTCCACTGTGACACTGCCAAAGATGCTGCAGAACCTCCTCTCCACAAGCAAAGCAATTTCCTTCTTGGGATGCATAACTCAGCTCCATTTCTTCCACTTCCTGGGTAGCACTGAGGCCATGCTGCTGCCAGTGATGGCATTTGACCGCTTTGTGGCTATCTGCAGACCACTCCACTATTCTGTGATC…
ENSMUSG00000026496	Parp1	0.230794	poly (ADP-ribose) polymerase family, member 1 [Source:MGI Symbol;Acc:MGI:1340806]	ATGGCGGAGGCCTCGGAGAGGCTTTATCGAGTGGAGTACGCGAAGAGCGGGCGCGCCTCTTGCAAGAAATGCAGCGAGAGTATTCCCAAGGACTCCCTCCGCATGGCCATCATGGTGCAGTCACCCATGTTCGATGGGAAAGTCCCACACTGGTACCACTTCTCCTGCTTCTGGAAGGTGGGCCACTCCATCCGGCAGCCTGATGTTGAGGTGGATGGCTTCTCTGAGCTGCGCTGGGATGATCAGCAGAAGGTCAAGAAGACGGCCGAGGCTGGAGGCGTGGCAGGCAAAGGCCAGGATGGAAGTGGCGGCAAGGCGGAGAAGACATTGGGTGACTTTTTAGCGGAGTACGCCAAGTCCAACAGGAGCATGTGCAAGGGCTGCCTGGAGAAGATAGAG…
ENSMUSG00000053411	Cbx7	-0.237897	chromobox 7 [Source:MGI Symbol;Acc:MGI:1196439]	ATGGAGCTGTCAGCCATAGGCGAGCAGGTGTTTGCGGTGGAGAGCATCCGGAAGAAGCGCGTGCGGAAGGGCAAAGTTGAATATCTGGTGAAGTGGAAAGGATGGCCCCCCAAGTATAGCACCTGGGAGCCAGAGGAGCACATCTTGGACCCTCGCCTTGTCATGGCCTACGAGGAGAAGGAGGAGAGAGACCGAGCCTCGGGGTATAGGAAGAGAGGTCCGAAACCCAGGCGGCTTCTGCTACAGCGGCTGTACAGCATGGACCTGCGGAGCTCCCACAAAGCCAAGGGCAATGAGAAGCTCTGCTTCTCTCTGGCGCGCCCGCTCCGCAGCGGGAGCCCCATGGGGGTGGTCAAGGCAGGGGTCGCTGAGCTGGTGGAGAAGGGCCCCTTGGTGCCC…
ENSMUSG00000117338	Gm49804	0.188484	predicted gene, 49804 [Source:MGI Symbol;Acc:MGI:6270466]	ATGTTGATGCCTAAGAAGAATCGGATTGCCATCTACGAACTCCTTTTTAAGGAGGGCGTGATGGTCGCCAAAAAGGATGTCCACATGCCTAAGCACCCGGAGCTGGCAGACAAAAATGTGCCCAACCTTCATGTAATGAAGGCCATGCAGTCTCTCAAGTCTCGAGGCTACGTGAAGGAACAGTTTGCTTGGAGACATTTCTACTGGTACCTTACGAACGAGGGCATCCAGTATCTCCGAGACTACCTGCACCTACCCCCGGAGATCGTGCCCGCCACCCTGCGTCGCAGCCGTCCCGAGACCGGCAGGCCTCGGCCCAAAGGTCCAGAGGGTGAGCGACCTGCAAGATTCACAAGAGGGGAGGCTGACAGAGACACCTACAGAAGGAGCGCTGTGCCC…
ENSMUSG00000024645	Timm21	-0.224323	translocase of inner mitochondrial membrane 21 [Source:MGI Symbol;Acc:MGI:1920595]	ATGATTTGTGCTTTTCTACGAGTTGTACAGCATGCGGAGAAGCTGCACGGGTCCTTGGGCAGGCAGTTGTTGCCACATTTTGTGTTCACCAAAGCTTGCTTTAAAACTCAGCCTTTGAGATGGGGGCTGCGAGAGCAGAAGATAACAGTACAACCTAGAACTGTCCTTAGGTTCACCCAGAAAACTTTCTGGACACAAGGACCGGACCCCCGGAAAGCAAAGGAGGATAGTACCAAGCAAGTGTCTATTCGCAGAAATCAAAGAGAGGAAACCGGCGTCTCAATGTCTCAGAAAGTGAGAGAAGCTGGGAGAGACGTCAGCTACTTGATAGTGGTGCTCTTTGGAGTCGGCCTTACAGGCGGCTTGTTATACGCGATCTTCAAAGAACTGTTTTTTTCG…
ENSMUSG00000024217	Snrpc	0.156241	U1 small nuclear ribonucleoprotein C [Source:MGI Symbol;Acc:MGI:109489]	ATGGCGGGTGGAGACCCAGGCTCTCCGGCCATCCTGGCAGAGTGGGCGCGGACCCTCGCTCAGAAGCCTCGCATTCTGTTTTATTGTGACTACTGTGATACGTATCTTACCCACGATTCTCCATCTGTGAGGAAGACACACTGCAGTGGTCGGAAACACAAAGAGAATGTGAAAGACTATTATCAGAAATGGATGGAAGAGCAGGCCCAGAGCCTGATTGACAAGACAACGGCTGCATTTCAACAAGGGAAGATCCCTCCTGCTCCGTTCTCTGCTCCTCCGCCTGCAGGGGCCATGATCCCACCTCCCCCCAGTCTCCCGGGCCCTCCTCGGCCTGGCATGATGCCTGCCCCCCACATGGGAGGCCCTCCCATGATGCCAATGATGGGCCCCCCTCCG…
ENSMUSG00000049618	Olfr103	0.140483	olfactory receptor 103 [Source:MGI Symbol;Acc:MGI:2177486]	ATGTTGAATCAAACCTCTGTCACAGAATTTATCCTTTTGGGAGTGAGAGACATACAAGAACCACAGCCCTTTCTCTTTGCTATTTTCTTCACCATCTACTTTGTCAATATAACTGGGAATGGAGCCATCCTGATGATTGTCATCTTAGACCCAAGACTCCACTCACCTATGTATTTCTTCCTGGGAAACCTAGCATGTCTAGATATCTCCTACTCCACTGTAACAGTGCCAAAAATGCTGGAGAACCTTCTCTCTACAAACAAAGCAATTTCCCTCTTGGGATGCATAACTCAGCTTCATTTCTTCCACTTCCTGGGTACCACAGAATCCCTGCTGCTAGCAGTGATGGCATTTGACCGCTTTGTGGCTATCTGCAGACCACTTCACTATTCTGTCATC…
ENSMUSG00000095858	Olfr104-ps	-0.0981877	olfactory receptor 104, pseudogene [Source:MGI Symbol;Acc:MGI:2177487]	ATGTCTGCTCCTACCAGTGTATCTCAAGAAGGTAATTCAGTGTTATTGAATCACACATTAGTCACTGAATTTCTCCTCTTGGGGGTGACAGACATTCAAGAATTAAACCCTATTCTCTTTGTCACGGTCCTTGCCATGTATTTTGTCAATGTGGCTGGGAATGGAGCCATCCTGATGATCGTCATTTCAGATCCAAGACTCCACTTGCCTATGTATTTCTTCCTGGGAAACCTAGCATGCCTAGATATCTGCTTCTCCACTGTAACAGTGCCAAAGATGTTAGAGAACTTCTTCTCTACAAGCAAAGCAATTTCCTTCTTGGGATGCATAACTCAGCTTCATTTCTTCCACTTCCTGGGTAGCACAGAAGCCCTGCTGCTGACAGTCATGGCATTTGAC…
ENSMUSG00000035522	Tsga8	0.463517	testis specific gene A8 [Source:MGI Symbol;Acc:MGI:1194903]	ATGGATGTTCCGACTTCATCCACCGATTCTCAGGAGGTGAAGCCTATAATGCCAATTAGGACCAAGGCAGCCTGCAAGTTTTATCCTCCTCACATTCTTTGTGGAAAGGGTGCGAAGACCAACAAGCGTGGGAAACGCGGTGGCGCCCAAAAGGCTTCCACAAAGAAAGACATCGGAGAAACTACTCCACCTGTGGCTAAGAAGTCCAAAGTGGCCAAGGAGCCAACCATGCTGGCGGCAGCAGCCGCCCCTGAGGCAGCAGCCTCACCTGAGTCATCAGCCGCAGCAGCCGCCCCTGAGGCAGCAGCCTCACCTGAGTCATCAGCCGCAGCAGCCGCACCTGAGGCAGCAGCCTCACCTGAGTCATCAGCGGCAGCAGCCGCACCTGAGGCAGCAGCC…
ENSMUSG00000024729	Ms4a20	0.0280181	membrane-spanning 4-domains, subfamily A, member 20 [Source:MGI Symbol;Acc:MGI:1916619]	ATGTCAATAAATGAAGTATCAACATTCTATATCATAAAAGAAGATACAATTGCAATGGGAGGTGCACAAATAATGCTTGGCCTAATTCACAATGCACTGGGGACTCTCTGGCTCTCTTTGCACAATCTAGAAGACAAGAGATATAGCATCGGCCATAAACTTATGTTAGCTAGTATCTGCTACCTGTTTGTGTCTGGAACATTTTTCATCAACTCAGGATCCAGCAGTATAACTCAGGGTATTTCTTCAGTATTTCAGCATATGTTTGCAATTATAACAAACATCATAAGTATCTTCGTGGCTATATTTGGTTTAATTCTACTTGGATATGAATTTCCAATTTTTGAATCAATAGGAACTGAATACATTTGGTCAAATATGGCTGGCATGATGCTTCTA…
ENSMUSG00000094884	Olfr105-ps	0.132855	olfactory receptor 105, pseudogene [Source:MGI Symbol;Acc:MGI:2177488]	ATGTCTGCTCCTACCAGTGTATCTCAGGGAGGATATTCAGACATACAAGAATTGAACCCTATTCTTTTTGTCATGGTCCTTGCCATGTACTTTATAAATGTGTTTGGGAATGGAGCCATCATGATGATTGTCATCTTGGATTCAAGACTCTACTCACCTATGTATTTCTTCCTGGGAAACCTAGCATGTCTAGATATCTGCTTCTCCACTGTAACAGTGCCAAAGATGCTAGAGAACTTCTTCTCCACAAGCAAAGCAATTTCCTTCTTGGGATGCATAACTCAACTTCATTTCTTCCACTTCTTGGGATGTACAGATGCCCTGCTGTTGACAGTCATGGCATTTGACCGCTTTGTGGCTATCTGCAGACCACTCCACTACCCTTCCATCATGAACCGT…
ENSMUSG00000045103	Dmd	-0.349707	dystrophin, muscular dystrophy [Source:MGI Symbol;Acc:MGI:94909]	ATGCTTTGGTGGGAAGAAGTAGAGGACTGTTATGAAAGAGAAGATGTTCAAAAGAAAACATTCACAAAATGGATAAATGCACAATTTTCTAAGTTTGGAAAGCAACACATAGACAACCTCTTCAGTGACCTGCAGGATGGAAAACGCCTCCTAGACCTCTTGGAAGGCCTTACAGGGCAAAAACTGCCAAAAGAAAAGGGATCTACAAGAGTTCATGCCCTGAACAATGTCAACAAGGCACTGCGGGTCTTACAGAAAAATAATGTTGATTTAGTGAATATAGGAAGCACTGACATAGTGGATGGAAATCATAAACTCACTCTTGGTTTGATTTGGAATATAATCCTCCACTGGCAGGTCAAAAATGTGATGAAAACTATCATGGCTGGATTGCAGCAA…
ENSMUSG00000026536	Ifi211	-0.133806	interferon activated gene 211 [Source:MGI Symbol;Acc:MGI:3041120]	ATGGTGAATGAATACAAGAGAATTGTTCTGCTGAGAGGACTTGAATGTATCAATAAGCATTATTTTAGCTTATTTAAGTCATTGCTGGCCAGAGATTTAAATCTGGAAAGAGACAACCAAGAGCAATACACCACGATTCAGATTGCTAACATGATGGAAGAGAAATTTCCAGCTGATTCTGGATTGGGCAAACTGATTGAGTTTTGTGAAGAAGTACCAGCTCTTAGAAAACGAGCTGAAATTCTTAAAAAAGAGAGATCAGAAGTAACAGGAGAAACATCACTGGAAAAAAATGGTCAAGAAGCAGGTCCTGCAACACCTACATCAACTACAAGCCACATGTTAGCATCTGAAAGAGGCGAGACTTCTGCAACCCAGGAAGAGACTTCCACAGCTCAG…
ENSMUSG00000026574	Dpt	0.037227	dermatopontin [Source:MGI Symbol;Acc:MGI:1928392]	ATGGACCTCACTCTTCTGTGGGTTCTTCTGCCACTGGTGACCACAGCCTGGGGCCAGTATGGTGGCTACGGGTACCCATACCAGCAGTACCAGGACTACGGTGATGATGGATGGGTGAATCTTAACCGCCAAGGCTTCAGCTACCAGTGTCCCCACGGGCAAGTGGTGGTAGCTGTGAGGAGCATCTTTAGCAAGAAGGAAGGCTCTGACAGACAATGGAACTATGCCTGCATGCCTACACCCCAAAGCCTGGGGGAGCCCACTGAGTGCTGGTGGGAGGAGATCAACAGGGCCGGCATGGAATGGTACCAGAAGTGCTCCAACAATGGATTGGTGGCGGGGTTCCAGAGCCGCTACTTCGAATCAGTGCTGGATCGTGAGTGGCAATTTTACTGCTGC…
ENSMUSG00000027104	Atf2	-0.542592	activating transcription factor 2 [Source:MGI Symbol;Acc:MGI:109349]	ATGAGTGATGACAAACCCTTTCTATGCACTGCCCCTGGGTGTGGCCAGCGTTTTACCAACGAGGATCATTTGGCTGTCCATAAACATAAACATGAGATGACACTGAAATTTGGTCCAGCACGTAATGACAGTGTCATTGTGGCTGATCAGACTCCAACGCCAACAAGATTCCTAAAAAACTGTGAAGAAGTGGGTTTGTTCAATGAGTTGGCAAGTCCATTTGAAAATGAATTCAAGAAGGCTTCCGAAGATGACATTAAAAAAATGCCTCTAGATTTGTCCCCTCTTGCAACACCCATCATAAGAAGCAAAATTGAGGAGCCTTCTGTTGTAGAAACAACTCACCAGGACAGCCCTTTACCTCACCCCGAGTCGACTACCAGTGATGAAAAGGAAGTA…
ENSMUSG00000056941	Commd7	-0.208203	COMM domain containing 7 [Source:MGI Symbol;Acc:MGI:1914197]	ATGGGCCGCCTGCACTGCACGCAGGACCCGGTGCCCGAGGCCGTGCGCGGAGACATGCAGCAGCTGAACCAGCTGGGCGCTCAGCAGTTCTCCGACCTGACAGAAGTGCTTTTCCATTTCCTAACTGAGCCCAAAGAGGTGGAGCGATTTCTGGCTCAGCTCTCTGAATTTGCCACCAGCAATCAGATCAGTCTTGGCCCCCTCAAAAGCATCATGAAAAGCCTCCTACTGGTTCCAAATGGTGCACTGAAGAAAGGCCTCACTGCCGAGCAGGTGCGGACTGATCTCCAGACGCTAGGTCTTAGCGAGGAGAAAGCCACTTACTTTTCTGAAAAGTGGAAGCAGAACGCCTCGACCCTTGCACAGTGGGCCATGGGTCAGACCCTGATGGTTAACCAG…
ENSMUSG00000032562	Gnai2	0.757964	guanine nucleotide binding protein (G protein), alpha inhibiting 2 [Source:MGI Symbol;Acc:MGI:95772]	ATGGGCTGCACCGTGAGCGCCGAGGACAAGGCGGCAGCCGAGCGCTCTAAAATGATCGACAAGAACCTGCGGGAGGACGGCGAGAAGGCGGCGCGGGAGGTGAAGTTGCTTCTGTTAGGTGCTGGAGAGTCAGGGAAGAGCACCATCGTCAAGCAGATGAAGATCATCCATGAAGATGGCTACTCAGAAGAGGAGTGCCGGCAGTACCGTGCCGTGGTCTACAGCAACACCATCCAGTCTATCATGGCCATCGTGAAGGCCATGGGCAACCTGCAGATCGACTTTGCTGATCCCCAGCGTGCGGATGATGCCAGGCAGCTGTTCGCCCTGTCCTGTGCTGCAGAGGAACAAGGGATGCTTCCTGAAGACCTGTCCGGTGTCATCCGGAGGCTCTGGGCT…
ENSMUSG00000026573	Xcl1	0.334579	chemokine (C motif) ligand 1 [Source:MGI Symbol;Acc:MGI:104593]	ATGAGACTTCTCCTCCTGACTTTCCTGGGAGTCTGCTGCCTCACCCCATGGGTTGTGGAAGGTGTGGGGACTGAAGTCCTAGAAGAGAGTAGCTGTGTGAACTTACAAACCCAGCGGCTGCCAGTTCAAAAAATCAAGACCTATATCATCTGGGAGGGGGCCATGAGAGCTGTAATTTTTGTCACCAAACGAGGACTAAAAATTTGTGCTGATCCAGAAGCCAAATGGGTGAAAGCAGCGATCAAGACTGTGGATGGCAGGGCCAGTACCAGAAAGAACATGGCTGAAACTGTTCCCACAGGAGCCCAGAGGTCCACCAGCACAGCGATAACCCTGACTGGGTAA
ENSMUSG00000072791	Abcb5	0.187302	ATP-binding cassette, sub-family B (MDR/TAP), member 5 [Source:MGI Symbol;Acc:MGI:1924956]	ATGGCAAATTCTGAAAGAACCAACGGGTTGCAAGAAACTAATCAGAGATATGGACCTCTGCAAGAACAAGTGCCTAAAGTGGGAAATCAAGCTGTTGGACCTATTGAGATATTCCGCTTTGCTGATAATCTGGACATTGTCCTCATGACTCTGGGAATATTAGCATCCATGATAAATGGAGCCACCGTTCCTTTAATGTCCCTGGTTTTAGGAGAAATAAGTGATCATTTAATTAATGGATGCCTAGTACAAACTAACAGAACTAAATATCAGAACTGTTCTCAGACTCAAGAAAAGCTGAATGAAGATATCATTGTGTTGACTCTATATTATATTGGAATAGGAGCAGCTGCCCTCATTTTTGGCTATGTACAGATTTCCTTCTGGGTCATAACTGCA…
ENSMUSG00000045039	Megf8	-0.310148	multiple EGF-like-domains 8 [Source:MGI Symbol;Acc:MGI:2446294]	ATGGCCTTGGGTGGAGCTCTGGCCTTGGCCCTTGCACTGGCCTTGGCAGTGCTGGGACCGCTGTCCCTCAGGGTCCTGGCTGGTGACTGCAAGGGGCAGCGGCAGGTGCTACGGGAGGCGCCAGGCTTCGTGACGGATGGTGCGGGCAACTACAGCGTCAACGGCAACTGCGAGTGGCTTATCGAGGCCCCGAGCCCTCAGCACCGGATCCTGCTGGACTTCCTTTTCCTGGACACGGAGTGCACTTATGACTACCTCTTTGTGTATGACGGTGACTCGCCCCAAGGCCCTCTGCTTGCTAGTCTGAGTGGGAGCACCCGGCCCCCACCCATTGAGGCTTCCTCAGGCAAGATGCTCCTCCACCTCTTCAGCGATGCCAACTACAACCTGCTGGGCTTT…
ENSMUSG00000034173	Zbed5	-0.266594	zinc finger, BED type containing 5 [Source:MGI Symbol;Acc:MGI:1919220]	ATGCCACGTGGAAGCCGAATCCGCACTTCCCGCGTGACCCTTCTGGCCGGCCGGGCCCCTCAGATGAGGGCTGCTCCCCGAAGAGCACCTGCAGCTCAGCCTCCAGCAGCAGCTGCGCCATCTGCAGTTGGCTCACCTGCCGCTGCGCCCCGGCAGCCAGGCCTGATGGCCCAGATGGCTACCACCGCGGCCGGTGTGGCTGTGGGCTCTGCAGTGGGACACACCCTGGGTCACGCCATCACTGGGGGCTTCAGCGGAGGTGGCAGTGCTGAGCCCGCAAAGCCCGACATCACTTACCAGGAGCCTCAGGGAGCCCAGCTGCAGAACCAGCAGTCTTTTGGACCTTGCTCTCTAGAGATCAAGCAGTTTCTGGAGTGTGCTCAGAACCAGAGCGATGTC…
ENSMUSG00000042631	Xkr7	-0.0732261	X-linked Kx blood group related 7 [Source:MGI Symbol;Acc:MGI:3526711]	ATGGCCGCGAAGTCGGATGGAGCGGCGGCCGTGGCCGGCCCGGGGCCCGAGGGGCCGGCGGGAGCAGATCGGGGCGGGGCGGGAGGGCGCGGGGAGGCTGCGGCGGGGATCGCGGGCCCGGGACCGGTGGAGGCGGGGTGCCCGGGGCCACGCTACGAGCTGCGGGACTGCTGCTGGGTGCTGTGCGCGCTGCTCGTGTTCTTCTCCGACGGCGCCACCGACCTGTGGCTGGCGGCCTCCTACTACCTGCAGGGTCAGAGCACCTACTTCGGCCTCACCCTGCTCTTCGTGCTGCTGCCCTCACTGGTCGTGCAGCTGCTCAGCTTCCGCTGGTTCGTCTACGACTACTCGGAGCCCGCGGGGACCCCGGGACCCGCCGTCAGCACCAAGGACAGCGAC…
ENSMUSG00000031813	Mvb12a	-0.0597431	multivesicular body subunit 12A [Source:MGI Symbol;Acc:MGI:1920961]	ATGGATCCCGGGACGGACTCGGCGCCGCTTGCTGGCTTGGTTTGGTCGTCGGCCTCGGCGCCGCCGCCGCCGGGTTTCAGCGCGATCACCTGCACCGTGGAGGGCGGGACGGCCAGCTTCGGCCGAGGCTTCGCGCAGAAAGCCGGCTACTTCCTGTGCCTGAGCACGCTGGGCATCCCGGAGAACCCTCAGGACAATGTGGTAGTGGACATGCAGATCGTGATGGACAAGGGCCCACTGCCGTCAGGCTTCTCTGCAGTCAACGACCCTCAGGATATCAAGGCCTCTGTGTCCAAGAAGAAACGCATGTGTGTGAAGCTGATGCCCCTGGGGACAGCTGACGTGGTTGTGAGTGACGTGAAGCTGAGTGGGAAGACTAAGACCGTGCCTGGATACCTG…
ENSMUSG00000068252	Apol7b	0.246599	apolipoprotein L 7b [Source:MGI Symbol;Acc:MGI:3583950]	ATGGGCACTCCAGACAGAGAATGCTTCATTGAGACTGTGGCTGAGTACCTCCTGGATGTGATAAGCACAGAGGACCTGCAGCTCCTGCTGACAGAAGAGGAAACCTGGAAACACTTTGTGGCAGAAGTTGATTTGTCCAGGGAAGAGGAAACTGCCTTGCGAGAAGCTCTTGCAGAGATCTTTTCAGATCCTGATGGAGAAGATGAAGATGAGCTCCAAAATGACCTGCAGGACAAGAACGAGAGGAAAGAGGAAGATGCCTTGAGTGAAGCCCTGGGTGAGACCGTAGCTGATACTGATGCAGAAGATGAAGAAGAGATCCAAAATGACCCGTGGCACAAGGAAAGGTTCTTGGATGCTTATCCTCGGGTGAAACTGGAGCTTGAGGAGAGCATCAGG…
ENSMUSG00000051728	Fam243	-0.00729446	family with sequence similarity 243 [Source:MGI Symbol;Acc:MGI:1922578]	ATGGCTCGCTTCACAAACTGTCTTCTGAAAAACATCTTTACCAGAAGTCAGTTTGACAGCGCCAAGAGGAGACAGTGCCTTCAGTATCTCAACGCTCTGAGATCGCTGCAACACAATGGATACAAGACCGTGTATTTTGGGGAAACTGAGATCCCAGAAACTCTTGTCACTGGGGAGGACTTTAGTGACAGCTATTACATTCACACACCATCGTGGTGTATCCTACACGCTGGGGGCAGTCAAGGATGGGTGCCTTGGAAATATCGCATGTTCCTGAGAAATGACCTGTGCATCAAGAAGGAAGACAGCCTGTTCTTGGAGTTCTGTGATGTTGTGAAGAGGGCCTATGGCAAGTGTGCCATCGTGGTCAAAGGGAGAAGGCAGCAAGATGAGATGAAG…
ENSMUSG00000070354	Evi2	-0.303813	ecotropic viral integration site 2 [Source:MGI Symbol;Acc:MGI:5439444]	ATGGAATTCAAGTATCTGGTCTTCATTGTGCTTTGTCAATACCTGGACAATACGTTTTTCTCAGAGACAGAAGCAATTACAACAGAGCAGCAATCACTGTCTACTTTAATCACACCGTCGTTATATGTTACAACTGATTCTCAAAACACAGCAGGGAATGCTTTGAGTCAGACAACAAGATTCAAGAACATTTCTTCTGGACAGCAAGCATCACCTGCCCAAATCACTCCTGAACAAGCAACACCAGCTGTTTATGTCTCTTCAAGCCCACTTACTTATAACATTACCAGACAAGCAGAATCAGCGGTCAACAACTCCTTGCCTCAAACATCACCATCTGGGTTCACTTTGACCAATCAGCCATCACCTTCTACCTATAATTCTACTGGACAACCACCA…
ENSMUSG00000049349	Gm5105	-0.011974	predicted gene 5105 [Source:MGI Symbol;Acc:MGI:3645344]	ATGGATGTGTTTGGTGCTGATGCTGCAATCCACAGAGCTCATGTACTCTCCATTTCAGCTTTCTCCCGAGACTTCTACTTACCTTTTGTTAAAATGCTACGCAATGCTGGATGCTGTCGGACGTGTGCAGAGACTGCAGTATGGTCATGGAAAAAAGTTGGAGGAGATGAAGGAAGATGGGGGTGTGGAGTGAGTGGCGTGCCCTGGGCATCTCCAGCTGGTCCGTGTGCTTTCTGTGCCAGGGAGCTCTGCTCGGCAAGGCCAACAGGACAGAGATGGACTGATTCGGCTTTCAACTGTCACCGGTCACCAAATGACTTATCTTGTTTTCCTGGGTAG
ENSMUSG00000024213	Nudt3	0.141828	nudix (nucleotide diphosphate linked moiety X)-type motif 3 [Source:MGI Symbol;Acc:MGI:1928484]	ATGATGAAGCTCAAGTCGAACCAGACCCGCACCTACGACGGCGACGGCTACAAGAAGCGGGCCGCGTGCCTGTGCTTCCGCAGCGAGAGCGAGGAGGAGGTGCTGCTTGTGAGCAGTAGCCGCCATCCAGACCGATGGATTGTCCCCGGAGGAGGCATGGAGCCTGAGGAGGAGCCAAGTGTGGCAGCTGTCCGGGAAGTGTGTGAGGAGGCTGGAGTGAAAGGGACACTGGGAAGACTAGTTGGAATTTTTGAGAACCAGGAGAGGAAGCACAGGACCTACGTGTATGTGCTCATCGTCACGGAGGTGCTGGAAGACTGGGAGGACTCGGTGAACATCGGAAGGAAGAGAGAGTGGTTTAAAATAGAAGACGCCATAAAGGTGCTGCAGTGTCACAAG…
ENSMUSG00000094860	Btbd35f27	-0.362859	BTB domain containing 35, family member 27 [Source:MGI Symbol;Acc:MGI:3781937]	ATGGGGCTTTTAGTCAGCAGGGTCTTGAGATGCAGGGATTCCAGTCTGTTAGAGCCACAGCCAGAAGCCATAGCCGGAGCCAGCTACATTCCTGGCAGTCGCAAGCTAAAAAGAAACAGTTTGGAGGAGTTGGCAACAAGTTCTAATGTTCATGGACCTCAAAACCAGGGAATGTATCCACATCAAGTTCTCAACTACATCTACTGGAAAAGGGTTAAGATCTCATCTAATGATGCTTATCAAAACTTATTTTTGGACGGGCATGATAGCCACATTAAAATCCGTGCTCTGGGAAAAACATGGTGTTTACACAAAGTATTTTTATGTCAGTCAGGCTACTTTGCTAACATTCTCAAAGGTACTTGGAGAGAATCACACCATGGTGTTATAAATCTGATC…
ENSMUSG00000090066	1110002E22Rik	-0.384924	RIKEN cDNA 1110002E22 gene [Source:MGI Symbol;Acc:MGI:1915066]	ATGCTTTCCGTTCATTTCTGGCAGACCCCTGTCCGACCTACAGATGCTGCTTCGTCGCTGGCTAATGGCATTCAGACCCCCACCCACCGACGCTGTCAGACAAGCAACTGGACTGGACAGCTCAGCAGCAGGACACTGGCCACAATCGCGGCCAGAGCCGCAGCCCCCTGGCTACAGACCACCTCTGCTGCCTCTTTTGGGAGCCCTCCCACCTCCCTCTGGCTTGCCGAGGCCCCACCACAGGGGCTGAAGAACTGGGCGGTGGTGGCAACTGTGGCAGTGGTACCTACAGCCTTGGGGCCAGCCCAAGCACGTGGGAACCTGTTTCAGGCCACTCTGTGGCCCCTCCGGGACCAGAGGGGGACCCAGGACAGCCCCAGCGCTCACCACTGCCTCATC…
ENSMUSG00000069971	4933402J07Rik	0.0509866	RIKEN cDNA 4933402J07 gene [Source:MGI Symbol;Acc:MGI:3607717]	ATGACAGAAGTGGTAGAAGACACCGAGAATCTGATGCCCACTGAGAGGAAGTCCTTCTGGAGGTCAGCTGAGGAGAGGCGAATGTCTGACCTGACCCGGGTGCTGGAGTGGCTGGAGCGGAGGCAGGGCAAGAAGCGCGCCCTTCAGAAAAAGAAGGAAGAGACAAAGAGTACAGAAGAGAAGGCAGGAAAGAAAAACGTAGGCGCTAAGAAGAAGCTAGAAAAAGTCAGCCGCAAAGTGACCTTCCACAAGGGCTACGTACGTCCTGTCAAGAAGAAGGAACCCACCATTTACCACAAGAGAAATGAAATAGACCTAAAGAGCAAGCGTCTGAGCATGATCACTGCCAACTTCAGGGATAGCAATAAGAAGTCTGGTCAGTCTGGATCCAGAAGAACA…
ENSMUSG00000034509	Mad2l1bp	-0.0307027	MAD2L1 binding protein [Source:MGI Symbol;Acc:MGI:1913841]	ATGGCTGCGTCCGGTGAGGAGGATATGTCCGAACTGTCCCCTGCTGCTGCCCCAAATTTGGATTGGTATGAGAAGCCGGAAGAAACTCATGCTCCTGAAGTAGATCTTGAGACTGTCATCCCGCCAGCCCAGGAACCTTCCAATCCTGCGGAGCCCTTTTGCCCAAGAGACCTGGTGCCGGTGGTGTTTCCCGGGCCTGTGAGCCAGGAAGACTGCTGCCAGTTTACTTGTGAACTTCTCAAGCATATCCTGTACCAGCGCCATCAGCTCCCTCTGCCCTATGAACAGCTGAAGCACTTCTACCGGAAAGTTCCCCAGGCAGAGGACACAGCAAGGAAGAAAGCTTGGCTCGCCACGGAGGCGAGGAACAGGAAGTGTCAGCAGGCTTTGGCGGAGCTG…
ENSMUSG00000034391	Fbxo15	-0.248054	F-box protein 15 [Source:MGI Symbol;Acc:MGI:1354755]	ATGGCGAGCGGACGCGGTCGGATGCTGAGGGGATGTTTTGGCCTCCAGGCGCAGCGAGGGTCACTTCATGGTGGGGGCGCTACCTGGGGCAGCGCGGGACAGGCCGCGGGGCGCTCCGGGTTCAGTTTTAGAAGTAAGTTTGTTAGAGGCTCATCTGTCACGAAGCAGCATGCCTGGCGAAACCAGCACAGCGAGAAGCGTTGCTCTTCCTCCATCAGTTCTATATCCCTGGACAGAATGCCATCGGAAATCTTGGTGAAGATACTTTCTTACTTGGATGCGGTGACCTTGGTGTGCATTGGATGTGTGAGCAGACGCTTTTATCATTTGGCTGATGACAATCTTATTTGGGTCAGGAAGTACGCAGCTGCATTTAGATCAAAAAGATCACGTTGGAAA…
ENSMUSG00000070493	Chchd2	0.0407643	coiled-coil-helix-coiled-coil-helix domain containing 2 [Source:MGI Symbol;Acc:MGI:1261428]	ATGCCGCGTGGAAGCCGAAGCCGCACTTCCCGGGTGACTCCTCCGGCCAGCCGGGCCCCTCAGATGAGGGCTGCTCCCCGAAGAGCACCTGCAGCTCAGCCTCCAGCAGCAGCTGCGCCATCTGCAGTTGGCTCACCTGCCGCTGCGCCCCGGCAGCCAGGCCTGATGGCCCAGATGGCTACCACCGCGGCCGGTGTGGCTGTGGGCTCTGCAGTGGGACACACCCTGGGTCACGCCATCACTGGGGGCTTCAGCGGAGGTGGCAGTGCTGAGCCCGCAAAGCCCGACATCACTTACCAGGAGCCTCAGGGAGCCCAGCTGCAGAACCAGCAGTCTTTTGGACCTTGCTCTCTAGAGATCAAGCAGTTTCTGGAGTGTGCTCAGAACCAGAGCGATGTC…
ENSMUSG00000039639	Kcne1	0.27023	potassium voltage-gated channel, Isk-related subfamily, member 1 [Source:MGI Symbol;Acc:MGI:96673]	ATGAGCCTGCCCAATTCCACGACTGTTCTGCCCTTTCTGGCCAGGCTGTGGCAGGAGACAGCTGAACAGGGCGGCAACGTGTCCGGCCTGGCTCGTAAGTCTCAGCTCCGAGATGACAGCAAGCTAGAGGCGCTCTACATCCTCATGGTGCTGGGCTTCTTCGGCTTCTTCACCCTGGGCATCATGCTGAGTTACATCCGATCCAAGAAGCTGGAGCACTCCCACGACCCTTTCAACGTGTACATCGAGTCAGATGCCTGGCAGGAGAAAGGCAAGGCCGTCTTCCAGGCCCGTGTCCTGGAGAGCTTCAGAGCTTGCTATGTCATTGAAAACCAGGCGGCCGTAGAGCAGCCTGCCACACACCTTCCTGAACTGAAGCCATTGTCGTGA
ENSMUSG00000118607	AC147806.2	-0.0272597	predicted 7592 [Source:NCBI gene;Acc:101055758]	ATGACGGTACTGTGCGAATTGTTCAATGAGGTCAACATGGAGAAGTACCCCGATTTGAATCTCATTCGTAGAAGCTTTGAATGTGGAGCCAAGCCAGCCCTGAAGACCATGAACTCGTCTTCTGAGCATTGCAACGTATCTGACTGGCTGAGACTAGAGGCAACCGTGAAGGCCTCTGTGTACGTGGTGGCTTTCTCAATCACCACATCTCTCACCGTTGTCATTATCGCAATAGTGTCACAGAGTCTGCAGCTGAGGAAAGAGGTGCGGCTGGTCCTCCTCTGCCATCACCTGCTTTGTATCTCCTCCTACTGTGGCCTGGGGGTCGTCTTCCAAGGAATGCGGGCCTTACTGGCCAACAGCCCCCTCCTGCTGTGTTGGCTGGTATTTGGGGCGCAG…
ENSMUSG00000027433	Xrn2	-0.093731	5'-3' exoribonuclease 2 [Source:MGI Symbol;Acc:MGI:894687]	ATGGGAGTCCCGGCGTTCTTCCGCTGGCTCAGCCGCAAGTACCCGTCCATCATTGTCAACTGCGTGGAGGAGAAGCCAAAAGAATGCAACGGTGTAAAGATTCCAGTTGATGCCAGTAAACCTAATCCAAATGATGTGGAGTTTGATAATCTGTATTTGGATATGAATGGGATCATCCACCCCTGCACTCATCCTGAAGACAAACCAGCACCAAAAAATGAAGATGAAATGATGGTTGCAATTTTTGAGTACATTGACAGACTTTTCAATATTGTAAGACCAAGAAGACTTCTCTACATGGCAATAGATGGGGTGGCACCACGTGCAAAAATGAATCAGCAGCGTTCAAGGAGGTTCAGAGCATCAAAGGAAGGAATGGAAGCAGCAGTTGAGAAGCAG…
ENSMUSG00000030364	Clec2h	-0.107425	C-type lectin domain family 2, member h [Source:MGI Symbol;Acc:MGI:2136934]	ATGAATGCTGCAAAGGTTGAAACGAGTTCCATGGGCATGCTGCAGAGGGCAGACCTCACTGCTGCAGACTGCCTGCAGGAGGGAGAAATGGGTAAAAAAATCCAAGGAAAATGTTTCAGAATCATCTCCACTGTGTCTCCTGTTAAACTTTACTGCTGCTATGGAGTGATCATGGTCCTCACTGTAGCTGTAATTGCTCTTTCAGTTGCTTTGTCAGTGAGAAATAAAATCCCAGCCATGGAAGACCGTGAACCTTGCTACACCGCATGCCCAAGTGGCTGGATTGGATTTGGAAGTAAATGCTTTTATTTTTCTGAAGACATGGGAAACTGGACCTTCAGTCAGTCCTCCTGCGTAGCATCAAATTCCCATCTAGCACTGTTTCACAGCCTGGAGGAG…
ENSMUSG00000030278	Cidec	0.188704	cell death-inducing DFFA-like effector c [Source:MGI Symbol;Acc:MGI:95585]	ATGGAGTCCAACACAATCCAACTGACAAGGATGGACTACGCCATGAAGTCTCTCAGCCTCCTGTACCCCAGGTCGCTGTCCAGGCATGTGGCAGTGAGCACGGCAGTGGTGACCCAACAGCTGGTGTCTAAGCCCAGCCGGGAGACCCCGAGGGCCAGGCCCTGTCGTGTTAGCACCGCAGATCGGAAGGTTCGCAAAGGCATCATGGCTCACAGCTTGGAGGACCTCCTGAACAAGGTCCAGGACATCTTGAAACTTAAAGACAAGCCCTTCTCCCTGGTGCTGGAGGAAGATGGCACAATCGTGGAGACAGAAGAATACTTCCAAGCCCTGGCAAAAGATACCATGTTCATGGTCCTGCTGAAGGGGCAGAAGTGGAAGCCCCCATCAGAACAGCGC…
ENSMUSG00000035804	Ins1	0.19067	insulin I [Source:MGI Symbol;Acc:MGI:96572]	ATGGCCCTGTTGGTGCACTTCCTACCCCTGCTGGCCCTGCTTGCCCTCTGGGAGCCCAAACCCACCCAGGCTTTTGTCAAACAGCATCTTTGTGGTCCCCACCTGGTAGAGGCTCTCTACCTGGTGTGTGGGGAGCGTGGCTTCTTCTACACACCCAAGTCCCGCCGTGAAGTGGAGGACCCACAAGTGGAACAACTGGAGCTGGGAGGAAGCCCCGGGGACCTTCAGACCTTGGCGTTGGAGGTGGCCCGGCAGAAGCGTGGCATTGTGGATCAGTGCTGCACCAGCATCTGCTCCCTCTACCAGCTGGAGAACTACTGCAACTAA
ENSMUSG00000039208	Metrnl	-0.208822	meteorin, glial cell differentiation regulator-like [Source:MGI Symbol;Acc:MGI:2384806]	ATGCGGGGTGCGGTGTGGGCGGCCCGGAGGCGCGCGGGGCAGCAGTGGCCTCGGTCCCCGGGCCCTGGGCCGGGTCCGCCCCCGCCGCCACCGCTGCTGTTGCTGCTACTACTGCTGCTGGGCGGCGCGAGCGCTCAGTACTCCAGCGACCTGTGCAGCTGGAAGGGGAGTGGGCTCACCCGAGAGGCACGCAGCAAGGAGGTGGAGCAGGTGTACCTGCGCTGCTCCGCAGGCTCTGTGGAGTGGATGTACCCAACTGGGGCGCTCATTGTTAACCTACGGCCCAACACCTTCTCACCTGCCCAGAACTTGACTGTGTGCATCAAGCCTTTCAGGGACTCCTCTGGAGCCAATATTTATTTGGAAAAAACTGGAGAACTAAGACTGTTGGTGCGGGAC…
ENSMUSG00000027963	Extl2	0.141501	exostosin-like glycosyltransferase 2 [Source:MGI Symbol;Acc:MGI:1889574]	ATGATGAGGGGTTGCCACATCTGCAAACTTCCGGGAAGAGTCATGGGGATTCGAGTGCTCCGGTTCTCCCTGGTGGTCATCCTTGTGTTGCTGCTGGTAGCGGGGGCTTTGACCAACTTACTCCCCAACATCAAAGAAGACAAGATGCTCACTCTGCGTAGGGAGATCAAATCCCCGAGCAAGTCGGCCCTGGATTCATTCACCCTCATCATGCAGACATACAACAGAACAGACCTCTTACTAAGACTCTTAAATCATTACCAGGCAGTACCGAGTCTGCACAAGGTGATCGTGGTGTGGAACAATGTGGGAGAGAAGGGCCCAGAGGAGTTGTGGAATTCTCTAGGGCCTCACCCGATCCCTGTCATCTTCAAACCACAAACAGCAAACAAAATGAGA…
ENSMUSG00000017740	Slc12a5	0.283165	solute carrier family 12, member 5 [Source:MGI Symbol;Acc:MGI:1862037]	ATGAGCCGCAGGTTCACGGTCACCTCGCTGCCCCCCGCAGCGTCCGCCGCCTCCGCTGACCCAGAGTCCCGCCGGCATTCGGTGGCCGATCCCCGCCGGCTCCCGAGGGAAGACGTCAAAGGTGATGGCAACCCCAAAGAGAGCAGTCCCTTCATCAACAGCACGGACACGGAGAAGGGCAGAGAGTACGATGGCAGGAACATGGCCCTGTTTGAGGAGGAGATGGACACCAGCCCCATGGTATCCTCCCTGCTCAGTGGGCTGGCCAACTACACCAACCTACCCCAGGGAAGTAGAGAGCATGAAGAAGCAGAAAATAATGAGGGTGGAAAAAAGAAGCCGGTGCAGGCTCCTCGAATGGGCACCTTCATGGGTGTGTACCTGCCGTGCCTGCAGAAC…
ENSMUSG00000033970	Rfc3	-0.238738	replication factor C (activator 1) 3 [Source:MGI Symbol;Acc:MGI:1916513]	ATGAGCCTCTGGGTGGACAAGTACCGGCCGAGCTCCCTTGCCCGGCTGGACTATCATAAGGAACAGGCAGCACAGCTGCGCAACCTGGTGCAGTGTGGAGACTTTCCTCACCTCTTAGTATATGGACCATCAGGTGCTGGAAAAAAGACAAGAATTATGTGTATTCTACGTGAACTTTATGGTATCGGGGTGGAAAAACTGAGAATTGAGCATCAGACTATCACAACCCCGTCTAAAAAAAAAATTGAAATCAGCACCATTGCAAGCAACTACCACCTTGAAGTTAATCCCAGTGATGCGGGGAACAGCGACCGAGTTGTAATTCAGGAGATGCTGAAGACAGTGGCCCAGTCACAACAACTTGAAACCAGCTCACAAAGAGACTTCAAAGTGGTATTA…
ENSMUSG00000004821	Tmed11	0.239155	transmembrane p24 trafficking protein 11 [Source:MGI Symbol;Acc:MGI:1914616]	ATGCAAATTCAGACAATTCTTTTATGTTTTAGCTTTTCATTTTCAGCTGCTTTTTATTTCCATGCTGGAGAGCGAGAGGAGAAATGTATAATTGAAGACATTCCAAGTGATACATTGATAACAGGGACATTCAAGGTACAGCAGTGGGACATAGTCAGACATGACTTCCTTGAATCTGCTCCTGGCTTAGGAATGTTTGTGACTGTTACAACTTACAATGATGAGGTATTATTATCCAAGTTATATGGTGCACAAGGAACATTCTATTTTACTTCTCATTCATCTGGTGAACACATCATTTGCTTAGAATCTAATTCTACACAGTTTGTGTCATTTGGAGGAAGTAAGCTGCGCATCCACTTAGATATTCGAGTTGGAGAACATGACCTTGATGCAGCT…
ENSMUSG00000021779	Thrb	-0.237539	thyroid hormone receptor beta [Source:MGI Symbol;Acc:MGI:98743]	ATGAACTACTGTATGCCAGAGGTACACGAAGTGTGCCCAGCTGCCAGCAGCAACTGCTACATGCAGGTCACTGACTACCTCGCATATCTGGAAGACAGTCCGGCTCTCAGTGGTCGTGATGTCCAAGCTGTGCCCAGTAGCAGCATATATATGGAACAGGCCTGGGCAGTGAATCAGCCTTATACCTGTAGTTACCCTGGAAACCTGTTTAAAAGCAAGGACTCTGACTTGGACATGGCCCTCAGTCAGTCCAGCCAGCCTGCACATCTCCCTGAAGAAAAGCCTTTTCCTCAAGTGCAGTCGCCACCGCACTCACAAAAAAAAGGGTATATCCCCAGCTATTTAGACAAAGATGAGCTCTGTGTAGTGTGTGGGGACAAAGCCACAGGGTACCACTAT…
ENSMUSG00000043639	Rbm20	-0.34145	RNA binding motif protein 20 [Source:MGI Symbol;Acc:MGI:1920963]	ATGGTGCTGGCAGTAGCCATGAGCCAGGACGCGGATCCCAGCGGTCCGGAGCAACCCGACAGAGATGCCTGCGTTATGCCCGGTGTTCAGGGGCCCTCCGTGCCCCAGGGCCAGCAAGGGATGCAGCCTCTGCCGCCACCGCCACCGCCTCAGCCTCAAGCCAGCCTGCCCCAGATCATCCAAAATGCTGCCAAGCTCCTGGATAAGAGCCCCTTCTCGGTCAATAACCAGAACCCTCTGCTCACGTCGCCAGCCAGCGTCCAGCTGGCCCAGATACAGGCTCAGCTCACCCTCCATCGGCTGAAGATGGCACAGACCGCAGTCACCAACAACACTGCAGCGGCCACGGTTCTGAACCAAGTCCTCTCCAAAGTGGCCATGTCCCAGCCTCTCTTCAAC…
ENSMUSG00000018909	Arrb1	0.330201	arrestin, beta 1 [Source:MGI Symbol;Acc:MGI:99473]	ATGGGCGACAAAGGGACACGAGTGTTCAAGAAGGCAAGCCCCAATGGAAAGCTCACTGTCTACCTGGGAAAGCGGGACTTTGTGGACCACATTGACCTCGTGGACCCCGTGGATGGTGTGGTCCTGGTGGATCCTGAGTATCTCAAAGAAAGGCGAGTCTACGTGACACTGACCTGCGCCTTCCGGTATGGCCGGGAAGACCTGGATGTCTTGGGTCTGACTTTTCGGAAAGACCTGTTTGTGGCCAATGTGCAGTCCTTCCCACCGGCCCCCGAGGACAAGAAGCCACTGACACGGCTACAGGAGCGACTCATCAAGAAGCTGGGCGAGCATGCCTGCCCCTTCACCTTTGAGATCCCGCCAAACCTTCCATGCTCAGTCACTCTGCAGCCTGGGCCT…
ENSMUSG00000028070	Naxe	0.0275845	NAD(P)HX epimerase [Source:MGI Symbol;Acc:MGI:2180167]	ATGTCCGGGCTGCGGACGCTGCTGGGGCTGGGGCTGCTGGTTGCGGGCTCGCGCCTGCCACGGGTCATCAGCCAGCAGAGTGTGTGTCGTGCAAGGCCCATCTGGTGGGGAACACAGCGCCGGGGCTCGGAGACCATGGCGGGCGCTGCGGTGAAGTACTTAAGTCAGGAGGAGGCTCAGGCCGTGGACCAAGAGCTTTTTAACGAGTATCAGTTCAGCGTGGATCAACTCATGGAGCTGGCCGGGTTGAGCTGTGCCACGGCTATTGCCAAGGCTTATCCCCCCACGTCTATGTCCAAGAGTCCCCCGACTGTCTTGGTCATCTGTGGCCCCGGAAATAACGGAGGGGATGGGCTGGTCTGTGCGCGACACCTCAAACTTTTTGGTTACCAGCCAACT…
ENSMUSG00000048782	Insc	-0.0137673	INSC spindle orientation adaptor protein [Source:MGI Symbol;Acc:MGI:1917942]	ATGATGGCACTGCCTGGAGGCCGCCACCTGGATTCCGTTCCTCTGCAAGAGCAGAGGCTACACTTCATGCAGGTAGACTCGGTTCAGCGCTGGATGGAGGATCTGAAGCTCATGACCGAGTGTGAGTGCATGTGCGTCTTGCAGGCAAAGCCCATCAGCCTGGAGGAAGACACGCAAGGTGACCTTATCCTAGCAGGTGGTCCTGGTCCAGGAGATCCTCTACAGCTGCTCTTGAAACGGGGCTGGGTCATCAGCACCGAGCTTCGAAGGATCGGGCAGAAGCTGGCCCAGGACCGCTGGGCCCGTGTGCACAGCATGAGTGTGCGTCTGACGTGCCATGCACGCTCCATGGTCAGCGAGTACAGCACCATCAGCAGGACAGCCTCACAGGAAATGGGC…
ENSMUSG00000022723	Crybg3	-0.626573	beta-gamma crystallin domain containing 3 [Source:MGI Symbol;Acc:MGI:2676311]	ATGTCCGGCGGCCGCAGGAGGGGCAGCGCCCCCTGGCACAGCTTCTCTCGGTTCTTCGCTCCGCGGAACCCTTCTCGGGACAAGGAAGAGGAAGAGGAGGAGAAGCCGGGGACCGGCCAGCCGGCGGGAGTGAGCCGGAGTGCAGCCAGTGTTGAAAATGAGCCCGTGAGTACAAGTCAGAAAAAGGAAAATGCGCTTTCATCAGAAGCAGTGAAGATTCCCCAAGCGGAGGACAGAAGGAACCATGCTGAACAGCCGGCCATCCTCCCCATGGTGGACGATCTCCCAAAGCCAAAGGACCTTCCGGATTCCACCCCAGAGGCCAAAACAGGAGAGAGCGACCGGCAGCCAAAAGAAAGCTTTTTTCAGTTCCTCGGGAACTTATTCAACATCTCGGGA…
ENSMUSG00000010064	Slc38a3	0.277503	solute carrier family 38, member 3 [Source:MGI Symbol;Acc:MGI:1923507]	ATGGAGATACCCCGACAGACAGAGATGGTGGAGCTGGTGCCCAATGGCAAACACTTGGAGGGGCTTCTACCAGTGGGCGTGCCTACAACAGACACCCAGAGGACTGAAGACACCCAACACTGTGGAGAGGGCAAGGGCTTCCTTCAGAAGAGTCCCAGCAAGGAGCCACACTTCACCGATTTCGAGGGGAAGACATCATTTGGGATGTCAGTGTTCAATCTCAGCAACGCCATCATGGGCAGTGGAATTCTGGGGCTCGCCTACGCCATGGCCAATACGGGCATCATCCTTTTCCTGTTCCTGCTTACAGCGGTCGCCCTGTTGTCTAGCTATTCCATCCACCTGCTCCTCAAGTCTTCGGGGATTGTGGGCATCCGTGCCTACGAGCAGTTGGGCTAC…
ENSMUSG00000059995	Atxn7l3	-0.156256	ataxin 7-like 3 [Source:MGI Symbol;Acc:MGI:3036270]	ATGAAAATGGAGGAAATGTCTTTGTCTGGCCTGGATAACAGCAAACTAGAGGCCATCGCTCAGGAGATATATGCTGACCTGGTCGAGGATTCTTGTTTGGGATTCTGCTTTGAAGTACACCGGGCTGTTAAGTGTGGCTACTTCTTCCTGGATGATACGGATCCTGACAGCATGAAGGATTTTGAGATCGTGGACCAGCCTGGGTTGGACATCTTTGGACAGGTTTTCAACCAGTGGAAGAGCAAGGAGTGTGTTTGCCCCAATTGCAGCCGCAGTATTGCTGCTTCCCGCTTTGCCCCCCACCTGGAGAAGTGCCTGGGAATGGGTCGCAACAGCAGCCGAATCGCCAACCGTCGGATTGCCAATAGCAACAATATGAACAAGTCTGAGAGTGACCAA…
ENSMUSG00000090961	Vmn2r8	-0.227822	vomeronasal 2, receptor 8 [Source:MGI Symbol;Acc:MGI:3642986]	ATGAAGAAGCTGCGTACTTTCACTATTTCCTTTTTGCTCCTGAAGTTTTCTCTCATCTTATGCCATGTAACTGATCCCATTTGCTTTTGGAGGATAAAGAATAATGAAGAAAATGATGGAGATTTGAGAAGTGACTGTAATTTTCTCCTTTGGACAGACTATGAAAGTACTGAATTCAATTTTTATAATATTGTTGATTTTAGAATACCTGCAAGAAGATATGAGTATTTTCTGGTATTGTTTTTTGCTACTGATGAAATCAACAAGAATCCTGATCTTTTACCCAACATGTCTTTGATAGTCTGGCTTCTTAGTGGTCAGTGTGGAGATGAATGGTCAGTTCTACATAAAAATTATTCACAAGAAAATATTAATGTGAAATTTATTAATTATGACTGT…
ENSMUSG00000072049	Vmn2r121	-0.249788	vomeronasal 2, receptor 121 [Source:MGI Symbol;Acc:MGI:3643045]	ATGAAGAAGCTCTGTGCTTTCACTATTTCATTTTTGTTTCTGAAGTTTTCTCTCATCTTGTGCTGTCTGAGTGAACCAAGTTGCTTTTGGAGGATAAGGAATAGTGAAGATAGTGATGGAGATTTGCAAAGGGAATGTCATTTTTACCTTTGGTTAATTGATGAATCTATTGAAGATAATTTTGTTTCAGATTTAAATTTTCGAATTGCAGCAAGTGAATATGAGCTTCTTCTGGTAATCTTTTTTGCTACTGATGAAATCAACAAGAATTCTTATCTTTTACCCAACATGACTTTGATGTTCTCCATCATTGGTGGAAACTGTCATGATTTATTGAGAAGTCTGGATCAAGAATATACAGAAATAAAAGGACATATGAATTTTGTTAATTATTTCTGT…
ENSMUSG00000031949	Adat1	-0.136157	adenosine deaminase, tRNA-specific 1 [Source:MGI Symbol;Acc:MGI:1353631]	ATGTGGACCGCGGATGAGATCGCTCAGCTGTGCTATGCACACTATAACGTCAGACTGCCCAAGCAGGGGAAGCCTGAGCCAAATCGTGAGTGGACCTTGCTGGCAGCTGTGGTGAAGATTCAGGCTTCAGCTAACCAAGCTTGTGACATCCCTGAGAAGGAAGTGCAAGTGACAAAGGAAGTTGTCTCAATGGGAACAGGAACAAAATGCATAGGCCAGTCCAAGATGCGAGAGAGCGGGGACATCCTCAATGACAGCCATGCTGAGATCATAGCCAGAAGGAGTTTCCAGAGATACCTTCTCCATCAGCTCCATTTGGCAGCCGTCCTGAAAGAGGATAGCATCTTTGTTCCAGGGACCCAAAGAGGACTGTGGAGGCTCAGACCTGACCTGTCGTTT…
ENSMUSG00000027381	Bcl2l11	-0.292865	BCL2-like 11 (apoptosis facilitator) [Source:MGI Symbol;Acc:MGI:1197519]	ATGGCCAAGCAACCTTCTGATGTAAGTTCTGAGTGTGACAGAGAAGGTGGACAATTGCAGCCTGCTGAGAGGCCTCCCCAGCTCAGGCCTGGGGCCCCTACCTCCCTACAGACAGAACCGCAAGGTAATCCCGACGGCGAAGGGGACCGCTGCCCCCACGGCAGCCCTCAGGGCCCGCTGGCCCCACCGGCCAGCCCTGGCCCTTTTGCTACCAGATCCCCACTTTTCATCTTTGTGAGAAGATCTTCTCTGCTGTCCCGGTCCTCCAGTGGGTATTTCTCTTTTGACACAGACAGGAGCCCGGCACCCATGAGTTGTGACAAGTCAACACAAACCCCAAGTCCTCCTTGCCAGGCCTTCAACCACTATCTCAGTGCAATGGCTTCCATACGACAGTCT…
ENSMUSG00000046062	Ppp1r15b	-0.713755	protein phosphatase 1, regulatory subunit 15B [Source:MGI Symbol;Acc:MGI:2444211]	ATGGAGACAGGAACGCACAGGGCCCGGAAGCGGCCTGGCCCTCGGCTGGGCTCCTGGTTCCGGCTGCCCTTCCTTCGGCGATCGCACGCCTGCTCTTCGGAGTTCCCGCCGCCTTCCTCTCGACAAAATCCCGGGAACTCCGCTCTGCCCGAGCGTCGGACCAGGTACTGGACCAAATTGCTTTCTCAGCTCCTTGCCCTGCTCCCTAGCCTATTCCAGAAGCTGCTGCTTTGGAGCCAGCTTTTCGGGGGCCTGATTCCTACCAGATGGCTAGATTTTGCCGCAAGTTACAGCGCCCTGAGAGCTTTGAGAGGACGGGAGGAATCTGCCGCTCCCACGGTGCAGAAGTCTCTGAGTTCACTGCGGCTGGACTCTTCGGAAGACTTGGTTGTCAGTTCT…
ENSMUSG00000027300	Ubox5	-0.581951	U box domain containing 5 [Source:MGI Symbol;Acc:MGI:2154658]	ATGTCAGCCGCTCTCAAGCTATTAGAACCTTTAAAGTACAAAGCACCTTGTAATCCTGCTTACCGTGCAGCCCAAAGCGTGGCCCATTGGCACATGGGAAACATCACGCCACACGGGGGACAGACGCTCCCTGAATGTAATAGCTCCTGCCATCTTGCCAGAAAAGTGAAGAACGTTGGTGGTACCACCCTTCCTCGGAGAACCTTCACAGCCAGCAGTGCCCACCTGGGTTTGGAGTTCAACAAAGCTTCTACCCTTAATGCCAGCACACTGCATCCAGACTCATCCAGTGCTGGAGGAGGTGAAGAGGATGTAGAGGTCTTTGATTCCTTCGAAGGAACCCGAGTTTTCTTAAAGCTAAGGCCAGAGTACCAGCTTCACAGCTATAACAGAAGTGAC…
ENSMUSG00000051050	Spink14	0.497221	serine peptidase inhibitor, Kazal type 14 [Source:MGI Symbol;Acc:MGI:3646952]	ATGGTCAAATATTTCCAGTGCTCAGTTTTGTTCTCCATTATGCTCCACTTGGTTATCCTGGCTGCTCCAGGTGCTCGAGTTTGGTGGCCTACACATGGACTTATTAAGATCAAATGTCCTTATAAGAAAGTAAATTTGAGTTGGTTCAACAAAACAGTGGACCCCTGCCCTGACCTAAAACAACCCATCTGCGGCACCAATTTTGTAACCTATGATAATCCCTGCATCTTGTGTGTTGAGAGCTTGAAATCTGGGGGAAGAATTAGATATTACTACAATGGAAGGTGCTAG
ENSMUSG00000060560	Ces4a	0.33423	carboxylesterase 4A [Source:MGI Symbol;Acc:MGI:2384581]	ATGGCAGAAGCTGGCTGGAACATGAAGTGGATTCTGGGCTTGAGCCTCACCCTGTGCCTGGTAGTCCAGACAGCCTTAGGTGCTTTGCACACCAAGGAACCTCTCCTGATCACCAAACACGGGATCCTCCAAGGAAAGCAAGTGCATGTGGGAGACACACCCATCCAAGTCTTCCTGGGGATCCCCTTCTCTAAACCTCCGGTGGGCACCCGCAGGTTTGCTCCTCCAGAGCCCCCGCTACCCTGGAACGGCATCAGAGATGCCACCACCTACCCACCTTCGTGCCTTCAGGAATCCTGGGGACAGATATTATCCATGTACCTTAACACTCGGAAACAGTATAAATGGCTGCATTTCAGTGAGGACTGCCTCTACCTGAATGTGTATGCCCCAGTACTC…
ENSMUSG00000027474	Ccm2l	-0.240635	cerebral cavernous malformation 2-like [Source:MGI Symbol;Acc:MGI:2385159]	ATGGAATATGAAGCCAAGAAAGGGAAGAAGGGCTTTGTGTCCCCCATCCGAAGACTGGTGTTCCCGAAGGCTGCACGCCAGGCTGCCTTCAGAAGCAGTGTCAGTCGCAGGCCCCTGCACTCTATGCCTCTTTATCCCCCTGACTACCTCATCGACCCCCACATCCTGCTGTGTGACTACCTGGAGAAAGAGGTCAAGTTCCTGGGTCACCTCACCTGGGTGACTTCCTCACTGAACCCCTCCAGCCGAGACGAGCTCCTGCAGCTTCTGGACACTGCCAGGCAGCTGAAGGAGTTGCCTCTGAAGACCACGCCAGAGCAGGACAGCATCCTGAGCCTGTCCGCACGCTGCCTGCTGCTCACCTGGCGCGACAATGAGGAGCTCATCCTGCGCATCCCG…
ENSMUSG00000025027	Xpnpep1	0.18023	X-prolyl aminopeptidase (aminopeptidase P) 1, soluble [Source:MGI Symbol;Acc:MGI:2180003]	ATGGCAGCCTCCAGAAAGCCGCCGCGAGTAAGGGCGAATCGCCAGGACTTTCAGCTGAGAAATTTAAGAATAATTGAACCTAACGAGGTGACACCCTCAGGAGACAAGAGTGTGGAAACAGACCACAGGATGGCTCCGAAGGTGACTTCAGAACTGCTTCGGCAGCTGCGACAAGCTATGAGGAACTCCGAATACGTGGCAGAACCCATCCAGGCCTATATCATCCCGTCAGGAGATGCCCACCAGAGCGAGTACATTGCACCCTGTGACTGTCGGAGGGCGTTTGTCTCTGGATTCGATGGCTCTGCAGGCACAGCCATCATCACGGAGGAGCATGCGGCCATGTGGACTGACGGGCGCTACTTCCTCCAGGCTGCCAAACAGATGGACAACAACTGG…
ENSMUSG00000046856	Gpr1	-0.130366	G protein-coupled receptor 1 [Source:MGI Symbol;Acc:MGI:2385324]	ATGGAAGTCTCAAAGGAAATGTTATTTGAGGAGTTGGACAACTATTCCTATGCCTTAGATTATTACTCCCAGGAGTCTGACCCGGAGGAGAAGGTGTACCTGGGACTCGTTCACTGGATCTCCCTGTTCTTATATGCCCTAGCATTTGTTCTGGGCATCCCAGGAAATGCCATCGTCATTTGGCTCATGGGATTCAAGTGGAAGAAGACAGTCACCACTCTTTGGTTCCTCAATCTGGCCATCGCAGACTTCATCTTTGTTCTCTTCCTGCCCCTGTACATTTCCTACGTGGCCTTGAGTTTCCACTGGCCCTTTGGCCTGTGGCTCTGCAAGGTTAATTCCTTCATTGCCCAACTGAACATGTTTTCCAGTGTTTTCTTCTTGACAGTGATCAGCCTG…
ENSMUSG00000029229	Chic2	-0.533782	cysteine-rich hydrophobic domain 2 [Source:MGI Symbol;Acc:MGI:1921527]	ATGGCGGATTTCGATGAAATCTACGAGGAGGAGGAGGACGAGGAGCGGGCCCTGGAGGAGCAGCTGCTCAAGTACTCGCCCGACCCGGTGGTGGTCCGCGGCTCCGGTCACGTCACCGTATTTGGACTGAGCAACAAATTTGAATCAGAATTCCCTTCTTCATTAACTGGAAAAGTAGCTCCTGAAGAATTTAAAGCCAGCATCAACAGAGTTAACAGCTGTCTCAGGAAGAATCTTCCTGTTAATGTGCGGTGGTTGCTTTGTGGCTGCCTGTGCTGCTGCTGCACGTTAGGGTGCAGTATGTGGCCAGTTATTTGCCTCAGTAAAAGAACACGAAGATCGATTGAGAAGTTATTAGAATGGGAAAACAATAGGTTATACCACAAGCTGTGCTTGCAC…
ENSMUSG00000016255	Tubb1	0.179097	tubulin, beta 1 class VI [Source:MGI Symbol;Acc:MGI:107814]	ATGAGAGAGATCGTGCACATCCAGATTGGCCAGTGTGGCAACCAGATCGGAGCCAAGTTCTGGGAGGTGATCGGGGAAGAACATGGGATTGACTGCGCTGGGAGCTACTGTGGGACGTCTGCTCTCCAGCTGGAGAGGATCAGCGTTTACTACAACGAAGCCTACGGTAAGAAGTATGTGCCGCGAGCCGTCCTTGTGGACCTGGAACCCGGGACAATGGACAGCATCCGATCCAGCAGATTGGGAGTCCTCTTTCAGCCTGACAGTTTTGTTCATGGTAACTCTGGTGCTGGTAACAACTGGGCGAAGGGCCACTACACAGAGGGAGCGGAGCTGATCGAAAATGTCATGGATGTGGTAAGGAGGGAGAGCGAGAGCTGCGACTGCCTACAGGGTTTC…
ENSMUSG00000033790	Tubgcp5	-0.478281	tubulin, gamma complex associated protein 5 [Source:MGI Symbol;Acc:MGI:2178836]	ATGGCCCGGCCTAAGTCGTCCGGGAGCCGGATGGACAGACAGCTGGAGCATGATGTGTGCGAGCTCGTCCGGCAGGTTACGGGGCTGCAGGACGAGGCGGACCCCAACTTCCAGCTGGCCCTGGACTTCGTCTGGTCCAACTTCAGATTTCATCGTTTCTTGGATGTCAACAGTCACAAAGTAGAAAAAACAATAGAAGGAATTTATGAAAAATTCACCATTCATTCTGATCTCAACAAAGCTGCTAGTTGGAAGAGATTAACTAAGGAGTTCCTAAATGCATCTCTTCCCAGCACAGAGAAAATAAAGACAGATGCACATTATTCCATACTGTCACTCCTTCTGTGTCTGTCTGATTCTCCTTCAAACAGCAATTATGTGGAAACACCGAGAGAGAAA…
ENSMUSG00000032293	Ireb2	-0.0727813	iron responsive element binding protein 2 [Source:MGI Symbol;Acc:MGI:1928268]	ATGGACTCCCCAAGTGCAGGATACACCTTTGAGTACCTTATTGAAACATTAAATGGCAATTCACAGAAGAAGTTCTTCAATGTACCTAAACTTGGCGGCACCAAGTATGATATTCTGCCTTACTCAATACGGGTCCTATTGGAAGCTGCTGTACGAAATTGTGATGGCTTTTTAATGAAAAAGGAAGATGTTATGAACATTTTGGACTGGAAAACCAAACAGAGCAATGTTGAAGTGCCCTTTTTCCCTGCCCGTGTTGTTCTTCAAGATTTCACTGGAATACCGGCAATGGTGGATTTTGCTGCTATGAGGGAGGCAGTGAAAACTCTTGGAGGTGATCCTAAGAAAGTCCACCCTGCCTGTCCGACAGATCTCACAGTGGACCACTCTTTACAGATT…
ENSMUSG00000023033	Scn8a	0.1081	sodium channel, voltage-gated, type VIII, alpha [Source:MGI Symbol;Acc:MGI:103169]	ATGGCAGCGCGGCTGCTCGCACCACCAGGCCCCGACAGTTTCAAGCCTTTCACCCCCGAGTCGCTGGCAAACATCGAGAGGCGCATCGCCGAGAGCAAGCTCAAGAAACCACCCAAGGCGGATGGCAGCCACCGGGAGGACGATGAAGACAGCAAGCCCAAGCCAAACAGTGACCTGGAGGCGGGGAAGAGTTTGCCTTTCATCTACGGGGACATCCCGCAAGGCCTGGTTGCGGTTCCCCTGGAGGACTTTGACCCGTACTATTTGACGCAGAAAACTTTTGTAGTATTAAACAGAGGGAAAACTCTCTTCAGATTTAGCGCCACTCCTGCCTTGTACATTCTAAGTCCTTTTAACCTGATAAGAAGAATAGCTATTAAAATTTTGATACATTCAGTC…
ENSMUSG00000039512	Uhrf1bp1	-0.323286	UHRF1 (ICBP90) binding protein 1 [Source:MGI Symbol;Acc:MGI:3041238]	ATGGCCGGGATCATTAAGAAGCAGATCTTGAAGCATCTGTCCCGGTTCACTAAGAATCTTTCCCCGGACAAAATCAACTTGAGCACTCTGAAAGGGGAGGGTCAGCTGACCCATCTGGAGCTGGACGAAGAGGTTCTGCAGAATGTTCTGGAATTGCCTACCTGGCTGGCCATCACTAGGGTCTACTGCAATCGGGCCTCCATCCAGATCCAGTGGACCAAGTTGAAGACACACCCGATCTGCTTGTGTCTGGATAAGGTGGAGGTGGAGATGCAGACCTGTGAGGACCCTCGCCCCCCCAACGGGCAGTCTCCTATCGCCCTTGCCTCGGGACAGAGTGAGTATGGCTTTGCTGAGAAGGTGGTGGAGGGAATGTTCATTGTGGTCAACTCCATCACC…
ENSMUSG00000016252	Atp5e	1.27191	ATP synthase, H+ transporting, mitochondrial F1 complex, epsilon subunit [Source:MGI Symbol;Acc:MGI:1855697]	ATGGTGGCGTACTGGCGACAGGCTGGACTCAGCTACATCCGGTTTTCCCAGATCTGTGCAAAAGCAGTGAGGGATGCCCTGAAGACCGAGTTCAAAGCGAACGCTGAGAAGACTTCGGGCAGCAGCATAAAAATTGTGAAAGTCTCGAAGAAGGAGTAG
ENSMUSG00000025509	Pnpla2	0.108173	patatin-like phospholipase domain containing 2 [Source:MGI Symbol;Acc:MGI:1914103]	ATGTTCCCGAGGGAGACCAAGTGGAACATCTCATTCGCTGGCTGCGGCTTCCTCGGGGTCTACCACATTGGCGTGGCCTCCTGCCTCCGTGAGCACGCGCCCTTCCTGGTGGCCAACGCCACTCACATCTACGGAGCCTCGGCAGGGGCGCTCACCGCCACAGCGCTGGTCACTGGGGCCTGCCTGGGTGAAGCAGGTGCCAACATTATTGAGGTGTCCAAGGAGGCCCGGAAGCGGTTCCTGGGTCCTCTGCATCCCTCCTTCAACCTGGTGAAGACCATCCGTGGCTGTCTACTAAAGACCCTGCCTGCTGATTGCCATGAGCGCGCCAATGGACGCCTGGGCATCTCCCTGACTCGTGTTTCAGACGGAGAGAACGTCATCATATCCCACTTTAGC…
ENSMUSG00000027219	Slc28a2	0.407907	solute carrier family 28 (sodium-coupled nucleoside transporter), member 2 [Source:MGI Symbol;Acc:MGI:1913105]	ATGGAGAAGTCAAAGGGAAGAAAGTCTGTTTCCCAGGCCACAGTGGAGAATTGCATGGAGAACCCAGGCCTGGAACTCATGGAAGGCGGAAATCTTGAGCAAAGATACACACAGGAGGAAGTGACACAGGGACACAGCCTGGAGGATGGCTTGGGGCATTCCTCTCTCTGGAGCAGGAGGATTTTTCAGCCTTTCACGAAGGCGAGAAGTTTCTTTGAAAGACATGCTGGTTTATTCAGAAAGATCCTGCTTGGTCTCTTGTGTTTAGCTTATGCTGCCTACTTCCTGGCAGCGTGCATCCTGAACTTCCAGAGGGCACTGGCCTTGTTTGTCATCACCTGTCTTGTGATCTTCATCCTGGCTTGCCATTTTCTGAAAAAATTCTTTCCTAAAGAACAA…
ENSMUSG00000028640	Tfap2c	-0.885661	transcription factor AP-2, gamma [Source:MGI Symbol;Acc:MGI:106032]	ATGATCCTTGGGGCGGGGAAACGCGCCCTTCGTCGGCGTTGCGCATTATCCGCGCTATTTGCGCGCCGCAGCGACATGGGAGGAGGGTTGTTGAACGAGGGCGCTGTGCGCCGAGGTCGCCGCACGCCGAACCCCTGGGGCACGGGTAACCGGACTGTGGCGCGGAACGCGCTCTTGGCACCTCCAAGCGACGCAGCGCGGGAACCTTCGCCAGAGGGCTCGAAGGATTCGTCCCCTCAGGATCGCCACGACTCGAGCAGTAATGGCAACCCTCGCATCCCTCACCTCTCCTCTCCGGGACAACATCTCTACAGTCCCGCGCCGCCTCTCTCGCACACCGGGGTTGCAGAGTACCAGCCGCCTCCTTACTTCCCGCCGCCTTACCAGCAGCTGGCATAC…
ENSMUSG00000022724	Riox2	-0.0355458	ribosomal oxygenase 2 [Source:MGI Symbol;Acc:MGI:1914264]	ATGCCAAAGAAAGTGCAGCCCACAGGGGATGAGAACGAAGAAGCGTCTGTTCCTTGCAAGCGGGTGAAGGAGGAGCTGCCTGAAACGCTTTCTGTATTAAACTTTGACAGCCCCAGTAGTTTCTTCGAAAGTTTAATCTCACCCATCAAAGTAGAGACTTTTTTCAAGGAATTCTGGGAACAAAAGCCCCTTCTCATCCAGAGGGATGACCCTGTACTGGCCAAATATTACCAGTCTCTGTTCAGCCTCTCAGATCTGAAGAGACTCTGCAAGAAAGGAGTGTACTATGGAAGAGACGTGAATGTCTGCCGGAGCATCAGTGGGAAGAAGAAGGTTTTAAATAAGGACGGCAGAGCACATTTTCTTCAGCTGAGAAAAGATTTTGATCAGAAGAGGGCA…
ENSMUSG00000079299	Klrb1	-0.343901	killer cell lectin-like receptor subfamily B member 1 [Source:MGI Symbol;Acc:MGI:96877]	ATGGATGCACCAGTGCTCTATGCTGAATTAAATTTAGCCGAGACCAGAGGGCTCAGGTGTACATCAGCTCCATCTCTCCCCCAAGATGCCTGTCAGGGACCAGGCTGGCATCGGGTGGCTCTGAAACTCGGCTGTGCTGGGCTGATCTTTCTTCTGATGGTACTCAGTGTCTTAGTGGGATTCTTGGTGCAAAAACCTCTAATAGAAAAATGCAGTGTGGCTGTTCAAGAAAACAGGACTGAACCAACAGGGAGATCAGCCACACTAGAGTGCCCGAGAGACTGGCATCCACACTGTGATAAATGCTTATTTACTTCTCAAACTTCCAGACCTTGGGCTGACGGTCTGGTTGACTGTAATTTGAAAGGAGCCACTTTGCTGCTCATTCAAGATGAAGAA…
ENSMUSG00000079043	Fastkd5	-0.637322	FAST kinase domains 5 [Source:MGI Symbol;Acc:MGI:2139469]	ATGGCTCTTGTGGTATGCCGAAGATTTACAGGCAGTTTCTGTGGAACATTTCCCTGTCCACCTCTAATGAAGCCCCGTCAAACAAGAACATGTGATTTTGCTCTGACTGCCAAGAAGATCAGCACAGACTCCAGAATGTCAGCCGCTCTCAAGCTATTAGAACCTTTAAAGTACAAAGCACCTTGTAATCCTGCTTACCGTGCAGCCCAAAGCGTGGCCCATTGGCACATGGGAAACATCACGCCACACGGGGGACAGACGCTCCCTGAATGTAATAGCTCCTGCCATCTTGCCAGAAAAGTGAAGAACGTTGGTGGTACCACCCTTCCTCGGAGAACCTTCACAGCCAGCAGTGCCCACCTGGGTTTGGAGTTCAACAAAGCTTCTACCCTTAATGCC…
ENSMUSG00000027478	Dnmt3b	0.00370403	DNA methyltransferase 3B [Source:MGI Symbol;Acc:MGI:1261819]	ATGAAGGGAGACAGCAGACATCTGAATGAAGAAGAGGGTGCCAGCGGGTATGAGGAGTGCATTATCGTTAATGGGAACTTCAGTGACCAGTCCTCAGACACGAAGGATGCTCCCTCACCCCCAGTCTTGGAGGCAATCTGCACAGAGCCAGTCTGCACACCAGAGACCAGAGGCCGCAGGTCAAGCTCCCGGCTGTCTAAGAGGGAGGTCTCCAGCCTTCTGAATTACACGCAGGACATGACAGGAGATGGAGACAGAGATGATGAAGTAGATGATGGGAATGGCTCTGATATTCTAATGCCAAAGCTCACCCGTGAGACCAAGGACACCAGGACGCGCTCTGAAAGCCCGGCTGTCCGAACCCGACATAGCAATGGGACCTCCAGCTTGGAGAGGCAA…
ENSMUSG00000025902	Sox17	-0.632029	SRY (sex determining region Y)-box 17 [Source:MGI Symbol;Acc:MGI:107543]	ATGAGCAGCCCGGATGCGGGATACGCCAGTGACGACCAGAGCCAGCCCCGGAGCGCGCAGCCCGCGGTGATGGCAGGGTTGGGCCCCTGTCCCTGGGCCGAGTCCCTGAGCCCCCTCGGGGATGTAAAGGTGAAAGGCGAGGTGGTGGCGAGTAGCGGGGCGCCAGCCGGGACGTCGGGCCGAGCCAAAGCGGAGTCTCGCATCCGGCGGCCGATGAACGCCTTTATGGTGTGGGCCAAAGACGAACGCAAGCGGTTGGCACAGCAGAACCCAGATCTGCACAACGCAGAGCTAAGCAAGATGCTAGGCAAGTCTTGGAAGGCGTTGACCTTGGCAGAGAAGCGGCCCTTCGTGGAAGAGGCCGAGCGGCTGCGCGTGCAGCATATGCAGGACCACCCC…
ENSMUSG00000022586	Ly6i	0.524339	lymphocyte antigen 6 complex, locus I [Source:MGI Symbol;Acc:MGI:1888480]	ATGGACACTTCTCACGCGATAAAGTCCTGTGTGCTGATCCTTCTTGTGACCCTACTGTGTGCAGAAAGAGCTCAGGGACTGGAGTGTTACCAGTGCTATGGAGTCCCATTTGAGACTTCTTGCCCATCATTTACCTGCCCCTACCCTGATGGATTCTGTGTTGCTCAGGAGGAAGAATTTATTGCAAACTCTCAAAGAAAGAAAGTAAAGAGCCGTTCTTGCCATCCTTTCTGCCCTGATGAAATTGAAAAGAAGTTTATCCTGGATCCTAACACCAAGATGAATATTTCCTGTTGCCAGGAAGACCTCTGCAATGCAGCAGTTCCCACTGGAGGCAGCTCCTGGACCACGGCAGGGGTGCTTCTGTTCAGCCTGGGCTCAGTCCTCCTGCAGACCCTG…
ENSMUSG00000029134	Plb1	-0.021617	phospholipase B1 [Source:MGI Symbol;Acc:MGI:1922406]	ATGGAGCTGTACCCAGGTGTGTCCCCGGTGGGACTGCTGCTGCTGCTACTGCTGGGACAAGGGCCCTCCCAAATCCATGGCTCTTCTGGAGAGAACACATTGGCATGGCAGTCCCAGCAAGTGTTTTGGACCCTGAAGAATTTTCCATTCCCTTGCAAGCCAAAGAAGTTAGAATTGAGTGTGCTTTCTGAGTCAGTTCACTCTCTGAGACCCTCAGACATTAAACTCGTGGCAGCCATCGGCAACCCAGAAATTCCTCTAGCCCCTGGGTCTGGCACGATCAACATGGAGAAACCTCAAAGCATCAAGAACCAACCACAGGATGTATGCATGGGAATCATGACAGTTCTTTCAGATATCATCAGACATTTCAGTCCTTCTGTCCTGATGCCCACGTGT…
ENSMUSG00000091624	Vmn2r9	-0.230445	vomeronasal 2, receptor 9 [Source:MGI Symbol;Acc:MGI:3643093]	ATGAAGAAGCTGCGTACTTTCACTATTTCCTTTTGGCTCCTGAAGTTTTCTCTCATCTTCTGCCATGTAACTGAACCCATTTGCTTTTGGAGGATAAAGAATAATGAAGAAAATGATGGAGATTTGAGAAGCGACTGTAATTTTTTCCTTTGGACATACGATGAAAGTACAGAAATCAATTTTTATAATATTGTTGATTTTAGAATACCTGCAAGAAGATATGAGTTCTTTCTGGTATTGTTTTTTGCTACTGATGAAATCAACAAGAATCCTGATCTTTTACCCAACATGTCTTTGATAGTCTGGCTTCTTGGTGGTCAGTGTGGAGATGAATGGTCAGTTCTATATAAAAATTATTCACAAGAAAATATTAATGTGGAATTTATTAATTATGACTGT…
ENSMUSG00000005493	Msh4	-0.626755	mutS homolog 4 [Source:MGI Symbol;Acc:MGI:1860077]	ATGTGCTGCTTGTTCCTGCGCCTGCGCGATTACAGCACTGCGCATGCGCTTAGCCTCCCGCCTTGTCAGCGGTGCGGCCTCCAGCCTTGGAGTGCTCGAAGCCACGCGCGCAGAACCTTGGGAGTCAGAAAGGCCGGAGAGATGCTGAGGCAGGAGGCTGCATCGCTTTCCAGTTCCCCACGCTGGACGCCGTCGCGGAGGGATGCCCCATGCGGGAGGACCCTGGCCTCCGCGTCCAGGCCGAGTACGGAAGGCGCCATGGCCGACAGGAGCAGCAGCAGCAGCAGCAGTCCGGCGCCGGCGTCCGCGCCAGGTTCATCATTTGGAAACAAAAGATCTTATGCTATACACAGAGCTGCATCCAGTTTTCCTGTTGGTACAAGCTCATCTTCTGCACGA…
ENSMUSG00000032013	Trim29	-0.243826	tripartite motif-containing 29 [Source:MGI Symbol;Acc:MGI:1919419]	ATGGAAGGTGCCGATGCCTGCAGGAGCAATGGGGCCAGCCCGGAAGCCAGGGACACCCGCAGCCCACCGGGTCCCAGCGGCAGCCTAGAGAATGGCACTAAAGCAGACAGTAAGGACACCAAGACAACCAACGGGCACAGTGGGGAGGTGACAGAGGGCAAGACCCTGGGCAGTGCCCTGAAGTCAGGGGAGGGGAAGAGTGGCCTATTTTCCAGCAATGAGTGGCGCAGGCCTATCATCCAGTTTGTGGAGTCTGTCGACGACAAAGGCTCCAGTTACTTCAGTATGGACTCTGCGGAAGGCAGGAGGTCCCCTTATGCGGGGCTCCAGTTGGGGGCTTCCAAGAAACCTCCTGTGACCTTTGCTGAGAAGGGGGAGCTGCGAAAGTCCATTTTCTCC…
ENSMUSG00000037703	Lzts3	-0.432079	leucine zipper, putative tumor suppressor family member 3 [Source:MGI Symbol;Acc:MGI:2656976]	ATGGCCCCTGCAGACCTGGCCTCGGAGGGTCCCAAGCTTGAGGACCCGCCGGCCCCCCACCTCTTTGGAAAGTGCCCTTCTGGCTTAATCATGGCGAAGCTGGAGACGTTACCTGTGCGCGCTGATCCAGGGAGGGATCCTCTCCTGGCCTTTGCCCCCCGGCCTTCTGAGCTTGGACCCCCAGATCCCCGCCTGACTATGGGCAGTGTGGGTAGTGGGGTGACCCATGCTCAGGAGTTTCCTATGAAAAGCGTGGGCACTCGAACAGGGGGTGGGGGCAACCAAGGCAGTTTCCCTGGTCCAAGAAGCGGTGGTAGCGGGGCCAACAGGGAGAGACCTGGTCGCTACCCATCAGAGGACAAGGTTCTCGCCAACTCTCTCTACCTCAATGGCGAGCTG…
ENSMUSG00000043664	Tmem221	-0.0328491	transmembrane protein 221 [Source:MGI Symbol;Acc:MGI:3525074]	ATGGGCCGTTCCTACGGAGGTCGGGTACTGGCCGCGATGACCCTACTGGGCATCCCGGCCGCGGTGCTGGTCGCGCTGGCTGCGCAGCTGCTGTTCCAGCTCCAGGCAGGGCGCGCGGAGCTTCGGCGCGTACGCACCGACGGGCTGCACCCGGAGCTGGACCCCGATGCCGGGCTACCTGAAGCTGCGGCTGGGGCATTGCTGCCGCTGGCGACCGCGCTGGCCGCGCTGGCACAGGTCCTCGGGCTTAGCTGCTTGCTGCTCGCCGCGCTCTGTGGTCACCTGGGCGCCGAGTTGGCACGCGGGCCGGGGCCGGGCAGGTCGGACTGGTTTCTGTATGACTGCCGCCTCCTCAGGCACTCAGCGCTTGGCCTGTTCTGCTGTGGGGTCTCCGTCTAC…
ENSMUSG00000020847	Rph3al	-0.155052	rabphilin 3A-like (without C2 domains) [Source:MGI Symbol;Acc:MGI:1923492]	ATGGCTGACACCATCTTCAGCAGTGGAAATGATCAGTGGGTTTGCCCCAACGATCGGCAGCTTGCTCTGAGAGCCAAGCTGCAGACGGGCTGGTCTGTGCACACGTACCAGACGGAGAAGCAGAGGAGGAGCCAGTGCCTGAGCCCCGGAGAGCTGGAGATCATCCTTCAGGTCATCCAGAGAGCAGAGAGGCTAGACATCCTGGAGCAGCAGAGAATTGGGCGGCTGGTGGAGCGGCTGGAGACAATGCAGAGGAACGTGATGGGCAACGGTCTCTCCCAGTGTCTGCTCTGCGGGGAGGTGCTGGGATTCCTGGGCAGCTCCTCCGTATTCTGCAAAGACTGCAGGAAGAAAGTCTGCACCAAGTGTGGGATCGAGGCTTCCCCCGGCCAGAAGCGG…
ENSMUSG00000045867	Cradd	0.0870764	CASP2 and RIPK1 domain containing adaptor with death domain [Source:MGI Symbol;Acc:MGI:1336168]	ATGGAAGCCAGAGACAAGCAGGTACTCCGCTCCCTGCGTCTGGAGCTGGGTGCCGAGGTACTGGTGGAAGGACTGGTTCTTCAGTACCTTTACCAGGAAGGAATTTTGACAGAAAACCACATTCAAGAAATCAAAGCTCAAACCACAGGCCTCCGGAAGACAATGCTGTTGCTGGACATCCTGCCTTCCAGGGGCCCCAAAGCTTTTGACACCTTCCTCGATTCCCTCCAGGAATTTCCCTGGGTAAGAGAGAAGCTGGAGAAGGCGAGAGAGGAAGTCACAGCCGAGCTGCCTACAGGTGACTGGATGGCCGGAATCCCCTCACACATCCTCAGCAGCTCGCCATCAGACCAGCAGATTAACCAGCTGGCTCAGAGGCTAGGCCCGGAGTGGGAGCCC…
ENSMUSG00000051159	Cited1	0.498633	Cbp/p300-interacting transactivator with Glu/Asp-rich carboxy-terminal domain 1 [Source:MGI Symbol;Acc:MGI:108023]	ATGCCAACTATGTCGAGGCCTGCACTTGATGTCAAGGGTGGCACCACCTCTGGGAAGGAGGATGCCAACCAGGAGATGAACTCTCTGGCCTACTCCAACCTTGGAGTGAAGGATCGCAAGGCAGTGACTGTCCTGCACTACCCCGGGGTCACCGCAAATGGAGCCAAAGCCAACGGAGTTCCCACTAGCTCCTCTGGATCGACATCTCCAATAGGCTCTCCTACTGCCACCCCTTCTTCCAAACCCCCATCCTTCAACCTGCATCCTACCCCTCACCTGATGGCCAGCATGCAGCTTCAGAAGCTTAATAGCCAGTACCAAGGGGCTGCGGCTACTGCTGCTGCTGCCCTCACTGGTGCAGGCCTACCAGGGGAGGAAGAGCCCATGCAAAACTGGGTC…
ENSMUSG00000027520	Zdbf2	-0.615167	zinc finger, DBF-type containing 2 [Source:MGI Symbol;Acc:MGI:1921134]	ATGCAGAAAAGGCAAGGGTATTGCAGCTATTGCCGTGTGCAGTATACTAACCTGGAACAGCACTTGTTTAGTTCTCAGCACAGAAGCCTGACCAGACAGAGCAGACGTCGGACAGCTACTAATAACACTCTGATGGAACGCTTTTTGCAGGATGTTCTGCGACACCACCCATATAATTACCAAGACAACAGATCTGCACCAAATGAGCCAGAGGCGGCGGCAGCAGCGGCAGCAGCAGCAGATCCTGGATCACCTGAAGTGGTGGTGGTTTTGGATGATTCTGATGAGAAGGAGGATGATACTGCAGATAGCGGTGCAGAGAGGAACTCCGAGGATTCAGGATCTGTTGAAGAGATAGATTATAGACCTGGTACTTCTCAGGAACACGCAGAAGTTGCA…
ENSMUSG00000034829	Nxnl1	0.13808	nucleoredoxin-like 1 [Source:MGI Symbol;Acc:MGI:1924446]	ATGGCATCTCTCTTCTCTGGACGCATCTTGATCAGGAACAACAGCGACCAGGATGAAGTGGAGACAGAGGCAGAGCTGAGCCGTAGGTTAGAGAATCGTCTGGTGTTGCTGTTCTTCGGCGCCGGCGCCTGTCCCCAGTGCCAGGCCTTTGCCCCAGTCCTCAAAGACTTCTTCGTGCGGCTCACTGACGAGTTCTACGTGCTGCGGGCAGCACAGCTGGCCCTGGTCTATGTGTCCCAGGACCCTACAGAGGAGCAACAGGACCTCTTCCTCAGGGACATGCCTGAAAAATGGCTCTTCCTGCCGTTCCATGATGAACTGAGGAGGGACCTCGGGCGCCAGTTCTCTGTCCGTCAACTGCCAGCGGTTGTGGTACTTAAGCCTGGTGGGGACGTGCTG…
ENSMUSG00000074649	BC029722	-0.164654	cDNA sequence BC029722 [Source:MGI Symbol;Acc:MGI:3584273]	ATGGGCGCTCTCCTGAGTGGTGGCCAGGATGGCCCGGAGCCCGCGCAGCCCCAGCCTCCAGCGCCGCAGGGTCCGCAGCAGCCTCAGCCGGAACCTGGCCCGTGGGGGCCACTGGACGACGTGCGCTTTCTAATCGCCTGCACGTCCTGGTACTGA
ENSMUSG00000033722	BC034090	-0.531948	cDNA sequence BC034090 [Source:MGI Symbol;Acc:MGI:2672904]	ATGGAGGGGATGGAGGCGGCGGCCAAGCCCGCGCGCCGCTCTCAAGCATCCAGGCCAGGGAGCACAACAAGCCCCACGCAAGTGACTCCAGCCATGGCCAGAGATGGCGCTGAGCAGCCAGACAGTGGACCTCTCCCGAGACCTTCACCCTGCCCCCAGGAAGACCGAGCATCTAACCTGATGCCCCCCAAGCCTCCCAGGACATGGGGGCTGCAGCTCCAAGGTCCTTCTGTGCTGGAGTCCAAGGTAAAGGCCTTGAAGGAGAAAATGACAGCAGGAAAACAAGGGACAGATCCCCGTCCCACTTCCTATGAGCGTCCATCCCCTACAAAATCCAAATGCCACCAAGTCAAGACTGGAGTAGCCTGGAGCCTACCAGATGCCCTGGTGGTCCCCCAT…
ENSMUSG00000036478	Btg1	0.10701	BTG anti-proliferation factor 1 [Source:MGI Symbol;Acc:MGI:88215]	ATGCATCCCTTCTACACCCGGGCCGCCACCATGATAGGCGAGATCGCCGCCGCGGTGTCCTTCATCTCCAAGTTCCTCCGCACCAAGGGGCTCACGAGCGAGCGACAGCTGCAGACTTTCAGCCAGAGCCTGCAGGAGCTGCTGGCAGAACATTACAAACATCACTGGTTCCCAGAAAAGCCGTGCAAGGGATCAGGTTACCGTTGTATTCGCATCAACCATAAGATGGATCCTCTGATTGGACAGGCAGCCCAGCGGATTGGACTGAGCAGTCAGGAGTTGTTCAGGCTTCTCCCAAGTGAACTCACACTCTGGGTTGACCCCTACGAAGTGTCCTACCGGATTGGAGAGGATGGCTCCATCTGCGTGCTGTACGAAGCCTCACCAGCAGGAGGTAGC…
ENSMUSG00000024218	Taf11	0.343543	TATA-box binding protein associated factor 11 [Source:MGI Symbol;Acc:MGI:1916026]	ATGGACAACCTCGGGGAGTCGCCCACAGACAAAGGCGGGGAGCCAGGGGAGTCAGAGGAGACGAGGGCTACTCCTGGGGCTTTGGTGGCAGCCGACACTGAGGGAATCCCGGAGGAAACCGACAGGGATGGAGACGCGGACTTGAAAGAAGCCGCGGCGGAGGAAAGCGAGCTCAAGAGTCAGGATGTCTCAGATGTAACAGCAGCCGAGAGGGAAAACTCGTCCTTACTTACTCCTGCAGCCAAAAAGCTGAAACTAGACATTAAGGACAAGAAGGAGAAGAAGCAGAAGGTGGACGAAGATGAGATTCAGAAGATGCAAATCCTGGTCTCTTCTTTTTCTGAGGAGCAGCTGAACCGTTATGAAATGTATCGCAGGTCAGCTTTCCCCAAGGCGGCC…
ENSMUSG00000027612	Mmp24	0.154254	matrix metallopeptidase 24 [Source:MGI Symbol;Acc:MGI:1341867]	ATGCCGAGGAGCCGGGGCGGCCGCGCTGCGCCGGGCCAGGCCTCGCGCTGGAGCGGCTGGCGGGCCCCGGGGCGGCTGCTGCCGCTGCTGCCCGCGCTCTGCTGCCTCGCGGCGGCGGCGGGGGCCGGGAAGCCGGCCGGGGCGGACGCGCCCTTCGCTGGGCAGAACTGGTTAAAATCATATGGCTATCTGCTTCCCTATGAGTCGCGGGCATCTGCGTTGCATTCTGGGAAGGCCTTGCAGTCCGCGGTCTCCACTATGCAGCAGTTTTACGGGATCCCAGTCACCGGTGTGTTGGATCAGACAACAATCGAGTGGATGAAGAAACCTCGATGTGGCGTCCCTGATCATCCCCACTTGAGCAGGAGGAGGAGAAATAAGCGATATGCCCTAACTGGA…
ENSMUSG00000021645	Smn1	0.0306891	survival motor neuron 1 [Source:MGI Symbol;Acc:MGI:109257]	ATGGCGATGGGCAGTGGCGGAGCGGGCTCCGAGCAGGAAGATACGGTGCTGTTCCGGCGTGGCACCGGCCAGAGTGATGATTCTGACATTTGGGATGATACAGCATTGATAAAAGCTTATGATAAAGCTGTGGCTTCCTTTAAGCATGCTCTAAAGAACGGTGACATTTGTGAAACTCCAGATAAGCCAAAAGGCACAGCCAGAAGAAAACCTGCCAAGAAGAATAAAAGCCAAAAGAAGAATGCCACAACTCCCTTGAAACAGTGGAAAGTTGGTGACAAGTGTTCTGCTGTTTGGTCAGAAGACGGCTGCATTTACCCAGCTACTATTACGTCCATTGACTTTAAGAGAGAAACCTGTGTCGTGGTTTATACTGGATATGGAAACAGAGAGGAGCAA…
ENSMUSG00000063172	Hspb11	-0.265469	heat shock protein family B (small), member 11 [Source:MGI Symbol;Acc:MGI:1920188]	ATGAGGAAAGTGGATCTCTGCTCAGTCACTGAAGGGACAGAAGTGATTCTGGCCACATCGAGTGATGAAAAGCACCCACCTGAAAACATCATTGATGGGAATCCGGAAACCTTTTGGACCACCACAGGCATGTTTCCCCAGGAGTTCATTATTTGTTTTCACAAACACGTAAAGATTGAAAAGCTTGTGATACAAAGTTACTTGGTGCGGACTTTGAGGATTGAAAAGACCACATCTAAAGAGCCATTGGATTTTGAGCAGTGGGTTGAAAAAGATTTAGTACACACAGAGGGGCAGCTTCAAAATGAAGAAATTGTGGCACGAGATGGCTACGCCACTTTCTTGAGATTCATTATTGTCTCAGCATTTGATCATTTTGCATCTGTGCACAGCATTTCT…
ENSMUSG00000050612	Txndc2	0.0554588	thioredoxin domain containing 2 (spermatozoa) [Source:MGI Symbol;Acc:MGI:2389312]	ATGGACTTGGCCATAGAAGAAATGTTTAAGAAGGACAAACAAAAGAATAAGGACAAGGGGCTGGACATGAACAGTGTTCAAGCAGGAGCTCCTGAAGAGTCGGACATGACACTCAACAACGGAGGAAAAGCAAATGAAAGGGGCAGCAACGAAAATCCATTACAGGCTTTATCCAAAAATGAGGCTTTTCTGGTCCCAGAGTTCTTGGATACAGCCCAGTCCAAAGAGAAGGCCATTGCTTCCAAGGTCAGCAATACACTTCATATGTCCACAGAAGAGTCTGAGTTCCCGCAGCAAGTTAGTAGCACCCCCATGTTTTCAGAGAATACCGTCCATCCCAGACATGAAGTTAGCCCCAAGCCTTCATCAAAAAACACTCAGCTGAAACAGGAAAATATT…
ENSMUSG00000040659	Efhd2	0.122267	EF hand domain containing 2 [Source:MGI Symbol;Acc:MGI:106504]	ATGGCCACGGACGAGTTGGCCAGCAAGCTGAGCCGGAGGCTGCAGATGGAGGGCGAAGGCGGCGAGGCGACGGAGCAGCCGGGGCTCAACGGGGCGGCGGCGGCGGCGGCGGCCGAGGCTCCCGACGAGACTGCCCAGGCGTTGGGCAGCGCGGACGACGAGCTGAGCGCCAAGCTGCTGCGGCGCGCGGACCTCAACCAGGGCATCGGCGAGCCACAGTCGCCCAGCCGCCGCGTCTTCAACCCCTACACCGAGTTCAAGGAGTTCTCCAGGAAGCAGATCAAAGACATGGAGAAGATGTTCAAGCAGTATGATGCCGGCAGGGATGGCTTCATCGACCTGATGGAGCTGAAACTCATGATGGAGAAGCTGGGGGCCCCCCAGACACACTTGGGCCTC…
ENSMUSG00000038187	Btbd10	-0.353631	BTB (POZ) domain containing 10 [Source:MGI Symbol;Acc:MGI:1916065]	ATGCCCAAGGATGCTGACCTGGCTTTCAGTGCTGCATTGTTTGAAAAAGCAGAGTCCCTTTACACTCTGATTTCAAAATTTTTCTCTTGTTTTTGTGTGTCTACCCTGGCATACACTAAAGGAAGCTCTGCCTCACGTGTTGCTAAGGGAGGAGTCGACCACACCAAAATGAGTCTGCATGGTGCTAGTGGGGGCCATGAGAGATCAAGAGATAGACGCCGGTCAAGTGACAGATCACGAGATTCATCTCATGAGAGAGCAGAGTCTCAGCTTACTCCTTGTATTCGAAATGTGACTTCACCAACAAGGCAGCATCATATTGAACGAGAAAAAGACCATAGTTCTTCTCGTCCAAGCAGTCCTCGTCCTCAAAGAGCATCCCCAAATGGCTCCATGAGC…
ENSMUSG00000026649	Cfap126	-0.0786231	cilia and flagella associated protein 126 [Source:MGI Symbol;Acc:MGI:1922722]	ATGAGACCAAAGTGCGGATCTGGGGACTTGCAGGCCACTCGGCCCATCCTCAGCTTCCGGTTCCTTCTCCCGGACGCAGCCTGTCCCTCCTCGTCTCCTGGTCGCCCCGCCTTCATGCCCGGTCTCACGGTCCCAGTAGCGCTTTCCCGGTACTCAGGCTATGAAAAAGCTTACTTACCCACGTACCTGCAGAACTGGTCTCCTGCCAGGCCAACGAAAGAGAAAATCGCTGCCCATGAAGGTTACACTCAGATCATCGCCAACGATCGAGGGCATCTCTTGCCTTCAGTGCCCCGTTCCAAGGCAAGTCCTTGGGGTTCCTTCATGGGCACCTGGCAAATGCCCCTGAAGATCCCACCTGCTAAGGTGACCTTGACCGCCCGTACAACTACAGCTGCC…
ENSMUSG00000023153	Tmem52	-0.159766	transmembrane protein 52 [Source:MGI Symbol;Acc:MGI:1916921]	ATGGCCCCGGGGCCGTCAGCCACACAGGGGATCCTGCTGCTGCTGCCTCTCCTGCCTCTGTCCCAGGTGACGCTGGGTTCCGCGGACCGCAACTGTGACCCCTCGGATCAGTGCCGCTGTCCCCGCAGGTGCCCGCCCCAGGCCCGCTGGAGCAGCCTATGGCATGTGGGGCTCATCCTGCTCGCCATACTCCTGATGCTTTTGTGTGGGGTCACAGCCAGCTGTGTACGATTCTGCTGCCTCAGGAAGCAGACGCACACCCAGTCACACACGCCAGCGGCGTGGCAGCCCTGTGACGGGACAGTCATCCCAGTGGACAGTGATAGCCCCGCACACAGCACTGTGACCTCCTACAGTTCCGTGCAGTACCCACTGGGCATGCGGCTGCCCCTGTACTTT…
ENSMUSG00000022157	Mcpt8	-0.0094463	mast cell protease 8 [Source:MGI Symbol;Acc:MGI:1261780]	ATGTTCCTGCTCCTGGTCCTCCTGGTGGCTGCCCTGCCAGTCAACGCTGAAGGAGGGGAAATCATATGGGGTACAGAGTCCAAACCCCACTCCCGGCCCTATATGGCATACATAAGGTTTAATGACAGCAAATCAGTCTATCGCTGTGGTGGTTTCCTGGTGGCAAGAGACATCGTAATGACAGCAGCTCACTGTAATGGAAAAGTTATAAATGTAACCTTAGGAATTCACAATCTCAAGAAAAAGAAAAACACCCAGCTCATTCCTGTCAGTGAAGCCATACCTCACGAGAGCTTTGACAATGAAACACTGGTCAATGACATCATGCTCCTGAAGCTGGAACGCAAAGCTCAACTCAACAGTGCTGTGGATACTATTGCCCTTCCAAAGAGCAAGGAT…
ENSMUSG00000063047	Zfp780b	-1.13828	zinc finger protein 780B [Source:MGI Symbol;Acc:MGI:2444764]	ATGGCCAACTCTAATTCTCAAGACATGGTCTGTGGGTCAGTGACATTTAGGGATGTGGCTGTTGACTTCTCTCAGGAGGAGTGGGCCTGCCTGGATGCTACTCAGAAGGTCTTATACAGGGACATGATGTTGGAGACCTACAGCAACCTGGTCGCAGTGGTGGGACGTTGCATTTCCAAGCCAGATCTGATCGTCTTACTAGAGCAGGAGAAAGAGCCCTGGATGGCTGTGAAGGAAGAAACAGACAGGCCGAGCCCAGACTTGGAGACAGATTATGATGCTGAAAATATATCTCCAGAAAATCCTATTAATAATAAAAAATTCCTCAAACAGAGCATAAAGCAATTAATAACTTTTGACCCTAAGGACTCTAGTACTAGTATTGGCCCCAACTATAGT…
ENSMUSG00000034932	Mrpl54	0.544987	mitochondrial ribosomal protein L54 [Source:MGI Symbol;Acc:MGI:1913297]	ATGGCGGCCGCCCATCTCCTCCGGGCTTCCCGGGTGTGGGCCCGCTGGCATCCCCGGGCGCTCCCGGTCCTCAGAAGACCTGGAGGATTCTCTATCCGGGAATATGCTAAAAAGCCAGTTGGCAAGGGCGGCAAGGGCGGCGTGGCCGCTGAGGCCCTGAAGGACCCCGAGGTGTGCACAGACCCCACTCAGCTCACCACACATGCCATGGGGGTCAACATCTACAAGGAAGGCCAGGATGTGGCCCTGAAGGCAGACTCCGAGTACCCCACATGGCTGTTCCAGGTGAACTTGGGTCCCCCCAAAAAGCTAGAGGAACTAGAACCAGAGTCCCGAGAGTACTGGCGACTACTTCGCAAACAGAATATCTGGCGCCACAACCGGCTGAGCAAGAACAAG…
ENSMUSG00000067010	Vmn2r10	-0.165915	vomeronasal 2, receptor 10 [Source:MGI Symbol;Acc:MGI:1316730]	ATGAAAAACCTGTGTGTTTTCACTCTTTCCTTTTTCCTCCTGGAGTTTTCTCTGATCTTGTGCCATTTGACTGAACCCATTTGCTTTTGGAGGATAAATAATAATGAAGATAATGATGGAGATTTGAGAAGTGACTGTGGTTTTTTCCTTGCAGCAGTTGAGGGACCTACTGACGACTCTTATAATATCTCTGATCTTAGAATACCAGCAAGAAGATATGAGTTTTTCCTAGTAATGTTTTTTGCAACTGATGAAATCAATAAGAATCCTTATCTTTTACCCAACATGTCTTTGATATTCCCCATTAATCATGGTCAGTGTGAAAAAACATTGGGAGATCTGGATAAAATATATTCAGAAAAGAACTATACTGTGGAATTTACTGATTATATCTGTGTA…
ENSMUSG00000032306	Mpi	0.319065	mannose phosphate isomerase [Source:MGI Symbol;Acc:MGI:97075]	ATGGCGAGTCCGCGAGTGTTCCCACTTTCCTGTGTGGTGCAGCAGTATGCCTGGGGGAAGGTGGGCTCCAAAAGTGAAGTGGCATGCCTGCTGGCTAGCAGTGATCCACTGGCCCAGATTTCAGAGGACAAGCCATATGCAGAGCTGTGGATGGGGACACACCCCCGGGGAGATGCCAAGATCCTTGACAACCGTATTTCCCAGAAGACCTTAGGCCAGTGGATTGCTGAAAACCCGGACTGCTTGGGCTCAAAGGTCAAAAACACCTTTAATGGAAAGCTGCCCTTCCTCTTCAAAGTACTGTCAGTGGACACGGCCCTGTCTATCCAGGCACACCCTAACAAGGAGCTGGCAGAGAAGCTGCATCTCCAGGCTCCAGAGCACTACCCTGATGCCAAC…
ENSMUSG00000039997	Ifi203	-0.572249	interferon activated gene 203 [Source:MGI Symbol;Acc:MGI:96428]	ATGATGGCTGAATACAAGAATATTGTTCTTCTAAAAGGATTAGAGAACATGGAGGACTATCAGTTTAGGACAGTCAAGTCCTTACTAAGAAAAGAACTAAAACTTACTAAAAAAATGCAAGAAGATTATGATAGGATTCAGCTGGCGGACTGGATTGAGGACAAGTTCCCCAAAGATGCTGGACTAGACAAACTGATAAAAGTGTGTGAGCACATAAAAGATCTTAAAGACCTTGCTAAAAAACTTAAAACAGAGAAGGCAAAAGTTCAAAAGAAAAAGGAAGGAAAATGCAAAACGGCTGGGAAAAAAAAAGGGCAAGATGAACTCAGTTCTTCTGAATCTCTTTTCAACAATAAAGAATCAAACAAGAGTGTACCGTCTTCAAAGAAAAAGAGAAAA…
ENSMUSG00000035506	Slc12a8	0.210408	solute carrier family 12 (potassium/chloride transporters), member 8 [Source:MGI Symbol;Acc:MGI:2443672]	ATGGCCCAGAGGTCTCCGCAAGAACTCTTCCACGAGGCAGCCCAGCAGGGCATCCTGGCCCAGCCCCAGCCCTGGTGGAAGATCCAGCTGTTCATGTGGGAGCCGGTGCTGTTTGGGACCTGGGATGGTGTGTTCACATCCTGCATGATCAACATTTTTGGCGTTGTCCTTTTCTTGAGGACCGGCTGGCTGGTGGGAAACACAGGTGTGCTCCTGGGCTTGCTCCTGGTGTCCTTCGTCGTCCTCGTGGCCCTCATCACCGTGCTGTCGGGCATTGGTGTCGCAGAGCATGGCGGGATCAGCAGTGGCGGTGTCTACTCCATGATCTCCTCGGTGCTTGGTGGGCAGATGGGAGGCACTGTGGGGCTGCTCTATGTATTTGGACAGTGTGTTGCAGGT…
ENSMUSG00000027827	Kcnab1	0.170438	potassium voltage-gated channel, shaker-related subfamily, beta member 1 [Source:MGI Symbol;Acc:MGI:109155]	ATGCTGGCAGCCCGCACAGGCGCTGCAGGGAGTCAGATCTCCGAAGACAACAGCAAGTTCAGAAAGCAGTCTGGCCTTTCTTCAGGGGGGAAAGACAGATCTCCCAAGAAAGCCCCCGAGAATGCCAAAGACAGCAGCCTCAGCCCAACCGGGCAAAGCCAGCTCAGGGCAAGGCAGCTGGCCCTGCTGCGGGAGGTGGAGATGAACTGGTACCTAAAGCTCTGCGAGCTGTCCAGCGAGCACACCACGGCACACACCACCGGGATGCCGCACAGGAATCTTGGGAAATCAGGACTCAGAGTTTCATGCTTGGGTCTTGGAACATGGGTGACATTTGGAGGTCAAATCTCAGATGAGGTTGCTGAACGGCTGATGACAATTGCCTACGAAAGTGGAGTT…
ENSMUSG00000031965	Tbx20	-0.189636	T-box 20 [Source:MGI Symbol;Acc:MGI:1888496]	ATGGAGTTCACGGCGTCGCCCAAGCCCCAGCTCTCCTCTCGAGCCAATGCCTTCTCCATCGCCGCGCTTATGTCCAGCGGCGGCCCCAAGGAGAAGGAGGCAGCAGAGAACACCATCAAACCCCTGGAACAATTTGTGGAGAAATCATCATGTGCCCAGCCACTGGGTGAGCTGACGAGTCTGGATGCTCACGCGGAGTTTGGCGGCGGGGGCGGCAGCCCATCCTCATCCTCTCTGTGCACAGAGCCACTGATACCCACCACCCCCATCATCCCCAGCGAAGAGATGGCTAAAATCGCCTGCAGCCTGGAAACGAAGGAGCTCTGGGACAAATTCCATGAACTGGGCACGGAGATGATAATCACCAAGTCTGGCAGGAGGATGTTCCCCACCATCCGC…
ENSMUSG00000029458	Brap	0.126633	BRCA1 associated protein [Source:MGI Symbol;Acc:MGI:1919649]	ATGAGTGTGTCACTGGTGGTCATCCGACTGGAGCTCGCGGGTCACTCGCCGGTCCCCACCGACTTCGGCTTCAGCGCCGCCGCTGGAGAGATGTCTGATGAGGAGATCAAAAAGAAGACATTGGCTTCCGCTGTCGCCTGTCTAGAAGGGAAGTCAGCCGGGGAGAAAGCAGCCATCATCCACCAGCACCTTGGCCGTCGGGAAATGACGGATGTGATTATTGAGACCATGAAGGCCAGAGCAGATGAAGTGAGAGACACAGTGGAAGAAAAGAAGCCTTCAGCAGCCCCTGTCTCTGCACAGAGAAGTAGAGAACAGAGTGAGTCTGTGAACACAGCCCCAGAGTCTCCATCCAAACAGCTCCCAGACCAGATTTCCTTCTTCAGTGGCAACCCTTCT…
ENSMUSG00000096916	Zfp850	-1.47702	zinc finger protein 850 [Source:MGI Symbol;Acc:MGI:3036281]	ATGGCCAGCTCTAATTCTCAAGACATGGTCTGTGGGTCAGTGACATTTAGGGATGTGGCTGTTGACTTCTCTCAGGAAGAGTGGGCCTGCCTGGATGCTACTCAGAAGGTCTTATACAGGGACATAATGTTGGAGACCTACAGCAACCTCATTGCAGTGGTGGGAAGTTGCATTTCCAAGCCAGATCTGATCGTCTTACTAGAGCAGGAGAAAGAGCTCTGGATGGCTGTGAAGGAAGAAACAGACAGGTTGAGCCCAGATTTGGAATCAGATTATGAAGCTCAACAAATATCTCCAGACAACCACATATATACTATAAATTTACCCAAACAGACCATAAAGCATATAAGTGAAACTTTTGAACTCAAGGGCTCCAGTTTTAGTAATGGCCACAGCTAT…
ENSMUSG00000056515	Rab31	0.540128	RAB31, member RAS oncogene family [Source:MGI Symbol;Acc:MGI:1914603]	ATGATGGCGATACGGGAGCTCAAAGTGTGTCTTCTCGGGGACACGGGGGTTGGGAAATCCAGCATTGTGTGTCGTTTTGTCCAGGATCACTTTGACCACAACATCAGCCCCACTATTGGGGCATCTTTCATGACCAAAACCGTGCCTTGTGGAAATGAACTTCACAAATTCCTCATCTGGGACACCGCTGGCCAGGAGCGGTTCCACTCCCTGGCTCCTATGTACTACCGAGGATCTGCTGCAGCCGTCATCGTCTATGACATCACTAAGCAGGATTCATTTCATACCTTGAAAAAATGGGTCAAGGAGCTGAAGGAGCACGGCCCAGAAAACATTGTGATGGCGATTGCTGGGAACAAGTGTGACCTCTCTGATATTAGGGAGGTGCCCCTGAAGGAC…
ENSMUSG00000095603	Olfr106-ps	-0.0564737	olfactory receptor 106, pseudogene [Source:MGI Symbol;Acc:MGI:2177489]	ATGTCTGCTCCTACCAGTGTATATCAGGGAAGCAATTCAGTGTTATTGAATCAAACATTAGTCACCGAATTTCTCCTATTGGGAGTGACAGACATACAAGAACTGAACCCTATTCTGTTTGTCACGGTCCTTGCCATGTACTTTGTAAATGTGGCTGGGAATGGAGCCATCCTGCTGATTGTCATTTCAGATCCAAGACTCCACTCACCTATGTATTTCTTCCTGGGAAACCTAGCATGTCTAGACATCTGCTTCTCCACTGTAACAGTGCCAAAGATTCTAGATAACTTCTTCTCCACAAGCAAAGCAATTTCCTTCTTGGGGTGCATAACTCAGCTTTATTTTTTCCACCTTCTGGGTAGCACAGAAGCCCTGCTGCTGGCCGTGATGGCATTTGAC…
ENSMUSG00000053783	1700016K19Rik	-0.273803	RIKEN cDNA 1700016K19 gene [Source:MGI Symbol;Acc:MGI:1921480]	ATGGCCGGCCGTGGTGGGACCGGTGCGGCGGAGTATGGTGAGGAGGGCGAGGAAGAGGAGGAGGAGGAGGCGCGGGAAGGCGGAGCTGAGGGCTCCCCGGGGTCCAAGCTGCCTCCCATCGTGGGCACCGCCTCCGAGCTGGCCAAACGGAAGGTGAAGAAGAAAAAGAAGAAGAAAAAGACTAAAGGATCGGGCAAGGGCGACGCAGATAAACATCACAGTCGAGGGCGGAAGAATCAGCCGCTTTCTTCATCTTTCCATGACATCTTAAATCCCCACAAAGACCATGGCTTGAGAGCAGAGCCCAGAGACAAAGAGGAAAATAGGCAAACCCTTCCCTATTCGTACAGCATTAATCACCCCTGCTTTGCCGAAATAGAAGACACCCTTTCCAGCCAG…
ENSMUSG00000028057	Rit1	0.638902	Ras-like without CAAX 1 [Source:MGI Symbol;Acc:MGI:108053]	ATGGAGTCCGGAGCTCGCCCCATTGGTAGCAGCTGTAGCAGCCCTGCAGCACTCTCCCGGGAATACAAACTAGTGATGCTGGGTGCCGGTGGAGTTGGGAAGAGTGCCATGACAATGCAGTTCATCAGCCACCGATTCCCAGAAGACCATGACCCCACCATTGAAGATGCTTATAAGATCCGGATCCGCATTGATGATGAACCTGCCAATCTGGACATCCTGGACACAGCAGGACAGGCAGAGTTTACAGCCATGCGGGATCAGTATATGAGGGCAGGAGAAGGATTCATCATCTGTTACTCCATCACGGATCGTCGAAGTTTCCACGAAGTTCGGGAGTTTAAACAACTGATTTACCGGGTCCGACGCACCGATGATACACCGGTGGTTCTTGTGGGG…
ENSMUSG00000031103	Elf4	-0.171906	E74-like factor 4 (ets domain transcription factor) [Source:MGI Symbol;Acc:MGI:1928377]	ATGGCTATTGCTCTGCAGCCCAGTGATCTGGTCTTCGAGTTTGCAAGCAACGGGATGGATGATATCCACCAGCTGGAAGACCCTTCAGTGTTCCCAGCCGTGATCGTGGAACAGGTCCCCTATCCTGAATTAGTGCATCTGTGCTCAGGACTGGATCTGGATGAGGTCCACAATGGCATCATAAGGGACAGGACCTTGTGCATGACACAGGATCAGATTTTAGAAGGCAGTATTTTGCTGACAGATGATGATGTATCCACCTCAAATAACGTGTCATCCACTGAAGTCCTATTCAATGTGGCAACTCCCAGTGATGTCCTGGATGAGAAGCAGATCTTCAGCTCACCGGAAGTGCTTTCAGACTCCAACTCTGTTCAGGCCATCAATCTACCCAACTTC…
ENSMUSG00000029819	Npy	0.337381	neuropeptide Y [Source:MGI Symbol;Acc:MGI:97374]	ATGCTAGGTAACAAGCGAATGGGGCTGTGTGGACTGACCCTCGCTCTATCTCTGCTCGTGTGTTTGGGCATTCTGGCTGAGGGGTACCCCTCCAAGCCGGACAATCCGGGCGAGGACGCGCCAGCAGAGGACATGGCCAGATACTACTCCGCTCTGCGACACTACATCAATCTCATCACCAGACAGAGATATGGCAAGAGATCCAGCCCTGAGACACTGATTTCAGACCTCTTAATGAAGGAAAGCACAGAAAACGCCCCCAGAACAAGGCTTGAAGACCCTTCCATGTGGTGA
ENSMUSG00000067567	Hdac8	0.577385	histone deacetylase 8 [Source:MGI Symbol;Acc:MGI:1917565]	ATGGAGATGCCAGAGGAACCCGCCAACAGTGGGCATTCACTACCCCCGGTTTATATTTACAGTCCCGAGTATGTCAGCATCTGCGACTCCCTTGTGAAGGTCCCCAAACGGGCCAGTATGGTCCACTCTCTGATCGAAGCCTATGCCCTGCATAAACAAATGAGGATAGTGAAGCCCAAAGTGGCCTCCATGGAGGAGATGGCCACCTTCCACACTGATGCCTATCTGCAACATCTCCAGAAAGTCAGCCAAGAAGGTGATGAGGACCATCCAGACTCCATAGAATATGGACTAGGTTATGACTGCCCAGCCACAGAAGGGATATTTGACTATGCAGCAGCTATAGGAGGAGGTACAATCACAGCTGCCCAGTGCCTGATTGACGGGAAGTGTAAAGTA…
ENSMUSG00000043962	Thrap3	-0.737291	thyroid hormone receptor associated protein 3 [Source:MGI Symbol;Acc:MGI:2442637]	ATGTCAAAAACAAACAAATCCAAGTCTGGGTCTCGCTCTTCTCGCTCAAGATCTGCATCCAGATCTCGGTCTCGTTCGTTTTCAAAGTCTCGGTCCCGAAGCCGATCTGTCTCTCGTTCAAGGAAGCGCAGGCTGAGTTCTAGGTCTCGTTCCAGATCATATTCTCCAGCTCATAACAGAGAAAGGAATCACCCCAGAGTGTATCAGAATCGAGATTTCCGAGGTCATAACAGAGGCTACAGGAGGCCCTATTACTTCCGTGGGCGAAACCGAGGCTTTTATCCATGGGGCCAGTATAACCGAGGTGGCTATGGAAACTACCGTTCCAATTGGCAGAACTACCGGCAAGCATACAGCCCTCGTCGGGGCCGTTCTCGATCCCGGTCCCCAAAGAGAAGG…
ENSMUSG00000062510	Nsl1	0.176927	NSL1, MIS12 kinetochore complex component [Source:MGI Symbol;Acc:MGI:2685830]	ATGGCGGCTGTCTCTGAAACAGTGCTCGTCTCCGCCCCGCAGGACCACGATGCCCAGGCCGCCTCAGACCCTCAGGCCACGGCAGCAGACTCTCCCCTAGAGGACTTCCGAGTGCGCTGCACCTTGAAGAGGGCGGTGATGGAAGTGATGGAGATGTGCGGTCGCTTCGTGCAGGAGCTCGGGGCCGTGCTGCCGGAGGACGTCCGCGAGCTCGCGCTGCGGGACGCACAGTGGACATTTGAGTCGGCTGTGCAGGAGAACGTCAGCTTTAACGGACAGGCCTGGGAGGAAGCTAAAGAGCATGGCTTAATGGATTCTGACATCAAAGTGCTTGAAGATGAATTTGATGAGCTCATAGTAGATGTGGCAACCAAACGGAGGCAGTATCCCAGAAGGATC…
ENSMUSG00000074476	Spc24	-0.120765	SPC24, NDC80 kinetochore complex component, homolog (S. cerevisiae) [Source:MGI Symbol;Acc:MGI:1914879]	ATGGCGGCTTTCCGCGACATGGTGGAGGTGAGCAACTGGCTACTGAGCCTGCTGGGGGCCAACCGCGCCGAGGCGCAGCAGCGGCGGCTGCTCGGGAGCTACGAGCAGATGATGGAGCGGCTGCTGGAGATGCAGGACGGCGCCTACCGGCAGCTTCGGGAGACTCTGGCTGTGGAGGAGGAAGTGGCTCAGAGCCTTCTTGAACTGAAAGAATGTACGCGCCAGGGGGACACCGAGCTGCAGCAGCTGGAGGTGGAGCTCCAGAGGACCAGCAAGGAGGACACCTGTGTGCAGGCTAGGCTACGTCAGCTCATCACAGAGCTGCAGGAGCTCAGGGAGATGGAGGAAGAGCTCCAGCGCCAGGAGAGGGATGTAGATGAGGACAACACCGTCACCATC…
ENSMUSG00000024600	Slc27a6	0.195934	solute carrier family 27 (fatty acid transporter), member 6 [Source:MGI Symbol;Acc:MGI:3036230]	ATGCTCCTGTCATGGCTCACAGGATTGGGGGCTGGACTGCTCTCCCTGCATTTCCTGCAGAAACTTCTGTTCCCGTATTTCTGGGATGATTTCTGGTACTTGCTGAAGGTGGTGCGCTACGGAATTCAGATGGAGATGTACAAACTGAGGGGGGAGCTGGTCACGGTGCTGGATAAGTTCCTGAGCCACACCAGGAAGCAACCACGGAAAGCCTTCATCATTTATGAGGGGGACGTCTACACCTACGAGGACGTGGACAAGAGGAGTAACAGAATAGCCCACGCTCTCCTGAACCACTCCTCGCTGAAAAGGGGGGACGTTGTGGCTTTGTTGATGAGCAACGAGCCCGACTTCGTTCATGTGTGGTTTGGCCTGGCTAAACTGGGCTGCGTGGTGGCC…
ENSMUSG00000043460	Elfn2	-0.207318	leucine rich repeat and fibronectin type III, extracellular 2 [Source:MGI Symbol;Acc:MGI:3608416]	ATGCTGCGCCTGGGGCTGTGTGCGGCAGCGCTGCTGTGCGTGTGCCAGCCAGGGGCTGTGCGCGCTGACTGCTGGCTCATCGAGGGGGACAAGGGCTACGTGTGGCTGGCCATCTGCAGCCAGAACCAGCCTCCATATGAGACCATCCCTCAGCACATCAACAGCACTGTGCATGACCTGCGGCTCAATGAAAACAAGCTCAAGGCCGTGCTCTATTCCTCCCTCAACCGCTTCGGGAACCTCACGGACCTCAACCTCACCAAGAACGAGATTTCCTACATCGAGGATGGTGCCTTCCTGGGCCAGACGAGCCTGCAGGTCCTGCAGCTGGGCTACAACCGGCTCAGCAACCTGACTGAGGGCATGCTGCGAGGTATGAGCCGCCTGCAGTTCCTCTTC…
ENSMUSG00000028979	Masp2	-0.193122	mannan-binding lectin serine peptidase 2 [Source:MGI Symbol;Acc:MGI:1330832]	ATGAGGCTACTCATCTTCCTGGGTCTGCTGTGGAGTTTGGTGGCCACACTTCTGGGTTCAAAGTGGCCTGAACCTGTATTCGGGCGCCTGGTGTCCCCTGGCTTCCCAGAGAAGTATGCTGACCATCAAGATCGATCCTGGACACTGACTGCACCCCCTGGCTACCGCCTGCGCCTCTACTTCACCCACTTTGACCTGGAACTCTCTTACCGCTGCGAGTATGACTTTGTCAAGTTGAGCTCAGGGACCAAGGTGCTGGCCACACTGTGTGGGCAGGAGAGTACAGACACTGAGCAGGCACCTGGCAATGACACCTTCTACTCACTGGGTCCCAGCCTAAAGGTCACCTTCCACTCCGACTACTCCAATGAGAAGCCGTTCACAGGGTTTGAGGCCTTC…
ENSMUSG00000027230	Creb3l1	-0.0590643	cAMP responsive element binding protein 3-like 1 [Source:MGI Symbol;Acc:MGI:1347062]	ATGGACGCCGTCTTGGAACCTTTCCCGGCCGACAGGCTGTTCCCGGGATCCAGCTTCCTGGACTTGGGAGACCTGAATGAGTCGGATTTCCTCAACAATGCGCACTTCCCGGAGCACCTGGACCACTTTGTGGAGAACATGGAGGACTTCTCCAATGACCTGTTCAGCAGTTTCTTTGATGACCCTGTGCTGGACGAGAAGAGTGCTCTGCTGGACATGGAACTGGACTCCCCCGCTCCAGGCATCCAGGCTGAGCACAGCTACTCCCTGAGTGGGGATTCTGCACCCCAGAGCCCCCTTGTGCCTGTCAAGATGGAGGACACCACTCAAGATGTGGAACACGGAGCGTGGGCCCTGGGAAACAAGCTGTGCTCCATCATGGTGAAGCAGGAGCAGAGC…
ENSMUSG00000027351	Spred1	-0.638031	sprouty protein with EVH-1 domain 1, related sequence [Source:MGI Symbol;Acc:MGI:2150016]	ATGAGCGAGGAGACGGCGACTTCTGACAACGATAATAGTTATGCACGAGTGCGAGCTGTGGTGATGACCAGAGATGACTCAAGTGGTGGATGGCTACCACTCGGAGGGAGCGGACTGAGCAGCGTCACTGTCTTCAGAGTCCCTCATCAGGAAGAGAATGGCTGTGCGGACTTTTTTATCCGTGGAGAGAGACTCAGAGACAAAATGGTGGTTTTGGAATGTATGCTTAAGAAAGACCTCATCTATAATAAGGTCACTCCCACATTTCACCACTGGAAGATCGATGACAAGAAGTTTGGCCTTACCTTTCAGAGTCCTGCTGATGCCAGGGCTTTTGATCGAGGCATTCGAAGAGCTATAGAGGATATATCTCTAGGGTGCCCAGCGTCAAAAACTGAG…
ENSMUSG00000025743	Sdc3	0.0438244	syndecan 3 [Source:MGI Symbol;Acc:MGI:1349163]	ATGAAGCCCGGGCCGCCGCGCCGCGGGACCGCACAGGGGCAGCGCGTGGACACCGCCACCCATGCGCCCGGGGCCCGCGGGCTGTTGCTGCCACCGCTGCTGCTGCTGCTGCTGGCCGGCCGCGCCGCGGGGGCTCAACGCTGGCGCAATGAGAACTTCGAGAGGCCGGTGGATCTTGAGGGCTCAGGGGATGACGACTCGTTTCCTGATGATGAACTAGACGACCTCTACTCGGGGTCAGGCTCTGGCTACTTCGAGCAGGAGTCCGGCCTTGAGACGGCCATGCGGTTCATCCCTGATATGGCCCTGGCTGCGCCCACTGCACCTGCCATGCTACCCACAACCGTTATCCAGCCCGTGGACACCCCATTTGAGGAACTCCTTTCTGAGCACCCCAGC…
ENSMUSG00000040314	Ctsg	0.0982261	cathepsin G [Source:MGI Symbol;Acc:MGI:88563]	ATGCAGCCTCTCCTGCTCCTGTTGACCTTTATTCTACTCCAAGGAGATGAGGCAGGGAAGATCATTGGAGGCCGAGAAGCCAGGCCCCATTCCTACCCCTACATGGCATTTCTTCTGATCCAGAGTCCAGAAGGGCTGAGTGCTTGTGGAGGGTTTCTGGTGCGAGAAGACTTCGTCCTAACAGCAGCTCATTGCTTGGGAAGCTCCATAAATGTTACTCTAGGGGCCCACAACATCCAAATGCGAGAAAGGACCCAGCAACTCATCACAGTGCTCAGAGCCATCCGCCATCCTGATTACAATCCGCAGAACATCCGGAATGACATCATGCTTCTGCAGCTGAGGCGCAGAGCCCGGAGGAGTGGATCGGTGAAGCCTGTGGCTCTGCCTCAGGCCAGC…
ENSMUSG00000005483	Dnajb1	0.586534	DnaJ heat shock protein family (Hsp40) member B1 [Source:MGI Symbol;Acc:MGI:1931874]	ATGGGCAAGGACTACTATCAGACGCTGGGCCTGGCCCGCGGCGCGTCCGACGACGAGATCAAGCGAGCCTACCGCCGCCAGGCGCTGCGCTACCACCCGGACAAGAACAAGGAGCCCGGCGCTGAGGAGAAGTTCAAGGAGATCGCCGAGGCCTACGACGTGCTCAGCGACCCGCGCAAGCGCGAGATTTTCGACCGCTATGGAGAGGAAGGCCTGAAGGGTGGTAGCCCCAGTGGAGGAAGCAGTGGTGGTGCTAATGGTACCTCTTTCAGCTACACATTCCACGGAGACCCCCATGCCATGTTTGCTGAGTTCTTCGGTGGCAGAAACCCCTTTGATACCTTTTTTGGGCAGCGCAACGGGGAAGAAGGCATGGACATTGATGACACATTCTCTAGC…
ENSMUSG00000063188	Olfr107	-0.262322	olfactory receptor 107 [Source:MGI Symbol;Acc:MGI:2177490]	ATGAACTGTAGTAAGACTCCTGGCTTTATCCTGTTGGGACTTTCCAGTGACCCAGAGAAATGGCAGCCCCTCTTTAATATTTTCCTCTGTCTCTACTTGCTGGGCCTTTTAGGGAACCTGCTACTTCTGTTAGCTATTGGCACTGATGTCCACCTCCACACCCCCATGTATTTCTTCCTCAGTCAGCTCTCACTAGTGGATCTTTGCTTCATCACCACAACAGCCCCTAAAATGCTGGAGGCTCTGTGGACTGGAGATGGATCAATCTCATTCTCTGGATGCCTGACTCAGTTTTACTTCTTTGCTGTTTTTGCTGACATGGATAACCTGCTTCTGGCAGTCATGGCTATTGACCGCTATGCTGCTATCTGCCACCCCCTGTTCTACCCATTTCTAATG…
ENSMUSG00000021966	Prss52	-0.0353155	protease, serine 52 [Source:MGI Symbol;Acc:MGI:1920632]	ATGAAACGATGGAAGGACAGAAGAACAGGCCTGTTGCTGCCATTGGTCCTCCTGTTGTTTGGGGCATGTAGCTCACTGGCATGGGTATGTGGCCGGCGAATGAGTAGCAGATCCCAACAACTTAACAATGCTTCTGCTATCGTGGAAGGCAAACCTGCTTCTGCTATCGTGGGAGGCAAACCTGCAAACATCTTGGAGTTCCCCTGGCATGTGGGGATTATGAATCATGGTAGTCATCTCTGTGGGGGATCTATTCTCAATGAGTGGTGGGTTCTATCTGCATCCCATTGCTTCGACCAACTAAACAACTCTAAATTGGAGATCATTCATGGCACTGAAGACCTCAGCACAAAGGGCATAAAGTATCAGAAAGTGGACAAGTTATTCTTGCACCCAAAG…
ENSMUSG00000022156	Gzme	0.387192	granzyme E [Source:MGI Symbol;Acc:MGI:109265]	ATGCCACCAGTCCTGATTCTCCTGACCCTACTTCTGCCTCTTGGAGCTGGAGCAGAGGAGATCATCGGCGGCCATGTGGTGAAGCCACACTCCCGCCCCTACATGGCGTTTGTTAAGTCTGTGGATATTGAAGGTAATAGGAGATACTGTGGAGGCTTCTTGGTTCAAGATGACTTTGTGCTGACTGCTGCTCACTGCAGGAACAGGACAATGACAGTCACACTGGGGGCCCACAACATCAAGGCTAAGGAGGAGACACAGCAGATCATCCCTGTGGCAAAAGCCATTCCCCATCCAGATTATAATGCCACTGCCTTCTTCAGTGACATCATGCTGTTAAAGCTGGAGAGTAAGGCCAAGAGAACTAAAGCTGTGAGACCCCTCAAGTTGCCCAGACCC…
ENSMUSG00000039198	Ptchd3	-0.0745644	patched domain containing 3 [Source:MGI Symbol;Acc:MGI:1921925]	ATGATCTCCTCCAAGGTGGCGCCCGGAGAGGAGGAGCAGGGGGAGTCACCGTCCAAGGTGGAGCTCGGAGAGGCGGAGGAGCAGCGGGAGGCACCGTTGGAAGGCCAACTGGAAGCCGTGCCACTTGATGAGGCGGGCCCTAGCTGGACCACCGGGCCGCCACTGGAGCGCTTGCCACCGCTGGGTCAGGAGGCACCTCCGCCGCGTCGCTGCCACACCAACTGCTTGGAAGCACCGCTGTCGCGGGGCTTCCAACGCTTTGGCGCCACAGTGGGCGCGAACCCCTGGCTGTTTTTGCTCGGGCCTGCACTGCTGACGGCCTCCCTGGGCACCGGTCTCATTTTCCTACCCAAGGAAAAGGAGAACCTGGAGGAGCAGTACACACCGATTGGCAGCCCA…
ENSMUSG00000052160	Pld4	-0.227879	phospholipase D family, member 4 [Source:MGI Symbol;Acc:MGI:2144765]	ATGGACAAGAAGAAAGAGCACCCAGAGATGCGGATACCACTCCAGACAGCAGTGGAGGTCTCTGATTGGCCCTGCTCCACATCTCATGATCCACATAGCGGACTTGGCATGGTACTGGGGATGCTAGCTGTACTGGGACTCAGCTCTGTGACTCTCATCTTGTTCCTGTGGCAAGGGGCCACTTCTTTCACCAGTCATCGGATGTTCCCTGAGGAAGTGCCCTCCTGGTCCTGGGAGACCCTGAAAGGAGACGCTGAGCAGCAGAATAACTCCTGTCAGCTCATCCTTGTGGAAAGCATCCCTGAGGACTTGCCATTTGCAGCTGGCAGCCCCACTGCCCAGCCCCTGGCCCAGGCTTGGCTGCAGCTTCTTGACACTGCTCGGGAGAGCGTCCACATT…
ENSMUSG00000054889	Dsp	0.000859408	desmoplakin [Source:MGI Symbol;Acc:MGI:109611]	ATGAGCTGCAACGGCGGCTCCCACCCGCGGATCAACACGCTGGGTCGCATGACCCGCGCGGAGTCCGGCCCGGACCTGCGCTACGAGATGACCTACAGCGGTGGCGGCGGCGGGGGCGGCGGGGGCGGCGGCGGGGGCACCAGCAGGACGTTCTACTCCCACTCCCGGCGCTGCACCGTCAACGACCAGAACTCCGACGGCTACTGTCAAACCGGCACCATGTCTAGACATCAGAATCAGAACACCATCCAAGAAATGCTGCAAAATTGCTCAGACTGTCTGATGCGGGCGGAGCTGATCGCGCAGCCGGAACTGAAATTCGGAGAAGGGATGCAGCTGGCATGGAACCGAGAGCTGGATGAGTATTTTACACAAGCCAACGATCAGATGGAAATCATA…
ENSMUSG00000023940	Sgo1	-0.638864	shugoshin 1 [Source:MGI Symbol;Acc:MGI:1919665]	ATGGCTAAGGAAAGGTGTCAGAAAAGGTCCTTTCAAGATACCCTTGAAGACATTAAGAATCGAATGAAAGAAAAAAGGAATAAAAATTTGGCGGGGATTGGGAAACGCAAGTCCTTTATTGTTGCACCGGGCCAAGTACCCACTAACACTGCTACACTACTGAGATATTACCAAGATAACAACAGGTTGTTAGTCTTGGCTTTGGAAAATGAGAAATCCAAAGTGAGAGAAGCACAGGATGTCATCCTGCAACTGAGAAAAGAATGCTACTACCTTACTTGTCAGCTGTATGCATTGAAAGAGAAGCTAACTTCCCGACAAAGTGAAGAAACTACTCAGAACTGGAAAGGACGTCCCTCAGACGTGGTCTCCAGCATTGACAATACGACCAGGGACTTG…
ENSMUSG00000025137	Pcyt2	0.0723093	phosphate cytidylyltransferase 2, ethanolamine [Source:MGI Symbol;Acc:MGI:1915921]	ATGATCCGGAACGGGCACGGGGCTGCCAGCGCTGCTGGGCTGAAGGGTCCGGGAGATCAGCGCATCGTGCGGGTGTGGTGCGATGGCTGCTATGACATGGTGCATTATGGCCACTCCAACCAGCTACGGCAGGCACGGGCCATGGGGGACTACCTCATCGTGGGTGTGCATACGGATGAGGAGATTGCCAAGCATAAGGGGCCCCCGGTGTTTACCCAGGAGGAGAGGTACAAGATGGTACAGGCCATCAAGTGGGTGGATGAGGTGGTGCCCGCTGCTCCCTACGTCACCACCCTGGAGACACTGGACAAGCACAACTGTGACTTCTGTGTTCACGGCAATGACATCACGCTGACAGTAGACGGCCGAGACACCTATGAGGAAGTGAAGCAGGCTGGG…
ENSMUSG00000028034	Fubp1	0.408788	far upstream element (FUSE) binding protein 1 [Source:MGI Symbol;Acc:MGI:1196294]	ATGGCCGACTACTCCACAGTGCCTCCGCCGTCGTCTGGCTCGGCTGGCGGCGGCGGCGGCGGAGTCGTTAACGACGCTTTCAAAGATGCCCTGCAGAGAGCGCGGCAGATTGCAGCAAAAATTGGGGGTGATGCTGGTACATCATTGAATTCAAATGACTATGGTTATGGGGGACAAAAAAGACCCTTAGAAGATGGAGATCAGCCAGATGCTAAGAAAGTACCTCCCCAAAATGACTCTTTTGGAGCACAGTTACCTCCAATGCATCAGCAGCAAAGCAGATCTGTAATGACAGAAGAATACAAAGTCCCAGATGGGATGGTCGGATTTATAATTGGCAGAGGAGGTGAACAGATCTCACGAATACAGCAGGAATCTGGATGCAAGATACAGATAGCA…
ENSMUSG00000079536	Ctag2l1	0.0664438	CTAG2 like 1 [Source:MGI Symbol;Acc:MGI:3644285]	ATGCAGAACCCTGTTGAGGGCTTAGATGGGAGAGCAGGGCTTGAAGAAGGTGAGGATAGCCAACTGAGGCCTCAAGCTCCGGATGCCCAGGCTAGCTCTCAAAATTCGGCAACTGAAGGTGACCATGGCAACGTCCCTCAGAGTTGCCCACAAGATTCTGGGAGACCAGCTGCTCCTGGGACCCTGGCTACTCCTGGAAGTCAGGCTGCTCCAGGCAGCCCCAGCCCAGGGAGCACTGTAGGGTCTGGAGCAGCAGCTGAAGAGGCAGCTGTCATTCCTCACAGTGAGCAGGCGACACTTGTCCCTGGGCCCAGCGGTGATGCTGCATCAACTGGAAATCGAAGCCTGGAGTTCTCTGTAACAGTGCCTTTCAGGACTGCAGTGGAGGCAGACATGGCC…
ENSMUSG00000030031	Kbtbd8	-0.0600726	kelch repeat and BTB (POZ) domain containing 8 [Source:MGI Symbol;Acc:MGI:2661430]	ATGGCCGCGTCGGCAGATTTAAGTAAGTCTTCCCCAACACCGAATGGGATTCCATCTTCAGACACAGCCAACGATACCATGGATCCTTTCCATGCTTGCAGTATTCTTAAGCAACTCAAAACAATGTACGATGAAGGACAGTTGACAGACATTGTAGTGGAAGTGGATCACGGGAAAACATTTTCCTGTCATAGAAACGTTCTTGCTGCAATCAGCCCCTACTTCAGATCCATGTTCACTAGCGGCCTTACAGAAAGTACTCAGAAAGAAGTTCGAATCATTGGTGTTGAAGCTGAATCAATGGATTTAGTATTGAATTATGCCTATACCTCTAGAGTTATTCTGACAGAGGCCAATGTTCAAGCCTTGTTCACTACAGCTAGCATCTTCCAAATTCCT…
ENSMUSG00000059256	Gzmd	0.578647	granzyme D [Source:MGI Symbol;Acc:MGI:109255]	ATGCCACCAATCCTGATTCTCCTGACCCTACTTCTGCCTCTCAGAGCTGGAGCAGAGGAGATCATCGGCGGCCATGTGGTGAAGCCACACTCCCGCCCCTACATGGCATTCGTTATGTCTGTGGATATTAAGGGGAACAGGATATACTGTGGAGGCTTCCTGATTCAAGATGACTTTGTGCTGACGGCTGCTCACTGCAAAAACAGCTCTGTCCAAAGCTCAATGACAGTCACACTGGGGGCCCACAACATCACGGCTAAGGAGGAGACACAGCAGATCATCCCTGTGGCAAAAGACATTCCCCATCCAGATTATAATGCTACTATCTTCTACAGTGACATCATGCTGTTAAAGCTGGAGAGTAAGGCCAAGAGAACTAAAGCTGTGAGACCCCTCAAG…
ENSMUSG00000025858	Get4	0.0473713	golgi to ER traffic protein 4 [Source:MGI Symbol;Acc:MGI:1914854]	ATGGCGGCGGCGGCGGCGATGGCAGAGCAGGAGGGCGCCCGCAACGGCGCCCGCAACCGCGGCGGCGTCCAGCGCGTGGAGGGCAAGCTGCGTGCTAGCGTCGAGAAGGGCGACTACTACGAGGCGCACCAGATGTACCGGACCCTCTTCTTCAGATACATGTCTCAGAGCAAACATGCAGAGGCCCGGGAGCTTATGTACTCAGGAGCATTGCTCTTCTTCAGTCATGGCCAGCAGAACAGTGCAGCTGACCTGTCCATGCTGGTCCTCGAATCCCTGGAAAAGGCCGAGGTGGACGTAGCTGATGAGCTTTTGGAAAATCTGGCTAAAGTGTTCAGTTTGATGGATCCAAATTCTCCTGAACGAGTAGCTTTTGTGTCCAGAGCCCTGAAGTGGTCC…
ENSMUSG00000031210	Gpr165	0.047952	G protein-coupled receptor 165 [Source:MGI Symbol;Acc:MGI:1923456]	ATGGATGCTCCAACCACAGACGTGCCCCCAGAGGATTTCCAGAGCCCTGGCACCATGGGCTTTGGGGACGAGCTGACTCCAGAAGCTCTGAGTGTACCTAGTGGTTTTGATGACTTGATCACTTCTACCACCTCCCAGGTGCTTCAGGCTGCATCCAATGCTGGCCGCAATGGCATGCTGTCAAAGATGGATAAGTTGGCAGACCACATGTCAAACTCGGGGGACCTGGCTGACACATCGGGTCCCCTAGATTTGGAAATTGTATCCCAGGATGAGCAGGTGCAATTCTGGTTAGTGGTAGGGTACACCATAGTGGTCTTTGCTGCCATCATAGGCAACTGGGTCTTAAACCACATAATTATGAAGTATAAGAGGGTACACACTGCCACCGGCCTCTTC…
ENSMUSG00000045275	Lca5l	-0.548753	Leber congenital amaurosis 5-like [Source:MGI Symbol;Acc:MGI:3041157]	ATGAGGTTGTGGACTATGTCTTTGGCTGATACAACAGAAGCACACACAAACGAGCATTTCCCCAGTCTGGCACTAGGAAGCAACAAGAAGTCTACAGAAGGCAAGCGTAGCCCTGGCGCTGGTGGCCAGTCCCAGAACAGCCAGGCTTCCAATGGGAGCGTGGATTACAGCAGGTCTCAGTGCTCCTGCACAAGCCTGACTTCTCACTATGACTACTCAGAAGACTTTCTCTCTGACTGCTCTGAGACGGCCGTCAGGAGACTCCAGTCAGAGAAGCCTCTGGCAAAGGCGAAGGAGAAAAGGAAGTACAACGCTGGTAAACTCCCCCAGCCTAGAGGCCAGAAGGACATCCCAGCTGAGAAAAAGCAATTCTGGAATGCTTCGTTGATCAGTTCTCAA…
ENSMUSG00000023952	Gtpbp2	0.0603766	GTP binding protein 2 [Source:MGI Symbol;Acc:MGI:1860138]	ATGGACTCGCGGGTATCGGAGCTGTTCGGCGGCTGCTGCCGGCCCGGAGGAGGCCCGGCCATGGGTGGAAACCTCAAAGCTCGGGGGGCCGGCGGTAGCAGCAGTTGCGGGGGCCCAAAGGGGAAGAAGAAGAACGGAAGGAACAGAGGAGGTAAAGCCAACAACCCTCCGTACCTGCCCCCAGAGGCTGAAGATGGAAACATCGAATATAAACTGAAGCTGGTGAACCCATCTCAGTACCGCTTTGAGCACTTGGTGACACAAATGAAGTGGCGGCTCCAGGAAGGACGTGGTGAGGCTGTCTACCAGATTGGGGTAGAGGACAATGGGCTGCTGGTGGGGCTGGCTGAAGAGGAGATGCGGGCTTCCCTCAAGACCCTGCACCGGATGGCAGAGAAG…
ENSMUSG00000016921	Srsf6	-0.533669	serine and arginine-rich splicing factor 6 [Source:MGI Symbol;Acc:MGI:1915246]	ATGCCGCGCGTCTACATAGGACGCCTGAGCTACAACGTCCGCGAGAAGGACATCCAGCGCTTTTTCAGCGGCTACGGCCGCCTCCTCGAGATCGACCTCAAAAATGGGTACGGTTTCGTGGAGTTCGAGGACTCCCGGGATGCCGACGATGCCGTGTACGAGCTCAACAGCAAGGAGCTGTGCGGCGAGCGCGTGATCGTAGAGCACGCCCGGGGCCCGCGCCGCGACCGCGATGGCTACAGCTACGGAAGCCGCAGTGGTGGAGGTGGATACAGCAGTCGGAGAACTTCTGGCAGAGACAAATATGGACCACCTGTTCGTACAGAGTACAGGCTTATTGTAGAAAATCTGTCTAGTCGTTGCAGTTGGCAAGACTTAAAGGATTTCATGCGGCAAGCA…
ENSMUSG00000010608	Rbm25	0.0561036	RNA binding motif protein 25 [Source:MGI Symbol;Acc:MGI:1914289]	ATGTCTTTCCCCCCTCATTTGAATCGCCCTCCCATGGGAATCCCAGCTCTCCCTCCAGGGATCCCACCCCCACAGTTTCCTGGCTTTCCTCCACCAGTACCTCCAGGGACACCGATGATTCCTGTACCAATGAGTATTATGGCTCCTGCTCCAACTGTCCTAGTACCTACCGTGTCCATGGTTGGAAAGCATTTGGGAGCCAGAAAGGATCATCCAGGCTTAAAATTAAAAGAAAATGATGAAAATTGTGGCCCTACTACTACAGTTTTTGTTGGGAACATTTCTGAGAAGGCTTCAGACATGCTTATACGACAGCTCTTAGCTAAATGTGGTTTGGTGTTGAGCTGGAAGAGAGTGCAAGGTGCTTCTGGGAAACTTCAAGCTTTTGGATTTTGTGAG…
ENSMUSG00000024039	Cbs	0.541803	cystathionine beta-synthase [Source:MGI Symbol;Acc:MGI:88285]	ATGCCTTCAGGGACATCCCAGTGTGAAGATGGCTCTGCTGGGGGCTTCCAGCACTTGGACATGCACTCAGAAAAGAGACAACTGGAGAAGGGCCCCTCAGGGGACAAGGATCGAGTCTGGATCCGGCCTGATACCCCAAGCAGATGTACCTGGCAGCTGGGCAGGGCCATGGCGGACTCCCCACATTATCACACAGTGCTGACCAAATCCCCCAAAATTTTACCAGATATTCTGAGGAAAATTGGGAACACCCCTATGGTCAGAATCAACAAGATCTCAAAGAATGCCGGTCTCAAGTGTGAGCTCTTGGCCAAGTGTGAGTTCTTCAATGCGGGTGGGAGTGTGAAGGACCGCATCAGCCTTCGGATGATCGAAGATGCTGAGCGAGCTGGAAACTTG…
ENSMUSG00000091450	Vmn2r11	-0.121428	vomeronasal 2, receptor 11 [Source:MGI Symbol;Acc:MGI:3643806]	ATGAAGAAGCTGCGTACTTTCACTATTTCCTTTTGGCTCCTGAAGTTTTCTCTCATCTTGTGCCATGTAACTGAACCCATTTGTTTTTGGAGGATAAAGAATAATAAAGATAATGATGGAGATTTAAGAAGTGACTGTAATTATTTCCTTTGGACATTCGAGGAAACTACAGAAATCAATTTTTATAATATTGTTGATTTTAGAATACCTACAAGAAGATATGAGTTCTTTCTGGTATTGTTTTTTGCTACTGATGAAATCAACAAGAATCCTGATCTTTTACCCAACATATCTCTGATATTCTGGCTTTTTGGTGGTCAGTGTGAAGATGAATGGGGAGTTCTGGATACAAATTATTCACAAAACAATATTAATGTGAAATTTATTAATTATGACTGT…
ENSMUSG00000039621	Prex1	-0.0394452	phosphatidylinositol-3,4,5-trisphosphate-dependent Rac exchange factor 1 [Source:MGI Symbol;Acc:MGI:3040696]	ATGGAGGCACCCGGCAGCGGTGGTGGTGACGGCGGCGGGGACCCAGGCGGGGACGGTGCGCATCCCGATGCTCGCGGCCCCGTCTCCGGGCCGTGCGCGGCCGCCCGCGACTCGGAGCGCCAGCTGCGCCTCCGTCTGTGCGTACTCAACGAGATCCTGGGCACCGAGCGCGACTACGTGGGCACCTTGCGTTTCCTGCAGTCGGCCTTCCTACAGCGGATCCGGCAGAATGTGGCCGACTCTGTGGAGAAGGGCCTCACAGAAGAGAATGTCAAGGTCCTCTTCTCCAACATTGAGGACATCCTGGAAGTCCATAAGGATTTTCTGGCTGCCCTGGAGTACTGCTTACACCCCGAGCCTCAGTCTCAGCACGAACTTGGGAATGTTTTCTTGAAATTT…
ENSMUSG00000026630	Batf3	-0.545004	basic leucine zipper transcription factor, ATF-like 3 [Source:MGI Symbol;Acc:MGI:1925491]	ATGTCGCAAGGGCCCCCCGCGGTCAGCGTGCTGCAGAGAAGCGTGGATGCGCCCGGGAACCAGCCGCAGAGCCCCAAGGACGATGACAGGAAAGTTCGAAGGAGAGAGAAAAACCGGGTTGCAGCTCAGAGGAGCCGGAAGAAGCAGACCCAGAAGGCTGACAAGCTCCACGAGGAGCACGAGAGCCTGGAGCAGGAGAACTCTGTGCTGCGCAGGGAGATTTCGAAGCTGAAGGAGGAGCTGCGTCACCTGAGCGAGGTGCTGAAGGAGCACGAGAAGATGTGCCCGCTGCTGCTGTGTCCTATGAACTTTGTGCAGCTTCGGTCAGACCCCGTGGCCAGCTGTCTACCACGATGA
ENSMUSG00000026751	Nr5a1	-0.232558	nuclear receptor subfamily 5, group A, member 1 [Source:MGI Symbol;Acc:MGI:1346833]	ATGGACTATTCGTACGACGAGGACCTGGACGAGCTGTGTCCAGTGTGTGGTGACAAGGTGTCGGGCTACCACTACGGGCTGCTCACGTGCGAGAGCTGCAAGGGCTTCTTCAAGCGCACAGTCCAGAACAACAAGCATTACACGTGCACCGAGAGTCAGAGCTGCAAAATCGACAAGACGCAGCGTAAGCGCTGTCCCTTCTGCCGCTTCCAGAAGTGCCTGACGGTGGGCATGCGCCTGGAAGCTGTGCGTGCTGATCGAATGCGGGGTGGCCGGAACAAGTTTGGGCCCATGTACAAGAGAGACCGGGCCTTGAAGCAGCAGAAGAAAGCACAGATTCGGGCCAATGGCTTCAAGCTGGAGACCGGACCACCGATGGGGGTGCCCCCGCCACCCCCT…
ENSMUSG00000020846	Rflnb	0.0151054	refilin B [Source:MGI Symbol;Acc:MGI:1923816]	ATGGTGGGCCGGCTGAGCCTGCAGGATGTCCCTGAACTCGTGGACACGAAGAAAAAAGGCGACGGCGTCCTGGACAGCCCGGACTCGGGGCTGCCCCCAAGCCCTAGCCCCAGCCACTGGGGGCTCGCAGCGACGGCGGGCGGCGGTGGGGAGCGCGCTCCGGTCGCAGGGACGCTGGAGCCCGATGCGGCGGTGACCCCTATAGTCCCGAACCCAGCATCTCTGACCCACTCGCTAGCTGCCATCTGCTCACCGAGACTCTGTCCCCTGTCCTTCGGCGAAGGAGTTGAGTTTGACCCCTTGCCACCAAAGGAAATAAAGTATACCTCCTCAGTCAAGTATGACTCTGAGCGGCACTTCATCGATGATGTACAGATGCCCCTGGGTCTGGTGGTGGCT…
ENSMUSG00000041459	Tardbp	0.107606	TAR DNA binding protein [Source:MGI Symbol;Acc:MGI:2387629]	ATGTCTGAATATATTCGGGTAACAGAAGATGAGAACGATGAACCCATTGAAATACCATCAGAAGACGATGGGACGGTGTTGCTGTCCACAGTTACAGCCCAGTTTCCAGGGGCATGCGGCCTGCGCTACCGGAATCCCGTGTCTCAGTGTATGAGAGGAGTCCGACTGGTGGAAGGAATTCTGCATGCCCCAGATGCTGGCTGGGGCAATCTGGTATATGTTGTCAACTATCCCAAAGATAACAAAAGGAAAATGGATGAGACAGATGCTTCCTCTGCAGTGAAAGTGAAAAGAGCAGTCCAGAAAACATCTGACCTCATAGTGTTGGGTCTCCCCTGGAAAACAACTGAGCAGGATCTGAAAGACTATTTCAGTACTTTTGGAGAGGTTCTTATGGTT…
ENSMUSG00000068877	Selenbp2	0.194108	selenium binding protein 2 [Source:MGI Symbol;Acc:MGI:104859]	ATGGCTACAAAATGCACAAAGTGTGGTCCAGGTTACCCCACCCCTCTGGAGGCCATGAAAGGACCCCGAGAGGAGATTGTCTACTTGCCCTGCATTTACCGGAACACAGGCACCGAAGCCCCGGATTATTTGGCCACTGTGGATGTAGACCCTAAGTCTCCCCAGTATAGCCAGGTCATCCACAGGTTGCCCATGCCCTACCTGAAGGACGAGCTGCACCACTCAGGATGGAACACCTGCAGCAGCTGCTTTGGGGACAGCACGAAGTCACGCAACAAGCTGATACTGCCTGGTCTCATGTCCTCCCGCATCTACGTGGTGGATGTGGGCTCTGAGCCTCGTGCCCCGAAGTTGCACAAGGTCATTGAAGCCAGTGAAATCCAAGCCAAGTGCAACGTG…
ENSMUSG00000006219	Fblim1	-0.218468	filamin binding LIM protein 1 [Source:MGI Symbol;Acc:MGI:1921452]	ATGGCCTCCAAGCCTGAGAAAAGGGTGGCCTCCTCTGTCTTCATCACCCTGGCACCGCCACGCCGAGATGTAGCCGTGAGTGAGGAAGTGGGCCAGGCAGCTTGTGAAGCCAGACGCGCTCGGCCCTGGGAGATGCTTCCCACAAAGACACCTGGGGCCGCAGTGGGCAGGAGCCCCAAGACCTGGACGCCCTCTGGCAAGACCAATGCCTCACTCTCTGGAGTCACACCTCAGCTCTCCAATGGAGGATGCTCTCTCCCACCTCCTTCCCTGAATGAGGAGGACCTAGACCTCCCGCCTCCTCCACCGCCCCCTTCTGCCTACCTGCCTCTCCCAGAAGAGGAGCCTCCTGTCTTACCAGGGAAGTCGCTCATTTCCGACTTGGAGCAACTGCACCTG…
ENSMUSG00000030050	Gkn1	0.594625	gastrokine 1 [Source:MGI Symbol;Acc:MGI:1913533]	ATGAAGCTCACAATGTTCGTCGTGGGTCTGCTTGGCCTCCTTGCAGCTCCTGGTTTTGCTTACACGGTCAACATCAATGGTAATGATGGCAATGTAGACGGAAGTGGACAGCAGTCGGTGAGCATCAATGGTGTGCACAACGTGGCCAATATCGACAACAATAACGGCTGGGACTCCTGGAATAGCCTCTGGGACTATGAAAACAGTTTCGCTGCCACGAGACTCTTCTCCAAGAAGTCATGCATTGTGCACAGAATGAACAAGGATGCCATGCCCTCCCTTCAGGACCTCGATACAATGGTCAAGGAACAGAAGGGTAAAGGGCCTGGAGGAGCTCCTCCCAAGGACTTGATGTACTCCGTCAACCCTACCAGAGTGGAGGACCTGAATACATTCGGA…
ENSMUSG00000074647	Fam83c	-0.54074	family with sequence similarity 83, member C [Source:MGI Symbol;Acc:MGI:1918655]	ATGCAGGGCTGCCAAGCTGGCGCCAGTATCTTCTTCCTTATAGCAGCCAACCCAGATGCAAACCATGGAGCCTCGGGTGGGTTGGGCTCTAGGTGGATACGCACATTTAGCCGAATAGCACCCGCTGGGACCCAGGGCATGGCAGGACCCCTGCGGAGCCGGGTGGAGGAGCTGAAGCGGCCCTGGTGGAGGGAGAGCTCACCCCTGGTGCTCCAGCACAGCGAGGCTGCAAGACTGGCGGCAGATGCCCTCCTGGAACGGGGAGAGGCTGCCTACCTTCAGGTCATCTCCGAAGAGCGGGAGCTGCCCTTCCTGAGTGCCCTGGACGTGGACTACATGATCAGCCATGTGCGTGGGGTTCCTGAGCTCAGCGAGGCCCAGGGGTCAGAGACCTTAGGC…
ENSMUSG00000020357	Flt4	-0.225268	FMS-like tyrosine kinase 4 [Source:MGI Symbol;Acc:MGI:95561]	ATGCAGCCGGGCGCTGCGCTGAACCTGCGCCTGTGGCTCTGCCTCGGACTCCTCCAAGGCCTGGCAAATGGTTACTCCATGACCCCTCCAACCCTGAACATCACAGAGGATTCATATGTGATTGACACCGGGGACAGCCTATCCATATCCTGCAGGGGACAGCACCCCCTCGAGTGGACCTGGCCAGGGGCCCAGGAGGTACTGACCACAGGTGGGAAGGACAGTGAAGACACACGGGTTGTGCATGACTGTGAAGGCACAGAAGCTAGGCCCTACTGCAAGGTGCTACTGCTGGCCCAGACTCACGCCAACAACACGGGCAGCTACCACTGCTACTACAAGTACATCAAGGCCCGGATTGAGGGCACCACAGCTGCCAGCACCTATGTGTTTGTAAGA…
ENSMUSG00000020211	Sf3a2	-0.323738	splicing factor 3a, subunit 2 [Source:MGI Symbol;Acc:MGI:104912]	ATGGACTTTCAGCACAGACCTGGAGGCAAGACTGGGAGTGGGGGCGTAGCCTCCTCCTCTGAGAGCAACCGGGATCGGAGAGAGCGTCTGCGCCAATTGGCCCTGGAAACCATTGACATCAACAAGGACCCGTATTTTATGAAGAACCACTTGGGATCCTATGAGTGCAAACTCTGCCTGACTCTGCATAACAATGAGGGGAGCTACCTGGCCCATACCCAAGGGAAGAAACATCAGACTAACTTGGCCCGGCGAGCTGCCAAGGAGGCCAAAGAAGCCCCCGCCCAGCCTGCACCGGAGAAGGTCAAGGTGGAGGTGAAGAAGTTTGTGAAGATTGGCCGCCCTGGGTACAAAGTGACCAAGCAGAGGGACACAGAGATGGGCCAGCAGAGCCTGCTG…
ENSMUSG00000054733	Msra	0.177818	methionine sulfoxide reductase A [Source:MGI Symbol;Acc:MGI:106916]	ATGCTCTCCGCCTCTAGAAGGGCTCTCCAGCTCCTCTCTAGCGCCAACCCGGTACGGAGGATGGGCGACTCAGCTTCGAAAGTCATCTCCGCAGAGGAAGCCTTGCCGGGACGCACCGAGCCGATCCCTGTAACAGCCAAACACCATGTCAGTGGCAACAGAACGGTTGAACCTTTCCCAGAGGGAACACAGATGGCTGTATTTGGAATGGGCTGCTTCTGGGGAGCTGAGCGCAAGTTCTGGGTCTTGAAAGGAGTGTACTCAACCCAAGTGGGCTTTGCAGGAGGCCACACACGCAATCCCACCTACAAAGAGGTCTGCTCAGAAAAAACTGGCCACGCCGAAGTCGTCCGGGTTGTGTACCGGCCAGAGCACATCAGCTTTGAGGAACTGCTCAAG…
ENSMUSG00000036104	Rab3gap1	-0.0640197	RAB3 GTPase activating protein subunit 1 [Source:MGI Symbol;Acc:MGI:2445001]	ATGGCGGCGGACAGTGAGCCCGAGTCCGAAGTGTTTGAGATCACAGACTTCACCACAGCCTCGGAGTGGGAGAGGTTTATTTCCAAAGTTGAAGAAGTCTTGAATGACTGGAAACTGATTGGACCCTCTCTGGGAAAGCCACTGGAAAAGGGTATATTTACTTCTGGCACATGGGAAGAGCGATCAGATGAAATTTCCTTTGCTGACTTCAGGTTTTCAGTCACACATCACTATCTTGTACAAGAGTCTCCTGATAAAGAAAGAAAGGATGAAGAATTGGAGGACGCTATTCCACAGTCAATGCAAGATTTGCTATGTATGAATAACGACTTTCCTCCAAGAGCACATTGCCTGGTAAGATGGTATGGCCTGCGTGAGTTTGTGGTGATTGCTCCTGCT…
ENSMUSG00000031885	Cbfb	-0.0820071	core binding factor beta [Source:MGI Symbol;Acc:MGI:99851]	ATGCCGCGCGTCGTCCCGGACCAGAGGAGCAAGTTCGAGAACGAGGAGTTCTTCAGGAAGCTGAGCCGCGAGTGCGAGATTAAGTACACGGGCTTCAGGGACCGGCCCCACGAGGAGCGCCAGACACGCTTCCAGAACGCCTGCCGCGACGGTCGCTCGGAGATCGCTTTTGTGGCTACAGGAACCAATCTGTCTCTCCAGTTTTTTCCGGCCAGCTGGCAGGGAGAACAGCGACAAACACCTAGCCGGGAATATGTCGACTTAGAGAGAGAAGCAGGCAAGGTATACTTGAAGGCTCCCATGATTCTGAATGGAGTGTGTGTTATATGGAAGGGCTGGATTGATCTCCACAGATTGGATGGTATGGGTTGCCTGGAGTTTGATGAGGAGCGAGCCCAG…
ENSMUSG00000074259	Gramd2	-0.239572	GRAM domain containing 2 [Source:MGI Symbol;Acc:MGI:3528937]	ATGCAAATGAAGATGATGTTTTTCTGCCTATCAGATTGGCAGAGCAACCAACAAATGCACGGGAAGATGGCACCTCTGAAGAGCCATGTGCCCTGCACGGAGAAACCAGGAAAGGTCCAGGAGCCTCCAGATGATGGCAGTCTGCACTGGTCAGAAGGCTCAAAGGGTGAAGACATAAAGAAGTATAGCCGGGAAGGGACACTACGGAGCAAATACAACCAACAATACCACAAGCTGTTTAAAGATATCCCGTTGGAGGAGGTGGTCCTCAAAGTGTGTTCCTGTGCCCTCCAGAGAGACCTCCTTCTCCATGGTCGGCTCTATATCTCTCCCAACTGGCTTTGCTTCCATGCCAGCCTCTTTGGCAAGGATATCAAGGTGGTCATTCCTGTGGTATCT…
ENSMUSG00000032085	Tagln	0.471877	transgelin [Source:MGI Symbol;Acc:MGI:106012]	ATGGCCAACAAGGGTCCATCCTACGGCATGAGCCGAGAAGTGCAGTCCAAAATTGAGAAGAAGTATGACGAGGAGCTGGAGGAGCGACTAGTGGAGTGGATTGTAGTGCAGTGTGGCCCTGATGTAGGCCGCCCAGATCGTGGGCGCCTGGGCTTCCAGGTGTGGCTGAAGAATGGTGTGATTCTGAGCAAATTGGTGAACAGCCTGTATCCTGAGGGATCGAAGCCAGTGAAGGTGCCTGAGAACCCACCCTCCATGGTCTTTAAGCAGATGGAACAGGTGGCTCAATTCTTGAAGGCAGCTGAAGATTATGGAGTCATCAAGACTGACATGTTCCAGACTGTTGACCTCTATGAAGGTAAGGATATGGCAGCAGTGCAGAGGACTCTAATGGCTTTG…
ENSMUSG00000027613	Eif6	-0.00116691	eukaryotic translation initiation factor 6 [Source:MGI Symbol;Acc:MGI:1196288]	ATGGCGGTCAGAGCGTCGTTCGAGAACAACTGTGAGGTCGGTTGTTTTGCCAAACTCACAAACGCCTACTGCCTGGTGGCCATCGGAGGCTCAGAGAACTTCTATAGTGTGTTCGAGGGTGAGCTCTCCGATGCCATTCCCGTGGTGCACGCATCCATCGCCGGCTGCCGAATCATCGGGCGCATGTGTGTGGGGAACAGGCATGGGCTCCTGGTACCCAACAACACCACCGACCAGGAGCTGCAGCACATCCGCAACAGCCTGCCTGACTCCGTGCAGATACGGCGGGTGGAGGAGCGGCTCTCGGCCCTTGGCAATGTCACCACCTGCAATGACTATGTGGCCTTGGTCCACCCAGACTTGGACAGGGAGACAGAAGAGATCCTGGCTGATGTCCTC…
ENSMUSG00000049672	Zbtb14	-0.271358	zinc finger and BTB domain containing 14 [Source:MGI Symbol;Acc:MGI:1195345]	ATGGAGTTTTTCATCAGTATGTCTGAAACCATAAAATATAATGATGATGATCATAAAACGCTGTTTCTGAAAACACTGAACGAACAGCGCCTGGAGGGAGAATTCTGCGACATCGCCATCGTGGTTGAAGATGTAAAGTTCCGAGCCCACCGGTGTGTCCTCGCCGCCTGCAGCACGTACTTTAAGAAGCTTTTCAAGAAGCTAGAAGTAGACAGCTCGTCCGTCATAGAGATAGATTTCCTCCGCTCTGACATATTTGAAGAGGTGCTGAACTACATGTACACCGCCAAGATTTCCGTGAAAAAGGAGGACGTCAACTTGATGATGTCGTCCGGGCAGATTCTCGGTATCCGGTTTTTGGATAAACTGTGTTCTCAGAAGCGCGATGTGTCTAGTCCG…
ENSMUSG00000066842	Hmcn1	-0.161019	hemicentin 1 [Source:MGI Symbol;Acc:MGI:2685047]	ATGATTGCCCAGGAAGTGGTCCACACAGTATTCCTGGTGGCTCTTTTTCGTTCTTCCCTAGCTGGAGATGGGACTCCGCAGTCTGAGAGCAGGGCTGAGGAGATTCCTGAGGGGGCGTCCACGCTGGCTTTTGTGTTTGATGTGACTGGGTCCATGTATGATGATTTAGTTCAGGTTATTGAAGGGGCTTCCAAAATTTTGGAGACGTCTTTGAAAAGACCTAAGAGACCTCTTTACAACTTTGCTTTGGTGCCCTTCCATGATCCAGAAATTGGTCCAGTGACAATTACCACAGATCCAAAAAAATTTCAGTATGAATTGAGAGAACTGTATGTTCAGGGAGGTGGTGACTGTCCAGAAATGAGCATCGGGGCTATAAAGATTGCCTTGGAAATCTCT…
ENSMUSG00000021583	Erap1	0.0618406	endoplasmic reticulum aminopeptidase 1 [Source:MGI Symbol;Acc:MGI:1933403]	ATGCCCTCTCTTCTTCCCCTAGTATTGACATTTTTATCTGTGTCATCTCCTTCTTGGTGTCAGAACAGTGATATAGAATCTCTAAAAGCTAGTAATGGAGACTCATTCCCTTGGAATAATATGCGACTTCCTGAGTATATGACCCCGATTCATTATGATCTCATGATCCATGCAAACCTCAGCACTCTGACTTTCTGGGGAAAAACAGAAGTAGAAATCATAGCTAGCCGGCCCACCAGCACCATTATTATGCATAGTCACCACCTGCAAATATCTAAGGCCACCCTCAGAAGAGGAGCTGGAGAGATGCTGTCTGAAGAACCACTGAAGGTCCTGGAATATCCTGCTCATGAGCAAGTTGCACTGCTGGCTGCCCAGCCGCTTCTTGCTGGGTCCCTG…
ENSMUSG00000032745	Gpbp1	-0.427663	GC-rich promoter binding protein 1 [Source:MGI Symbol;Acc:MGI:1920524]	ATGGCGCAGCATGACTTTGCTCCAGCCTGGCTTAATTTTCCTACTCCTCCATCATCAACAAAGTCATCATTGAATTTTGAGAAGCACTCTGAAAATTTTTCATGGACAGAAAATCGTTATGATGTGAGTCGTCGACGACACAATTCTTCAGATGGCTTTGATTCTGGTATTGGACGTCCTAATGGAGGTAATTTTGGGAGGAAAGAGAAAAATGGATGGCGTACGCATGGCAGAAATGGTACAGAAAACATAAATCATCGTGGGGGATACCATGGTGGAAATTCCCGTTCTCGTAGCAGTATTTTCCATTCTGGAAAAAGCCAAGGACTACATGAAAACAGCATCCCTGACAATGAAACTGGGAGGAAAGAAGACAAAAGAGAACGCAGACAGTTTGAG…
ENSMUSG00000032086	Bace1	0.119577	beta-site APP cleaving enzyme 1 [Source:MGI Symbol;Acc:MGI:1346542]	ATGGCCCCAGCGCTGCACTGGCTCCTGCTATGGGTGGGCTCGGGAATGCTGCCTGCCCAGGGAACCCATCTCGGCATCCGGCTGCCCCTTCGCAGCGGCCTGGCAGGGCCACCCCTGGGCCTGAGGCTGCCCCGGGAGACCGACGAGGAATCGGAGGAGCCTGGCCGGAGAGGCAGCTTTGTGGAGATGGTGGACAACCTGAGGGGAAAGTCCGGCCAGGGCTACTATGTGGAGATGACCGTAGGCAGCCCCCCACAGACGCTCAACATCCTGGTGGACACGGGCAGTAGTAACTTTGCAGTGGGGGCTGCCCCACACCCTTTCCTGCATCGCTACTACCAGAGGCAGCTGTCCAGCACATATCGAGACCTCCGAAAGGGTGTGTATGTGCCCTACACC…
ENSMUSG00000035278	Plekhj1	0.0337586	pleckstrin homology domain containing, family J member 1 [Source:MGI Symbol;Acc:MGI:1925920]	ATGCGGTACAACGAGAAAGAGTTGCAGGCGCTGTCCCGACAGCCGGCAGAGATGGCGGCCGAGCTGGGCATGCGGGGCCCCAAGAAGGGCAGCGTGGCCAAGCGGCGACTGGTGAAGCTGGTGGTCAACTTCCTCTTTTACTTCCGCCCGGACGAGGCCGAGCCCCTCGGAGCCCTGTTGCTGGAGCGCTGCAGAGTGGCCCAGGAAGAACCGGGCGGCTTCTCCATCAGCTTCGTCGAAGACCTCAGCAGGAAATATCACTTTGAATGCTGTAGCCAAGAGCAGTGTCAGGACTGGATGGAAGCTCTGCAGCGGGCCAGCTACGAATACATGCGACAGAGCCTCATCTTCTACAGGAATGAGATCAGGAAGATGACTGGCAAGGACCCCCTGGAGCAG…
ENSMUSG00000093865	Lrit3	-0.596287	leucine-rich repeat, immunoglobulin-like and transmembrane domains 3 [Source:MGI Symbol;Acc:MGI:2685267]	ATGTGGCTCTCGGCCTGCCTGTGCCTTGTGCTTAGCTTCCTGGGAGGAGTGAACGGTACCTGCCCTTCTCAGTGCTCCTGTGAGTATCACGGCAGACATGACGGCTCAGGATCAAGGTTAGTGTTGTGTAACGACCTGGATATGAACGAAGTCCCAGCAAACTTCCCCGTGGACACCTCGAAGCTTCGCATAGAGAAGACTGTGGTCCGCAGGCTCCCCGCCGAGGCCTTCTACTACCTGGTGGAGCTGCAGTACCTCTGGCTGGCTTACAACTCAGTGGCCAGCATAGAAACCAGTAGCTTCTATAACCTGAGGCAGCTGCACGAGTTGCGTTTGGATGGGAATTCTCTGACCGCTTTCCCTTGGGTGTCTCTGCTGGACATGCCCCACCTGAGGACG…
ENSMUSG00000050982	Apol10a	0.315768	apolipoprotein L 10A [Source:MGI Symbol;Acc:MGI:3036238]	ATGGATTGGAATGAGATCTTAGAGGACATTAGGAAAGTGGAACGTCGCATTGTTGAAAAATTCATTGAAGATCTCACAGAAAATTTCTTAAGAACAGATCTGAGGAGCCTTATAACTGAAGATGGAGCCTGGAATGGATTTTTGGAAACAGCAGAGTTGTCAAGTGAGGAGAAAGCTGCACTGCGTGATGCTCTGAAGGAGAGTTCAGCACAGAAGCCCTCTGGTGAAAATGACAGACCTGAAAGGAAGCCACAGAAAGAGCAGATTTTGCGAGAGGTTCCTCAGTTGAAGAAGAAACTTGAGGTCCATATCAGTAAGCTCCGAGAGCTGGCTGACAAACTTGACCTGGTGCACAAGTGCTGCACCATCTCCAATGTGGTGTCCCTCACTCTTAGTGCT…
ENSMUSG00000049538	Adamts16	-0.535043	a disintegrin-like and metallopeptidase (reprolysin type) with thrombospondin type 1 motif, 16 [Source:MGI Symbol;Acc:MGI:2429637]	ATGGAGTCCCGAGGTTGTGCTGCGCTCTGGGTGCTGCTGCTGGCGCAGGTCAGTGAGCAGCAGACACCTGCGTGCGCCCTGGGACTCGCAGCTGCAGCGTCTGGGAGCCCGGAAGACCCGCAGCCTCCCCCATTCTCTGGGTCCAGCTGGCTGGAAACCGGTGAGTATGACCTGGTGTCTGCCTATGAAGTAGACCACAGGGGGGATTATGTATCCCATGACATCATGCACTACCAGCGGAGGCGTCGGAGAAGAGCTGTGACCCAGCCAGGAGGAGATGCCCTGCACCTAAGGCTTAAGGGCCCTAGGCATGACCTCCACCTCGACCTCAAAGCTGCCAGCAACTTGATGGCTCCTGGATTCATGGTGCAAACTCTGGGGAAGGGAGGCACCAAGTCT…
ENSMUSG00000024728	Ms4a19	-0.0701795	membrane-spanning 4-domains, subfamily A, member 19 [Source:MGI Symbol;Acc:MGI:1916666]	ATGAATATGCCACAGAATCGTTTGTGGATAAAAAAGGAACTGAGAGTCTTGGGGTTTAGCCTATCAGGAAGTTTATCAATAATACTACAGAAGAGGCCTTCAAATCATACGCTGATCTGGACCATGACAATGAATATCCTAAGCATCTTCGCAACACTAGTTGGTTTGTTTTTAACAACAGTCGAAATGATAGTGACTTCAAGTGTATATTCTACCCTGTGGCAATATAAGAGTGGCAGGGTGCTTACAGAATATCTGTTCCTGTTCAGCATGTTGGAGTTGTTCATGGCATCCATAGTAACTGAGTGGACCTATAGAGCAAGACAAATAGAATAA
ENSMUSG00000009035	Tmem184b	0.149467	transmembrane protein 184b [Source:MGI Symbol;Acc:MGI:2445179]	ATGACAGTGAGGGGGGCCGCGCTGGCCCCAGACCCAGCGTCACCCACAACCACAACAGCTTCACCTAGCGTCTCTGCCACCCCCGAGGGCAGCCCCACAGCCATGGAGCACCCTGTGTTCCTGATGACCACTGCCGCCCAGGCCATCTCCGGCTTCTTTGTGTGGACAGCTCTGCTCATCACTTGCCACCAGATCTACATGCATCTGCGCTGCTACAGCCGTCCCAATGAGCAGCGCCACATCGTGCGCATCCTCTTCATCGTGCCCATCTACGCCTTCGACTCCTGGCTCAGCCTCCTCTTCTTCACCAATGACCAGTACTACGTGTACTTCGGCACCGTCCGAGACTGCTATGAGGCCTTTGTCATCTATAACTTCCTGAGCTTGTGCTATGAGTAC…
ENSMUSG00000051674	Dcun1d4	-0.384292	DCN1, defective in cullin neddylation 1, domain containing 4 (S. cerevisiae) [Source:MGI Symbol;Acc:MGI:2140972]	ATGGAGTTTACCCAAGAGCAGCAAGCCTGTCGTCCACAACGGTCTGAGGAAATGAGACATTGGAAAGACTTTCAGCTGAACTCTCATCTCTCAACACTGGCAAGCATTCATAAGATCTACCATACCCTTAACAAGCTGAATCTGACAGAAGACGTTGGCCAAGACGATCACCAAACAGGAAGCCTGCGCTCTTGCAGTTCTTCGGACTGCTTTAGCAAAGTGATGCCACCCAGGAAAAAGAGAAGACCTGCCTCTGGAGACGACTTATCTGCAAAAAAAAGCAGGCATGACAGCATGTATAGGAAATACGAGTCAACTAGAATAAAGACTGAAGAAGAGGCTTTCTCCAGTAAGCGGTGCCTGGAGTGGTTTTATGAATATGCAGGAACTGAGGATGCC…
ENSMUSG00000005687	Bcas2	0.0376614	breast carcinoma amplified sequence 2 [Source:MGI Symbol;Acc:MGI:1915433]	ATGGCGGGCACGGGCTTGGTAGCCGGAGAGGTGGTGGTAGATGCGCTACCATATTTTGACCAAGGCTATGAGGCACCCGGCGTGCGGGAAGCGGCGGCGGCCCTGGTGGAGGAGGAGACGCGCAGATACCGACCTACCAAGAACTACCTGAGCTACCTGACGGCCCCGGATTATTCTGCCTTTGAAACAGACATAATGAGAAATGAATTTGAAAGACTCGCTGCTCGACAACCGATTGAATTACTCAGCATGAAACGATATGAACTTCCAGCCCCTTCCTCAGGTCAAAAAAATGACATTACTGCATGGCAAGAATGTGTAAACAATTCTATGGCTCAGTTGGAGCACCAGGCGGTCCGGATCGAGAATCTGGAGCTGATGTCACAGCATGGATGCAAT…
ENSMUSG00000073771	Btbd19	-0.48846	BTB (POZ) domain containing 19 [Source:MGI Symbol;Acc:MGI:1925861]	ATGGAGAACCCAGGACTGGTGGTACGTGGGCAGGCTGCACCCTTTTCCACAGCACTTCGAAGCCTCATCAACAACCCCCAGTACAGTGATATTTGCTTTGTGGTTGGTCAAGAACGGCAAGAGGTATTTGCCCACCGGTGCTTGTTGGCCTGTAGATGTAACTTCTTCCAGAGACTTTTGGGCCCTGGGGTACCTAGTCCTGTGGTGCTAAGCACTGTGCCTGCCGAAGCCTTCTTAGCTGTGCTGGAGTTCCTATACACCAACAGTGTCAAGCTGCACCAACACTCTGTGCTGGAGGTGCTGACAACAGCTGTGGAATATGGGCTGGAGGAACTTCGAGAGCTCTGCCTGGAGTTTGTGGTGAAGGTGTTGGATGTGGAGCTGGTCTGTGAGGCTCTG…
ENSMUSG00000038679	Trps1	-0.871845	transcriptional repressor GATA binding 1 [Source:MGI Symbol;Acc:MGI:1927616]	ATGCAGAGTAATATGGTCCGGAAAAAGAACCCCCCTCTGAGAAACGTTGCTAGTGAAGGCGAGGGTCAAACCCTGGAGCCAACAGCTACAGAGAGCAAGGTATCTGGGAAGAACAAAGAATTGTCTGCAGATCAGATGTCAGAAAATACAGATCAGAGTGATGTTGCAGAGTTGAACTCGAAGGAGGAACACAGCACGCATGGCCAAGAGCCATCTTCCAGCGGTAAGAAGGACTTGCAAATCTCAGGCCTGAGTGAGAAGGCTGGCTTCAATTATGAAAGCCCCAGTAAGGGAGGGAGCCTTGTCTCCTTCCCACATGATGAGGTAACAGACAGAAATATGTTGGCTTTCTCATCTCCAGCTGCTGGGGGAGTCTGCGAGCCCTTGAAGTCTCCTCAA…
ENSMUSG00000019433	Gipc1	0.37708	GIPC PDZ domain containing family, member 1 [Source:MGI Symbol;Acc:MGI:1926252]	ATGCCACTGGGACTGGGGCGAAGGAAGAAAGCACCGCCTCTGGTGGAAAATGAGGAGGCGGAGCCAAGCCGGAGTGGGCTGGGTGTTGGGGAGCCTGGGCCCCTGGGTGGGAGCGCAGCAGGAGAATCCCAGATGGGCTTGCCCCCACCTCCTGCTGCCCTCCGGCCTCGCCTCGTGTTCCATACCCAGCTGGCCCACGGCAGCCCCACAGGCCGCATCGAGGGCTTCACTAATGTCAAGGAGCTGTACGGCAAGATCGCTGAGGCCTTCCGACTACCAGCTGCTGAGGTGATGTTCTGCACCCTCAACACCCACAAAGTGGACATGGACAAACTCCTGGGGGGCCAGATCGGCCTGGAAGACTTCATCTTTGCCCATGTGAAGGGGCAGCGCAAAGAG…
ENSMUSG00000026535	Ifi202b	-0.0633353	interferon activated gene 202B [Source:MGI Symbol;Acc:MGI:1347083]	ATGTCCAACCGTAACTTAAGGTCATCTACCAACTCAGAATTTTCTGAGGGTCAACATCAGACCCCTTCCAGTGATTCATCTGGCCATGGGGAGGATCAACCTCAAGCCTCTCCTGGACCTAACAAAAAGTCACACACCCCAAAAAAGAACATTAGCAAAGGTGCTGTTCTTCATGAGAAACCCATGACAGTGATGGTACTCACTGCAACAGAACCATTTAATTATAAAGAGGGAAAAGAGAACATGTTTCATGCTACAGTGGCTACAGAGAGCCAATATTACCGTGTGAAAGTTTTCAACATGGACTTGAAAGAGAAGTTCACAGAAAATAAATTTATTACCATTTCCAAATACTTCAACAGCAGTGGCATCCTAGAGATCAATGAAACTGCCACTGTG…
ENSMUSG00000024078	Ttc27	-0.194759	tetratricopeptide repeat domain 27 [Source:MGI Symbol;Acc:MGI:1921446]	ATGCCGGGAATGATGTGGACGCCGGAGCTGGCGCTTCTGAGGGGCTTCTCCACGGAGGCGGAGCGGCTGGTTTGGAAGCAGGAGGGCATCTGTGGTTCAGATATTGGAGTTTTCTTAGAATTGCTGTTAGAAGGGAGCTATGAGGCTTTGTTCTTCCATTCAACGACACAAACTATTTTAAATTCAACAATGATGGCTGAAGAAAAGATTGACAGCTACCTGGAGAAGCAGATAGTGAATTTCCTGGATTGCTCTACAGATTTGGAAGAAATTGAAAGACAGCAGCTGGTATTCCTACTTGGTGTGAGCAGCTTGCAGCTTTTTGTCCAGAGCAACTGGACTGGACCTCTTGTGGACTTGCATCCTCAGGATTTCTTGCCATCTGGTCTGCTGGAGCAA…
ENSMUSG00000027349	Fam98b	0.267346	family with sequence similarity 98, member B [Source:MGI Symbol;Acc:MGI:1915465]	ATGAGAGGGCCAGAGCTCGGGCCCGAAACCAGCATGGAAGGGGACGTTCTGGACACCTTGGAGGCGCTGGGGTATAAGGGGCCACTGTTAGAGGAACAGGCACTCTCCAAGGCAGCAGAGGGTGGACTGTCTTCACCTGAGTTTTCAGAGCTCTGCATTTGGTTAGGCTCCCAGATAAAGTCCTTATGCAACCTGGAAGAAAGCATCACTTCAGCTGGGAGAGATGACCTAGAGAGCTTCCAGCTTGAGATAAGTGGGTTTTTAAAAGAGATGGCCTGTCCATACTCGGTACTCGTCTCAGGAGACATTAAAGAGCGCCTCACAAAGAAGGATGACTGCTTGAAACTTCTGTTGTTTTTAAGTACAGAACTTCAAGCTTTACAAATATTACAGAAGAAA…
ENSMUSG00000065954	Tacc1	-0.0611398	transforming, acidic coiled-coil containing protein 1 [Source:MGI Symbol;Acc:MGI:2443510]	ATGGCGTTCAGTCCCTGGCAGATCCTGTCGCCCGTGCAGTGGGCCAAGTGGACGTGGTCCGCGGTGCGCGGTTCGGGCGCCGGAGAGGACGAAGCCGGAGGTCCCGAGGGCGACCCCGAGGAGGAAGAGGACTCGCAAGCCGAGACCAAATCCCTGAGTTTCAGCTCGGATTCTGAAGGTAATTTTGAGACTCCTGAAGCTGAAACTCCAATCAGATCGCCTCTCAAGGAGTCTTGTGATTCATCACCGGGATTGGCAGAACCCGAGGCCAAACCCCAAGAATCTCGAGAAGCCGATGAACAGTTGGTAGCAGAAGTAATTGAAAAATGTTCACCCGATACATGTTCTCGATCTTCAGAAAATGAAGCGCCACAGGCGACCGTCGATTCTCACCCAGTC…
ENSMUSG00000051435	Fhad1	-0.256111	forkhead-associated (FHA) phosphopeptide binding domain 1 [Source:MGI Symbol;Acc:MGI:1920323]	ATGAAAGCGTATTTGAAGAGCGCTGATGGCTTTTTTGTCCTGAATAAAAGCACCACAATCGGCAAGCATGCAGATTCAGACCTCGTCTTACAGTCCGCAGATATCGACAACCACCATGCCCTCATTGAATTCAACGAGGCCGAGGGCACCTTCGTCCTTCAGGACTTTAACTCCCGCAACGGCACGTTTGTCAACGAGTGCCACATTCAGAATGTGGCGGTGAAGCTGATCCCTGGGGACATTCTGCGGTTCGGGTCTGCAGGGATGACCTACGAGCTGGTCATTGAGAACCCGTCCCCGGTCTCCTGCCCATGGGTGAGGGGCCCAGCACCTTGGCCAAGTCCACAGCCACACCTGTCGTCCTCGCCACCCGACATGCCCTTCCACCACGGTATCCAG…
ENSMUSG00000016257	Prelid3b	-0.0497202	PRELI domain containing 3B [Source:MGI Symbol;Acc:MGI:1913640]	ATGAAGATCTGGACTTCGGAGCACGTCTTTGACCATCCATGGGAAACAGTCACTACGGCTGCAATGCAGAAATATCCAAACCCCATGAACCCGAGTGTGGTTGGCGTCGACGTGCTGGACAGACATGTCGATCCCTCTGGAAAGTTGCACAGCCACAGACTGCTCAGCACAGAGTGGGGCCTGCCTTCCATTGTGAAGTCTCTTATTGGTGCAGCAAGAACGAAAACGTACGTGCAGGAGCATTCTGTAGTTGACCCGGTAACGAGGACAATGGAGCTCAAGTCCACCAACATCTCATTTACAAATATGGTCTCAGTAGATGAGAGGCTGACATACAAGCCACACCTACAGGACCCAGAGAAAACTGTCCTGACCCAGGAAGCCCTCATCACAGTGAAA…
ENSMUSG00000075115	Olfr1200	-0.147853	olfactory receptor 1200 [Source:MGI Symbol;Acc:MGI:3031034]	ATGGAAAATCATAAAAACATCACAGAGTTCATTTTTATGGGTCTTTGGGAGAATAGACAAATAGAGTTGCTGTTCTTTTTCTTGTTCCTGCTTTGCTACCTGGCTGTCTTAATGGGGAACTCCGTCATCTTTCTCACCATCACCTGCAGCCACCTAATCGAACAACCAATGTATTATTTTCTCTGCCATCTTTCCCTCATGGACCTCTGCTACCCCTCCACTGTGATTCCTAGGCTCATCAGGGACTTGGCAGCAACAAGAAAAAACATTTCCTATAATGAGTGCATGACCCAGCTCTTCACTGCCCACTTGCTGGCAGGTGTGGAAATCTTCATCCTGGTGTCCATGGCCTTGGACCGCTATGTTGCCATTGTCAAGCCCCTGCACTACATGGTTATC…
ENSMUSG00000046836	Brox	0.0284967	BRO1 domain and CAAX motif containing [Source:MGI Symbol;Acc:MGI:1918928]	ATGACCCATTGGTTTCATAGGAACCCATTAAAAGCTACAGCTCCCGTGTCTTTTAACTACTATGGCATGATCACTGGTCCTCCCGCTTCAAAGATTTGCAATGACTTGAGGTCCGCCAGGACTCGGCTCCTCGAGTTGTTCACTGATTTGAGCTGTAATCCAGAAACAATGAAGAATGCGGCAGACTTGTATTTCTCTCTTTTACAAGGTTTCATAAATTCAGTGGGTGACTCTACACAGGAAAGCAAATTACGATACATTCAGAATTTCAAGTGGACCGATACATTGCAAGGACACGTTCCGAGTGCCCAGCAGGATGCTGTTTTTGAACTGATTTCCATGGGATTTAATGTAGCGCTGTGGTACACAAAATATGCTTCAAGATTGGCTGGAAAAGAA…
ENSMUSG00000059023	Olfr1201	-0.315044	olfactory receptor 1201 [Source:MGI Symbol;Acc:MGI:3031035]	ATGCAGCAGAACAGCACTGTCACTGAGTTTATACTACTAGGATTGACACAGGATCCCCTGAAGCAGAAAATGGTGTTTATAATCTTCTTAGTTTTCTATTTGGGGACTGTAGTGGGGAATACACTCATTATTGTGACAATCAAGTTCAGTCGGACACTTGGGAGTCCCATGTACTTCTTCCTATTTTATTTGTCCTTTTCTGATTCCTGTTTTTCAACATCCACAGCCCCAAGACTCATTGTGGATGCCCTCTCTAAAAAGAACATCATTTCCTACAATGAATGCATGACACAAGTCTTTGCTCTCCATTTATTTGGCTGCATGGATGTCTTTATCCTCATTTTCATGGCTGTTGACCGTTATGTGGCCATCTGTAAACCCTTGCGTTACTCAGTCATC…
ENSMUSG00000072812	Ahnak2	-0.288799	AHNAK nucleoprotein 2 [Source:MGI Symbol;Acc:MGI:2144831]	ATGGAAATGGATTCTCAAATTCAAAGTAGTGTTTCCATAGTGGAATCCCCCCAGCATGCCCCTCTGGAAAAGGACGTGGAGAAAGGAAGAAGCCGGAAGCTGAGCTTTTCCATGCCAAGACTGGCACTACCCAAGATAAAGGTTTCTAAGGGGACGGCTTCTGTGCCACACGGAGACATGAGGCCTTCACTCAGTGGTACCACATCTGGAGGTGATTTGGTAGTCGTAGAAACAGCTGTCAGTGATGCCCACGTTGGGGACACTCATTCAAAAGATGTCACCACAGAACTCCATGTCAGATCCCCCTCAACCACAGCAGAGTTGGTTAGGTCCAAAACTGAGCTTCCTTCTTCCAAAGATGATCTGAATGTCAGAGGTGACAGCAAAAGTCTCATGACT…
ENSMUSG00000020770	Unk	-0.813191	unkempt family zinc finger [Source:MGI Symbol;Acc:MGI:2442456]	ATGTCGAAGGGCCCCGGGCCCGGCGGCTCGGCAGCTTCCTCGGCGCCCCCGGCCGCTACCGCTCAGGTGCTGCAGGCACAGCCCGAGAAACCGCAGCACTACACGTACCTGAAGGAATTCCGCACAGAGCAGTGCCCACTCTTCGTGCAGCACAAATGCACACAGCATCGGCCCTATACCTGCTTCCACTGGCACTTTGTGAACCAGCGTCGCCGCCGTTCCATCCGCCGACGGGATGGCACCTTCAACTACAGTCCAGATGTCTACTGCACGAAGTATGACGAGGCTACAGGCCTCTGCCCCGAGGGCGACGAGTGCCCATTCCTGCACAGAACCACTGGGGACACTGAGCGCAGGTATCACCTTCGTTACTATAAAACTGGAATCTGCATCCATGAG…
ENSMUSG00000064084	Olfr1202	0.116462	olfactory receptor 1202 [Source:MGI Symbol;Acc:MGI:3031036]	ATGGAAATTAAGAACAACGTGACCGAGTTTGTTCTCCTGGGGCTCACACAGAATCTGCACTTGCAAAAAATAGTATTTGTTGTGTTTTTGGTTATCTATGTTTTCTCTGTGGTAGGAAATTTGCTCATTGTAATCACCATTACAAACAGCCAACTGTTGGGGTACCCTATGTATTACTTCCTGGCCTATCTCTCTTTTATTGATGCTTGCTACTCCTCTGTCAATACACCTAAAGTGATTGCTGATTCACTACATAAAAGGAAGTCTATTAAATTCAATGGATGCATGACCCAAGTTTTTGCAGAACATTTCATTGGAGGAACTGAAGTCATCTTGCTTACTGTGATGGCTTATGACCGCTATGTAGCCATCTGTAAACCCCTGCACTATGCAACCATC…
ENSMUSG00000031928	Mre11a	-0.107835	MRE11A homolog A, double strand break repair nuclease [Source:MGI Symbol;Acc:MGI:1100512]	ATGAGCCCCACAGATCCACTTGACGATGAAGACACATTTAAAATCCTGGTTGCCACTGATATTCATCTTGGATTTATGGAGAAAGATGCAGTTAGAGGAAATGATACATTTGTGACATTTGATGAAATCTTAAGACTTGCCCTGGAAAATGAAGTGGATTTTATTTTGTTAGGTGGTGATCTTTTCCATGAAAACAAGCCCTCGAGGAAAACCCTGCACAGCTGCTTGGAGCTGCTTAGGAAGTACTGTATGGGTGACCGCCCTGTGCAGTTTGAGGTCATCAGTGATCAGTCAGTCAACTTTGGTTTTAGTAAGTTTCCATGGGTGAACTACCAGGATGGCAATCTCAACATTTCCATTCCAGTATTTAGTATCCACGGCAACCATGATGATCCCACG…
ENSMUSG00000033114	Slc35d2	-0.0166805	solute carrier family 35, member D2 [Source:MGI Symbol;Acc:MGI:1917734]	ATGGAGGAGCCCAACGCGGCGCCGTTGCCCTCTCGCCTGGCCAGGCTGCTGTCGGCGCTCTTCTATGGCACATGCTCCTTCCTCATCGTGCTGGTCAACAAGGCGCTGCTGACCACATACGGTTTTCCCTCACCAATTGTACTTGGAATTGGACAGATGGCTACCACCATAATGATATTGTATGTGTTCAAGCTAAATAAAATAATCCATTTCCCTGATTTTGACAAGAAAATTCCTGGAAAGCTGTTCCCTCTGCCCCTTCTCTACGTTGGAAACCACATAAGTGGCTTATCAAGCACAAGTAAATTAAGCTTGCCGATGTTCACCGTGCTCAGGAAGTTTACGATTCCATTCACTTTACTCCTGGAGGCTATCATACTTGGGACACAATATTCATTG…
ENSMUSG00000051256	Jagn1	0.00234678	jagunal homolog 1 [Source:MGI Symbol;Acc:MGI:1915017]	ATGGCGTCTCGGGCAGGCCCGCGAGCGGCCGGCACCGACGGCAGCGACTTTCAGCACCGGGAGCGCGTCGCCATGCACTACCAGATGAGTGTGACCCTCAAGTACGAAATCAAGAAGCTGATCTACGTGCATCTCGTCATATGGCTGCTGTTGGTGGCCAAGATGAGCGTGGGACACCTGAGGCTCTTGTCACATGATCAGGTGGCCATGCCCTATCAGTGGGAATATCCGTATTTGTTGAGCATTGTGCCCTCTGTCTTGGGCCTGCTCTCCTTCCCTCGGAACAACATTAGCTACCTGGTGCTCTCCATGATCAGCATGGGGCTCTTCTCCATCGCTCCCCTCATTTATGGCAGCATGGAGATGTTCCCTGCGGCACAGCAACTCTACCGCCATGGC…
ENSMUSG00000027962	Vcam1	-0.014419	vascular cell adhesion molecule 1 [Source:MGI Symbol;Acc:MGI:98926]	ATGCCTGTGAAGATGGTCGCGGTCTTGGGAGCCTCAACGGTACTTTGGATACTGTTTGCAGTCTCTCAAGCTTTTAAAATCGAGATCTCCCCTGAATACAAAACGATTGCTCAAATCGGTGACTCCATGGCCCTCACTTGCAGCACTACGGGCTGCGAGTCACCATTGTTCTCATGGAGAACCCAGATAGACAGCCCACTAAACGCGAAGGTGAGGACGGAGGGGTCCAAGTCCGTTCTGACCATGGAGCCTGTCAGTTTTGAGAATGAACACTCTTACCTGTGCACAGCAACATGTGGCTCTGGGAAGCTGGAACGAAGTATCCACGTGGACATCTACTCTTTCCCCAAGGATCCAGAGATTCAATTCAGTGGCCCCCTGGAGGTTGGGAAGCCGGTC…
ENSMUSG00000029600	Rita1	-0.453097	RBPJ interacting and tubulin associated 1 [Source:MGI Symbol;Acc:MGI:1922021]	ATGAAAGCCCTCCACCTTCAGCACCGCAGTCCCACCAGCTACAGGGTCAAGGCCAGGGCATCCTATGTGGATGAGACCCTGTTTGGCAGCCCAGCAAGAACCAGACCTGCCCAACCAGACTTTGACCCACCCTGGGTGCAGAATTGTAACCGATCCAGAGGAGTGGGCCCAGGACCACCGAAGGGCTCTCTGGCCAAGAGAGACTGTGAGTCCCCCTCTTCCAGGGGCAGCACCCCAAACCTCACACCAAGGAAGAAAAACAAATACAGGCTGATTGGCCATGCCCCATCCTACTGCGATGAGTCACTGTTTGGCACTAGCAAGGAGGGGTCTCGGATGGCCGTGGGGGATGCTGCAAAGCTCCGGACCCTTTTCTGGACCCCACCAGCCACCCCTAGG…
ENSMUSG00000020525	Ppm1d	-0.499792	protein phosphatase 1D magnesium-dependent, delta isoform [Source:MGI Symbol;Acc:MGI:1858214]	ATGGCGGGGCTGTACTCGCTGGGAGTGAGCGTCTTCTCGGACCAGGGCGGGAGGAAGTACATGGAGGACGTAACTCAGATCGTGGTGGAGCCCGAGCCGGCTGCGGAGGACAAGCCGGCGCCGGTACCGCGGCGGGCGCTCGGGTTGCCGGCGACCCCCACTCTCGCCGGCGTCGGGCCATCGGAAAAAGGCCCGGCGGCGGCCCGCGACCCTGCCCCGGACGCCGCGGCCTCGCTACCCGCTGGCCGCTGCTGTCGCCGCCGCTCTTCGGTGGCCTTCTTTGCAGTGTGCGACGGGCACGGCGGTCGGGAGGCGGCACAGTTTGCCCGGGAGCACTTGTGGGGTTTCATCAAGAAGCAGAAAGGCTTCACCTCGTCCGAGCCCGCCAAGGTGTGCGCT…
ENSMUSG00000063651	Cnfn	0.106646	cornifelin [Source:MGI Symbol;Acc:MGI:1919633]	ATGCAGTTTGAGATGCACGACCACGTGAAAGGCAAAGCCATGTCATATCCAGTGACTAGTCAGCCTCAGTGCGCCAACACCTGCTACCAGACACAGCTCAGCGATTGGCACACGGGCCTCACCGACTGTTGCAACGACATGCCCGTCTGTCTGTGCGGCACTTTCGCCCCGCTGTGCCTGGCCTGCCGCATCTCCGATGACTTTGGGGAGTGCTGCTGTGCGCCCTACCTGCCCGGAGGTCTGCACTCTCTGCGCACCGGCATGAGGGAGCGCTACCACATCCAGGGCTCCGTCGGGCACGACTGGGCTGCCCTCACCTTTTGCCTGCCCTGCGCCCTCTGTCAGATGGCGCGGGAACTGAAAATCCGAGAGTAA
ENSMUSG00000025432	Avil	0.343426	advillin [Source:MGI Symbol;Acc:MGI:1333798]	ATGTCTCTGAGCAGTGCCTTCAGGGCTGTGAGCAACGACCCCCGGATCATCACATGGAGAATTGAGAAAATGGAGCTGGCGCTGGTGCCCCTGAGTGCTCACGGCAACTTCTACGAGGGAGACTGCTACATCGTCCTCTCGACCCGGAGAGTGGGCAGCCTTCTCTCCCAGAACATCCACTTTTGGATCGGGAAGGACTCCTCCCAGGACGAGCAGAGCTGCGCGGCCATCTATACCACACAGCTGGATGACTACCTGGGAGGCAGCCCGGTGCAGCACCGTGAGGTCCAGTACCACGAGTCCGACACCTTCCGTGGCTACTTCAAGCAGGGCATCATCTATAAAAAGGGGGGTGTGGCCTCTGGGATGAAGCACGTGGAGACCAACACCTATGATGTG…
ENSMUSG00000031948	Kars	0.179489	lysyl-tRNA synthetase [Source:MGI Symbol;Acc:MGI:1934754]	ATGTTGATGCAAGCTGCTGTCAGGCTTGTTAGGGGGGCCCTGCGCCAAACCTCATGGGCAGAATGGGGTCAGAGGGAACTTCGACTGGGCCACCTTGCTCCTTTCACAACGCTCCACAAGGACCAGCCACTTTCTGATAGAAGAAGTGAGCTGAAGAGGCGTCTGAAAGCTGAGAAGAAACTGGCAGAGAAGGAGGCCAAGCAGAAAGAGCTGAGTGAGAAACAGCTAAACCAGACTGCTTCCGCTCCCAACCACACGGCTGACAATGGCGTGGGTGCTGAGGAGGAGACTCTGGACCCAAATCAATACTACAAGATCCGAAGTCAAGCCGTCCAGCAGCTGAAGGTCACTGGGGAGGATCCGTACCCACACAAGTTCCACGTGGACATCTCACTCACT…
ENSMUSG00000045333	Zfp423	-0.852233	zinc finger protein 423 [Source:MGI Symbol;Acc:MGI:1891217]	ATGTCCAGGCGGAAGCAGGCGAAGCCGCGATCGGTGAAAGTTGAAGAGGGGGAGGCCTCGGACTTCTCGCTGGCCTGGGATTCCTCTGTGGCAGCAGCAGGAGGCCTGGAAGGAGAGCCAGAGTGTGATCGGAAAACCAGCCGTGCGCTGGAAGACAGGAACAGCGTGACAAGTCAAGAGGAGAGAAATGAGGACGATGAAGACGTGGAAGATGAGTCAATTTACACCTGCGATCACTGTCAGCAGGACTTCGAGTCTCTGGCAGACCTGACGGACCACCGGGCCCACCGCTGTCCTGGAGATGGTGATGACGACCCACAGCTCTCCTGGGTGGCTTCATCTCCCTCCAGCAAGGATGTTGCGTCACCTACGCAGATGATAGGAGATGGTTGTGACCTC…
ENSMUSG00000061039	Olfr920	-0.0391411	olfactory receptor 920 [Source:MGI Symbol;Acc:MGI:3030754]	ATGGCTTTGATAAATGGCTCTGTGGTAACAGAATTCATTCTCTTGGGATTAACAGACCAGCCTGACCTTCAAGTACCCCTGTTCCTGGTCTTTCTATTAATGTACATGATAACTGCATTGGGGAATTTGACTTTAATTATTCTCATCGTGCTGAATTCTCACCTTCATACCCCTATGTATTTTTTTCTTTTTAACTTGTCCTTTGTGGACTTTTGTTACTCTTCTGTAATTATACCAAAAATGCTGATGAACTTTATTCTAAAGAAAAATTTTATCTCCTATGTGGGTTGTATGACTCAGTTCTACTTATTTGGTTTCTGTGTCATTTTGGAGTGTTATATTCTCACATCAATGGCCTATGATCGTTATGTGGCTATCTGCAATCCACTCTTGTATAAC…
ENSMUSG00000025477	Inpp5a	-0.0340149	inositol polyphosphate-5-phosphatase A [Source:MGI Symbol;Acc:MGI:2686961]	ATGGCGGGGAAGGCGGCCGCCCCCGGCACCGCGGTCCTGCTGGTCACGGCCAACGTGGGCTCGCTCTTCGACGACCCAGAAAACCTGCAGAAGAACTGGCTTCGGGAATTTTACCAGGTCCTGCACACACACAAGCCTCACTTCATGGCCTTGCACTGCCAAGAATTTGGAGGGAAAAACTACGAGGCCTCCATGTCCCATGTGGACAAATTTGTCAAAGAACTACTATCCAGTGACGCAATGAAAGAATACAACAGGGCGCGTGTCTACCTGGATGAAAACTACAAGTCACAGGAACACTTCACGGCACTAGGAAGCTTTTATTTTCTTCACGAATCCTTAAAAAACATCTACCAGTTTGACTTTAAAGCTAAGAAGTATAAAAAAGTCACTGGCAAG…
ENSMUSG00000034837	Gnat1	0.731907	guanine nucleotide binding protein, alpha transducing 1 [Source:MGI Symbol;Acc:MGI:95778]	ATGGGGGCTGGGGCCAGCGCTGAGGAGAAGCACTCCAGAGAGCTGGAGAAGAAGCTGAAAGAGGATGCTGAGAAGGATGCCCGCACTGTGAAACTGCTGCTTCTGGGTGCCGGTGAATCCGGGAAGAGCACTATTGTCAAACAGATGAAGATTATCCACCAGGACGGGTATTCGCTGGAGGAATGCCTCGAGTTCATTGCCATCATCTACGGCAACACTCTGCAGTCCATCCTGGCCATCGTTCGGGCTATGACCACGCTCAACATTCAGTATGGAGATTCAGCCCGGCAGGATGATGCCCGGAAGCTCATGCACATGGCAGATACTATTGAGGAAGGCACAATGCCCAAGGAGATGTCAGACATCATTCAGCGCTTGTGGAAGGACTCGGGTATCCAA…
ENSMUSG00000096508	Gm7903	-0.683133	predicted gene 7903 [Source:MGI Symbol;Acc:MGI:3648697]	ATGATGGACACCAAGGACCCGCCCACACTATTGGATCTTGCTACACAGAGTCTATTGAGTAATGAGCATGCAGCAATCCAAGCCCTGGAGGAGATCCCAAGGGAGCTTTTTGTCCCTCTATTCACTGCTGCCTTCACGGGTAGACACAAGAATATACTGACAGCAATTGTGAAGGCTTGGCCTTTTGCCTGTCTCCACATTGGGGCATTAAGTGTGCAGGAACCCGAGCGTGAACTCCTGAAAGCCTTGATTGAGAGTCTTCAGTTCCTCCCTGCCCTGAACTCAGCTACTAGGAGCCCTAAACTGAGGATCCTAGATTTAAGGCAGGATGCTGGCTGCAAGACCGTATGTCCTGATATCAGTACTAATTCGACAATTTGCTTTCGTTCTTGTGCTCAC…
ENSMUSG00000050600	Zfp831	-0.623091	zinc finger protein 831 [Source:MGI Symbol;Acc:MGI:3641861]	ATGGAGGCGTCAGAACCGACCCACCCTACCCCATCGGCCACGGACCAGCCAGCCTCTGTACCCGGCATTCCAGGGGGCCTAGGGGGGCAGGCCTCACCTCGCCTGACCCTGGGTCCTGTTATCCTGCCACCAGAGCAGGGCCTGGCCCCAACTGTGTTCTTGAAGGCATTGCCTGTCCCCTTATACCACACGGTACCTCCTGGGGGCCTCCAGCCACGTGCACCCCTGGTGACAGGCAGCCTGGAGGGGGCCAGCGTACCTTTCATTCTCAGCCCCTTGCTGCAGCCTGAAGGACCCAGTGCCACCCAGGTGGGCAAGCCAGCCACCCCCGCCCTGACTGTGAACATTGTAGGCACATTGCCTGTACTCTCCTCGGGTGTGGGGTCTGCACTGGTCAGC…
ENSMUSG00000051652	Lrrc3	-0.0126096	leucine rich repeat containing 3 [Source:MGI Symbol;Acc:MGI:2447899]	ATGGGCCCCAGGGGCAGGCAGAGCCCCTCAGCCACACTGGCCCCCTCCCAGGGGTCTTGCTTCTTCATCCTCTTCTGCTTACGGTTAGGTGCCTCCTGCCCACAGGCCTGCCAGTGCCCTGACCATGCTGGGGCCGTGGCTGTCCATTGCAGCTCAAGAGGGCTGCAGGAGATCCCTAGGGACATCCCAGCCGACACGGTGCTTCTGAAACTAGACGCCAACAGAATCTCCCGAGTCCCCAATGGAGCCTTCCAACACCTGCCTCAGCTGAGGGAGCTGGACCTGTCCCATAATGCCATTGAGGCCATTGGGCCAGCAGCCTTCTCAGGTCTGGCTGGGGGCCTGCGGCTGCTGGACTTATCCCACAATCGCATCCGAAGAATTCCAAAGGACGCCCTG…
ENSMUSG00000055095	Spink6	0.283073	serine peptidase inhibitor, Kazal type 6 [Source:MGI Symbol;Acc:MGI:3648654]	ATGAAAGTAGCAGGTGTCTTTCTGCTCCTCTCTCTGGCTCTTCTCTGCTTTTTCTCAGGTGCCTTCAGTCAAGGAGGACAGGACAAAAGAGGCTGGATCACAAGATCAGAGGGCCGATTTCCAGGGAAAGGTGTCTTAAGGCATCGTCTCTTTCAAATTAATTGTGGTGAGTTCCGTGACCCCAAGGTCTTCTGCACTAGGGAATCTGACCCACTCTGCGGCTCTGATGGCCAGACATATGGGAATAAATGTGCCTTCTGCAAGGCATTGGAGAAAAGCTCTGGGAAGATCAACCTGAAGCATCGTGGGAAATGCTGA
ENSMUSG00000059687	Olfr108	-0.249765	olfactory receptor 108 [Source:MGI Symbol;Acc:MGI:2177491]	ATGCAAATTTCATCTTCAATAATAAGCCCAAGGATGAACTGCAGTCAGGCTCCTGGCTTTATCCTCTTGGGACTACCCAGAGAACCAGAGAAGTGGCAGCACTTCTTTATCATCTTCCTAGGTCTTTACTTGCTGGGACTTTTAGGGAACCTGCTACTTCTGTTAGCTATTGGTTCTGATGTCCACCTCCACACCCCCATGTATTTCTTCCTCAGTCAGCTCTCACTTGTGGATCTTTGCTTCATCACCACCACAGCTCCTAAAACACTGGAGACTTGGTGGACTGGAGATGGATCAATCTCATTCTCTGGATGCCTGACTCAATTGTATTTCTTTGGTGTTTTTGCAGATATGGATAACCTGCTTCTGGCAGTCATGGCTATTGACCGCTATGCTGCT…
ENSMUSG00000031134	Rbmx	0.000643197	RNA binding motif protein, X chromosome [Source:MGI Symbol;Acc:MGI:1343044]	ATGGTTGAAGCAGATCGCCCAGGAAAGCTCTTTATTGGTGGGCTTAATACAGAGACGAATGAGAAAGCCCTTGAGGCAGTGTTTGGCAAATATGGACGAATAGTGGAAGTTCTTTTGATGAAGGACCGAGAAACGAATAAGTCAAGAGGATTCGCTTTTGTCACTTTTGAAAGCCCAGCAGATGCAAAGGATGCTGCCAGAGACATGAATGGAAAGTCCTTAGATGGGAAAGCCATCAAGGTGGAGCAAGCCACCAAACCATCATTTGAAAGTGGTAGACGTGGACTACCCCCACCTCCAAGAAGCAGAGGCCCTCCCAGAGGTCTTCGAGGAGGAAGAGGAGGAAGTGGAGGAACCAGAGGACCCCCCTCCCGGGGAGGACACATGGATGATGGTGGC…
ENSMUSG00000052504	Epha3	-0.0222694	Eph receptor A3 [Source:MGI Symbol;Acc:MGI:99612]	ATGGATTGTCACCTCTCCATCCTCGTCCTGCTCGGCTGCTGCGTCCTCAGCTGCTCCGGAGAACTGAGCCCACAGCCTTCCAACGAAGTTAATCTACTAGATTCGAAAACAATTCAAGGAGAGCTGGGCTGGATCTCCTACCCATCCCATGGGTGGGAAGAGATCAGTGGTGTTGATGAACATTACACACCAATCAGGACTTACCAGGTGTGCAATGTCATGGATCACAGCCAAAATAATTGGCTGAGGACAAACTGGGTACCCAGAAACTCAGCTCAGAAGATCTATGTGGAGCTAAAGTTCACACTGCGGGACTGTAACAGCATTCCATTGGTTTTGGGGACTTGCAAGGAGACCTTTAACCTGTACTACATGGAGTCTGATGATGATCATGGCGTC…
ENSMUSG00000026572	Tbx19	-0.152993	T-box 19 [Source:MGI Symbol;Acc:MGI:1891158]	ATGAGTGAACTGGCCACACAGAAGGCTGGCGAAGGCACTGTGTCTCGCCTGCTTAACGTGGTGGAAAGTGAGCTCCAGGCAGGGAGGGAGAAGGGAGACCCTACAGAGAAGCAACTTCAGATCATCCTGGAGGATGCTCCCCTCTGGCAGAGATTCAAGGAAGTCACTAATGAAATGATCGTGACCAAGAACGGCAGACGGATGTTCCCTGTCCTGAAGATTAGTGTCACAGGGCTGGACCCCAATGCTATGTACTCTCTCCTACTGGACTTCGTCCGGACCGACAGTCACCGCTGGAAGTACGTCAATGGTGAATGGGTCCCCGCAGGCAAGCCAGAGGTCTCTAGCCACAGCTGTGTCTACATTCACCCCGACTCCCCCAACTTCGGGGCTCACTGG…
ENSMUSG00000059713	Rcan3	-0.130505	regulator of calcineurin 3 [Source:MGI Symbol;Acc:MGI:1858220]	ATGCTCCGAGACAGCCTGAAATCTTGGAATGACAGCCAGTCAGACCTCTGTAGCAGCGACCAGGAGGAGGAAGAGGAGATGGTCTTCGGTGAAAATGAGGACGGACTGGAAGAGATGATGGACCTAAGTGACCTGCCCACCTCACTCTTTGCTTGCAGTGTCCATGAAGCAGTGTTTGAGGTCCAAGAGCAAAAGGAGAGGTTTGAGGCCCTGTTCACCCTCTACGATGACCAGGTCACATTCCAGTTGTTCAAGAGCTTTCGCAGAGTGAGGATCAACTTCAGCAAGCCCGAGGCTGCGGCAAGAGCGCGGATAGAGCTCCACGAGAGTGAGTTCCACGGACGGAAGCTGAAGCTTTACTTCGCACAGGTGCAGGTGTCCGGGGAGGCCCGGGACAAG…
ENSMUSG00000033191	Tie1	-0.089534	tyrosine kinase with immunoglobulin-like and EGF-like domains 1 [Source:MGI Symbol;Acc:MGI:99906]	ATGGTCTGGTGGGGATCCTCTTTGCTGCTCCCCACTCTTTTCTTGGCCTCTCATGTTGGTGCGTCTGTTGACTTAACATTGCTGGCCAACCTGCGCATCACAGACCCCCAGCGTTTCTTCCTGACCTGCGTGTCTGGTGAGGCCGGAGCAGGGAGGAGCTCGGACCCGCCCCTGCTGCTGGAGAAGGATGATCGCATCGTGCGCACCTTCCCGCCTGGGCAGCCCCTGTACCTGGCACGCAACGGTTCTCACCAGGTCACGCTGAGGGGCTTCTCCAAGCCCTCGGATTTGGTAGGCGTCTTCTCCTGTGTGGGTGGTGCTGGCGCGCGGCGCACTCGAGTTCTCTATGTGCACAACAGCCCAGGGGCACACCTGTTTCCAGACAAGGTCACACACACG…
ENSMUSG00000054994	AV320801	-0.615367	expressed sequence AV320801 [Source:MGI Symbol;Acc:MGI:3035227]	ATGTGGTTCATTATGATGGACACCAAGGACCCGCCCACACTATTGGATCTTGCTACACAGAATCTATTGAGTAATGAGCATGCAGCAATCCAAGCCCTGGAGGAGATCCCAAGGGAGCTTTTTGTCCCTTTGTTCACTGCTGCCTTCACGGGTAGACACAAGAATATACTGACAGCAATTGTGAAGGCTTGGCCTTTTGCCTGTCTCCACATTGGGGCATTAAGTGTGCAGGAACCTGAGCGTGAACTCCTGAAAGCCTTGATTGAGAGTCTTCAGTTCCTCCTTGCCCTGAACTCAGCTACTAGGAGCCCTAAACTGAGGATCCTAGATTTAAGGCAGGATGCTGGCTGCAAGACCGTATGTCCTGAGATCAGTACTAATTCGACAATTTGCTTTCGT…
ENSMUSG00000039728	Slc6a5	0.231874	solute carrier family 6 (neurotransmitter transporter, glycine), member 5 [Source:MGI Symbol;Acc:MGI:105090]	ATGAATAAACAGCCAGCCAACATCTTGGAGGCAGCGGTGCCAGGCCACCGGGATAGTCCTCGTGCACCTAGGACCAGCCCTGAACAGGATCTTCCTGCTGAGGCCCCCACGGCCACTGTCCAGCCGCCACGTGTGCCCAGGTCGGCTTCCACCGGCGCCCAAACTTTCCAGTCTGCGGATGCGAGAGCCTGCGAGGCCCAGCAGTCCGGAGTAGGGTTTTGTAATCTCAGCAGCCCCCGGGCACAAGCGACCTCCGCGGCCCTCCGGGACTTAAGCGAAGGGCACAGCGCACAGGCCAATCCCCCTTCCGGGCCCGCCGGGGCTGGCAACGCTCTGCACTGCAAGATTCCAGCTCTGCGTGGCCCGGAGGAGGACGCGAACGTGAGTGTGGGCAAGGGC…
ENSMUSG00000029601	Iqcd	-0.0564959	IQ motif containing D [Source:MGI Symbol;Acc:MGI:1922982]	ATGGCCTTGGACCAGGTCAGCATACCCCCTTCCTACCACGGACTGGCCATCCAAAGAATCCCACTGAGAACAGGTCTAGTCCCAGCAGAGCCGATGAAGACCTTAGTCCCATCCAAATCCAAGCTCAACACCATCGAGGCCAAGAGGATCATGTCAGTCCTGGATGAGGCCATACACAAGATAGAGCTGATAACCCTGATGTCCTACATGGAGTCCCACCCAGAGGCTCTGGAGGACACGCTGCCCGAGGATTTCGTGAGAGCCCTAAGAGAGCACTTGGACATTGGCCAGACCCTGGTGGAGAGGGCCAGCATCCTGCAGAGGAGACACAAGAAGCTGGAGGAAGAGGAAGAAGCCGAGGAAACTAGGAACCAGGAACGCCTACTGTCCCTAGAGCTG…
ENSMUSG00000042790	Rnf214	-0.280271	ring finger protein 214 [Source:MGI Symbol;Acc:MGI:2444451]	ATGGCGGCCTCTGAGGTAGCTGGCCTTGGGGCCGGTACCCCGAGTCCTTCGGAATCTTCTGCTTTGTGTGCATCCAAGTCCGATGAATCTCTCCCAGATGGCCTAAGCCCCAAAGACTCTGCCCAGAAACAGAAGAACTTGTCTCCGCCGAGTGTAAGTAGCCAAATGATAACCAAGGAGAGTAACAGAAATGCCCATTTGGAACATCCAGAACAGAATCCTGGTTCATCAGTGGGTGATACTTCAGCAGCGCACGAGGAAGTTGTAGGAGAAAACTTGGTAGCCACAGCCCTTTGTCTTTCTGGCAATGGGTCTCAGTCTGATTTGAAGGACTTGACCAACCCAGCAGGAGAGGAGGGGGACACGAGCCTCCGGGAGAGCCTCCATCCAGTCACTCGG…
ENSMUSG00000039774	Galnt12	-0.273051	polypeptide N-acetylgalactosaminyltransferase 12 [Source:MGI Symbol;Acc:MGI:2444664]	ATGTGGGGGCGTGCGGTGAGGAGGCGCTGCCCGCGGGGGCTGCGGCGCGGCCGGGAGGCGTTGCTGGCACTGCTGGCCCTGGCAGGGCTGGGCGCGCTGCTGCGGGCTCGAAGCAGGTCGGGGACGGTGGACCCGGGACCCCCGCGGACTCCTCTCCCCGGGCGTCACGAGCCAGTGCTGCCCAGGCCGCCGCTGCCCGCCGATGCTCTGGGAGCGCATGGGGAGGCGGTGCGGCTGCAGCTGCAGGGCGAGGAGCTGCGGCTGCAGGAGGAGAGCGTGAAGCAGCACCAGATCAACATCTATCTGAGCGACCGTATCTCGCTGCACCGCCGACTGCCCGAGCGCTGGAACCCTCTGTGCAGAGAGGTGAAATACGATTATGATAACCTGCCCAAGACT…
ENSMUSG00000027524	Edn3	-0.350504	endothelin 3 [Source:MGI Symbol;Acc:MGI:95285]	ATGGAGCCGGGGCTGTGGCTCCTTCTCGGGCTCACAGTGACCTCCGCTGCAGGACTTGTGCCTTGCCCCCAGTCTGGGGACTCTGGCAGAGCCAGTGTGTCCCAGGGTCCCCCTGAAGCTGGATCAGAGAGGGGCTGTGAAGAGACTGTGGCTGGCCCTGGTGAGAGGATTGTGTCCCCAACAGTTGCACTGCCTGCACAGCCTGAAAGCGCTGGGCAGGAACGGGCACCAGGCAGGTCTGGGAAACAAGAGGACAAGGGGCTGCCTGCACACCACCGCCCTCGCCGCTGCACGTGCTTCACTTACAAGGACAAGGAGTGTGTCTACTATTGCCACCTGGACATCATCTGGATTAACACTCCTGAACAGACTGTGCCCTATGGACTGTCCAACTACAGA…
ENSMUSG00000049926	Olfr921	-0.110647	olfactory receptor 921 [Source:MGI Symbol;Acc:MGI:3030755]	ATGGCTCTAGTAAATGGCTCAACTGTGACTGAATTCATTCTTTTGGGATTAACAGACCAGCCTGGACTCCAAATGCCTCTTTTCTTATTGTTTCTATTAATGTACATGATCACAGTATTCGGTAATTTGACTTTGATATTTTTAATTCTGTTAAATTCTCACCTACATACTCCCATGTATTTTTTTCTCTTGAATTTATCTTTTGTAGATCTCTGTTATTCTTCTGTGATTACACCAAAAATGCTGATGAATTTTATACTAAAGAAGAATCTTATCTCTTATATGGGATGTATGTCCCAACTCTACTTCTTTTGTTTTTTCATAATTTCTGAATGTTATGTACTGGTGTCAATGGCCTATGATCGCTATGTTGCAATCTGTAATCCACTGTTGTATAAC…
ENSMUSG00000051705	Senp8	-0.37428	SUMO/sentrin specific peptidase 8 [Source:MGI Symbol;Acc:MGI:1918849]	ATGCTTCTGGAATTTCTGAGAATCCCTGCTCAATACAAGATGGACCCTGTGGTCTTGAGTTATATGGACAGTCTATTGCGGCAATCAGATGTCTCACTATTGGACCCTCCAAGCTGGCTCAACGACCACATTATTGGGTTTGCCTTTGAATACTTTGCCAATAGTCAGTTTCATGACTGCTCAGACCATGTCTGTTTCATCAGCCCTGAAGTCACCCAGTTCATTAAGTGCACCAGCAGCCCTGCAGAAATTGCCATGTTCCTTGAACCCCTGGATCTTCCCCACAAAAGAGTGGTATTTTTAGCCATCAATGATAATTCTAACCAGGCAGCCGGAGGTACCCACTGGAGTTTGTTGGTTTATCTCCAAGATAAAAATAGCTTCTTTCATTATGATTCC…
ENSMUSG00000052760	A630001G21Rik	-0.40815	RIKEN cDNA A630001G21 gene [Source:MGI Symbol;Acc:MGI:2443131]	ATGTTTGGAGTGATCCAGAAAGAGGAACGTTTTAATGAAGTATTTTTAAATTACTTCAAGGAAAATAAAATAGAAATTGCCCATGCAATTACCAAGCTGTTTCCTTTCCTAGAAAGCCTAAGGGACCACTCCTTCATCACAGACAAAATCTATGCTGATTCTTACGAAGCCTGTAGGAACTCGGTTCCCATAGTGGAAGTGGTGTACAATGTTCTCAGTCACCTGGAGAGGTTGTCGGACTCATCGTTTCTATGGGCTCTGTTTAACAGAGTGAACCTGAAGGAATATCCTGCGTTAAGAGAGATTCATAAAAGCCTGGGAACTGAGCTACAGGACGGATACTCGCCCCAGAAATGCAAACAGGAAGAACAGAAGAAGCTTGCCACCGTGCACCCAAGT…
ENSMUSG00000057447	Olfr1205	-0.127595	olfactory receptor 1205 [Source:MGI Symbol;Acc:MGI:3031039]	ATGCAGCAGAACAGCACTGTCACCGAGTTTATACTACTAGGATTGACACAGGATCCCCTGAAGCAGAAAATGGTGTTTATAATCTTCTTAGTTTTCTATATGGGGACTGTAGTGGGGAATACACTCATTATTGTGACAATCAAGTTCAGTCGAACACTTGGGGGTCCCATGTACTTCTTCCTGTTTTATTTGTCCTTTGCTGATTCCTGCTTTTCAACGTCCACAGCCCCAAGACTCATTGTGGATGCCCTTTCTAAAAAGAACATCATTTCCTACAATGAATGCATGACACAAGTCTTTGCTCTCCATTTATTTGGCTGCATGGAGGTCTTTGTCCTCATTTTCATGGCTGTTGACCGTTATGTGGCCATCTGTAAACCCTTGCATTACCCAGTCATC…
ENSMUSG00000091650	Apol11a	0.349664	apolipoprotein L 11a [Source:MGI Symbol;Acc:MGI:3649094]	ATGGATTGGAATGAGATCTTAGAGGGCATTAAGAAAGTGGAACGTCGCATTGTTGAAAAAGCCATTGATAACTTCACGGAAAAGTTCTTAAGAACAGATCTGAGGAGCCTTATAACTGAAGATGGAGCCTGGAATGGATTTGTGGAAGCAGCAGAGTTGTCAAGGGAGGAGGGAGAAGCACTGCGTGATGCTCTGAAGGAACGTTTAGCACAGGATCCCACAGATGAAAATGACAGACCTCAAAGGGAACAGCAGAAAGAGCGGTTTCTGCGAGAGTTTCCTCAGTTGAAGAAGAAACTTGAGGACCACATTAGGAAGCTCCGAGAGCTGGCTGACAAATTTGACCAGGTGCACAAGGACTGCACCATCTCTAATGTGGTGTCCACTTCTGCTAGTGCT…
ENSMUSG00000031212	Pgr15l	-0.276102	G protein-coupled receptor 15-like [Source:MGI Symbol;Acc:MGI:2676330]	ATGAACACTTCCTTCAAGGGAGTGTCTCCTTTCCTGTCACAAATGGAAAGTGCCATTGATTGGCTCGGAGAAAATATCAGTTGGGTTCCATCAATAGAGGATCAAAGCTGCAATCACACAACCCAGAATGGAACCAATATCTCCAGTGCAGAATGGGGAGGGCCAACAGGATCAGTCAGGAGATGGCTGGGGGGCAATCCCCACATCATGGCAAAGATTGTGCTGACATTTGCATACGCTGTCATCATAGTGATATCTCTCTTTGGCAACTCCCTGGTATGCCAAGTTTTTGTCAAGCACAAGGAAATCAAGAAATCAACAGGCCTTCTCATCTTCAATCTGGCAATATCTGACATTTTGATAATCCTGCTCAACAGTCCATTTGCTCTGGCTCGTTTT…
ENSMUSG00000022858	Tra2b	-0.136603	transformer 2 beta [Source:MGI Symbol;Acc:MGI:106016]	ATGAGCGACAGCGGCGAGCAGAACTACGGCGAGCGGGAATCCCGTTCTGCTTCCCGAAGTGGAAGTGCTCACGGATCGGGGAAATCTGCACGGCATACACCTGCAAGGTCTCGCTCCAAGGAAGACTCAAGGCGTTCTAGATCAAAGTCCAGGTCCAGGTCTGAATCTAGGTCTAGATCCAGAAGAAGTTCTAGAAGGCATTATACAAGGTCACGATCACGATCTCGCTCGCATAGACGATCCCGGAGCAGGTCTTACAGCCGAGATTATCGCAGGCGCCACAGCCACAGCCATTCTCCCATGTCTACTCGAAGGCGTCATGTTGGGAACCGGGCAAATCCTGACCCCAACTGTTGTCTTGGCGTGTTTGGGTTGAGCTTATACACCACAGAAAGAGAC…
ENSMUSG00000054160	Nkx2-4	-0.613663	NK2 homeobox 4 [Source:MGI Symbol;Acc:MGI:97349]	ATGTCGTTGAGCCCCAAGCACACGACGCCCTTCTCCGTTTCCGACATCCTGAGCCCCATCGAGGAGACCTACAAGAAGTTCGGCGGCGTCATGGACGGTGCGCCGCCCGGCCTGGGGGCGCCCCTGGGGGCCGCTGCCTACCGCGCGCCACCGAGCGGCCCCTCCTCGCAGGCGGCGGCCGTGGCGGCGGGCATGCAGCCGCCCCACGCCATGGCCGGACACAACGCGGCGGCGGCAGCAGCGGCGGCAGCGGCGGCGGCCGCGGCGGCCGCCACCTACCACATGCCTCCCGGCGTCTCGCAGTTCCCGCACAGCGCCATGGGCAGCTACTGCAACGGCGGCCTGGGCAACATGGGTGAGCTGCCCGCCTACACGGACGGCATGCGGGGCGGCGCGGCG…
ENSMUSG00000025945	Crygf	-0.344109	crystallin, gamma F [Source:MGI Symbol;Acc:MGI:88526]	ATGGGGAAGATCACCTTCTATGAGGACCGCAGCTTCCAGGGCCGCCACTATGAGTGCAGCACCGACCACTCCAACCTGCAGCCCTACTTCAGCCGCTGCAACTCTGTGCGAGTGGACAGTGGCTGCTGGATGCTCTATGAGCAGCCCAACTTCGCAGGCTGCCAGTACTTCCTGCGTCGCGGGGACTACCCTGACTACCAGCAGTGGATGGGTTTCAGTGACTCTGTCCGCTCCTGCCACCTCATCCCCCACTCCACTTCTCACAGGATCAGGATCTACGAGCGAGAGGACTACAGAGGCCAGATGGTGGAGATCACAGACGACTGCTCCCACCTGCAGGACCGCTTCCACTTCAGTGACTTCCACTCCTTCCACGTGATGGAGGGCTACTGGGTCCTC…
ENSMUSG00000002010	Idh3g	0.358661	isocitrate dehydrogenase 3 (NAD+), gamma [Source:MGI Symbol;Acc:MGI:1099463]	ATGGCGCTGAAGGTGGCGATAGCTGCTGGCGGTGCTGCAAAGGCAATGCTCAAGCCAACTCTCCTCTGCCGTCCTTGGGAGGTTCTGGCTGCCCATGTGGCCCCCCGAAGGAGCATTTCCTCACAACAAACAATTCCTCCATCTGCTAAGTATGGTGGGCGGCATACAGTGACTATGATCCCAGGGGATGGCATCGGCCCAGAGCTCATGTTGCATGTTAAGTCTGTATTCAGGCATGCATGTGTGCCGGTGGACTTTGAAGAGGTGCATGTAAGCTCCAACGCTGATGAGGAGGACATCCGCAATGCCATCATGGCCATCCGCCGGAACCGTGTGGCCCTGAAGGGCAACATTGAAACAAATCATAACCTGCCACCATCCCACAAATCTCGAAACAAC…
ENSMUSG00000029184	Olfr109	-0.0646004	olfactory receptor 109 [Source:MGI Symbol;Acc:MGI:2177492]	ATGGAGAACTCCACTTCAGTGGATGAGTTTCTCTTGCTTGGCCTGACCAGTGTTCAAAAGCTGCAGCCCATCATTTTTGTGATGTTTTTAACCATTTACTTACTGAATTTGGTTGGAAATGGAGTTATATTAATGATCGTCACTCTGGAAAGAAGACTCCACTCCCCTATGTACTTCTTCCTAGGAAACCTTTCTTGCCTGGATATTTGTTACTCATCGGTGACTCTTCCCAAGGTTCTCATCAACCTTCTCTCGAGGCGTAGGGCCATATCATTCCTAGGCTGCATCACTCAGCTCTACTTCTTTCACTTTCTGGGAAGTACGGAGGCCATCTTGCTGGCTGTGATGGCCTTTGACCGATTTGTGGCCATCTGCAGCCCACTTCGCTACACTGCTATC…
ENSMUSG00000026824	Kcnj3	0.0309267	potassium inwardly-rectifying channel, subfamily J, member 3 [Source:MGI Symbol;Acc:MGI:104742]	ATGTCTGCACTCCGAAGGAAATTTGGGGACGATTACCAGGTAGTGACCACTTCGTCGAGCGGTTCGGGCTTACAGCCTCAGGGGCCAGGACAGGGCCCGCAGCAGCAGCTGGTGCCCAAGAAGAAACGGCAGCGGTTCGTGGACAAGAACGGCCGGTGCAATGTGCAGCATGGTAACCTGGGCAGCGAGACCAGTCGCTACCTTTCGGACCTCTTCACTACCCTGGTGGATCTCAAGTGGCGTTGGAACCTCTTTATCTTCATCCTCACCTACACCGTGGCCTGGCTCTTCATGGCGTCCATGTGGTGGGTGATCGCTTATACCCGGGGCGACCTGAACAAAGCCCATGTCGGCAACTACACTCCCTGTGTGGCCAATGTCTATAACTTCCCCTCTGCC…
ENSMUSG00000091017	Fam71a	-0.434386	family with sequence similarity 71, member A [Source:MGI Symbol;Acc:MGI:3588202]	ATGGACGTAAAGGAAGAGTCTCTGTTACCATATTATACAGCCCAGAGTGGTGCTGAAGTCGGCATGTTCAACGGCTTGTTCGACACCGCCACGGGGAAATTACAGCAGCAGTTGCACAAAGGAGAGTATGATATATTCAAGTACGCGCCGATATTCGAGAGCGACTTCATCCAGATCACCAGATATGGAGAAGTGATCGACGTGCACAATCGTGTCCGAATGGTGACTGTGGGCATTGCGTGCACCAGTCCCATCCTTCCACTCCCTGATGTCATGCTGCTGGCCCGACCAGCACCATTCGATGAGCTTCTGGGACATGGCCAGTCCACCAACAGCACCAAAGGCAAAAAACGCAAGGCTGGAAAGACCTTGGAGCTCACTAGGCTCCTTCCTTTGAAG…
ENSMUSG00000039096	Rsad1	-0.232844	radical S-adenosyl methionine domain containing 1 [Source:MGI Symbol;Acc:MGI:3039628]	ATGGTTCCCTCCGGGGTCCGGACCGGCAGATGGGTGGCAGCGGCCAGGGCGGCCCAGCGGCGCCCCCGTGTGGACAGCTTGGGACAGCCTCCGAGTCCTGAGTCCGCGAGCACGCGTGCGGCGCTTTACGTGCACTGGCCTTATTGCGAGAAACGCTGCAGCTACTGCAACTTCAATAAGTACATCCCCCGCGGCGTGGAGGAGGGGACCGTGCGGAATTGCCTGGTGACTGAGGCAAGGACGCTGCTGCGGCTCAGCGGGGTGCAGAGAGTAGAGTCTGTGTTCTTTGGTGGAGGAACCCCGAGTCTGGCCAGTCCCCACACTGTGGCTGCTGTCCTGGAGGCTGTGGCTCAGGAAGTCTACCTGCCTGCCGATTCGGAAGTCACCTTGGAGGCTAAC…
ENSMUSG00000034684	Sema3f	0.293978	sema domain, immunoglobulin domain (Ig), short basic domain, secreted, (semaphorin) 3F [Source:MGI Symbol;Acc:MGI:1096347]	ATGCTTGTCACTGCCTTCATCCTCTGGGCTTCCCTGCTGACCGGGGCCTGGCCTGCTACCCCTATCCAGGACCAGCTTCCAGCCACACCTAGAGTCCGACTGTCATTCAAAGAACTTAAGGCCACCGGTACCGCCCACTTCTTCAACTTTCTGCTCAACACTACAGACTACAGAATCCTGCTCAAGGATGAGGACCATGACCGCATGTATGTGGGCAGCAAGGACTACGTGCTGTCCCTGGACCTGCATGACATCAACCGAGAGCCCCTTATTATCCATTGGGCAGCCTCCCCGCAGCGCATTGAGGAGTGCATACTGTCAGGCAAGGATGGCAATGGAGAGTGTGGTAACTTCGTCCGGCTCATCCAGCCTTGGAACCGAACACACCTGTATGTGTGT…
ENSMUSG00000078906	Gm14444	-0.758441	predicted gene 14444 [Source:MGI Symbol;Acc:MGI:3652325]	ATGAATTTAATCACCTATGATGACGTGCATGTGAACTTCACTCAGGAAGAGTGGGCTTTGCTGGATCCTTCTCATAAAAATCTCTACAAAGATGTGATGGTAGAGACCTATAGGAATCTCACAGCTATAGGTTACATTTGGGAAGAACATACAAGTGAAGACCATTTTCAAAATTCTAGAAGTCATGGAAGGCATGAAAGAAGTTGTTCTGCAGAGCAACTCTCTGAGTTTATTCACTGTGGTAAAGCCTTTGCATATGAGAGTGGTAGTCAAAGGCATCAAATAAAACATACTGGAGAGAAACACCATGACTGTAACCAATGTGGTAAAGCTTTTAAAAGAAGGAGTGACATCCAAATACATAAGCAAACACATACAGGAGAGAAACCCTATGAATGT…
ENSMUSG00000043911	Olfr922	-0.182268	olfactory receptor 922 [Source:MGI Symbol;Acc:MGI:3030756]	ATGGACACTAAAAATATTTCCTTCATTACTGAGTTTATCCTGGTTGGCTTAACAGAATATACAGAGACTCATTTCCCCTTTTTCTTCCTCTTCCTAGGCATCTATGCTATCACAGTGGCAGGAAACCTGGGCCTGCTCACTCTGATTGGAATGAATTCCCCTCTTCACACTCCTATGTACTACTTCCTCTTTAATTTATCTTTCATTGATCTCTGTTACTCTACTGTTATTACTCCAAAACTGTTAGTAAACTTTGTTTCTGAGAGGAACACAATTTCCTATGAAGGATGCATGACTCAGCTCTATTTCTACTGCTTCTTTGTCAGTGCAGAATGCTATGTGTTGACAGTGATGGCATATGATCGCTATGTGGCCATCTGTAAGCCCCTGTTGTACACT…
ENSMUSG00000031410	Nxf7	-0.237944	nuclear RNA export factor 7 [Source:MGI Symbol;Acc:MGI:2159343]	ATGTGCTCTAATGAAAGGAAGCAGGGGTCCTTCAGATACACAGGAACAACTAATGCCTGGCAAAGCCCCATGGGAAGAAAGAAAGACAGGGTTTCTTCCCTGAGCTATGCTGGCAAGAGGACCGATCATTATGAGCATACTGGGCACACGATTCTGCCTTTCAAAGCCCAGAGTGATGGTGGAAATCTGGAGATGAGAGCTGTTCTCTGGAACCCGTCAGTAAGACACACACCTTATGTTGGGCAACATAGGAGTAGGGAGGAAGAGCATATGGAAGACCAAATCCATGTCACGGCGCAGAGAGATGACAAACCTGAACAGAGAGAAGCAGGGCAGTTCACAGAAGACGGAGAACTGGGGAGCTGGTTCAAGGTCACGGTTCCATGTGGGAGGAAGTAT…
ENSMUSG00000028862	Map3k6	-0.339322	mitogen-activated protein kinase kinase kinase 6 [Source:MGI Symbol;Acc:MGI:1855691]	ATGGCGGGGCCATGTCCTGGGGCCGGGGTTCTAGAACGGGCGGGCAGCTGCTGGCAGGACCCGCTGGCGGAGGCGCTGAGCCGGGGCCGCTCGTCTCCTGCGGTCACGGGTCGGGGCTGCGCGCGGAGCCGGCCTCTCAGTGTGGTCTACGTGCTGACCCGGGAGCCGGGGCTCGGGGTGGAGCCCGGGTCGGGAACCGAGGCAGAGCCGCTGCCGTTGCGATGCCTGCGCGAGGCCTGCGCTCAGCTCCAGGGCACACGGCCACCCCCGCAGCTACGCAGCCTACCCTTTGCGACGCTGGCGCTAGGCGACACCGCTGCGCTGGACTCCTTCTACAACGCGGATGTAGTGGTGCTGGAGGTGAGCAGCTCCCTGGCACAGCCTTCCTTGTTCTACCAC…
ENSMUSG00000044798	Olfr923	0.0314071	olfactory receptor 923 [Source:MGI Symbol;Acc:MGI:3030757]	ATGAAGATCTACAGAAGAATGACACATGGAAATTACTCCCTGGTGACAGAATTTATCCTGGAGGGCTTAACTAATCGGCCAGAACTCCAAATGCCTCTGTTTTTTCTGTTTCTAGGAATCTATGTGGTTACTATAGTGGCAAATCTGGGCTTAATTACACTGATTTCATTGAATACACACCTTCACACACCCATGTATTATTTCCTCTTTAACCTGTCATTTGTAGATATTTGTTACTCTTCTGTCTTTACCCCCAAAATGCTAATTAATTTTGTAGTAGAGAAGAACACCATCTCCTATACAGGCTGCTTGACTCAACTCTACTTCTTCTGCTTTTTCGTCATTACAGAATGTTATCTACTGACTGCAATGGCATATGACCGTTATGTTGCTATTTGC…
ENSMUSG00000058670	4932411N23Rik	-0.0140956	RIKEN cDNA 4932411N23 gene [Source:MGI Symbol;Acc:MGI:3045322]	ATGAGCTCTGTCTTACTTAGTGAGGACTCAGACAGGAACCTCATGCTTTGCCTTCAGAATGAAGCTAATGAAATGGAAAATCCTACTGAACCTCTGAATAAGAGGCCTTGTTTGTCCTCTGAAGTTGATTCTACTTCGTATATGTCAGCTCTTGAATTCCCACTACAAGAAATGGAGCAAAGTTTTGGTTTGGTCACAACCACAGCCACAGAGGTGGCTGAGGAAGAGTTTGGTGGGGAAAATATGATGCAATTCGAGGTTTTAAAAGATGACAAACAATATGAAGTTTTCCCCTTGCCTAACAAGGAAGAGTCAGTAGTTAGCCAAGCATGGTTCACAAGTAAGGAAGCTAAGGATGCTCTAACTCATCAAGGACAGAAATGGAAGCAGGGGATGTGG…
ENSMUSG00000035946	Gsx2	-0.690897	GS homeobox 2 [Source:MGI Symbol;Acc:MGI:95843]	ATGTCGCGCTCCTTCTACGTGGACTCACTCATCATCAAGGACTCCTCACGGCCCGCACCCTCGCTGCCGGAATCGCACCCAGGGCCGGATTTCTTCATCCCGCTGGGCATGCCGTCCCCGTTGGTGATGTCAGTGTCCGGGCCTGGCTGTCCGTCCCGCAAAAGCGGCGCTTTCTGCGTGTGCCCGCTTTGCGTCACCTCGCACCTGCACTCCTCTCGCCCGCCCGCAGGAGCTGGTGGCGGAGCTACGGGGACCGCGGGGGCTGCAGTGGCGGGCGGCGGGGTGGCTGGAGGCACCGGCGCTCTACCTTTGCTCAAAAGCCAGTTCTCTCCCGCTCCTGGGGACGCGCAGTTTTGCCCACGGGTGAGCCACGCACACCATCACCACCACCCACCACAG…
ENSMUSG00000078905	Gm14393	-0.531945	predicted gene 14393 [Source:MGI Symbol;Acc:MGI:3649576]	ATGGATTTAGTCACCTATGATGACGTGCATGTCAACTTCACTCAGGAAGAATGGGCTTTGCTGGATCCTTCTCAGAAGAGTCTCTACAAAGGTGTGATGCTAGAGACCTATAGGAATCTCACAGCTATAGGTTACATTTGGGAAGAACATACAATTGAAGACCATTTCCAAACTTCTAGAAGTCATGGAAGGCGTGAAAGAAGTTGTACTGCAGAGCAACCCTCTGAGTTTATTCAATGTGGTAAAGCCTTTGCATATGAGAGTTGTAGTCAAAGGCATCAAATTAAACATAATGGAGAGAAACACCATGACTGTAACCAATGTGGTAAAGCTTTTAAAAGAAGGAGTGACCTCCAAATACATAAGCGAACACATACAGGAGAGAAACCCTATGAATGT…
ENSMUSG00000028161	Ppp3ca	-0.117302	protein phosphatase 3, catalytic subunit, alpha isoform [Source:MGI Symbol;Acc:MGI:107164]	ATGTCCGAGCCCAAGGCGATTGATCCCAAGTTGTCGACGACCGACAGGGTGGTGAAAGCCGTTCCATTTCCACCAAGTCACCGGCTGACAGCAAAGGAAGTGTTTGATAATGATGGGAAACCTCGTGTGGATATCTTAAAAGCACATCTCATGAAGGAGGGCAGGCTGGAAGAAAGTGTTGCATTGAGAATAATAACAGAGGGTGCTTCGATTCTCCGACAGGAAAAAAACTTGCTGGATATCGACGCACCAGTCACAGTTTGTGGGGACATCCATGGACAATTCTTTGACTTGATGAAGCTCTTTGAAGTGGGAGGATCTCCTGCCAACACTCGCTACCTCTTCTTAGGGGACTATGTTGACAGAGGGTACTTCAGTATCGAATGTGTGCTGTATTTG…
ENSMUSG00000020246	Hcfc2	-0.364356	host cell factor C2 [Source:MGI Symbol;Acc:MGI:1915183]	ATGGCGGCTCCCAGCCTCCTCAACTGGAGGCGGGTTTCCTCCTTTACCGGACCGGTGCCTCGCGCCCGGCACGGACACCGAGCCGTGGCCATCCGGGAGCTGATGATCATCTTCGGCGGGGGCAACGAGGGCATCGCGGACGAGCTGCACGTCTACAATACCGTTACAAACCAGTGGTTCCTACCAGCTGTTAGAGGAGACATCCCTCCAGGCTGTGCAGCCCATGGATTTGTCTGTGATGGGACTAGAATCCTAGTGTTTGGGGGAATGGTTGAATATGGAAGATACAGCAATGAGTTATATGAGTTACAAGCAAGTCGTTGGTTATGGAAAAAAGTGAAACCCCAGCCCCCTCCTTCTGGTTTCCCTCCTTGTCCGCGGCTTGGACATAGCTTCTCT…
ENSMUSG00000033105	Lss	0.202454	lanosterol synthase [Source:MGI Symbol;Acc:MGI:1336155]	ATGACTGAGGGCACGTGTCTGCGGCGTCGTGGGGGACCCTATAAAACTGAGCCCGCCACCGATCTCACCCGCTGGCGGCTCCAGAATGAGTTGGGTCGGCAGAGATGGACTTATTATCAAGCGGAGGACGACCCTGGTCGAGAGCAGACCGGGCTAGAGGCCCACTCTTTGGGACTGGACACAAGAAGTTATTTCACGGACTTACCAAAAGCGCAAACAGCCCATGAGGGGGCCCTGAATGGAGTAACCTTTTATGCCAAGCTGCAGGCTGAGGATGGACACTGGGCTGGTGATTATGGTGGTCCGCTCTTCCTCTTGCCAGGTCTCCTGATTACCTGTCACATATCACACATCTCTCTGCCAGCTGGATACAGAGAGGAGATGGTGCGGTACCTGCGG…
ENSMUSG00000027434	Nkx2-2	-0.811188	NK2 homeobox 2 [Source:MGI Symbol;Acc:MGI:97347]	ATGTCGCTGACCAACACAAAGACGGGGTTTTCAGTCAAGGACATCTTGGACCTTCCGGACACCAACGATGAAGACGGCTCGGTGGCCGAAGGGCCAGAGGAGGAGAGCGAAGGGCCGGAGCCCGCCAAGAGGGCCGGGCCGCTGGGGCAGGGCGCCCTGGACGCTGTGCAGAGCCTGCCCCTTAAGAGCCCTTTCTACGACAGCAGCGACAACCCCTACACTCGCTGGCTGGCCAGCACCGAGGGCCTCCAATACTCCCTGCACGGGCTGGCGGCCAGCGCTCCCCCCCAAGACTCGAGCTCCAAATCCCCAGAGCCCTCGGCTGACGAGTCACCGGACAATGACAAGGAGACCCAGGGCGGCGGGGGGGACGCAGGCAAGAAGCGGAAGCGCCGAGTG…
ENSMUSG00000022401	Xpnpep3	-0.0900356	X-prolyl aminopeptidase 3, mitochondrial [Source:MGI Symbol;Acc:MGI:2445217]	ATGCCGTCTCTGCTCTCAACCCCCAAGCTGGCTCCCGTTCTAGCAAGGCTCCGCGGCCTCTCAGGATGCATGTCATGTTTACAGCGAAGGTACTCCCTCCAGCCTGCGCCGGTAAAGAAGATTCCAAACCGGTACTTAGGCCAGCCCAGCCCGGTTACACATCCACACCTCCTCAGACCAGGGGAGGTGACACCAGGGCTATCTCAGGTGGAATATGCACTTCGAAGACATAAACTTATGGCTCTGGTCCACAAAGAAGCACAAGGGCACAGTGGAACAGACCACACAGTGGTGGTACTCTCTAACCCTACGTACTATATGAGCAACGACATCCCCTACACATTCCATCAAGACAACAACTTCCTGTATCTCTGTGGATTCCAAGAGCCTGATAGCATT…
ENSMUSG00000022270	Retreg1	-0.0965684	reticulophagy regulator 1 [Source:MGI Symbol;Acc:MGI:1913520]	ATGGCGAGCCCGGCGCCCGAGGAGCACGCCACACAAGGATGCCCGGCTACCGAGGAGCAGCCGCCGCGGCCTGGAGTTCCCGGAGAGGAAGCAGGGCCAGAGGGCGCGGGGCCGCAGGTGGAGGAGGCCGCCGGGAGGGTGGCCGCCGCCCTGACCTGGCTGCTCGGGGAACCCGTGCTGTGGCTGGGCTGGCGCGCAGACGAGCTCCTGAGCTGGAAGAGGCCGCTGCGCAGCCTGCTCACCTTCCTGGGTGCCAACCTGCTGTTCTGGTTCCTTGCCTTGACTCCTTGGAGAGTGTATCACCTCATTTCCGTCATGATTCTTGGGCGTGTTATCATGCAGATCATCAAGGAAATGGTTTTGTCCAGGACAAGAGGTGCCCAGCTGTGGAGAAGCCTC…
ENSMUSG00000113558	Tmdd1	-0.503597	transmembrane and death domain 1 [Source:MGI Symbol;Acc:MGI:6097044]	ATGGTGTGGGCGCTGATCCTGGCCCTCTGTAACCGGTTGCTGCCCCTCACGAGCGCGCTGGACGCCATGGGCCCCCACACAGCAGTCCGCCTGGCGGAACTGCTGACCCCCGAGGAGTGCAACCACTTTCGTTCACTCCTCGAGGTACCCGAGCCCGACCTGGACAAGGAGTTGGCCCGGTTATCTGAGGACTTGCTGGCGACGCCCGAGCCACCCGCATCCCGGCGTGGGGCGCAGGACTCGGTGGGACAACAGCGGCGGGCGGCAGCGGAGCTGGTCCGGCTATCTGCGGACCGGCGGGCAACGCCCGAGCCACCCACACCCTCGCTTAGGGCGCAGGACTCGGTGGGAGAGCCGCTGCGGGCCACAACCGCGCAGGCTTCGGAGGGGAGGGAGGGC…
ENSMUSG00000095440	Fignl2	-0.289966	fidgetin-like 2 [Source:MGI Symbol;Acc:MGI:3646919]	ATGCACTGGACACCGGAACACGCCCAGCCCCTAAACCAGTGGCCAGAGCAGCACCTGGACGTCTCCTCCACCACTCCGTCGCCGGCTCACAAGTTGGAGTTGCCTCCAGGGGGTCGCCAGCGCTGCCACTACGCTTGGGCACACGACGACATTTCCGCCCTCACAGCCTCCAACCTCCTCAAGCGCTACGCCGAGAAGTACTCCGGAGTCCTGGACTACGAGCGCCCGGGCCTGGGCAGCTACGGTGACGCCGCCTTCCTCAACGGTGCCAAAGGGGACCCGGAGCCCTGGCCCGGGCCAGAGCCACCTTACCCTCTAGCCTCGCTCCACGAAGGCCTCCCGGGAGCCAAGGCGGCTGGCGCGGGTGGCTCCGCCGGCCTCGGGGGCTCCCCGGTAGTA…
ENSMUSG00000020900	Myh10	0.325168	myosin, heavy polypeptide 10, non-muscle [Source:MGI Symbol;Acc:MGI:1930780]	ATGAGAATGGAGATCTGGGGATGGGGATGTAGGGACCAACTCCTGGTTGCATTGGATCCCTGGAAGCGTGGGGTTGGGAGAGGCAATTACTTTTGGGTCCTTCTGTTTACAATGGCCCAGAGAACTGGACTGGAGGATCCCGAGAGGTATCTCTTTGTGGACAGGGCTGTCATCTACAACCCTGCCACTCAAGCTGACTGGACAGCTAAAAAGCTGGTGTGGATTCCATCGGAACGCCATGGTTTTGAGGCAGCTAGTATTAAAGAAGAGCGGGGCGATGAGGTTATGGTGGAGCTGGCAGAGAATGGGAAGAAAGCAATGGTCAACAAAGATGACATTCAGAAGATGAACCCACCAAAGTTCTCCAAGGTGGAGGATATGGCAGAGCTGACATGCTTG…
ENSMUSG00000031931	Ankrd49	0.0193191	ankyrin repeat domain 49 [Source:MGI Symbol;Acc:MGI:1930842]	ATGGAAAAAGAAAAAAAGGATGATGAAAAACCAGACCTGGAAAACTCTGTGGACTTTTCTGAACAGTTTAACCAGCTTGAATTGTTGAAAACTCATGGACACCTGATTCCCACTGGTACTCAGAGTCTCTGGGTAGGCAATTCTGATGAAGATGAAGAGCAAGAGGAAAAAAACGAAGAGTGGTACCAATTGCAAGAAAAAAAGATGGAAAAAGATCCAAGCAAATTGCTTCTTTGGGCTGCTGAAAAAAATCGGCTTGCTACAGTGCAGAGACTACTCTCTGAGAAGGCCGCTGAAGTGAACACTAGGGATGAAGATGAGTATACCCCTCTTCACCGAGCAGCCTACAGTGGGCATATAGATGTTGTTCGTGAGCTGGTGGCTAAGGGGGCAGATGTT…
ENSMUSG00000042901	Aida	-0.25319	axin interactor, dorsalization associated [Source:MGI Symbol;Acc:MGI:1919737]	ATGTCGGAGGTGACCCGGAGTCTGCTGCAGCGCTGGGGCGCCAGTCTTAGGAGAGGCGCCGACTTCGACTCTTGGGGCCAGCTGGTGGAGGCGATAGACGAGTATCAGATATTAGCAAGACACTTACAGAAGGAGGCCCAAGCTCAACACAATAATTCTGAATTTACAGAAGAACAAAAGAAAACCATAGGCAAAATTGCGACATGTTTGGAATTGCGAAGTGCAGCATTACAGTCCACACAGTCCCAAGAAGAGTTTAAACTGGAGGACCTGAAGAAGCTAGAACCAATCCTGAAGAATATTCTTACATATAATAAAGAATTCCCATTTGATGTTCAGCCTATTCCATTAAGACGTATTTTAGCACCTGGTGAAGAAGAGAATTTGGAATTTGAAGAA…
ENSMUSG00000047034	Ankrd33	-0.397059	ankyrin repeat domain 33 [Source:MGI Symbol;Acc:MGI:2443398]	ATGTCTGAGGCCCTGCCCTTCCCCAGCAACAAGACCTCAACCCCTGAATGCAATTTGAAGACACTGTACTGGGCATGTGTCCACAATGACCTTGCTGAGCTCCAAGCCAGGCTGGACGCTGGTGTGTCCCCAGAGGAGGCCTCCCAAGTGGACAGCAACGGGAGGACAGGCCTCATGGTTGCATGCTACCATGGCTTTGGTTCCATTGTGGCTCTGCTCAGCTGCTGTCCTTTCCTGGATGTGAACCAGCAAGACAAAGACGGGAACACAGCCCTCATGCTGGCTGCCCAAGCAGGTCACATGTCTCTTGTGACTCTCCTGCTCAACTACTTTGCTGGCCTGGACCTGGAACGCAGGGACCAGCGGGGACTCACAGCTCTGATGAAGGCTGCCATTCAA…
ENSMUSG00000033066	Gas7	-0.20462	growth arrest specific 7 [Source:MGI Symbol;Acc:MGI:1202388]	ATGGCCGGCGCCCGCTGCCGGACCCTGTACCCCTTCTCCGGGGAGCGGCACAGCCAGGGGCTGCGCTTCTCTGCGGGCGAGCTGCTCACGCTGCTCCAGGTCCCGGACGGCGGCTGGTGGGAAGGCGAAAAGGACGACGGGCTCCGTGGCTGGTTCCCCGCCAGCTACGTGCAACTACTAGAGAAGCCTGGGATGGTCCCCCCTCCGCCAGGAGAGGAGAGCCAGACGGTCATCCTTCCACCCGGCTGGCACAGCTACTTGTCTCCTCAGGGCCGCCGTTACTATGTCAACACGACTACCAATGAGACCACCTGGGAACGTCCCAGCAGTTCTCCTGGGATTTCAGCCAGCCCTGGCCCTCACAGGAGCTCTTTGCCTACAACAGTGAATGGATACCAC…
ENSMUSG00000022682	Rrn3	-0.158876	RRN3 RNA polymerase I transcription factor homolog (yeast) [Source:MGI Symbol;Acc:MGI:1925255]	ATGGCGGCCCCGCTGCTTCACACGCGCTTGTCGGGCGATGTGACGGCAGCGGCCTCTGCCACGCTGAGTGCGTCGCGGACTGGGCTTTCCGATATGCTCGCGTTAGAGAGCGATTTCTTCAATTCTCCTCCGAAAAAAACTGTTCGGTTTGGCGGAACTGTGACAGAAGTCTTACTGAAATACAAAAAGGGTGAAACAAATGACTTAGAGTTGTTGAAGAACCAGCTGTCTGATCCTGATATAAAGGATGACCAGATCATTAACTGGCTACTAGAATTTCGTTCCTCTGTCATGTACTTGACAAAAGACTTTGAGCAACTTATAAACATCATATTGAGATTGCCCTGGTTGAATAGAAGTCAGAGAGTGGTGGAGGAGTATTTGGCTTTTCTTGGTAAT…
ENSMUSG00000016283	H2-M2	0.329173	histocompatibility 2, M region locus 2 [Source:MGI Symbol;Acc:MGI:95914]	ATGGAGACTTCAGCATTCTTCACTCTCCTCTTCACTCTCTACCTGCTGCTTGGGGCTTCCCTTGCCCTGGCACAGACCTTTAAAGGATCCCACTCCTTGCGGTACTTCGACATCGCAGTGTCAAGACCTGGCCTAGAGGAGACCCACTACATGACTGTTGGCTATGTGGATGACACAGAGTTTGTGCATTTTGACAATGAGGCTGAGAATCCGAGGTTTGAGCCCCGAGTGCCTTGGATGGAACAGATGGGACAGAAGTACTGGGATGACCAGACACGCATTGCGAAAGCTGCAGAACAGCAGATTAGAGTGTACTTTCAGAAACTGCGAGACTACTACAACCAGAGCCAGAACAGTTCTCACACCATCCAAAGGATGACTGGCTGCTACATTGGACCA…
ENSMUSG00000040521	Tsfm	-0.0255559	Ts translation elongation factor, mitochondrial [Source:MGI Symbol;Acc:MGI:1913649]	ATGTCGCTTCTGCGGTCGCTGCGCTTCTTCCCGGTCGCGTGCACCGGCCGCTCGGCGAGGGCTGTCCTGCTCCAGCCGTCCCAGCCATGGCTCACGTTTCACGCCGGCCCCTCGCTGTCCTCTGCTGCCTCCAGCAAGGAGCTCCTTATGAAACTGCGGCGGAAAACCGGCTACTCCTTTGTCAACTGCAAGAAGGCTCTGGAGACTTGTGGCGGTGACCTCAAGCAGGCAGAGGACTGGCTGCACAAACAGGCCCAGAAGGAAGGATGGAGCAAAGCCGCCAAGCTCCACGGGAGGAAGACTAAAGAAGGCTTGATTGGACTTCTGCAGGAGGGAAACACAGCTGTTTTAGTAGAGGTAAACTGTGAGACAGATTTTGTCTCCAGAAATTTAAAATTT…
ENSMUSG00000003882	Il7r	-0.511694	interleukin 7 receptor [Source:MGI Symbol;Acc:MGI:96562]	ATGATGGCTCTGGGTAGAGCTTTCGCTATAGTTTTCTGCTTAATTCAAGCTGTTTCTGGAGAAAGTGGAAATGCCCAGGATGGAGACCTAGAAGATGCAGACGCGGACGATCACTCCTTCTGGTGCCACAGCCAGTTGGAAGTGGATGGAAGTCAACATTTATTGACTTGTGCTTTTAATGACTCAGACATCAACACAGCTAATCTGGAATTTCAAATATGTGGGGCTCTTTTACGAGTGAAATGCCTAACTCTTAACAAGCTGCAAGATATATATTTTATAAAGACATCAGAATTCTTACTGATTGGTAGCAGCAATATATGTGTGAAGCTTGGACAAAAGAATTTAACTTGCAAAAATATGGCTATAAACACAATAGTTAAAGCCGAGGCTCCCTCT…
ENSMUSG00000078945	Naip2	-0.40856	NLR family, apoptosis inhibitory protein 2 [Source:MGI Symbol;Acc:MGI:1298226]	ATGGCAGCCCAGGGAGAAGCCGTTGAGGAGATAATTTGTGAGTTTGATGACGACTTGGTCTCTGAGCTCTCTACTCTTCTCAGAGTGGATGCACTTTCAGTCTTGAAGAGACAACAAGAAGAAGACCATAAAACACGAATGAAAATGAAGAAAGGTTTTAACTCACAGATGCGCAGTGAAGCCAAACGACTAAAGACTTTTGAGACCTATGACAAGTTCAGATCATGGACGCCACAGGAGATGGCAGCTGCTGGGTTTTACCACACAGGGGTGAAACTTGGGGTTCAGTGCTTTTGCTGTAGCTTGATCCTCTTTTCCACCAGACTCAGGAAACTTCCCATAGAGAACCACAAGAAATTACGACCAGAATGTGAGTTCCTTCTGGGCAAAGATGTTGGT…
ENSMUSG00000025935	Tram1	0.0242681	translocating chain-associating membrane protein 1 [Source:MGI Symbol;Acc:MGI:1919515]	ATGGCGATTCGCAAGAAGAGCAACAAGAACCCGCCGCTGCTGAGCCACGAATTCTTGCTGCAGAATCACGCGGACATCGTCTCCTGCCTGGCGATGCTTTTCCTGCTGGGGCTTATGTTCGAGGTAACAGCAAAAGGAGCCATCATCTTTGTTGCTCTTCAGTATAATGTTACCCGCCCTGCAACAGAAGAACAAGCTACTGAATCAGCATCCCTATATCACTATGGTATCAAAGACTTGGCTACAGTTTTGTTCTACATGCTAGTGGCGATAATTATTCATGCCATAATTCAGGAGTATGTGTTGGATAAAATTAACCGACGGATGCACTTCTCCAAAACGAAGCACAGCAAGTTTAACGAGTCTGGTCAGCTCAGTGCATTCTACCTTTTTGCCTGT…
ENSMUSG00000021978	Extl3	0.0998154	exostosin-like glycosyltransferase 3 [Source:MGI Symbol;Acc:MGI:1860765]	ATGACAGGCTATACCATGTTGCGGAATGGGGGAGTGGGGAACGGTGGTCAGACCTGTATGCTGCGCTGGTCCAATCGCATCCGGCTGACATGGCTGAGTTTCACGCTGTTCATCATCCTCGTCTTCTTCCCCCTCATTGCTCACTATTACCTCACCACTCTGGACGAGGCAGACGAGGCTGGCAAGCGCATCTTCGGCCCTCGGGCTGGCAGTGAGCTCTGTGAGGTAAAGCACGTCCTCGATCTCTGTCGGATTCGTGAGTCTGTGAGCGAAGAGCTTCTACAGCTCGAAGCCAAGCGGCAGGAGCTGAACAGCGAGATTGCCAAGCTGAACCTCAAGATTGAAGCCTGTAAGAAGAGCATAGAGAATGCCAAGCAGGACCTGCTGCAGCTCAAGAAT…
ENSMUSG00000003123	Lipe	-0.323065	lipase, hormone sensitive [Source:MGI Symbol;Acc:MGI:96790]	ATGAAGCCTAGGAGACCAATTTCTTTCCCAGGGGAAATAACAACTATGGACCCAAGTTCTCCCTCAGTATCTAGGCCAGAATGGAAACCTGAGACACAGGAGAGACCTATAATTAAGCCAGATCCTGGGCCAGAAACAACCCTCACAGACCACCCAGGATCAAAGATGCTGCAGGAATCTGGTACCCCACAGAAACAAAGTCTCCCAAATGAGCCCACTGCCCAGCAAGAAGCTGAATTCCAGCAGGAACAGGGAATCCAACAATCCGCTCTGCTTCAGAAATTTCTCACCCCATTCGCCTTCCCTGCACCACAGCAATCATCCCCAAGCCAGAAAGTACACTTGGATCAACAGGAAGCCATCTCCCCTAATGGACCTGGGGCAGGAAAAGTGTATACA…
ENSMUSG00000041309	Nkx6-2	-0.305409	NK6 homeobox 2 [Source:MGI Symbol;Acc:MGI:1352738]	ATGGACGCTAACCGCCCGGGTGCGTTTGTGCTGAGCAGCGCGCCTTTAGCCGCGCTGCACAACATGGCTGAGATGAAGACGTCGCTGTTCCCCTACGCGCTGCAGGGCCCGGCGGGCTTCAAGACACCCGCCCTAGGCAGCCTTGGCGCGCAGTTGCCTCTAGGCACTCCGCACGGCATCAGCGACATCCTGGGACGGCCGGTGGGCGCAGCGGGTGGCGGCCTCCTAGGAAGTCTGCCCCGTCTCAACGGGCTCGCCTCGTCTGCAGGTGTCTACTTCGGGCCCGCAGCCGCCGTGGCTCGGGGCTACCCCAAGCCGCTGGCGGAACTGCCTGGGCGCCCGCCCATCTTCTGGCCTGGGGTGGTGCAGGGCTCTCCCTGGAGGGACCCGCGACTGGCC…
ENSMUSG00000051036	Ttc24	-0.0684079	tetratricopeptide repeat domain 24 [Source:MGI Symbol;Acc:MGI:2443841]	ATGCTGAGCAGTCGGCAGTATGGACTGAGTGATGTGCTGCGGGCTCTGGAGGAGAGCCGCAAGCTTGCTGATGCTGACCGGAGCACCGACCAGGGACTGCTAGGGCCATTCTACAATGATCTAGGCATGGGTTACTTCCAACTCCAACTGTTCCCTCTGGCAGTAGAGGCCTTCCTGCAGGCCCTACCCCTGTGTCGACAGCCATCAGAGCAGGCTACAGTGCTTCAAAATCTTGGAATGACCCACAATGTCCTTGGCAACTATTGGGAAGCCCAGGAGTTTCACCAGAAGGCTGCAAGTCTGCATGGCTCTGTGGGCCAGCGGTGGGAGCAGGGTCGCAGCTTTAGCGGCCTGGCATTTTCACTGAGCCAGCTGGGGGACCACAGGGCTGCCTGGGAC…
ENSMUSG00000061798	Olfr1204	0.195893	olfactory receptor 1204 [Source:MGI Symbol;Acc:MGI:3031038]	ATGGAAATTAAGAACAACGTGACAGAGTTTGTTCTCCTGGGGCTCACACAGAATCCGCAGTTGCAGAAAATCTTGTTTGTTGTGTTTTTGGTTATCTATGTTTTCTCTGTGGCAGGAAATTTGCTCATTCTAATCACCATTACAAACAGCCAACTGTTGGGGTACCCTATGTATTACTTCCTGGCCTATCTCTCTTTTATTGATGCTTGCTACTCCTCTGTCAATACACCTAAACTGCTTGCTGATACTTTCCATAAAAGGAAATCTATTAAATTCAATGGATGCATGACCCAAGTTTTTGCAGAACATTTCATTGGAGGAACTGAAGTCATCTTGCTTACTGTGATGGCTTATGACCGCTATGTAGCCATCTGTAAACCCCTGCACTATGCAACCATC…
ENSMUSG00000015766	Eps8	-0.467978	epidermal growth factor receptor pathway substrate 8 [Source:MGI Symbol;Acc:MGI:104684]	ATGAATGGTCATATGTCTAACCGCTCCAGTGGGTATGGAGTCTACCCTTCTCAACTGAATGGTTACGGATCTTCACCACCCTATTCCCAGATGGACAGAGAACACAGCTCAAGAACAAGTGCAAAGGCCCTTTATGAACAAAGGAAGAACTATGCCCGAGACAGTGTCAGCAGTGTGTCGGACGTGTCCCAGTACCGCGTGGAACACTTGACCACCTTCGTGCTGGATCGGAAAGATGCAATGATCACTGTCGAGGACGGAATAAGAAAGCTGAAGTTGCTGGATGCCAAGGGCAAAGTGTGGACTCAAGATATGATTCTCCAAGTGGATGACCGAGCTGTGAGCCTGATTGACTTAGAGTCAAAGAATGAATTGGAGAATTTTCCTCTAAACACAATC…
ENSMUSG00000048794	Cfap100	-0.088749	cilia and flagella associated protein 100 [Source:MGI Symbol;Acc:MGI:2141635]	ATGGCGTTCAAGGCACGGTCCTCTAGGTTCTCCGTGAAAATGGTTGAAGACACAGGAGGCAGCCAGGATTTAATAAACAACAGCTTCTCTTCCTTCATTGAAGAGAAGAGCAAAGAGTCAAAGAAAAACAAAGGGAATGTGACTATTTCTGACCGCTCAAGTAACCCTTTCCACATATCAAGGGACATGGATTACTTTTTGCTCAGAGAGCAGGAGCAGAATCAAGCTATTGCAGAGCGTGAACAAAAGAAGATTTTGAGAGTGCACCAGAAGATGACCTATGCATCCAAGGTATCGGCCAAGCACACTAGCCTGCGCCGGGAGCTACAGCTGGAAGATGAGATGGAACAGCAGCTGCTGAACGCTGAGGCCAAGGAGATGAACTGCTTCCGAGAAAAC…
ENSMUSG00000062103	Olfr924	0.160682	olfactory receptor 924 [Source:MGI Symbol;Acc:MGI:3030758]	ATGAATCATTCTTCAGTGATTGATTTTATCCTCGAAGGATTAACAAAACGCCCAGAGCTTCAGCTCCCACTGTTCCTCTTGTTTCTGGCAATATATGTGATCACAGTAGTGGGAAACTTGGGCATGATCCTCTTAATCACCATTAGTTCTCAACTTCACTCTCCAATGTATTATTTTCTCAGTCACTTATCCTTCATTGACCTCTGCTATTCCTCTGTCATTACACCAAAGATGTTGGTGAACTTTGTATGTGAGAAGAACACAATCTCCTTTTTGGAGTGCATGACTCAGCTTTACTTCTTCCTCATTTTTGTTATTGCAGAAGGCTACCTGCTGACAGCCATGGCCTATGACCGCTATGTTGCCATCTGTAGCCCACTGCTTTATAACATTGTCATG…
ENSMUSG00000068037	Mas1	-0.384471	MAS1 oncogene [Source:MGI Symbol;Acc:MGI:96918]	ATGGACCAGTCAAATATGACATCCCTTGCTGAAGAGAAAGCCATGAATACCTCCAGCAGAAATGCCTCCCTGGGGAGCTCACACCCACCCATTCCCATAGTGCACTGGGTCATCATGAGCATCTCCCCTCTGGGCTTTGTGGAGAATGGGATCCTCCTCTGGTTCCTCTGCTTCCGGATGAGGAGAAATCCCTTCACGGTCTACATTACCCACTTGTCCATTGCTGATATCTCTCTTCTGTTCTGTATTTTTATCCTGTCCATTGACTATGCTTTAGACTATGAACTCTCTTCTGGCCATCACTACACAATCGTGACATTATCGGTGACTTTTCTATTTGGCTACAACACGGGCCTCTATCTGCTGACAGCCATCAGTGTGGAGAGGTGCCTATCGGTC…
ENSMUSG00000040620	Dhx33	0.123049	DEAH (Asp-Glu-Ala-His) box polypeptide 33 [Source:MGI Symbol;Acc:MGI:2445102]	ATGCCGGAGGAGGCGAGCCTCCCGCCCGCTAAGAGATTCCGGCCGGGCTCCTGCCCTCCCGGGAGACGAGTAGTGATGCTGTTGACGGCTGGCGGCGGCGGCGGAGCTGGAGGAGGCCGGAGGCAGACGCCGCCGCTGGCCCAGCCTTCGGCCAGTCCCTACCGCGAGGCCCTGGAGCTGCAGCGCCGGAGTCTGCCCATCTTCCGGGCGCGGGGGCAGCTATTGGCTCAGCTCCGAAACCTGGACAACGCGGTCCTCATCGGGGAAACTGGCTCTGGGAAAACAACTCAGATCCCACAGTACCTCTATGAAGGGGGAATTAGCCGCCAGGGCATCATCGCTGTGACCCAGCCCCGTCGAGTGGCTGCCATCTCTCTTGCCACCAGAGTCTCAGATGAG…
ENSMUSG00000054203	Ifi205	-0.0941012	interferon activated gene 205 [Source:MGI Symbol;Acc:MGI:101847]	ATGGAGAATGAATATAAGAGACTTGTTCTGCTGGAAGGACTTGAATGTATCAATAAGCATCAATTCAATTTATTTAAGTCATTGATGGTCAAAGATTTAAATCTGGAAGAAGACAACCAAGAGAAATATACCACGTTTCAGATTGCTAACATGATGGTAAAGAAATTTCCAGCTGATGCTGGATTGGACAGACTGATCAACTTTTGTGAACGTGTACCAACTCTTAAAAAACGTGCTGAAATTCTTAAAAAAGAGAGATCAGAAGTAACAGAAGAAACATCACTGGAAATAAATAGGCAAGAAGCAAGTCCTGCAACACCTACATCAACTACAAGCCACATGTTAGCATCTGAAAGAGGCAAGACTTCCACAACCCAGGAAGAGACTTCCACAGCCCAG…
ENSMUSG00000030897	Cnga4	0.360971	cyclic nucleotide gated channel alpha 4 [Source:MGI Symbol;Acc:MGI:2664099]	ATGAGCCAGGACAGCAAAGTGAAGACAACAGAGTCCACGCCCCCAGCCCCAACCAAAGCCAGGAAGTGGCTGCCAGTCCTAGACCCATCTGGGGATTATTACTACTGGTGGCTGAACACGATGGTCTTCCCAATCATGTATAATCTCATCATCGTTGTATGCAGGGCCTGCTTTCCTGACTTGCAACACAGTTACCTGGTGGCCTGGTTTGTGCTGGACTACACGAGTGACCTGCTGTACCTACTAGATATTGGGGTACGCTTCCACACAGGATTCCTAGAACAGGGCATCCTGGTGGTAGACAAAAGCATGATCGCCAGTCGCTATGTACGCACCTGGAGCTTCCTGTTGGACCTGGCTTCCCTGGTCCCCACAGATGCAGCCTACGTGCAGCTAGGC…
ENSMUSG00000040848	Sft2d2	0.244287	SFT2 domain containing 2 [Source:MGI Symbol;Acc:MGI:1917362]	ATGGACAAGCTGAAGAAAGTTCTGAGCGGCCAGGACACCGAGGACCGCAGCGGTCTGTCCGAGGTTGTGGAGGCGTCGTCGCTGAGCTGGGGCACCAGAATAAAAGGCTTCATCGCATGCTTTGCTCTGGGAATCCTGTGCTCAGTGCTGGGGACTCTTCTGCTGTGGGTGCCCAGGAAGGGACTCGGCCTCTTTGCAGTGTTTTACACCCTGGGTAACATCATGTCAATTGGGAGTACCGTCTTCCTCATGGGGCCGCTGAAGCAGCTGAAGCGCATGTTTGAGCCTACGCGTCTCATCGCCACAATTCTGGTGCTGCTGTGTTTTGCACTTACCCTGTGTTCTGCCTTTTTGTGGAATAAGGGACTTGCACTCATCTTCTGTATTTTGCAGTCTTTG…
ENSMUSG00000021264	Yy1	-0.0646612	YY1 transcription factor [Source:MGI Symbol;Acc:MGI:99150]	ATGGCCTCGGGCGACACCCTCTACATCGCCACGGACGGCTCGGAGATGCCGGCCGAGATCGTGGAGCTGCATGAGATCGAGGTGGAGACCATCCCGGTGGAGACCATCGAGACCACGGTGGTGGGCGAGGAGGAGGAGGAGGACGACGACGACGAGGACGGCGGCGGCGGCGACCACGGCGGCGGCGGGGGCGGCCACGGGCACGCCGGCCACCACCATCACCACCACCACCACCACCACCACCACCCGCCCATGATCGCGCTGCAGCCGCTGGTGACGGACGACCCGACCCAAGTGCACCACCACCAGGAGGTGATCCTGGTGCAGACGCGCGAGGAGGTGGTCGGCGGGGACGACTCGGACGGGCTGCGCGCCGAGGACGGCTTCGAGGACCAGATC…
ENSMUSG00000031770	Herpud1	-0.378825	homocysteine-inducible, endoplasmic reticulum stress-inducible, ubiquitin-like domain member 1 [Source:MGI Symbol;Acc:MGI:1927406]	ATGGAGCCCGAGCCACAGCCCGAGCCGGTCACGCTGCTGGTGAAGAGTCCCAATCAGCGCCACCGCGACTTGGAGCTGAGTGGCGACCGCAGTTGGAGTGTGAGTCGCCTCAAGGCCCACCTGAGCCGAGTCTACCCCGAGCGCCCGCGTCCAGAGGACCAGAGGTTAATTTATTCTGGGAAGCTGCTGTTGGATCACCAGTGTCTCCAAGATTTGCTTCCAAAGCAGGAAAAGCGACATGTTTTGCACCTTGTGTGCAATGTGAAGAATCCCTCCAAAATGCCAGAAACCAGCACAAAGGGTGCTGAATCCACAGAGCAGCCGGACAACTCTAATCAGACACAGCATCCTGGGGACTCCTCAAGTGATGGTTTACGGCAAAGAGAAGTTCTTCGGAAC…
ENSMUSG00000029468	P2rx7	-0.107315	purinergic receptor P2X, ligand-gated ion channel, 7 [Source:MGI Symbol;Acc:MGI:1339957]	ATGCCGGCTTGCTGCAGCTGGAACGATGTCTTGCAGTATGAGACAAACAAAGTCACCCGGATCCAGAGCACGAATTATGGCACCGTCAAGTGGGTCTTGCACATGATCGTCTTTTCCTACATTAGCTTTGCTTTGGTGAGCGATAAGCTGTACCAGCGGAAAGAGCCTGTTATCAGCTCCGTGCACACCAAGGTCAAAGGCATAGCAGAGGTGACGGAGAATGTCACAGAGGGTGGGGTGACGAAGTTAGGACACAGCATCTTTGACACTGCAGACTACACCTTCCCTTTGCAGGGGAACTCATTCTTTGTCATGACAAACTATGTCAAGTCAGAAGGCCAAGTGCAGACGCTGTGTCCTGAGTATCCCAGGCGCGGTGCACAGTGCTCTTCTGACCGG…
ENSMUSG00000000530	Acvrl1	-0.438288	activin A receptor, type II-like 1 [Source:MGI Symbol;Acc:MGI:1338946]	ATGACCTTGGGGAGCTTCAGAAGGGGCCTTTTGATGCTGTCGGTGGCCTTTGGCCTAACCAGGGGAGACTTGGCGAAGCCTTCCAAGCTGGTGAACTGCACTTGTGAGAGCCCACACTGCAAGAGACCATTCTGCCAGGGGTCATGGTGCACAGTGGTGCTGGTTCGGGAGCAGGGCAGGCACCCCCAGGTCTATCGGGGCTGCGGGAGCCTGAACCAGGAGCTCTGCTTGGGACGTCCCACAGAGTTTCTGAACCATCACTGCTGCTATAGATCCTTCTGCAACCACAACGTGTCTCTGATGCTGGAGGCCACCCAAACTCCTTCGGAGGAGCCAGAAGTTGATGCCCATCTGCCTCTGATCCTGGGTCCTGTGCTGGCCTTGCCGGTCCTGGTGGCC…
ENSMUSG00000045381	Olfr433	-0.152014	olfactory receptor 433 [Source:MGI Symbol;Acc:MGI:3030267]	ATGGATCATGTCAACTACACCTGGACACGGACCTTCATCCTTGCTGGTTTCACTACCTCTGGTGCCCTCCGACCTCTTGCCTTCCTGGGGACCCTGTGCATCTATCTCCTCACACTGGCAGGGAACTTGTTCATCATTGTCTTGGTTCAGGCAGATTCAGGGCTGTCCACTCCCATGTACTTCTTTATCAGTGTCCTCTCCTTCCTGGAACTCTGGTATGTCAGCACCACAGTGCCCACCTTGCTGCACACCCTGCTCCATGGGCATTCACCCATCCCCTCGTCTGCATGCTTCGTCCAGCTGTATGTCTTTCACTCCTTGGGCATGACCGAGTGCTACCTGTTAGGTGTCATGGCTCTGGACCGCTACCTTGCTATCTGTCGTCCACTGCACTACCAT…
ENSMUSG00000021832	Psmc6	0.403199	proteasome (prosome, macropain) 26S subunit, ATPase, 6 [Source:MGI Symbol;Acc:MGI:1914339]	ATGGCGGACCCTAGAGATAAGGCGCTTCAGGACTATCGCAAGAAGCTGCTAGAGCACAAGGAGATTGACGGCCGTCTTAAGGAGCTAAGGGAACAATTAAAAGAACTTACCAAGCAGTATGAAAAGTCTGAAAATGATTTGAAGGCACTACAAAGTGTTGGACAGATTGTAGGTGAAGTGCTAAAACAGTTAACAGAAGAAAAATTCATCGTTAAAGCAACAAATGGACCAAGATACGTTGTAGGTTGTCGTCGTCAGCTTGACAAAAGTAAGCTGAAGCCAGGAACCAGAGTTGCTTTGGATATGACCACACTAACCATCATGAGATATCTGCCAAGAGAGGTGGATCCATTGGTTTATAACATGTCTCACGAGGATCCTGGAAATGTATCTTATTCT…
ENSMUSG00000056413	Adap1	0.226054	ArfGAP with dual PH domains 1 [Source:MGI Symbol;Acc:MGI:2442201]	ATGGCCGGGGAGCGGCGCCGGGCGCTGCTGGAGCTACTGACGCGGCCGGGGAACACGCGCTGCGCTGACTGCGGAGCCCCGGATCCTGACTGGGCGTCCTACACCCTGGGTGTGTTCATCTGTTTGAGCTGCTCTGGGATCCACCGGAACATCCCCCAGGTCAGCAAGGTGAAGTCAGTCCGTCTGGATGCCTGGGATGAGGCCCAAGTTGAGTTCATGGCATCTCATGGGAACGAGGCTGCCAGAGCCACATTTGAGTCCAAAGTACCGCCCTTCTACTACCGGCCCACGTTCTCCGACTGCCAACTCCTACGTGAGCAGTGGATCCGTGCCAAGTATGAGAGGCAAGAATTCGTTCATGTGGAGAAGCAGGAACCATACTCTACAGGCTACCGTGAG…
ENSMUSG00000059327	Eda	-0.0785496	ectodysplasin-A [Source:MGI Symbol;Acc:MGI:1195272]	ATGGGCTACCCAGAGGTAGAGCGCAGGGAACCCCTGCCTGCGGCAGCGCCAAGGGAGCGGGGCAGCCAGGGCTGCGGCTGTCGCGGGGCCCCTGCTCGGGCGGGCGAAGGGAACAGCTGCCGGCTCTTCCTGGGTTTCTTTGGCCTCTCGCTGGCCCTCCACCTGCTGACGCTGTGCTGCTACCTAGAGTTGCGGTCCGAATTGCGGCGGGAACGGGGAACCGAGTCCCGCCTCGGTGGCCCGGGTGCTCCTGGCACCTCTGGCACCCTAAGCAGCCCTGGGAGCCTCGACCCGGTGGGTCCCATCACCCGCCACCTGGGGCAGCCGTCCTTTCAACAGCAGCCTTTGGAACCGGGAGAAGATCCACTCCCCCCTGACTCCCAGGACCGGCACCAGATG…
ENSMUSG00000068290	Ddrgk1	-0.0167873	DDRGK domain containing 1 [Source:MGI Symbol;Acc:MGI:1924256]	ATGGTGGGGCCCTGGGTGTATCTGGTGGCGGCAGTTTTGCTCATCGGCCTGATCCTCTTCCTGACTCGCAGCCGGGGTCGGGCGGCAGCAGCTGACGGAGAACCACTGCACAATGAGGAAGAGAGGGCAGGAGCAGGCCAGGTAGGCCGCTCTTTGCCCCAGGAGTCTGAAGAACAGAGAACTGGAAGCAGACCCCGGCGTCGGAGGGACTTGGGCAGCCGTCTACAGGCCCAGCGTCGAGCCCAGCGAGTGGCCTGGGAAGACGGGGATGAGAATGTGGGTCAAACTGTTATTCCAGCCCAGGAGGAAGAAGGCATTGAGAAGCCAGCAGAAGTTCACCCAACAGGGAAAATTGGAGCCAAGAAACTACGGAAGCTAGAGGAAAAACAGGCTCGAAAG…
ENSMUSG00000047108	Dnajb7	-0.0476467	DnaJ heat shock protein family (Hsp40) member B7 [Source:MGI Symbol;Acc:MGI:1914012]	ATGGTGGACTATTATGAAGTTCTAGGAGTGCAGAGATATGCGTCACCAGAAGACATTAAAAGAGCTTATCGTAAAGTAGCACTTAAATGGCATCCTGATAAAAATCCAGAAAATAAAGAGGAAGCGGAGCGAAAATTCAAAGAAGTCGCCGAGGCATATGAAGTGTTATCAAATGTTGAGAAACGGGACATTTATGACAAATACGGCAAGGAAGGATTAGACGGCAGAGGTGCAAGCCATCTCGACGATGAGCGTGAGTACCGCTTCACATTCCGGAAGGCAGACGATGTCTTTAAGGAAATTTTTGGTGAAAGGGATCCGTTTTCATTCCACCTCTTTGAGGACTCCCTCGAGGGCCTTTTAAACAGTTCAAGAAGCCCCAGTGGAAGCAGAGGCAGA…
ENSMUSG00000035878	Hykk	-0.125733	hydroxylysine kinase 1 [Source:MGI Symbol;Acc:MGI:2443139]	ATGTCAAGTGGAGCTGGCTGGCAGTCACAGGCTTCTGCCAAGCCCGTTTTTACTGAGGCACAAGCCTCTGCACTGGTAGAATCGGTATTTGGGTTCAAAGTTTCCAAGATCCAGCCACTCCCTAGCTATGAGGACCAAAACTTTCGTGTTCACATTGCAAGAGGCAAAGAGACTACAGATGACCCAGTTGAATATGTCCTCAAAATAAGCAATACGGAGTCTAGCCAAACTCCAGAGCTGATTGAAATGCAGAACCATGTCATCATGTTCCTGAGAGCAGCTGGATTCCCAACAGCCTCCGTATGCCGAACTAAAGGGGACAACACCATCTCTCTCATATCCATTGACAGTGGATCTGGAGTCAAAAGCTACTTGGTAAGAATGCTCACTTACCTCCCA…
ENSMUSG00000030292	Smco2	-0.234334	single-pass membrane protein with coiled-coil domains 2 [Source:MGI Symbol;Acc:MGI:1916621]	ATGATGTCTCTGCAGTTGGGGACAGCTGGGAAGGAACGTCAGCTGGCTGAGAAGAGCCGTGATCTCCAAAATGTCAGCATGACCGAAGGTTCGGAGGAAGTTTCGGAAATGGACCACATCTCAGACAGACCAGATGAAAAAGACAAACCTTCTGAAAACCTACAAACCGATTCCCTTTATAAGATGGACACTGAAAAATGGGATGGGTTGGAGCAGGAGTCCGAGCACAGCCAGGACCCACCAAGCAAACCCGATGAGCAAGAAGTGACTCTAGTTTGCGAGGGCCCTCAAGTGTCTCAGCTGTCACCGTCTACGGATGAGAGCACCCCGATCCCAGAGAGCTTGACCCACAAGCTGAACTACTGGCATGCAAAGATGGGTCTCCAAATGAAAGAACTC…
ENSMUSG00000090093	Gm14399	-0.555424	predicted gene 14399 [Source:MGI Symbol;Acc:MGI:3650082]	ATGGATTTAGTCACCTATGATGATGTGCAGGTGAACTTCACTCGGGATGAGTGGGCTTTGCTGGATCCTTCTCAGAAGAGTCTCTACAAAGGTGTGATGCTAGAGACCTATAGGAATCTCACAGCTATAGGTTACATTTGGGAAGAACATACAATTGAAGACCATTTTCAAACTTCTAGAAGTCATGGAAGGCATGAAAGAAGTTGTTCTGCAGAGCAACCCTCTGAGTTTATTCAATGTGGTAAAGCCTTTGCATATGAGAGTGGTAGACAAAGGCATCAAATTAAACATAATGGAGAGAAACACCATGACTGTAACCAATGTGGTAAGGACTTTAGAACATGGAATGTCCTGCAAATACATAAGCGAACACATACAGGAGAGAAACCCTATGACTGT…
ENSMUSG00000044309	Apol7c	0.160592	apolipoprotein L 7c [Source:MGI Symbol;Acc:MGI:1920912]	ATGAGCACCCCAGAGAGAAAGCGCTTCATTCCCACTGTGGCTCAGCACCTCCTGGACAGGAAGAGCCTAGAGGTCCTGCAGCTCCTGCTGACTGAAGAGGAAACCTGGAAACAGTTTGTGGCAGAAGTTGATTTGTCCAGGGAAGAGGAAGCTGCCTTGCGAGAGTCTCTTGCTGAGATCTTTGCAGATCCTGATGGAGAAGATGAAGATGAACTCCAAATTGACCTGCAGGACAAGAACGAGAGGAAAGAGGAAGATGCCTTGAGTGAAGCCCTGACTGAGACCATAGCTGATACTGATGCAGAAGATGAAGAGGAGATCCAAAATGACCTGTGGCACAAGGAAAGGTTCTTGGATGCTTATCCTTGGGTGAAACTGGAGATTGAGGAGAGCATCAGG…
ENSMUSG00000034457	Eda2r	0.0419978	ectodysplasin A2 receptor [Source:MGI Symbol;Acc:MGI:2442860]	ATGGATTGTCAAGAGAATGAGTACCGGGACCAATGGGGGCGCTGTGTCACCTGCCAACAATGTGGCCCTGGACAGGAGCTCTCGAAGGATTGTGGTTATGGAGAAGGTGGAGATGCACACTGCATAGTCTGCCCTCCCCGAAAGTATAAAAGCACTTGGGGACATCACAGATGTCAGACATGCATCACTTGTGCTGTCATCAATCGGGTCCAGAAGGCCAACTGCACAAATACCTCTAATGCTATCTGTGGAGACTGTCTGCCCAGGTTCTACCGAAAGACACGCATTGGGGGCCTGCAGGACCAAGAATGCATCCCATGTACAAAGCAGACTCCTTCTTCCGAGGTTCAGTGTACCTTCCAGTTGAGCTTAGTGAAGGTAGATGCACACACTGTTCCC…
ENSMUSG00000062791	Gm382	-0.205759	predicted gene 382 [Source:MGI Symbol;Acc:MGI:2685228]	ATGAATTCCAAAAGAAATTCTGCTTCACAACAAAACAAGTCTGCTCAAAAAGAAAATCATTATAAAAATCCAAATGATGTGGTTCGTATGTCCAGAAATGACAAGGAAGTCAATCAACACCTAGAGCAAGGAAACTTTTCAGGAAATCCTGAAGAAACTGCAGAATCATCAAACAGTAATATTTTTAAGGCTGGGGAAATTTCAAACCTTACTCGGATTTTTCATGTATTACTAGAAGAAGAAAAGTATTTGACTCAATTTGGAGAAGGTACATTAGCAAAGTTCTATGCACATATCATGGAAAACACTGGTGTCAACTTAGAATCATCTTTTGTCAAAGACCAAGGTCTTTATGTGACAGTTTTTGGCAACCCAGAAGCTGTCACAAATGCTGAGAAT…
ENSMUSG00000001844	Zdhhc4	-0.225726	zinc finger, DHHC domain containing 4 [Source:MGI Symbol;Acc:MGI:1920131]	ATGGACTTCCTGGTTCTCTTCTTGTTCTACTTGGCCTTCTTATTGATTTGTGTTGTCCTGATCTGCATCTTCACAAAAAGCCAGCGTTTGAAGGCCGTGGTCCTTGGAGGAGCACAGGTGTGCTCCAGGGTAATCCCGCAGTGCCTCCAGAGGGCCGTGCAGACGCTTCTTCATCAGCTCTTCCACACACGCCACCCCACCTTCATCGTCTTGCACCTGCTCTTGCAAGGGCTAGTGTATGCAGAATACACCTGCGAGGTCTTCGGCTATTGCCGGGAGCTGGAGTTCTCTCTGCCTTACCTTCTCCTGCCCTATGTGCTGCTAAGCGTGAACCTGGTGTTCTTCACCCTGACTTGTGCCGCCAATCCTGGTACCATCACTAAAGCAAACGAATCATTT…
ENSMUSG00000090688	Vmn2r12	-0.0916141	vomeronasal 2, receptor 12 [Source:MGI Symbol;Acc:MGI:3761377]	ATGAAGAAGCTATGTGTTTTCATTCTATTCTTTATGCTCCTGAAGTTTTCTCTCATCTCGCACCACTTAACTGAACCCATTTGCTTTTGGAGGATAAAGAATAATGAAGATAATGATGGAGATTTGAGAAGTGACTGTGGTTTTTTCCTTGCAGCAGTTGAGGGACCCATTGACCAAATTTATAATATTTCTAATTTTAGAATACCAGCAAGAAGATATGAGTTTTTCCTAGTACTGTTTTTTGCTACTGATGAAATCAACAAGAATCCTTATCTTTTACCCAACATGTCTTTGATATCCCCCATTGCTTCTGGTCAGTGTGAAAAAACATTGGAAAATCTGGATAAAATATATTCAGAAAAAAACCATACTGTACAATTTACTGATAATATCTGTGTA…
ENSMUSG00000020907	Rcvrn	0.682336	recoverin [Source:MGI Symbol;Acc:MGI:97883]	ATGGGGAACAGCAAGAGCGGTGCCCTGTCCAAGGAGATCCTAGAGGAGTTGCAACTGAACACCAAGTTCACAGAGGAGGAGCTGAGTGCCTGGTACCAGTCCTTCCTGAAGGAGTGCCCTAGCGGCCGCATCACGCGGCAGGAGTTCGAAAGTATCTATTCCAAGTTTTTCCCGGACTCCGACCCCAAGGCCTACGCGCAGCACGTGTTCCGCAGCTTCGATGCCAACAGCGATGGTACGCTGGACTTCAAGGAGTACGTGATTGCTCTGCACATGACCACGGCGGGCAAGCCCACGCAGAAGCTCGAGTGGGCCTTCTCGCTCTACGACGTAGACGGCAATGGGACCATCAGCAAAAATGAAGTGCTGGAGATCGTCATGGCTATCTTCAAAATGATC…
ENSMUSG00000047667	Olfr26	-0.0228242	olfactory receptor 26 [Source:MGI Symbol;Acc:MGI:109309]	ATGGGCACTGGGAATCATTCTGCAGCAGTTGTGTTTGTCTTGGTGGAATTAACACAGCAGCCTGAACTCCTGCTGCCCCTCTTCATTCTGTTCCTGGGCATCTATGTGGTAACAGCAGTGGGAAACCTGGGCATGATCCTGCTGATCACAGTCAGTCCACTGCTGCATACTCCCATGTACTATTTCCTCAGCAGCTTATCCTGTGTTGATCTCTGCTATTCCACTGTCATTACACCCAAAATGCTGGTGAACTTTCTTGGGAAGAAAAATGTGATTGTCTACTCAGAGTGCATGGCCCAGCTCTTTTTCTTTGTGATCTTTGTGGTGGCTGAGGGCTACCTGCTGACTGCCATGGCGTATGATCGCTATGTGGCCATCTGTAGACCATTGCTGTATAAT…
ENSMUSG00000035181	Heatr5a	-0.319745	HEAT repeat containing 5A [Source:MGI Symbol;Acc:MGI:2444133]	ATGGAATTGGCTCACAGCTTGCTGCTCAATGAAGAAGCATCCAATCAGCTAGGTGCCGTTCAGAAGGCTGAGTTTATTTTTGAGTGGTTGAGATACTTGGAGAAGCTCTTGCTAGCAACAAACAGGGAGGACGTCAGGGAGAAGCAGAAGACTCTTGTTGGGCAGCTCCTGTCCTTGCTGAACAGCTCCCCGGGACCCCCCACGCGCAAGCTCCTTGCTCAGGACCTGGCCATCCTTTATAGTGTTGGAGACACAGTCTCTGTTTATGAGACGATCGATAAATGTAATGATCTTATTCGGAGCAAAGATGACTCTCCAAGTTACCTTCCCACCAAACTTGCTGCTGTGGTGTGCTTGGGTTCCTTGTACAAGAAATTGGGTAGAATCCTGGCTAATGGC…
ENSMUSG00000096606	Tpbgl	-0.391672	trophoblast glycoprotein-like [Source:MGI Symbol;Acc:MGI:3646425]	ATGGCCCCGCGCGCGGGACAGCGGGGGCTCTGGAGCCCGCTGCCAGGGCTGCTGCTCTTGGCGGCGGCGCTGAGCCGGCCCGCCGCGCCCTGTCCCTTCCAGTGTTACTGCTTCGGCAGCCCCCGGTTAATGTTGCGCTGCGCGTCGGGCGCGGAGCTCCGGCAGCCGCCCCGGGACGTGCCACCCGACGCGCGCAACCTCACCATCGTGGGCGCCAACCTGACCGTGCTGCGCGCCGCAGCCTTCGCGGGAGGGGGCGAGGGGGCGACGGACGGCGTGCGCCTACCGCTCCTTACCGCGCTGCGCCTCACACACAACAACATCGAGGTAGTAGAGGACGGTGCCTTCGACGGGTTGCCCAGCCTGGCGGCACTCGACCTAAGCCACAACCCGCTACGC…
ENSMUSG00000049815	4921511C20Rik	0.14331	RIKEN cDNA 4921511C20 gene [Source:MGI Symbol;Acc:MGI:2685229]	ATGAAAGACTTAGATCATGTGGTGGAGGACAGCATACTGATAAATCGCAAGTTTCACCATTATTTTGTCATGCGAAGGGACCAGCTTATAAGAGAAATGACTGAAGTCTATGCTGGTATGATAATTCACTTCACATATGAAGGAAAACAGAGCATTAGAGTTACAATGAAAGGAGAAAAGGCTTGTGTTGAAGCAGCGAAGAAACACATCCAACATATTTTTGAGCCCTTGGGTTCCCATGTCACAACACAGTATGTTATTCCTCAAAAGTTTTATACATTTTTCATGGGACCACTGTGTTCCAAAGTTCAGCAAATTGCTAGAGATTTCAAAGTTCAACTCGCATTTCCAGACAAAGAAAAGCCAACTACGTATATACATCCAGTGATTCAGGAAGCT…
ENSMUSG00000024349	Sting1	-0.114405	stimulator of interferon response cGAMP interactor 1 [Source:MGI Symbol;Acc:MGI:1919762]	ATGCCATACTCCAACCTGCATCCAGCCATCCCACGGCCCAGAGGTCACCGCTCCAAATATGTAGCCCTCATCTTTCTGGTGGCCAGCCTGATGATCCTTTGGGTGGCAAAGGATCCACCAAATCACACTCTGAAGTACCTAGCACTTCACCTAGCCTCGCACGAACTTGGACTACTGTTGAAAAACCTCTGCTGTCTGGCTGAAGAGCTGTGCCATGTCCAGTCCAGGTACCAGGGCAGCTACTGGAAGGCTGTGCGCGCCTGCCTGGGATGCCCCATCCACTGTATGGCTATGATTCTACTATCGTCTTATTTCTATTTCCTCCAAAACACTGCTGACATATACCTCAGTTGGATGTTTGGCCTTCTGGTCCTCTATAAGTCCCTAAGCATGCTCCTG…
ENSMUSG00000090894	Olfr110	0.0435582	olfactory receptor 110 [Source:MGI Symbol;Acc:MGI:2177493]	ATGGAAGGAAAGAATCAAACAGCTCCATCTGAATTCATCATCTTGGGGTTCGACCACCTGAATGAATTGCAGTATTTACTCTTCACCATCTTCTTTCTGACCTACATATGCACTTTAGGAGGCAATGTTTTTATCATTGTGGTGACCATAGCTGATTCCCACCTACACACACCCATGTATTATTTCCTAGGAAATCTTGCCCTTATTGACATCTGCTACACTACTACTAATGTCCCCCAGATGATGGTGCATCTTCTGTCAGAGAAGAAAATCATTTCCTATGGAGGCTGTGTGACCCAGCTCTTTGCATTCATTTTCTTTGTTGGCTCAGAGTGTCTCCTCCTGGCAGCAATGGCATATGATCGATATATTGCTATCTGTAAGCCGTTAAGGTACTCA…
ENSMUSG00000023830	Igf2r	-0.205475	insulin-like growth factor 2 receptor [Source:MGI Symbol;Acc:MGI:96435]	ATGCGGGCCGTTCAGCTGGGACCGGTGCCCTCCGGGCCGCGCGTCGCGCTCCTGCCGCCGCTCCTGCTGCTGCTGCTCCTGGCGGCCGCGGGCTCCGCGCAGGCCCAGGCCGTCGACTTGGACGCCCTGTGCAGTTACACATGGGAAGCTGTTGACTCCAAAAACAATGCAGTTTATAAGATCAACGTCTGTGGAAATGTGGGTATTTCCAGCTGTGGGCCTACAAGTGCTATCTGTATGTGTGACCTAAAGACAGAGAACTGCCGCTCAGTGGGTGACTCACTTTTGAGAAGTTCAGCCAGATCACTCCTGGAATTCAACACCACTATGGGCTGCCAGCCTTCAGATTCACAGCACAGAATCCAGACTAGCATTACATTTCTGTGTGGGAAGACCCTG…
ENSMUSG00000078902	Gm14443	-0.564412	predicted gene 14443 [Source:MGI Symbol;Acc:MGI:3652324]	ATGGATTTAGTCACCTATGATGACGTGCAGGTGAACTTCACTCAGGAAGAGTGGGCTTTGCTGGATCCTTCTCAGAAGAGTCTCTACAAAGATGTGATGCTAGAGACCTATAGGAATCTCAAAGCTATAGGGTACATTTGGGAAGGACATACAAGTGAAGACCATTTCCAAACTTCTAGAAGTCATGGAAGGCATGAAAGAAGTTGTACTGCAGTGAAACCCTCTGAGTTTATTCAATGTGGTAAAGCCTTTGCATATCAGAGTCTTAGACAAAGGCATGAAAGAACACATAAAGGAGAGAAAGACTATTACTGTAACCAATGTGGTAAAGCCTTTATAATAAGCAGTCATCTCCAAATACATAAACGAAGAAATACAGGAGAGAAACCCTATGAATGT…
ENSMUSG00000091636	Akain1	0.471744	A kinase (PRKA) anchor inhibitor 1 [Source:MGI Symbol;Acc:MGI:2444600]	ATGGTGTTCGCTCCAGGTGAGAAGTCTGGGAAGGAGCTAGAGGAGGTGAAGCTGCAGAACACCAGCAAGCAGATTGTCCAGAATGCCATCCTGCAAGCCATGCGGCAAGTCTCCCAGGAGAGCCTGCGGAGGGAAGGCAGACCCGGTGACAGCAGGGCCTGGGGCCAGCTGGGAGGGTGCGAGCTGACCAAGAAACATGAAAAGAAGTAA
ENSMUSG00000091635	Vmn2r13	-0.14896	vomeronasal 2, receptor 13 [Source:MGI Symbol;Acc:MGI:3761379]	ATGAAGGAGCTATGTGTTTTCATTCTATGCTTTTTGCTCCTGAAATTTTCTCTCATCTTGTGCCATTTAACTGAACCCATTTGCTTTTGGAGGATAAAGAGTAATGAAGATAATGATGGAGATTTGAGAAGTGACTGTGGTTTTTTCCTTGCAGCAGTTGAGGGACCTATTGACCAAATATATAATATTTCTGATTTTAGAATACCAGCAAGAAGATATGAGTTTTTCCTAGTACTGTTTTTTGCTACTGATGAAATCAACAAGAATCCTTATCTTTTACCCAACATGTCTTTGATATCCCCCATTACTTCTGGTCAGTGCGAAAAAACATTGGGAGATCTGGACAAAATATATTCAGAAAAGAACATTACTGTGGAATTTACTGATAATATCTGTGTA…
ENSMUSG00000049928	Glp2r	-0.0339478	glucagon-like peptide 2 receptor [Source:MGI Symbol;Acc:MGI:2136733]	ATGCGTCGGCTCTGGGGCCCTGGGACGCCCTTCCTCGCCCTGCTTCTGCTGGTTTCCATCAAGCAAGTTACTACAGGATCTCTCCTTGAGGAGACAGTTCAGAAGTGGGCTCAGTATAAGGAGACGTGTCTGAAAGACTTGCTCGAGAAACCTTCTGGTGTATTTTGTAATGGAACATTTGATAAGTACGTGTGCTGGCCTCATTCTTTTCCTGGAAATGTCTCTGTCCCCTGTCCTTCATACTTACCTTGGTGGAATAAAGAGAGCCCAGGAAGGGCCTACAGACACTGCTTGGCTCAGGGGACTTGGCAGAAGCAAGAGAACTCCACAGATACTTGGCAGGATGAGTCAGAATGCTCAGAGAACCACAGCTTCAAACAAAACGTGGATCACTATCAC…
ENSMUSG00000043569	Cldn34c4	-0.106001	claudin 34C4 [Source:MGI Symbol;Acc:MGI:1921184]	ATGGTCTTCTTCAACAAGTCTGCCAATTACCAAATAAGAGGTTTCGCCTTGGCCACCATTGCATGGATAATGTGCAGCACATCTATGGGCCTTCCAGAATGGCGAATTTGGTATTTCGAGGAACCCATGGTTTCCTCCCCAAACATGGCTTTTATAGGTATGTGGAGGGCCAGTATCTGCAACCACGTTGACAACTCCAGCCACAAGAGTGTTTGCCAGCACTACTCCTACCATGATGCCCTCGTTCCTTTGGACATTCGGTTAGCGCAACATCTGCTCCTGGTTGCAAACATTATTGGTCTGATTGGGACAGTTTGTGCTGTCTTTGCTCTACAGCAGTTATACACAGAGAAACTGGAGACAAATAATGACGACAATCCATTTCTTCTTTCAGCTGTT…
ENSMUSG00000034731	Dgkh	-0.203247	diacylglycerol kinase, eta [Source:MGI Symbol;Acc:MGI:2444188]	ATGGAGCCTCAGCACGTGCGCCCCGTGCTTGGAGCCCAGAGCCCGGCCTGGGAGGAACCGGAATCAGAGAGGATGGCCGGGGCCGGCAGCCAGCACCACCCTCAGGGCGTCGCGGGAGGAGCGGTCGCTGGGGCCAGCGCGGTTTCCCCCACTGCTGCAGGACCGGGAGAGGATTCGTCCGACAGTGAAGCGGAGCAGGAGGGGCCCCAGAAGCTGATCCGTAAAGTGTCCACCTCTGGACAGATGCGGACCAAGACTAGTATTAAGGAAGGACAACTGCTGAAGCAAACCAGCTCTTTCCAAAGGTGGAAGAAGAGATACTTCAAGCTTCGCGGCCGCACACTTTATTATGCGAAAGACTCCAAGTCCTTGATATTTGATGAAGTTGACCTCTCAGAT…
ENSMUSG00000031701	Dnaja2	0.374914	DnaJ heat shock protein family (Hsp40) member A2 [Source:MGI Symbol;Acc:MGI:1931882]	ATGGCGAACGTGGCCGACACGAAGCTGTACGACATCCTGGGCGTCCCTCCCGGCGCTAGCGAGAACGAGCTGAAGAAGGCATACCGAAAGTTAGCCAAAGAATACCACCCTGATAAGAATCCAAATGCTGGAGACAAATTTAAAGAAATAAGTTTTGCATATGAAGTATTGTCAAATCCAGAGAAGCGAGAGCTGTATGACAGATATGGAGAACAAGGCCTACGGGAAGGCAGCGGCGGAGGCGGTGGCATGGATGATATCTTCTCACATATTTTTGGTGGAGGATTGTTTGGCTTTATGGGCAATCAGAGTAGAAGTCGAAATGGCAGAAGAAGAGGCGAGGACATGATGCATCCACTAAAAGTATCTTTAGAAGACCTGTACAATGGCAAGACAACC…
ENSMUSG00000027500	Stmn2	0.494523	stathmin-like 2 [Source:MGI Symbol;Acc:MGI:98241]	ATGGCTAAAACAGCAATGGCCTACAAGGAAAAAATGAAGGAGCTGTCTATGCTGTCACTGATCTGCTCCTGCTTCTACCCGGAGCCGCGCAACATCAACATCTACACCTACGACGACATGGAGGTGAAGCAGATCAACAAGCGGGCCTCTGGCCAGGCTTTTGAGCTGATCTTGAAGCCACCATCTCCCATCTCAGAAGCTCCACGAACTCTAGCTTCTCCAAAGAAGAAAGACCTGTCTCTGGAGGAGATTCAGAAAAAGCTGGAGGCTGCAGAGGAGCGAAGAAAGTCTCAAGAGGCTCAGGTGCTGAAGCAGTTGGCAGAGAAGAGGGAGCACGAGCGAGAGGTGCTCCAGAAGGCGCTGGAGGAGAACAACAACTTCAGCAAGATGGCGGAGGAG…
ENSMUSG00000064333	Olfr926	0.00606737	olfactory receptor 926 [Source:MGI Symbol;Acc:MGI:3030760]	ATGAATCATTCTTCAGTGACTGATTTTATCCTCGAAGGACTAACAAAACGCCCAGAGCTTCAGCTCCCACTGTTCCTCTTGTTTCTGGGCATACATGTGATTACAGTGGTGGGAAACTTGGGCATGATCCTCTTAATCAACATTAGTTCTCAACTTCACTCTCCAATGTATTATTTTCTCAGTCACTTATCCTTCATTGACCTCTGCTATTCCTCTGTCATTACACCAAAGATGTTGGTGAACTTTGTATGTGCAAAGAACACAATCTCCTTTAAGGAGTGCATGACTCAGCTTTATTTCTTCCTCCTTTTAGCTATTTCAGAAGGCTACCTGCTGACAGCCATGGCCTATGACCGCTATGTTGCCATCTGTAGCCCACTGCTTTATAACACTGTAATG…
ENSMUSG00000061838	Suclg2	0.717716	succinate-Coenzyme A ligase, GDP-forming, beta subunit [Source:MGI Symbol;Acc:MGI:1306824]	ATGGCGTCCCCGGTGGCCATCGCGGCGCAGGCTGGGAAGCTTCTGCGAGAGCGAGCGCTGCGGCCGCTCCTGGCGGTCAGGTCCCAGGCCGGTCACTTAACCCCCCGAAGATGGCTGAACCTGCAGGAGTACCAGAGCAAGAAGCTCATGTCAGAGCACGGAGTGAGAGTGCAGAGGTTCTTTGTTGCCAACACTGCTAAAGAGGCTCTGGAGGCAGCCAAGAGATTGAATGCAAAAGAAATTGTTTTAAAAGCCCAGATCTTAGCTGGAGGAAGAGGAAAAGGTGTCTTCAATAGCGGTTTGAAAGGAGGTGTTCATTTAACAAAAGACCCTAAAGTAGTGGGAGAGTTGGCTCAACAGATGATTGGTTATAATCTAGCAACGAAACAAACTCCAAAA…
ENSMUSG00000091059	Vmn2r14	-0.0563523	vomeronasal 2, receptor 14 [Source:MGI Symbol;Acc:MGI:3649151]	ATGAAGAACCTGCGTGGTTTTGGTCTTTCCTTTATGCTCCTGAAGTTTTCTCTCATCTGGTGCCATTTGACTGAACCCATTTGCTTTTGGAGGATAAAGAATAATGAAGATAATGATGGAGATTTGAGAAGTGACTGTGGTTTTTTCCTTGCAGCAGTTGAGGGACCTATTGACCACACTTATAATATCTCTGATTTTAGAATACCAGCAAGAAGACATGAGTTTTTCCTAGTACTGTTTTTTGCTACTGATGAAATCAACAAGAATCCTTATCTTTTACCCAACATGTCTTTGATATTCCCTGAAGATCCTGGTCAGTGTGAAAAACTATTGGGAGAACTGGATAAAATACATTCAGAAGCAAAATTTACTGTGGATTTTACTGATTATATATGTGCA…
ENSMUSG00000047048	Olfr432	0.140668	olfactory receptor 432 [Source:MGI Symbol;Acc:MGI:3030266]	ATGGATCATGTCAACTATACCTGGACACGGACCTTCATCCTTGCTGGTTTCACTACCTCTGGCACCCTGCAACATCTTGCAGTTTTTGGAACCCTGTGCATCTATCTCCTCACACTGGCAGGGAACTTGTTCATCATTGTCTTGATCCAGGCAGATTCAGGGCTGTCCACTCCCATGTACTTCTTTATCAGTGTCCTCTCCTTCCTGGAACTCTGGTATGTCAGCACCACAGTGCCCACCTTGCTGCATACCTTGCTCCATGGGCCTTCACCCATCCCCTCGTCTGCATGCTTTGTCCAGCTGTATGTCTTCCACTCCTTGGGCATGACCGAGTGCTACCTGCTAGGTGTCATGGCTCTGGACCGCTACCTTGCTATCTGTCGTCCACTGCACTACCAT…
ENSMUSG00000078903	Gm14391	-0.591247	predicted gene 14391 [Source:MGI Symbol;Acc:MGI:3709324]	ATGGATTTAGTCACCTATGATGACGTGCAGGTGAACTTCACTCAGGATGAGTGGGCTTTGCTGGATCCTTCTCAGAAGAGTCTCTACAAAGATGTGATGCTAGAGACCTATAGGAATCTCACAGCTATAGGTTACATTTGGGAAGAACATACGATTGAAGACCATTTTCAAACTTCTAGAAGTCATGGAAGGCATGAAAGAAGTTGTTCTGCAGAGCAACCCTCTGAGTTTATTCAATGTGGTAAAGCCTTTGCATATGAGAGTGGTAGACAAAGGCATCAAATTAAACATAATGGAGAGAAACACCATGACTGTAACCAATGTGGTAAGGACTTTAGAACATGGAATGTCCTGCAAATACATAAGCGAACACATACAGGAGAGAAACCCTATGACTGT…
ENSMUSG00000075602	Ly6a	0.230382	lymphocyte antigen 6 complex, locus A [Source:MGI Symbol;Acc:MGI:107527]	ATGGACACTTCTCACACTACAAAGTCCTGTTTGCTGATTCTTCTTGTGGCCCTACTGTGTGCAGAAAGAGCTCAGGGACTGGAGTGTTACCAGTGCTATGGAGTCCCATTTGAGACTTCTTGCCCATCAATTACCTGCCCCTACCCTGATGGAGTCTGTGTTACTCAGGAGGCAGCAGTTATTGTGGATTCTCAAACAAGGAAAGTAAAGAACAATCTTTGCTTACCCATCTGCCCTCCTAATATTGAAAGTATGGAGATCCTGGGTACTAAGGTCAACGTGAAGACTTCCTGTTGCCAGGAAGACCTCTGCAATGTAGCAGTTCCCAATGGAGGCAGCACCTGGACCATGGCAGGGGTGCTTCTGTTCAGCCTGAGCTCAGTCCTCCTGCAGACCTTG…
ENSMUSG00000025321	Itgb8	-0.487952	integrin beta 8 [Source:MGI Symbol;Acc:MGI:1338035]	ATGTGCGGCTCGGCCCTGGCTTTTCTGACTGCTGCACTGCTCTCTCTGCACAACTGCCAGCGAGGTCCAGCCTTGGTTCTTGGGGCAGCCTGGGTATTTTCACTTGTTCTCGGACTGGGCCAAAGTGAACACAATAGATGTGGCTCTGCAAATGTGGTCTCCTGTGCCAGGTGCCTCCAGCTGGGTCCGGAATGCGGATGGTGTGTTCAAGAGGATTTTGTTTCAGGTGGATCAGGAAGTGAACGTTGTGATACTGTTTCCAGTTTGATAAGCAAAGGCTGTCCAGTTGATTCAATAGAATACCTGTCTGTGCATGTTGTAACGTCAAGTGAGAATGAAATCAATACCCAGGTGACACCGGGAGAAGTCTCAGTCCAACTGCATCCAGGAGCTGAAGCT…
ENSMUSG00000036932	Aifm1	0.314729	apoptosis-inducing factor, mitochondrion-associated 1 [Source:MGI Symbol;Acc:MGI:1349419]	ATGTTCCGGTGTGGAGGCCTGGCGGGTGCTTTCAAGCAGAAACTGGTGCCCTTGGTGCGGACGGTGTACGTCCAGAGGCCGAAACAGAGGAACCGGCTTCCAGGCAACTTGTTCCAGCAATGGCGTGTTCCTCTAGAACTCCAGATGGCAAGACAAATGGCTAGCTCTGGTTCATCAGGGGGCAAAATGGATAATTCTGTGTTAGTCCTTATTGTGGGCTTATCAACAATAGGAGCTGGTGCATATGCCTACAAAACTATAAAAGAAGACCAAAAAAGATACAATGAAAGAGTGATGGGATTAGGACTGTCCCCAGAAGAGAAACAGAGAAGAGCCATTGCCTCCGCTACAGAGGGAGGCTCAGTTCCTCAGATCAGGGCACCAAGTCACGTCCCTTTC…
ENSMUSG00000068696	Gpr88	-0.610609	G-protein coupled receptor 88 [Source:MGI Symbol;Acc:MGI:1927653]	ATGACCAACTCCTCCTCCACTTCGACCTCCACCACTACCGGGGGATCGCTGCTGCTGCTCTGCGAGGAAGAAGAATCGTGGGCGGGCCGGCGGATCCCGGTGTCTCTCCTGTACTCGGGCCTGGCCATCGGGGGCACGCTGGCCAACGGTATGGTCATCTATCTCGTGTCGTCCTTCCGAAAGCTGCAGACCACCAGCAACGCCTTCATCGTGAATGGCTGCGCCGCGGATCTCAGCGTCTGCGCCCTCTGGATGCCACAGGAGGCGGTGCTGGGGCTCCTGCCCTCGGGCTCCGCGGAGCCCCCGGGGGACTGGGACGGTGGCGGAGGCAGCTACCGCCTGCTCCGGGGCGGGTTGTTGGGCCTCGGGCTCACTGTGTCCCTTCTGTCCCATTGCCTC…
ENSMUSG00000034430	Zxdc	-0.871878	ZXD family zinc finger C [Source:MGI Symbol;Acc:MGI:1933108]	ATGGACCTCCCGGCGGTGCTGGCCGCCCCGGCCACGCGCGGAGACCAACATGGCGGTGGCCCGAGCCGACTTCGCCGCGGCGCGGGGCCGTCCCTCGGTGCCGGTCCCGGGCGCCGTCGCCTGCTGCTGCTGAGGGGCCCGGAAGATGGCGGGCCCGGGCCGCGTCCAGAGGAGGCCCCGGGGCCCAGCCCGCCGCCCCCGGAGGACGGCGGCGACTCCTTCGTGGTACTGCTGGAAGTGCCGCGCGCGGCCGACACCCATGGTCAGGAGGAGGCCGAGCCCGATTCGGGCGCGAGCCCCACGGAACAGGTCCCGGCCGCCGCCCCCGGCGCAGCTCTGGCAGGCACGGTCACCATCCACAACCAGGACCTCCTGGTGCGCTTCGACCGCGGCGTCTTC…
ENSMUSG00000032078	Zpr1	0.405031	ZPR1 zinc finger [Source:MGI Symbol;Acc:MGI:1330262]	ATGTCTGCCAGCGGGGCTGTGCAGCCGGGACACCCGGGGGCCGCCGTCGGGCCCTCGCCCGCTGCGGCTGCGTCACCAGCCACCGGGCCTTTGTTCCGGCCCCTCAGCGCCGAGGATGAGGAGCAACAGCCCACCGAGATCGAGTCACTGTGCATGAACTGTTACCGGAACGGCACGACGCGACTTCTGCTCACCAAGATCCCCTTCTTTAGAGAAATCATCGTGAGCTCCTTTTCCTGCGAACACTGTGGCTGGAACAACACGGAGATCCAGTCTGCAGGCAGGATCCAGGACCAGGGAGTGCGCTACACCTTGACCGTGAGAAGCCAAGAGGACATGAACAGAGAAGTGGTAAAGACAGACTCTGCCACCACAAGGATCCCCGAGCTGGATTTTGAG…
ENSMUSG00000021900	Btd	-0.142665	biotinidase [Source:MGI Symbol;Acc:MGI:1347001]	ATGCGAAGCAGATTTATGGTCTGCATTATGTCTGGAGCCCGCACTGCGCCTGCTCTCTTCTTCCTCGGCTGTTCTGCGCTTGCGTTGGGCGTCAGCTCGGCCTCCCAGGAGCACCGCGAGGCTGAGTACTACGTGGCTGCTGTGTACGAGCATCCATCGGTCCTGAGCCCAAACCCCCTGGAGCTCGTTAGCCGCCAGGAGGCCCTGGAGCTCATGAAGCAGAACCTCGACGTCTATGAACAGCAAGTGATGGCTGCAGCCCAGAAGGGTGTGCAGATTATAGTGTTCCCAGAAGATGGTATCCACGGATTCAACTTTACAAGAACATCCATTTACCCGTTCTTGGATTTTATGCCGTCTCCCAAGCTGGTCAGGTGGAACCCGTGTCTGGAGCCCTTT…
ENSMUSG00000091375	Vmn2r15	-0.0746999	vomeronasal 2, receptor 15 [Source:MGI Symbol;Acc:MGI:3649165]	ATGAAGAAGCTACGTGTTTTTACTTTTTCCCTTTTGCTCCTGAAGTGTTTTCTCATCTCGTGCCATTTGACTGAACCCATTTGCTTTTGGAGGCTAAAGAATAATGAAGATAATGATGGAGATTTGAGAAGTGACTGTGGTGTTTTCCTTGCAGCAGTTGAGGGACCTATTGACCAAATATATAATATTTCTGATTTTAGAATACCGGCAAGAAGATATGAGTTTTTTCTAGTAATGTTTTTTGCTACTGATGAAATCAACAAAAATCCTTACCTTTTACCCAACATGTCTTTGATATCCCCCGTTGATCATGGTCAATGTGAAGAAACATTGGGACTTCTCGATGAAATATATTTAGAAAAAAACAATAGTGTGGAATTTACAGATTATATCTGTGTA…
ENSMUSG00000032624	Eml4	-0.373657	echinoderm microtubule associated protein like 4 [Source:MGI Symbol;Acc:MGI:1926048]	ATGGACGGTTTCGCCGGCAGCCTCGATGATAGTATTTCTGCTGCAAGTACCTCTGACGTTCAAGACCGCCTCTCAGCTCTTGAGTCACGAGTTCAACAACAAGAAGATGAAATCACTGTGCTAAAGGCAGCATTGGCTGATGTTTTGAGGCGTCTTGCAATCTCTGAAGATCATGTAGCCTCAGTGAAAAAGTCCATGCCAAGTAAAGGCCAACCAAGCCTTCGAGAAGCTATTTCTATGTCCTGTATAACCAATGGAAGTGGTATAAGCAGAAAACAGAATCATACCAGCTCTGTATCAATAGCAAGAAAAGAAACTCTTTCTTCAGCTGCTAAAAGTGGTACAGAAAAAAAGAAAGAAAAGCCACAAGGACAGAGAGAAAAAAAAGAGGATTCTCAT…
ENSMUSG00000070388	Fbxo39	-0.164362	F-box protein 39 [Source:MGI Symbol;Acc:MGI:3505735]	ATGGATGAAGACTGTGAAGTGACCCAGCTCCAAGAGCAGAGCTGCTGGGCCACTCTGCCAGATGTGTGCCTGCGACGTGTTTTCTGGTGGCTGGGAGACAGGGACAGGTCCAGAGCTGCCCTGGTCTGCAGAAAGTGGAACCAGATTATGTACTCAGCTGACCTCTGGCGATACAGGACCATCACGTTCAGCGGAAGGCCGTCCAGGGTACACGCATCTGAATTCGAGTCGGCACTGTGGTACATTAAGAAATTTGGCCGATACCTGGAACACTTGGAAATCAAGTTCCTGAACCCTTACAATGCCGTCTTGACCAAAAAGTTCCAGGTCACCATGCGAGGCCTCCTGTCATGCCTGGGCAAGAGTAACAACCGCCTGCGGTCACTCTCTATCCAACAC…
ENSMUSG00000023122	Sult1c2	0.249223	sulfotransferase family, cytosolic, 1C, member 2 [Source:MGI Symbol;Acc:MGI:1916333]	ATGGCCTTGACCCCAGAACTGAGCAGACAAACCAAACTGAAAGAGGTAGCAGGGATCCCACTGCAGGCTCCAACTGTGGACAACTGGAGGCAGATTCAGACCTTCGAGGCCAAGCCAGACGACCTCCTCATTTGTACTTACCCTAAATCAGGGACAACATGGATTCAAGAAATTGTGGACATGATTGAGCAGAATGGTGATGTAGAGAAGTGCCGGCGAACCATCATTCAACACCGACACCCTTTTATTGAGTGGGCACGGCCACCCCAACCATCAGGTGTGGACAAAGCCAATGAGATGCCAGCTCCAAGGATATTAAGGACCCATCTTCCCACTCAGCTGCTGCCACCATCTTTCTGGACAAACAACTGTAAGTTCCTTTATGTAGCTCGAAATGCT…
ENSMUSG00000038975	Rabggtb	0.320025	Rab geranylgeranyl transferase, b subunit [Source:MGI Symbol;Acc:MGI:99537]	ATGGGATCTCTGCTTTTTTCTTGGAAGGGCACACAGCAGAAAGACGTTACTATCAAGTCAGATGCGCCTGACACCCTGTTGCTGGAGAAGCATGCCGATTATATTGCTTCCTATGGCTCAAAGAAAGATGATTATGAATACTGCATGTCTGAATACCTGAGAATGAGCGGCGTCTATTGGGGCCTGACTGTGATGGACCTCATGGGACAGCTTCATCGCATGAACCGAGAAGAAATCCTGGTGTTTATCAAGTCGTGCCAGCATGAGTGTGGGGGAATAAGTGCTAGCATTGGGCACGACCCCCACCTTCTGTACACGCTCAGTGCTGTCCAGATTCTTACTCTGTATGACAGTGTTCATGTTATCAACGTAGATAAGGTCGTGGCCTATGTTCAGAGC…
ENSMUSG00000028134	Ptbp2	0.271927	polypyrimidine tract binding protein 2 [Source:MGI Symbol;Acc:MGI:1860489]	ATGGACGGAATTGTCACTGAGGTTGCTGTTGGTGTGAAGAGAGGATCTGACGAGCTACTCTCAGGCAGTGTTCTCAGCAGCCCCAACTCTAATATGAGTGGCATGGTAGTTACAGCCAACGGTAACGATAGTAAGAAATTTAAAGGAGAAGATAAAATGGATGGGGCTCCCTCTCGTGTACTTCACATTCGAAAGTTACCTGGTGAAGTGACTGAAACAGAAGTTATTGCTTTAGGTTTACCTTTTGGTAAGGTGACTAACATCCTTATGCTGAAAGGAAAAAACCAGGCATTTTTGGAACTGGCAACAGAGGAAGCAGCTATTACTATGGTTAATTACTATTCTGCTGTGACACCTCATCTTCGTAACCAACCAATTTACATCCAGTACTCCAATCAC…
ENSMUSG00000005102	Eif2ak4	-0.250269	eukaryotic translation initiation factor 2 alpha kinase 4 [Source:MGI Symbol;Acc:MGI:1353427]	ATGGCTGGGGGCCGCGGGGCCTCTGGACGCGGCCGGGCTGAGCCACAGGAGAGCTATTCGCAGCGACAGGACCACGAGCTGCAGGCCCTGGAGGCCATTTACGGCTCGGACTTCCAGGATCTGCGGCCGGATGCGCGCGGACGGGTGAGAGAGCCTCCTGAAATCAACTTAGTTCTTTACCCTCAGGGCCTAGCTGGTGAAGAAGTATACGTGCAAGTGGAACTGAGGGTTAAATGCCCACCTACATACCCAGATGTAGTTCCCGAAATAGACTTAAAAAATGCTAAAGGCCTGTCGAATGAAAGTGTTAATTTGTTAAAATCACACCTGGAAGAACTGGCCAAAAAGCAGTGTGGAGAGGTGATGATATTTGAACTGGCACACCATGTGCAGTCGTTT…
ENSMUSG00000028680	Plk3	-0.155038	polo like kinase 3 [Source:MGI Symbol;Acc:MGI:109604]	ATGGAGCCCGCCGCCGGCTTCTTGTCTCCGCGCCCCTTCCCGCGCGCGGCTGCCCCGTCCGCGCCCCCCGCCGGCCCGGGGCCGCCTGCCAATGCCTCCCCGCGATCGGAACCTGAGGTGCTGGCCGGGCCACGGGCGCCGGATCCTCCTGGTCGCCTCATCACCGACCCTCTCAGCGGCCGTACCTACACCAAGGGTCGCTTGTTGGGCAAGGGGGGCTTCGCACGCTGCTATGAAGCCACTGACACCGAGTCTGGTATAGCCTACGCGGTCAAAGTCATCCCACAGAGTCGCGTCGCCAAGCCGCATCAGCGCGAGAAGATCCTAAATGAGATAGAGTTGCACCGAGACCTACAGCACCGCCATATCGTTCGCTTTTCACATCATTTCGAGGATGCT…
ENSMUSG00000041733	Coq5	0.169831	coenzyme Q5 methyltransferase [Source:MGI Symbol;Acc:MGI:1098643]	ATGGCGGCGCCCAGGTGCTGCGTTCTATGGCGCGTCTGCGGCCGCGGGTGGTGGCGAGCCACGGGACACTGCAGGCTCCCCGGGTGTCATAGATCCTGGCCATGGGCCACGCTGGGAACGCGGTCCTTGTCCCAGGAGAAGCGAGCCGCGGAAACGCACTTCGGGTTTGAGACCGTGTCGGAAGGGGAGAAAGGAAGCAAAGTCTACCAGGTGTTTGAGAACGTGGCCAAGAAGTACGATCTGATGAATGACATGATGAGTCTCGGCATCCATCGAGCTTGGAAGGATTTGCTTATCAGGAAGATGCACCCGCTGCCCGGGACCCAGCTGCTCGACATGGCTGGAGGCACAGGTGACATTGCGTTCCGGTTCCTTAGTTACGTTCAGGCACAACATCAG…
ENSMUSG00000055371	Stam2	0.00321962	signal transducing adaptor molecule (SH3 domain and ITAM motif) 2 [Source:MGI Symbol;Acc:MGI:1929100]	ATGCCTCTGTTCACTGCCAACCCGTTCGAGCAAGATGTGGAAAAAGCCACAAATGAGTACAACACCACAGAAGACTGGAGTCTGATCATGGACATCTGTGACAGGGTTGGAAGCACTCCCAGTGGAGCAAAAGATTGCCTAAAAGCCATAATGAAAAGGGTAAACCATAAGGTCCCTCACGTTGCTCTGCAGGCATTGACCCTTCTTGGAGCTTGTGTGGCAAACTGTGGAAAGATATTTCATTTAGAAGTATGTTCCCGTGATTTTGCAACGGAAGTACGTTCTGTGATAAAAAATAAGGCTCATCCTAAAGTATGTGAAAAACTAAAATCTCTAATGGTGGAATGGTCAGAAGAATTCCAGAAGGACCCCCAATTTAGTCTGATATCTGCAACTATT…
ENSMUSG00000021884	Hacl1	0.0352356	2-hydroxyacyl-CoA lyase 1 [Source:MGI Symbol;Acc:MGI:1929657]	ATGCCAGAAAGTAACTCCGCAGAGGGTAGCGACAGAAGCGAGGAGCAGGTGTCTGGTGCTAAAGTCATCGCCCAGGCTCTAAAAACTCAAGATGTGGAGTACATGTTCGGTGTCGTAGGCATCCCCGTGACCGAAATCGCCCTTGCTGCCCAGGAACTGGGCATCAAGTACATTGGGATGCGGAATGAGCAAGCGGCTTGTTATGCTGCCTCTGCAGTTGGATACCTGACAGGCAGGCCAGGAGTGTGCCTTGTTGTTTCTGGTCCCGGTCTCATCCACGCCTTGGGCGGCATGGCAAATGCAAACATGAACTGTTGGCCCTTGATTGTGATTGGTGGTTCTTCTGAAAGAAATCAAGAAGCTATGGGAGCCTTCCAGGAGTTTCCACAGGTTGAAGCT…
ENSMUSG00000021189	Atxn3	-0.283339	ataxin 3 [Source:MGI Symbol;Acc:MGI:1099442]	ATGGAGTCCATCTTCCACGAGAAACAAGAAGGCTCACTTTGTGCTCAGCATTGCCTGAATAACCTATTGCAAGGAGAGTATTTTAGCCCTGTGGAGCTATCCTCAATTGCACACCAGCTGGATGAAGAGGAGAGGCTGAGAATGGCAGAAGGGGGAGTCACTAGTGAAGACTACCGCACATTTTTACAGCAGCCTTCTGGAAATATGGATGACAGCGGCTTTTTCTCTATTCAAGTTATAAGCAATGCTTTGAAAGTTTGGGGTTTAGAACTAATCCTGTTCAACAGTCCAGAGTACCAGAGGCTCAGAATTGATCCTATAAACGAAAGATCCTTTATATGCAATTATAAAGAACACTGGTTTACAGTTAGAAAATTAGGCAAGCAGTGGTTTAACTTG…
ENSMUSG00000021182	Ccdc88c	-0.492892	coiled-coil domain containing 88C [Source:MGI Symbol;Acc:MGI:1915589]	ATGGACGTGACGGTGTCGCAGCTCGTTGAGCTGTTTCTGCAGAGCCCTCTGGTGACCTGGGTGAAAACTTTTGGATCGTTTGGAAGCGGCCACCAGGACAACTTGACTCTGTACATGGATTTAGTGGACGGCATCTTTTTGAATCAAATCATGCTGCAAATAGACCCCAGGCCCAGCAATCAGCGCATCAACAAGCATGTCAACAATGATGTCAACCTGCGCATCCAAAACCTGAGTATCCTGGTGAGAAACATCAAGACCTACTACCAGGAAGTTCTCCAGCAGCTGATCGTAATGAATTTGCCCAATGTCTTGATGATTGGCAAAGACCCGCTGTCTGGGAAGAGCATGGAGGAGATTAAGAAGGTCCTGCTGCTGGTGCTGGGCTGTGCCGTTCAG…
ENSMUSG00000026628	Atf3	0.176593	activating transcription factor 3 [Source:MGI Symbol;Acc:MGI:109384]	ATGATGCTTCAACATCCAGGCCAGGTCTCTGCCTCAGAAGTCAGTGCGACCGCCATTGTCCCCTGCCTCTCACCTCCTGGGTCACTGGTATTTGAGGATTTTGCTAACCTGACACCCTTTGTCAAGGAAGAGCTGAGATTCGCCATCCAGAATAAACACCTCTGCCATCGGATGTCCTCTGCGCTGGAGTCAGTTACCGTCAACAACAGACCCCTGGAGATGTCAGTCACCAAGTCTGAGGCGGCCCCTGAAGAAGATGAGAGGAAAAGGAGGCGGCGAGAAAGAAATAAAATTGCTGCTGCCAAGTGTCGAAACAAGAAAAAGGAGAAGACAGAGTGCCTGCAGAAAGAGTCAGAGAAACTGGAGAGTGTGAATGCTGAGCTGAAGGCCCAGATTGAG…
ENSMUSG00000002100	Mybpc3	0.222135	myosin binding protein C, cardiac [Source:MGI Symbol;Acc:MGI:102844]	ATGCCTGGTGTGACTGTTCTCAAGATGCCGGAGCCAGGGAAGAAACCAGTGTCAGCCTTCAACAAGAAGCCAAGGTCAGCGGAGGTGACCGCTGGCAGTGCTGCCGTGTTCGAGGCTGAGACGGAGCGGTCAGGCGTGAAGGTGCGGTGGCAGCGGGATGGCAGCGACATCACCGCCAATGACAAGTATGGTTTGGCAGCAGAGGGCAAGCGACACACACTGACAGTGCGGGATGCGAGCCCTGATGACCAGGGTTCCTACGCGGTCATTGCAGGCTCCTCAAAGGTCAAGTTTGACCTCAAGGTCACAGAGCCAGCCCCTCCAGAGAAGGCAGAATCTGAAGTTGCTCCAGGAGCCCCCAAAGAAGTCCCTGCTCCAGCCACTGAGTTGGAAGAAAGT…
ENSMUSG00000030166	Rad52	-0.326401	RAD52 homolog, DNA repair protein [Source:MGI Symbol;Acc:MGI:101949]	ATGGCTGGGCCTGAAGAAGCAGTCCACAGAGGGTGTGACAACCATCCTCCCTTTGTTGGTGGGAAGTCTGTGCTCCTCTTTGGACAGAGCCAGTATACAGCGGATGAATACCAGGCCATCCAGAAAGCTCTGAGACAGAGACTGGGTCCAGAGTACATTAGCAGCCGCATGGCTGGAGGAGGTCAGAAGGTGTGTTATATTGAAGGTCATCGGGTAATTAATCTGGCCAATGAGATGTTTGGTTACAATGGCTGGGCACACTCCATCACCCAGCAAAATGTGGATTTTGTTGACCTCAACAATGGCAAGTTCTACGTGGGAGTCTGTGCATTTGTAAAGGTGCAGTTAAAGGATGGTTCCTATCATGAGGACGTGGGCTATGGAGTTAGTGAGGGCCTC…
ENSMUSG00000022722	Arl6	0.111064	ADP-ribosylation factor-like 6 [Source:MGI Symbol;Acc:MGI:1927136]	ATGGGCTTGCTGGACAGACTTTCAGGTTTGCTTGGCCTGAAGAAGAAGGAGGTTCATGTTCTGTGCCTGGGGCTGGATAACAGTGGGAAAACCACAATCATTAACAAGCTGAAGCCTTCCAACGCTCAATCTCAAGATATAGTTCCAACCATAGGATTTAGCATAGAGAAATTCAAGTCCTCCAGTTTGTCTTTTACAGTGTTTGACATGTCAGGTCAAGGAAGGTACAGGAATCTCTGGGAACACTATTATAAAGATGGACAAGCCATTATTTTTGTCATTGATAGTAGTGATAAGTTAAGAATGGTTGTGGCCAAAGAAGAGCTTGATACCCTTCTGAATCACCCAGATATTAAGCACCGTCGAATTCCAATCTTGTTCTTTGCAAACAAAATGGAC…
ENSMUSG00000019261	Map1s	-0.398372	microtubule-associated protein 1S [Source:MGI Symbol;Acc:MGI:2443304]	ATGGCGGCAGTGATGGCGGCGCCGGAGGCTGTGGAGGCGCCCAGCTCCCTACTGTTGCTGGTGGTGGGTGGCGAGTGTGGCTGCCCCGGGCTGCTGGCCTACGTCATGGAGGAGTTGGAACGAGGTGTTCGCTCCTGGGAGGATGTGGACCCCGCTGTCTGCAGCCTGGATGAGCAGCTCAAGGCCTTCGTGTCCCGGCATTCAGCCACCTTCTCCAGCATTGTGAAAGGGCAGCGGAGCCTGCACCACCGTGGAGAGACCTTGGAGACGCTGGTCCTGCTGAACCCCTCAGACAAGTCCCTGTGTGATGAGCTCCGGAACCTCCTGATGGACCCCGCCCCTCACAAGCTGCTGGTCCTGGCCGGGCCCTGCCTGGAGGAGACTGGGGAACTGCTGTTG…
ENSMUSG00000074397	Foxr1	-0.268052	forkhead box R1 [Source:MGI Symbol;Acc:MGI:2685961]	ATGGGCAACGAGTGCTTCTTGACCTTCACCACGACACACTTGTCCGAGGCCGAGCAGAAACTTGCCCTGTACAGACTCCAACTTGTTGAACCACCAAAACTGCCTTTGGAAAAAAAAACCAACCCTGATAAAGATGGTCCAGACATTAAGCCCAATCTGTGGATGTGGGTGAACCCAAACATGGTGTATCCTCCCGGCAAGCTGGAGGTCGCAGTGAAAGAGGAAGACCAGAGTGCGCTGTCTGCCTTCCAGCCAGCCCTGAAAGAGGAAGAAGACAGCTGTTCAGAAGCTTCGGAGGTACAGCAGCCATTGCCTCCTTGCAGGCAGAAGAGGAAGCAGAGGAGAAGCACAGTGCCTCTTCCCCTAGCACCTGGGAGGAGGGCTCCACTCGAGAATCCG…
ENSMUSG00000030187	Klra2	-0.364365	killer cell lectin-like receptor, subfamily A, member 2 [Source:MGI Symbol;Acc:MGI:101906]	ATGAGTGAGCAGGAGGTCACTTACACAACTCTGAGATTTCATAAGTCTTCAGGGTTGCAGAACCCAGTGAGGCCTGAGGAGACTCAAAGGCCCAGAGATGTGGGCCACAGAGAGTGTTCAGTCCCCTGGAAGTTCATTGTGATAGTTCTTGGAATCCTCTGTTTCCTTCTGCTGGTAACTGTGGCAGTGTTGGTGATACACATTTTCCGGGATGGACAAGAGAAACATGAACAGGAGAAAACTCTAAATAACCTCCGTCAAGAGTACCAGGTCATGAAAAATGACAGCTCCTTAATGGAAGAAATGTTAAGAAATAAGTCTTCAGAGTGTAAGGCCCTCAATGATAGCCTGCACTACCTCAACAGAGAACAGAACAGATGCCTCAGGAAAACCAAGATT…
ENSMUSG00000031010	Usp9x	-0.398506	ubiquitin specific peptidase 9, X chromosome [Source:MGI Symbol;Acc:MGI:894681]	ATGACAGCCACGACTCGTGGCTCTCCAGTTGGAGGGAATGACAACCAGGGCCAAGCCCCTGATGGACAGTCTCAGCCCCCCCTCCAACAGAATCAGACTTCATCGCCTGATTCGTCCAATGAAAATTCCCCTGCAACTCCTCCTGATGAGCAAGGTCAAGGTGATGCTCCTCCACAGATTGAAGATGAGGAACCTGCATTTCCACACACTGACTTGGCAAAGTTAGATGATATGATCAACAGGCCTCGATGGGTTGTTCCAGTTTTGCCGAAAGGGGAATTAGAAGTGCTTTTAGAAGCTGCTATTGATCTTAGTAAGAAAGGCCTTGATGTTAAAAGTGAAGCATGTCAGCGATTTTTCCGAGATGGGCTAACGATCTCATTTACAAAAATCCTGACA…
ENSMUSG00000037594	Clba1	-0.438387	clathrin binding box of aftiphilin containing 1 [Source:MGI Symbol;Acc:MGI:2443738]	ATGCAAGGCGGGCAGGAGGTGGGGAGAGAGTCAGTGAGTGACCTCGCAGAGGAGCCTGGAGAGGGGTCCCCCCACCAGACAGCTAGAGGACAGAGTGGTGATGGTTTGGAACGGAGGCGGATCTGCTGCGACGGTCCCGTGGTTCTGCCGGACACGAACGCTAACAGCTCCAGGCTGGATGAGGGTCTTCCCACCAGCTGTCCACACCCGGGGGAGCTCAGCGGCGGGTGGGGAGAGTTCGAAGGCTTCCGGGAGTCTTCAGCTAAGTCGGAGCAGTTTTCTCAGTCTTTTGAACTCCTGGGGAGAGCCACGGAATGTCAGCCGCTGAGAACCCCTTCAGTCCCCGAAGAGGGCAGTTCTTGCCAGGTGCAGCAGGGTGGACCCTGGGTGACAGGAACT…
ENSMUSG00000027893	Ahcyl1	0.509468	S-adenosylhomocysteine hydrolase-like 1 [Source:MGI Symbol;Acc:MGI:2385184]	ATGTCGATGCCTGACGCGATGCCGCTGCCCGGTGTCGGGGAGGAGCTGAAACAGGCCAAGGAGATCGAGGACGCCGAGAAGTACTCCTTCATGGCCACGGTCACCAAGGCTCCCAAGAAGCAAATCCAGTTTGCTGATGACATGCAAGAGTTCACCAAATTCCCTACTAAGACTGGCCGGAGATCTTTGTCTCGTTCCATCTCACAATCCTCCACAGACAGCTACAGTTCAGCTGCATCCTATACAGATAGCTCTGATGATGAGGTTTCCCCTCGAGAGAAGCAGCAAACCAACTCGAAGGGCAGCAGCAATTTCTGTGTGAAGAACATCAAGCAGGCAGAGTTTGGACGCCGGGAGATTGAGATTGCAGAGCAAGACATGTCTGCTCTGATTTCACTC…
ENSMUSG00000101113	1700025B11Rik	0.160666	RIKEN cDNA 1700025B11 gene [Source:MGI Symbol;Acc:MGI:1923659]	ATGTCTACCAAAAACGAGGAACAGAATGAAGACCAATCTGAGAGTGTCGTCATCCCACATATCCAGGACCACCACTGCCTAGCCATTCTGGCTTTCTGTTTTTTCTTTCCACTAGGCTACTTAGCCTATCGCTCTTCTTGCAAGACAAGAACATACATAGAACAGAAGGAATATGAAAAGGCCAAAGCCACCTCCAGATGCACCTTCGCTTTTGTCTTGAGCTCCATCGCTGGAGGGTCCATCATCTTTTTCTGCTTATTCTCCCGACTCTTCTTTATGTGA
ENSMUSG00000000409	Lck	0.119006	lymphocyte protein tyrosine kinase [Source:MGI Symbol;Acc:MGI:96756]	ATGGGGGCCTCTGAGCTGACGATCTCGGGGATCATGGGCTGTGTCTGCAGCTCAAACCCTGAAGATGACTGGATGGAGAACATTGACGTGTGTGAAAACTGCCACTATCCCATAGTCCCACTGGACAGCAAGATCTCGCTGCCCATCCGGAATGGCTCTGAAGTGCGGGACCCACTGGTCACCTATGAGGGATCTCTCCCACCAGCATCCCCGCTGCAAGACAACCTGGTTATCGCCCTGCACAGTTATGAGCCCTCCCATGATGGAGACTTGGGCTTTGAGAAGGGTGAACAGCTCCGAATCCTGGAGCAGAGCGGTGAGTGGTGGAAGGCTCAGTCCCTGACGACTGGCCAAGAAGGCTTCATTCCCTTCAACTTCGTGGCGAAAGCAAACAGCCTG…
ENSMUSG00000050134	Olfr430	0.0438714	olfactory receptor 430 [Source:MGI Symbol;Acc:MGI:3030264]	ATGGATCAACACAACTTCTCAAGCCTGACTGAGTTTGTGCTTCTTGGCTTCCCCAATGTGGAACACATCAGAAGCTGCCTTTTTGTCTTGCTGCTGTTGGTATACCTGTTCACCATTGGTGGTAATATGCTCATCTTCCTAGTCATACGACTGGATGCAGCCCTCCACAAACCCATGTACCACTTTGTCAGTGTTCTCTCTTTCTTGGAGTTATGGTATACAGCCACCACCATCCCTAAGATGCTAGCTAATCTTCTCAGTGAGAAGAAGACAATTTCTTTTGCAGGATGCCTCCTTCAGACCTATTTTTTCCACTCCCTTGGGGCCTCTGAATGCTACCTTCTTACAGCCATGGCCTATGATCGATACCTGGCCATCTGCCGACCCCTCCACTACCCT…
ENSMUSG00000032580	Rbm5	-0.115942	RNA binding motif protein 5 [Source:MGI Symbol;Acc:MGI:1933204]	ATGGGTTCAGACAAAAGAGTGAGTAGAACAGAACGTAGTGGAAGATATGGTTCCATCATAGATAGGGATGACCGTGATGAGCGTGAATCTAGAAGCAGGCGGCGGGACTCAGATTACAAAAGATCAAGCGATGATCGGAGAGGTGATAGATATGATGACTATCGGGACTATGATAGTCCAGAGAGAGAGCGTGAAAGAAGGAACAGTGACCGGTCTGAAGATGGCTATCATTCAGATGGTGACTATGGAGAACATGACTATAGACATGACATCAGTGATGAGAGAGAGAGCAAGACCATCATGCTCCGTGGCCTTCCTATCACCATCACCGAGAGCGATATTCGAGAAATGATGGAGTCCTTTGAAGGCCCTCAGCCTGCAGATGTGAGGCTGATGAAG…
ENSMUSG00000041523	Upk2	0.0768688	uroplakin 2 [Source:MGI Symbol;Acc:MGI:98913]	ATGGCATCCACACTGCCTGTCCAGACCTTGCCCCTGATCCTGATTCTGCTGGCTGTCCTGGCTCCGGGGACTGCAGACTTCAACATCTCAAGCCTCTCTGGTCTGCTGTCTCCGGCGCTAACAGAAAGCCTGTTAATTGCCTTGCCCCCATGTCACCTCACGGGAGGTAATGCCACATTGATGGTCCGGAGAGCCAACGACAGCAAAGTGGTTAAGTCAGACTTTGTGGTGCCTCCATGTCGCGGGCGCAGGGAGCTTGTGAGCGTGGTGGACAGTGGGTCTGGCTACACCGTCACAAGGCTCAGCGCATATCAGGTGACAAACCTAACACCAGGAACCAAATACTACATATCCTACCGAGTACAGAAGGGGACATCCACCGAGTCCAGTCCAGAGACT…
ENSMUSG00000030049	Gkn2	0.777402	gastrokine 2 [Source:MGI Symbol;Acc:MGI:1913534]	ATGAAACCCCTCGTGGCATTTCTGGTGGTGCTGTCCATCTTTGGAATACAATCGCAGGCAGAGGAGATTTTTAATATCTTCGTCCCAAGCAAAAATGGAGGCAATATCCAGGAGACAGTGACCATCGACAACCAGCAGAACACGGCCACCATCAACATCCACTCAGGCTCGTGCTCCTCCACCACGATTTTTGACTATAAGCATGGTTACATCGCATCCCGGGTGCTCTCCCGGAGAGCCTGTTACGTCATCAAGATGGACCACAAAGCCATCCCTGCTCTGGACAAACTCCAACGGTTCCTCTACGAGAAGCAGACAATGAATGCTATCGACTCCCCAGAGTATACCTGGGTCAGGTACAACCCTCTGAAGTCTCTGATCACGAAGGTGGACTGGTTC…
ENSMUSG00000037499	Nenf	0.5253	neuron derived neurotrophic factor [Source:MGI Symbol;Acc:MGI:1913458]	ATGGCGCGCCCCGCGCCCTGGTGGCGGCTGCGGCTGCTGGCGGCGCTCGTCCTGGCGCTGGCTCTGGTCCCAGTGCCCTCAGCCTGGGCTGGGCAGACGCCGCGCCCCGCAGAGCGCGGGCCCCCGGTGCGGCTCTTCACCGAGGAGGAGCTGGCCCGCTACGGCGGCGAGGAGGAGGATCAGCCCATCTACTTGGCAGTGAAGGGAGTGGTGTTCGATGTCACCTCTGGGAAGGAGTTTTATGGACGAGGAGCCCCCTACAATGCCTTGGCCGGGAAGGACTCCAGCAGAGGTGTGGCCAAGATGTCACTGGATCCAGCAGACCTCACTCACGACACTACTGGTCTCACGGCCAAGGAGCTGGAGGCCCTCGATGACGTCTTCAGCAAGGTGTACAAA…
ENSMUSG00000035382	Pcsk7	-0.115946	proprotein convertase subtilisin/kexin type 7 [Source:MGI Symbol;Acc:MGI:107421]	ATGCCGAAAGGGAGGCAGAAAGTCCCACACTTGGATGCCCACCTGGGCCTGCCCATCTGCCTCTGGCTGGAATTAGCCATCTTCTTTCTGGTTCCCCAGGTCATGGGCCTATCAGAGGCAGGTGGGCTTGACATCTTGGGCACAGGGGGGCTGAGCTGGGCCGTACATCTGGACAGCCTAGAAGGTGAGAGGAAGGAAGAGAGTCTGACGCAACAGGCCGATGCTGTGGCCCAGGCAGCAGGGCTTGTGAATGCTGGGCGCATTGGAGAACTCCAGGGGCACTACCTCTTTGTCCAGCCTACTGGGCATAGGCAAGCCATGGAGGTGGAGGCCATGCGGCAACAGGCAGAGGCTGTGTTAGCCAGGCATGAAGCTGTGCGCTGGCACTCGGAGCAAACG…
ENSMUSG00000054385	Ceacam2	-0.310317	carcinoembryonic antigen-related cell adhesion molecule 2 [Source:MGI Symbol;Acc:MGI:1347246]	ATGGAGCTGGCCTCAGCACATCTCCACAAAGGGCAGGTTCCCTGGTTTGGACTACTGCTCACAGCCTCACTTTTAGCCTCCTGGAGCCCTCCCACCACTGCACAAGTGACTGTTATGGCTTTTCCACTCCACGCTGCTGAAGGCAACAATGTTATTCTAGTTGTTTACAATATGATGAAGGGAGTCTCGGCCTTTAGCTGGCACAAGGGATCTACTACGTCTACAAATGCTGAAATTGTACGATTTGTAACAGGCACTAATAAGACTATAAAAGGGCCTGTACACAGTGGCAGAGAGACACTATACAGCAATGGATCCCTGCTCATCCAAAGGGTCACCATGAAGGATACGGGAGTCTACACAATAGAAATGACAGATCAAAACTATCGTCGTAGGGTC…
ENSMUSG00000042404	Dennd4b	-0.327874	DENN/MADD domain containing 4B [Source:MGI Symbol;Acc:MGI:2446201]	ATGGAGGCAGATGCAGTGAGTGAAGCAGAGGCCATGGCAGAGGAGCGGCCTCCCCGGTTGGTGGATTACTTTGTGGTGGCTGGGCTTGCAGGAAATGGAGCGCCTATACCTGAGGAGAAGTGGGTTCCCGAGCCTACCGGGCCCCTGCGCCCTCCCCGGCCAGCTGAACCTATTACAGATGTGGCAGTCATCGCTAGGGCACTGGGCGAGGAGGTGCCCCAGGGCTATACATGCATTCAGACTTCTGCGGGTGGCCACCCCTTGGAGCTCAGTGCTGGGCTCCTGGGTGGAACTCAACCAGTCATCTGCTACCGCAGGGGGCGTGACAAGCCCCCCCTCGTTGAGCTGGGGGTGTTATATGAAGGGAAGGAACGACCCAAGCTTGGGTTCCAAGTGCTT…
ENSMUSG00000028581	Laptm5	0.0894142	lysosomal-associated protein transmembrane 5 [Source:MGI Symbol;Acc:MGI:108046]	ATGGCCTCCCGTGCAGCGCCGGTCAGACAGACATGCTGTTGTTTCAACATCCGAGTCGCCACCATAGCCCTGGCCATTTACCACATAGTCATGAGTGTCCTGCTGTTCATTGAGCATGTGGTGGAGGTGGCCCGCGGTAAAGTGTCCTGTAGGTTCTTCAAGATGCCGTACCTCAGGATGGCTGACCTGCTCTCCAGCTTCCTGCTCATTGGCGTGCTCTTCATCATCAGCATCAGCCTGCTGTTCGGCGTGGTCAAGAACCGGGAGAAGTACCTGATACCCTTCCTGTCCCTTCAAATCATGGACTTCCTGCTCTGCCTGCTCACACTGCTGGGCTCCTACATCGAATTGCCAGCGTACTTGAAGCTTGCCCGGCCCCGGCCTGGTCCTTCTAAGGTC…
ENSMUSG00000049528	Olfr429	0.0385065	olfactory receptor 429 [Source:MGI Symbol;Acc:MGI:3030263]	ATGGGCACTGGAAACTGGAGCCAAGTAATAGAATTCATCATTTTGGGCTTCCCTCACTTCCAAGGTGTCCAGATTTACCTGTTTTTCTTGCTGCTTTCCATTTACTTCACTACTATATTGGGAAACTTGCTGATATTCTTGGTGGTCTACCTGGACTCTCGGCTCCACACGCCCATGTACAGATTTGTCAGCATCCTTTCCTTCTTGGAGCTGGGCTACACAGCTGCCACCATTCCCAAGATGCTAGCGAACTTGCTGAGTGAGAAGAAGACGATTTCCTTTTCTGGATGTCTCCTACAGATCTACTTCTTTCACTCTCTTGGAGCTACTGAGTGCTACCTCCTGACAGCAATGGCATATGACAGGTACTTAGCCATTTGCAGGCCTCTCCACTATCCC…
ENSMUSG00000063972	Nr6a1	-0.259389	nuclear receptor subfamily 6, group A, member 1 [Source:MGI Symbol;Acc:MGI:1352459]	ATGGAGCGGGACGAACGGCCACCTAGCGGAGGGGGAGGCGGCGGGGGCTCGGCGGGGTTCCTGGAGCCGCCCGCCGCGCTCCCTCCGCCGCCGCGCAACGGTTTCTGTCAGGATGAATTGGCAGAGCTTGATCCAGGCACTAATGGAGAGACTGACAGTTTAACACTTGGCCAAGGCCATATACCTGTTTCCGTCCCAGATGATCGAGCTGAACAACGAACCTGTCTCATCTGTGGGGACCGCGCTACGGGCTTGCACTATGGGATCATCTCCTGCGAGGGCTGCAAGGGGTTTTTCAAGAGGAGCATTTGCAACAAACGGGTGTATCGGTGCAGTCGTGACAAGAACTGTGTCATGTCCCGGAAGCAGAGGAACAGATGTCAGTACTGCCGCCTGCTC…
ENSMUSG00000018476	Kdm6b	-0.574047	KDM1 lysine (K)-specific demethylase 6B [Source:MGI Symbol;Acc:MGI:2448492]	ATGCATCGGGCAGTGGACCCTCCAGGGGCCCGCTCTGCACGGGAAGCCTTTGCCCTTGGGGGCTTGAGCTGTGCTGGGGCTTGGAGCTCCTGCCCACCCCATCCTCCTCCCCGAAGCTCATGGCTGCCCGGAGGCAGATGCTCTGCCAGCGTTGGGCAGCCCCCACTCTCAGCTCCTTTACCCCCATCTCATGGCAGTAGCTCCGGGCACCCTAACAAACCCTATTATGCTCCTGGGACACCCACCCCAAGACCCCTTCACGGGAAGTTGGAATCCCTACATGGCTGTGTCCAGGCATTGCTCCGGGAGCCAGCGCAGCCAGGGTTGTGGGAACAGCTTGGACAGTTGTATGAATCAGAGCACGACAGTGAGGAAGCCGTATGCTGCTACCATAGGGCC…
ENSMUSG00000046532	Ar	-0.370149	androgen receptor [Source:MGI Symbol;Acc:MGI:88064]	ATGGAGGTGCAGTTAGGGCTGGGAAGGGTCTACCCACGGCCCCCATCCAAGACCTATCGAGGAGCGTTCCAGAATCTGTTCCAGAGCGTGCGCGAAGCGATCCAGAACCCGGGCCCCAGGCACCCTGAGGCCGCTAACATAGCACCTCCCGGCGCCTGTTTACAGCAGAGGCAGGAGACTAGCCCCCGGCGGCGGCGGCGGCAGCAGCACACTGAGGATGGTTCTCCTCAAGCCCACATCAGAGGCCCCACAGGCTACCTGGCCCTGGAGGAGGAACAGCAGCCTTCACAGCAGCAGGCAGCCTCCGAGGGCCACCCTGAGAGCAGCTGCCTCCCCGAGCCTGGGGCGGCCACCGCTCCTGGCAAGGGGCTGCCGCAGCAGCCACCAGCTCCTCCAGAT…
ENSMUSG00000024601	Isoc1	-0.176626	isochorismatase domain containing 1 [Source:MGI Symbol;Acc:MGI:1913557]	ATGGCGGCGGCGGAGCCCTCGGTGGCCGCGCTGGCGGGCGGCGGTGTGGGCGCGGGGGCGCCGTCGGGCGGCGTGCCGGTGCTCTTCTGCTTCTCGGTGTTCGCGCGGCCCGCGTCGGTGCCCCACGGCGCGGGCTACGACGTGCTCATCCAGAAGTTCCTGAGCCTGTACGGCGATCAGCTCGACATGCACCGCAAATTCGTGGTGCAGCTCTTCGCCGAGGAGTGGGGTCAGTACGTGGACCTGCCCAAGGGCTTCGCGGTGAGCGAGCGCTGCAAGCTGCGCCTGGTGCCGCTGCAGATCCAGCTTACGACCCTGGGAAATCTCACACCTCCGAGCACTGTGTTTTTCTGCTGTGACATGCAGGAAAGGTTCCGTCCAGCCATCAAATACTTTGGG…
ENSMUSG00000002014	Ssr4	0.194912	signal sequence receptor, delta [Source:MGI Symbol;Acc:MGI:1099464]	ATGGCGGCGATGGCATCTTTCGGCGCCCTGGCACTACTCCTGCTGTCTGGCCTATCTTGCTGCTCAGCAGAGGCCTGCCTGGAACCACAGATCACCCCTTCTTACTATACAACTTCAGATGCCGTCATTTCTACAGAGACTGTATTCATCGTGGAGATTTCACTGACCTGCAAGAACAGGGTCCAGAACATGGCTCTTTATGCCGACGTTAGTGGAAAACAATTTCCTGTAACCCGCGGCCAGGATGTGGGTCGATATCAGGTGTCCTGGAGCCTGGAGCACAAGAGCGCTCATGCGGGCACCTATGAGGTCAGATTCTTTGATGAAGAGTCCTATAGCCTCCTAAGGAAGGCTCAGAGAAATAATGAGGACGTTTCTATCATTCCACCCCTGTTCACA…
ENSMUSG00000033014	Trim33	-0.759938	tripartite motif-containing 33 [Source:MGI Symbol;Acc:MGI:2137357]	ATGGCGGAAAACAAAGGCGGCGGTGAGGCAGAGAGTGGCGGCGGGGGCAGCGGTAGCGCGCCGGTAACCGCCGGGGCCGCCGGGCCCACGGCGCAGGAGGCGGAGCCGCCTCTCGCCGCGGTGCTGGTGGAGGAGGAGGAGGAGGAAGGCGGCAGGGCTGGCGCGGAGGGCGGTGCGGCTGGGCCCGACGACGGGGGGGTGGCCGCGGCCTCCTCAAGCTCGGCCCCGGCCGCCTCGGTCCCCGCGGCCTCAGTGGGCTCCGCGGTCCCCGGAGGCGCGGCATCGACGCCGGCTCCAGCTGCTGCCCCAGCCCCGGCCCCGGCCCCGGCCCCGGCCCCGGCCCCCGCTCCCGCCCCGGCTCCTGGTTCCTCGTCGGGGCCACCTCTCGGACCACCAGCC…
ENSMUSG00000031411	Prame	-0.440261	preferentially expressed antigen in melanoma [Source:MGI Symbol;Acc:MGI:1923079]	ATGATGATGGATGAAAGAGACCCATCCTCGCTTTTGGATCTGGCTATACAGAGTCTACTAAGTAATGAGCTTGTAGCAATTCATTCTCTGGGGGAGATCCCAAGGGAGCTTTTTGTTCCATTGTTCTCTGCTGCCTTCACGGGAGGATATAGGAAGATACTGACTTCAATGGTGAAGATTTGGCCTTTTACCTGTCTCCACATTGGAACATTAAGTGTACAGGAACCCCAGCGTGAACTCCTGAAAGCCATGGTTGAGAGTCTTCAGTTTCTTCCTGCCCAGGACTGTTCTTCTGGGGGCCCTAAGTTGAGGATCCTAGATGTAAGGCAGGGTGTTGACTGCAAGACAACATGCCCTGATTTTGGTGCCAGATCTCCAACTTGTTTTCATGGTTGTACT…
ENSMUSG00000017428	Psmd11	0.304019	proteasome (prosome, macropain) 26S subunit, non-ATPase, 11 [Source:MGI Symbol;Acc:MGI:1916327]	ATGGCGGCCGCAGCGGTGGTGGAGTTCCAGAGAGCCCAGTCTCTACTCAGCACCGACCGGGAGGCCTCCATCGACATCCTCCACTCCATCGTGAAACGTGACATTCAAGAAAATGATGAGGAGGCAGTCCAGGTCAAAGAGCAGAGCATCCTTGAACTGGGTTCTCTCCTGGCGAAGACTGGACAAGCTGCTGAGCTTGGAGGACTCCTGAAGTATGTACGGCCTTTCTTGAATTCCATCAGTAAAGCTAAAGCAGCTCGTCTGGTCCGGTCTCTTCTTGATCTGTTTCTAGATATGGAAGCAGCCACAGGGCAGGAGGTCGAGCTATGTTTAGAGTGCATCGAATGGGCCAAATCAGAGAAAAGAACTTTCTTACGCCAAGCATTGGAGGCAAGGCTG…
ENSMUSG00000058252	Tcp11x2	-0.325818	t-complex 11 family, X-linked 2 [Source:MGI Symbol;Acc:MGI:1919091]	ATGCCCAAGAGTGAGAAAATTATATCCAAAAAGGACTCCAGTCCATCTGAAAATGGATCCCCAAAACCAGAAACATCAAGCAAGAACCAGGAAGATAAGACCAGTTCAGAGGTCCACTCTGCAGAGAACCAGCTTGCAGCAATTTCTAATGAAGATACAGGAAAAGTTAATGAAGTTTCCAAATTGAATGTTGCTTCTGAAATTGCCATAGAAAAGAATGATTTACCTGAAGACAGTCCAGAAAGCCAATTCGTGGAGACAATGTACAATGCATTTTGGGACCACTTGAGAGATCAACTGTCACAAACCCCTCCTGACTTTTCTTGTGTTCTTGAACTTATAAAAAACATAAAACAGATTTTAATGGCACTACTATTACCACGTCAGAATCTTCTAAGA…
ENSMUSG00000000532	Acvr1b	0.479525	activin A receptor, type 1B [Source:MGI Symbol;Acc:MGI:1338944]	ATGGCGGAGTCGGCCGGAGCCTCCTCCTTCTTCCCCCTTGTTGTCCTCCTGCTCGCCGGCAGCGGCGGGTCCGGGCCCCGGGGGATCCAGGCTCTGCTGTGTGCGTGCACCAGCTGCCTACAGACCAACTACACCTGTGAGACAGATGGGGCTTGCATGGTCTCCATCTTTAACCTGGATGGCGTGGAGCACCATGTACGTACCTGCATCCCCAAGGTGGAGCTGGTTCCTGCTGGAAAGCCCTTCTACTGCCTGAGTTCAGAGGATCTGCGCAACACACACTGCTGCTATATTGACTTCTGCAACAAGATTGACCTCAGGGTCCCCAGCGGACACCTCAAGGAGCCTGCGCACCCCTCCATGTGGGGCCCTGTGGAGCTGGTCGGCATCATCGCCGGC…
ENSMUSG00000047671	Tctex1d4	-0.0719418	Tctex1 domain containing 4 [Source:MGI Symbol;Acc:MGI:3045358]	ATGGCTTGCAGGACCCTGCCATCCAGACGCCAGGAAGAGGAGACTACCAAAGACCTGGCTCTGAAATTACCACCAGGGAAACCTGGAGGTCACCTGCCCAGCATTGATGAGACCCGACCTATAGGCCCAGGCCCAGCCTCCCGTCGTGGCTCCCTGCCGGGCCTACACCCATCCTTTTCGCGCCGCAACTCACTGGCGGGACCCTTAGTGGGTCCTGGAGGTCGACGACCATCCCTGGGCCCAGTGCCCCCTCTAGGTTCACGAGTTAGTTTTTCTGGGCTGCCCCTGATGCTTCCCCGTAGGATGGCACCCTCATACCGCTTAGAACCGGCGCCTGGGGAACACTGGGAAGCTGCAGGTGCCCAGCGGGCCCTGGAGGCAGCACTGACCACACAGCTG…
ENSMUSG00000038900	Rpl12	0.693826	ribosomal protein L12 [Source:MGI Symbol;Acc:MGI:98002]	ATGCCGCCCAAGTTCGACCCCAACGAGGTCAAAGTCGTGTACCTGAGGTGCACCGGAGGCGAGGTCGGCGCCACATCCGCCTTGGCCCCGAAGATCGGTCCTCTGGGTCTGTCTCCGAAGAAAGTTGGCGATGACATTGCCAAGGCTACCGGTGACTGGAAGGGTCTCAGAATTACAGTGAAACTGACCATCCAGAACAGACAGGCCCAGATCGAGGTGGTGCCTTCTGCCTCAGCCCTGATCATCAAAGCCCTCAAGGAGCCACCGAGAGACAGGAAGAAGCAGAAGAACATTAAACACAGTGGGAACATTACTTTTGATGAGATTGTCAACATTGCCCGGCAGATGAGACACCGGTCTTTGGCTAGAGAACTTTCTGGAACTATCAAGGAGATCCTG…
ENSMUSG00000055540	Epha6	-0.183016	Eph receptor A6 [Source:MGI Symbol;Acc:MGI:108034]	ATGCAATTCCCCTCGCCTCCAGCCGCCAGGAGCTCCCCGGCGGCGCAGGCAGCATCGTCCCCGCAAGCAGCTGCTCCAGCACCTGGGCAGCCTGGACCCTCGTGCCCTGCGCACCGGGCCTCGCGCGGGGGGCGCCCCGGGACTTCCCCTGCGGACCGGGTGGAGGAGGAAGAGGAGGAGGAGGAAGAAGAAGAGAGCTTGGTTCAGGACCCCCACGCTACTAGGAACACCTGGCTGCGCTGCTGCCACTTCTTTTTAAGGAGGAGAAGAGAACCAACCAGAGCCATGGGGGGCTGCGAAGTCCGGGAATTTCTTTTGCAATTTGGTTTCTTCTTGCCCCTGCTAACGGCTTGGACCGGCGACTGCAGTCACGTCTCCAACCAAGTTGTGTTGCTTGAT…
ENSMUSG00000030603	Psmc4	0.780532	proteasome (prosome, macropain) 26S subunit, ATPase, 4 [Source:MGI Symbol;Acc:MGI:1346093]	ATGGAGGAGATAGGCATTTTGGTGGAAAAGATTCAGGATGAGATTCCAGCACTGTCCGTGTCTCGGCCGCAGACCGGCCTGTCCTTTCTGGGACCCGAACCTGAAGACCTGGAGGACCTGTACAGCCGCTACAAGAAGCTGCAGCAGGAGCTGGAGTTCCTGGAAGTGCAGGAGGAGTATATCAAGGACGAGCAGAAGAACCTGAAGAAGGAATTCCTCCACGCCCAGGAGGAGGTGAAGCGGATCCAGAGCATCCCCTTGGTCATCGGTCAGTTCTTGGAAGCTGTGGATCAGAACACAGCCATCGTGGGCTCCACCACAGGCTCTAACTATTATGTGCGCATCCTGAGTACCATCGACCGGGAGCTGCTCAAGCCCAACGCCTCGGTGGCCCTGCAC…
ENSMUSG00000039849	Pcif1	-0.525911	PDX1 C-terminal inhibiting factor 1 [Source:MGI Symbol;Acc:MGI:2443858]	ATGGCCAATGAGAATCACGGCAGCCCCCGGGAAGGAGCCTCCCTTCTAAGTCACTCTCCAGGCACCTCCAGTCAGAGCCAGCCCTGTTCTCCAAAGCCAGTTCGCCTGGTACAGGACCTTCCAGAGGAGCTGGTACATGCAGGCTGGGAGAAGTGCTGGAGCCGGAGGGAGAGCCGTCCCTACTACTTCAACCGATTCACCAACCAGTCTCTGTGGGAGATGCCCGTGCTGGGTCAGCACGACGTGCTTTCGGACCCTCTGGGGCTGAATGCAACCCCACTGCCCCAAGACTCAAGCTTGGTGGAAACGCCCCCAGTAGAGAACAAGTCCAGAAAGCGACAGCTCTCAGAGGAGCAGCCAAGTGGCAACGGAGTGAAGAAGCCCAAGATTGAAATCCCT…
ENSMUSG00000026504	Sdccag8	-0.401628	serologically defined colon cancer antigen 8 [Source:MGI Symbol;Acc:MGI:1924066]	ATGGCGAAGTCCCCAGGGAACTCTACCCTGGAGGACAGTCTGGGGCAATACCAACGGAGTCTCCGGGAACGTGCCAATAGAAGCATTCACCAGTTGAAATGTGCCCTGAGAGAAGTGGATGTCACTGTAGAAGAAGATGCACTGGATCCTTCCACCAGCATCAACGTAGAAAATGAGGACACAGGGGTGGCCTGGCATGAGCTGCAGCACAGCCATGCTGTCAATCAACTGAAAGCTTTGTTGCGTCAACAAACAAATAAGGAAAATGAGACATCTCCACCGCGAAGACGAAAGTTGTCCCCTTCGCGGCCGTCAGAATGTGACGATGGCAGCATGCCCACCATGCACAACCTCGTTCCTATCATTAACGACCAGTCTCAATATATCCACCACTTAGAA…
ENSMUSG00000038994	Hils1	0.0926654	histone H1-like protein in spermatids 1 [Source:MGI Symbol;Acc:MGI:2136691]	ATGGCTCAAATGGTGGCTGGAGACCAAGATGCCGGCACACTGTGGGTCCCAAGCCAGAGTGAGAGTCAAACTGAGTCCGACATCAGTACCCAAAGCCTGCGGAAGCCCACCATGTCGTATGTGATTCTGAAGACTTTGGCTGACAAGCGGGTACATAATTGTGTGTCCCTTGCTACCTTGAAGAAAGCTGTGTCTATCACAGGGTACAATATGACCCATAACACCTGGCGCTTCAAGCGTGTGCTCCAGAATCTACTCGATAAAGGCATGATCATGCATGTGACCTGCTGCAAGGGTGCCTCCGGCTCCCTCTGCCTGTGCAAGGAGCGGGCCCTCAAGTCCAACCACAGGGCCAAGAGATGCCAGGACAGACAGAAGAGCCAGAAGCCTCAGAAGCCT…
ENSMUSG00000035576	L3mbtl1	-0.627388	L3MBTL1 histone methyl-lysine binding protein [Source:MGI Symbol;Acc:MGI:2676663]	ATGGAGGGGCACACTGACATGGAGATACTAAGGACAGTGAAAGGGTCTTCCACAGGGGAGGTCAACGTGCACCTGGTGGCCAGAGACAGCGCAGGTCCCCACCCTCAGCTGCCTACAACCGCCTTCATTATTCCTACCAATGCAGCTACGCTTGGTCTGCCTAGCACTGCCCTGGATGTGCCCTATCCCCGGGAGCCAGTCCACGTGGGTGCCCTGGAGCGGGTGGCTGGCAGCGAACCCGTAACAGCTACTATTCTGCCACAGCTAAGCACTGGAACGGGGACCAATAGCACAGTCAGGCTTCTGGATTGGACTGGCGTTTCTGCACCTTTACCTGGTAGCGGCATGCGGTTCCGGATAAATGAGTACGCGCCACTGAACATGATAGGAGTGGAGCGA…
ENSMUSG00000001508	Sgca	-0.209237	sarcoglycan, alpha (dystrophin-associated glycoprotein) [Source:MGI Symbol;Acc:MGI:894698]	ATGGCAGCAGCAGTAACTTGGATACCTCTCCTGGCAGGTCTCCTGGCAGGACTGAGGGACACCAAGGCCCAGCAGACAACTTTACACCTACTTGTGGGTCGTGTGTTTGTGCATCCTTTGGAACATGCCACCTTCCTGCGCCTTCCAGAACACGTTGCGGTGCCACCCACTGTCCGACTCACCTACCACGCTCACCTCCAGGGACATCCAGACCTGCCCAGGTGGCTGCACTACACACAGCGCAGTCCCTATAACCCTGGCTTCCTCTACGGCTCCCCCACTCCAGAAGATCGTGGGTACCAAGTCATCGAGGTCACAGCCTACAATCGAGACAGTTTTGACACCACTAGACAGAGGCTGCTGCTGCTGATTGGGGACCCCGAAGGTCCCCGGTTGCCA…
ENSMUSG00000012117	Dhdds	0.105428	dehydrodolichyl diphosphate synthase [Source:MGI Symbol;Acc:MGI:1914672]	ATGTCATGGATCAAAGAAGGAGAGCTGTCACTGTGGGAACGGTTCTGTGCTAACATCATAAAGGCTGGCCCAGTACCCAAACATATCGCGTTCATAATGGACGGCAACCGTCGCTATGCCAAGAAGTGTCAGGTGGAGCGCCAGGAGGGCCACACACAGGGCTTCAATAAGCTTGCTGAGACTCTCCGCTGGTGTTTGAACCTGGGCATCCTAGAAGTGACTGTCTACGCATTCAGCATTGAGAACTTCAAACGTTCCAAGAGTGAGGTTGACGGACTCCTGGATCTAGCCAGACAGAAGTTCAGCTGCTTGATGGAAGAACAGGAGAAGCTGCAGAAGCACGGGGTGTGCATCCGCGTCCTGGGTGATCTGCATCTGCTGCCCTTGGACCTCCAGGAG…
ENSMUSG00000026796	Fam129b	0.014128	family with sequence similarity 129, member B [Source:MGI Symbol;Acc:MGI:2442910]	ATGGGAGACGTACTGTCCACACACCTGGATGACGCACGGCGCCAGCACATCGCAGAGAAAACCGAGAAGATCCTCACAGAGTTCCTTCGCTTCTATGAGGACCAGTATGGTGTCTCCCTCTTCAATAGCATGCGCCATGAGATCGAGGGCACCGGGCCACCGCAGGCACAGCTGCTCTGGCGCAAGGTGCCCCTGGATGAACGCATCATCTTCTCCGGAAACCTTTTCCAGTACCAGGAAGACAATAAGAAGTGGAGAAACCGCTTCAGCCTGGTGCCCCATAACTATGGGCTGGTGCTATATGAGAACAAAGTGGCCTATGAGCGGCAGATACCACCCCGGGCCGTCATCAACAGCGCGGGCTACAAGGTTCTCACCTCTGTCGACCAGTATCTGGAG…
ENSMUSG00000021338	Carmil1	-0.350661	capping protein regulator and myosin 1 linker 1 [Source:MGI Symbol;Acc:MGI:1915982]	ATGACCGACGAGAGCTCCGATGTCCCCCGGGAGTTAATGGAAAGCATCAAGGATGTTATTGGCAGGAAGATCAAAATCTCAGTGAAGAAGAAAGTGAAGTTGGAAGTGAAGGGCGACAGGGTGGAAAACAAAGTGCTGGTGCTCACATCATGCCGAGCCTTCCTCCTGTCAGCACGCATCCCCAGCAAGCTCGAGTTAACCTTCAGTTATCTAGAGATTCATGGAGTCATCTGCCACAAGCCAGCCCAGATGGTTGTGGAGACTGAGAAGTGTAACATGTCCATGAAGATGGTGTCCCCAGAGGATGTGAGTGAAGTGCTGGCTCACATAGGCACCTGCTTGCGGAGGATATTCCCAGGCCTTTCCCCACTGAGAATCATGAAGAAAGTCTCCATGGAG…
ENSMUSG00000000531	Grasp	-0.327934	GRP1 (general receptor for phosphoinositides 1)-associated scaffold protein [Source:MGI Symbol;Acc:MGI:1860303]	ATGACCCTCCGCCGACTCAGGAAGCTGCAGCAGAAGGAGGAGGCGACTGCCGCGCCGGACCCCGCTGGCCGGGCTCCCGACTCCGAAGCCGCTCGCGCCGCCCCGCTACCCTCCGGCCCTCCGGCTGCCGCCGCTCCGCCCGGAGCCCCCGGGGAGGAGCTGTACGCAGCACTGGAGGACTATCACCCTGCCGAGCTGTACCGCGCGCTCGCCGTGTCCGGGGGTACCCTGCCTCGCCGAAAGGGCTCAGGATTCCGTTGGAAGAATTTCACTCAGAGTCCTGAACAGCAACGGAAGGTTCTAACTTTGGAGAAAGGGGACAACCAGACCTTTGGCTTCGAGATCCAGACATATGGCCTTCACCACCGAGAGGAGCAGCGTGTAGAGATGGTGACCTTC…
ENSMUSG00000027575	Arfgap1	-0.309036	ADP-ribosylation factor GTPase activating protein 1 [Source:MGI Symbol;Acc:MGI:2183559]	ATGGCCAGCCCAAGAACCAGGAAAGTTCTTAAGGAAGTCCGGGCACAGGATGAGAATAATGTTTGCTTTGAGTGTGGTGCGTTCAATCCTCAGTGGGTCAGCGTGACTTATGGCATCTGGATCTGCCTGGAATGCTCTGGGAGACACCGTGGGCTTGGGGTGCACCTCAGCTTTGTGCGCTCTGTTACAATGGACAAATGGAAGGACATTGAGCTGGAGAAGATGAAGGCTGGTGGGAATGCTAAGTTCCGAGAGTTCCTGGAGACACAGGACGACTATGAGCCTAGCTGGTCACTGCAGGACAAGTACAGCAGCAGAGCCGCGGCGCTCTTCAGGGATAAGGTGGCTACTTTGGCAGAAGGTAAAGAGTGGTCTCTGGAGTCATCGCCTGCACAGAAC…
ENSMUSG00000004530	Coro1c	0.113914	coronin, actin binding protein 1C [Source:MGI Symbol;Acc:MGI:1345964]	ATGCGGCGAGTGGTGCGGCAGAGCAAGTTCCGCCACGTCTTTGGACAGGCGGTGAAGAATGACCAGTGCTATGACGACATCCGTGTCTCCCGAGTCACCTGGGACAGTTCCTTTTGTGCCGTCAACCCCAGATTCGTGGCCATCATCATAGAAGCGAGTGGGGGAGGGGCCTTCCTGGTGCTCCCTCTGCACAAGACGGGACGAATTGACAAATCCTACCCTACAGTGTGTGGCCACACAGGACCAGTGCTGGACATAGACTGGTGTCCACATAATGACCAGGTCATTGCCAGCGGCTCAGAGGACTGCACTGTTATGGTTTGGCAGATCCCGGAAAATGGACTCACCCTTTCCCTGACCGAGCCTGTGGTGATTCTAGAAGGGCACTCAAAAAGAGTT…
ENSMUSG00000005882	Uqcc1	0.138836	ubiquinol-cytochrome c reductase complex assembly factor 1 [Source:MGI Symbol;Acc:MGI:1929472]	ATGGCGTTGCTGGTGCGAGTCCTTAGGAACCAGACTAGCATCTCTCAGTGGGTTCCAGTATGCAGCCAACTGGTATCAGTGTCTCCTACCCAAAGACAGTGGAGCAGCACTTCCCAGTGGCTCCAGAAGAATCAGTCTCGAGTGTGTTTGGGATCAGAACAGACTGTTGGAGCGGACACAGCGCAGAATAGGAAATACCACAACACAAGTAAGCTTCTTACTACCCAAGATTTCCCACAGCCTGTTGAAGAGAAGGTCGGTCCCTTCACGAAGATAATAGAAGCCATGGGATTCACTGGACCTTTGAAATACAGTAAATGGAAGATCAAGATCGCGGCCCTCCGCATGTACACGAGCTGCGTGGAGAAGACTGACTTCGAGGAGTTCTTTCTGAGGTGT…
ENSMUSG00000033208	S100b	0.74646	S100 protein, beta polypeptide, neural [Source:MGI Symbol;Acc:MGI:98217]	ATGTCCGAGCTGGAGAAGGCCATGGTTGCCCTCATTGATGTCTTCCACCAGTACTCCGGGCGAGAGGGTGACAAGCACAAGCTGAAGAAGTCAGAACTGAAGGAGCTTATCAACAACGAGCTCTCTCACTTCCTGGAGGAAATCAAGGAGCAGGAAGTGGTGGACAAAGTGATGGAGACGCTGGACGAAGATGGGGATGGGGAGTGTGACTTCCAGGAGTTCATGGCCTTCGTCGCCATGGTGACCACGGCCTGCCATGAGTTCTTTGAACATGAGTGA
ENSMUSG00000057021	Vmn2r-ps159	-0.294027	vomeronasal 2, receptor, pseudogene 159 [Source:MGI Symbol;Acc:MGI:1316735]	ATGAAGAAGCTCTGTGCTTTCACGATTTCATTGTTGTTTCTGAAGTTTTCTCTCATCTTGTGCTGTTGGAGTGAACCAAGTTGCTTTTGGAGGATAAAGAATAGTGATGATAATGACGGAGATTTGCAAAGGGAATGTCATTTTTACCTTGGGGCAGCTGATACACCAGTTGAAGATAATTTTTATAGTTCACTTTTAAAATTTAGAATTGCAGCAAGTGAATATGAGTTTCTTCTCGTAATGTTTTTTGCTATCGATGAGATCAACAGGAATCCTTATCTTTTACCCAACATAACTTTGATGTTCTCCTTCATTGGTGGAAACTGTCAGGATTTATTGAGAGTTATGGACCAAGCATATACACAAATAAATGGACATATGAATTTTGTTAATTATTTC…
ENSMUSG00000021440	Cts7	0.126463	cathepsin 7 [Source:MGI Symbol;Acc:MGI:1860262]	ATGACTCCTACTGTCTTCCTGTCCATCCTGTGCTTGGGAGTGGCCTTGGCTGCTCCAGCACCTGATTACAATTTGGATGCCGAGTGGGAGGAGTGGAAGAGGAGCAATGACAGAACATACAGCCCAGAGGAAGAAAAACAGAGGAGAGCAGTGTGGGAAGGAAATGTGAAATGGATCAAACAGCACATTATGGAGAATGGCCTGTGGATGAACAACTTCACCATAGAAATGAATGAATTTGGTGATATGACTGGTGAAGAAATGAAAATGTTGACAGAAAGCTCATCTTATCCTCTAAGAAATGGGAAACACATCCAGAAACGCAACCCCAAAATCCCCCCAACTTTGGATTGGAGAAAGGAAGGCTATGTGACTCCAGTGCGAAGACAGGGAAGTTGT…
ENSMUSG00000070034	Sp110	-0.05178	Sp110 nuclear body protein [Source:MGI Symbol;Acc:MGI:1923364]	ATGTTCACTCTGACCAAAGCCTTGGAAAAGGCTCTTCTCCAGCATTTCATATACATGAAGGTGAACATCGCCTATGCCATCAACAAGCCATTCCCCTTCTTCGAAGCGCTCCGGGACAATTCCTTCATCACTGAGAGAATGTACAAGGAATCTCTGGAAGCCTGTCAAAATCTGGTCCCTCTGTCCAAAGTGGTGCACAATATTCTCACCAGTCTGGAGCAGACTTTCCACCCGTCAGTGCTGCTGACGTTGTTCAGCAAGGTCAACCTCCGGGAATACCCCAGCCTGGTGGCAATTTTCAGAAGCTTCAGAAACGTTGGTTATACCTACGAAGAGAAAAACAGACCCCCACTGACCCTGCTTGAAGACCTGGCCAACCCAGCAGAAGGGTGCTCCCTT…
ENSMUSG00000003283	Hck	0.353577	hemopoietic cell kinase [Source:MGI Symbol;Acc:MGI:96052]	ATGGGATGCGTGAAGTCCAGGTTCCTCCGAGATGGAAGCAAGGCCTCAAAAACAGAGCCAAGTGCCAATCAGAAGGGCCCTGTGTATGTGCCGGATCCCACGTCCTCCAGCAAGCTGGGACCAAACAACAGCAACAGCATGCCCCCAGGGTTTGTGGAGGGCTCTGAGGATACCATTGTGGTCGCACTGTACGACTATGAGGCTATTCACCGTGAAGACCTCAGCTTCCAGAAGGGAGACCAGATGGTGGTTCTGGAGGAGGCTGGGGAGTGGTGGAAGGCACGGTCCCTGGCTACCAAGAAGGAAGGCTACATCCCAAGCAACTATGTGGCTCGAGTTAACTCTTTGGAGACAGAAGAGTGGTTCTTCAAGGGGATCAGCCGGAAGGATGCAGAGCGC…
ENSMUSG00000020231	Dip2a	-0.0454041	disco interacting protein 2 homolog A [Source:MGI Symbol;Acc:MGI:2385920]	ATGGCCGACCGCGGATGCCCTCTGGAGGCGGCGCCGCTGCCCGCCGAGGTGCTCGAGAGCCTGGCGGAGCTGGAGCTGGAGCTGTCCGAAGGTGACATCACTCAGAAAGGATATGAGAAGAAGAGGGCGAAGCTGCTGGCTCGGTACATCCCCCTCATTCAAGGAGTAGACCCATGTCTGCAGACAGAGAATAGAATTCCCGGGCCCTTGCTGACGGCAGCTACCGCTAAACCACAGAAGTCTCGGGCTACCAACTCCAGGGATGAGCGCTTCCGGTCAGATGTTCACACGGAAGCCGTGCAAGCAGCTTTGGCCAAGTACAAGGAGAGGAAGATGCCCATGCCTTCAAAGAGACGCTCCGCCCTTGTGCACTCCTCCGTTGAGACCTACACGCCTCCA…
ENSMUSG00000025937	Lactb2	0.284624	lactamase, beta 2 [Source:MGI Symbol;Acc:MGI:2442551]	ATGGCTGCCGCTCTGCAGCGCATCGAGCAGCTGTCCAGTCGGGTGGTGCGCGTGTTGGGCTGCAACCCGGGTCCCATGACCCTGCAAGGCACCAACACGTACCTGGTGGGGACCGGCAGCAGGAGAATCCTCATTGACACTGGTGAGCCATCAGTTCCAGAATATATCAGCTGTTTAAAGCAAGCCTTGGTTGAGTTTGACACAGCAATCCAGGAAATCCTGGTGACACACTGGCATTCTGATCATTCTGGAGGCATTGTAGACATTTGTAAAAACATCAATAATGACACCACCTACTGCATTAAAAAACTTCGACGGAATCCCCAGAGAGAAGAAATTATAGGAAATGGAGAACAGCAATTTATTTATATAGAAAACGGAGACGTGGTTAAGACCGAG…
ENSMUSG00000022951	Rcan1	-0.0161118	regulator of calcineurin 1 [Source:MGI Symbol;Acc:MGI:1890564]	ATGGAGGACGGCGTGGCCGGGCCGCGGCTCGGAGAGGTGGCGGAGGCGGTCGAGGCACGGGCGCCCCGTAGGGTGACTCTGCGGCCCTTCGCGCCCTTCTCTGCGGCTGCCGAGGGGGACGGGGGCGGCGGCGGCGACTGGAGCTTCATCGACTGCGAGATGGAGGAGGTGGATCTGCAGGACCTGCCGAGCGCCACCATCGCCTGCCACCTGGACCCGCGCGTGTTCGTGGACGGCCTGTGCCGGGCCAAATTTGAATCCCTCTTCAGAACATATGACAAGGACACCACCTTCCAGTATTTTAAGAGCTTCAAACGTGTCCGGATAAACTTCAGCAACCCCTTATCTGCAGCCGATGCCAGGCTGCGGCTGCACAAGACCGAGTTCCTGGGGAAGGAA…
ENSMUSG00000021012	Zc3h14	-0.867885	zinc finger CCCH type containing 14 [Source:MGI Symbol;Acc:MGI:1919824]	ATGGAAATCGGCACCGAGATCAGCCGCAAGATCCGGAGTGCCATTAAGGGGAAATTACAAGAATTAGGAGCTTACGTAGATGAAGAACTTCCTGATTACATTATGGTGATGGTGGCCAACAAGAAAAGTCAGGACCAAATGACAGAGGACCTGTCCCTGTTTCTAGGGAACAACACAATTCGATTCACCGTATGGCTCCATGGTGTATTAGATAAACTGCGCTCTGTCACGACTGAGCCCTCTAGTCTAAAGTCTCCTGACGCCAGCATCTTCGATAGTCACGTGCCTTCAAACAAGAGCAGTTTCAGTCGGGGAGATGAGAGAAGGCACGAAGCTGCCGTCCCTCCCCTTGCTGTTTCTAGTTCTAGACCTGAAAAGAGGGATTCCAGAGTTTCTACA…
ENSMUSG00000008429	Herpud2	-0.252743	HERPUD family member 2 [Source:MGI Symbol;Acc:MGI:1915393]	ATGGACCAAAGTGGGATGGAGATTCCTGTGACTCTCATCATTAAAGCACCGAATCAGAAATACAGTGACCAGACTATTAGCTGCTTCTTGAACTGGACCGTGGGGAAACTAAAAACGCATCTATCTAACGTGTACCCTAGCAAACCATTGACAAAGGACCAGAGGTTGGTGTATTCTGGCAGACTGCTTCCTGACCATCTGCAGCTGAAAGACATCCTCAGAAAACAAGATGAGTATCATATGGTTCATCTAGTCTGTGCTTCTCGGAGTCCTCCCAGTTCTCCAAAATCCAGCACCGATAGAGGAAGTCACGAAGCACTGGCATCCAGCACCAGCTCTAATTCAGACCATTCGGATTCAACAACTCCATCACCCAGTCAGGAGAGTTTGTCATTAGTT…
ENSMUSG00000026792	Lrsam1	-0.25708	leucine rich repeat and sterile alpha motif containing 1 [Source:MGI Symbol;Acc:MGI:2684789]	ATGCCCCTCTTCTTTCGGAAGCGGAAACCCAGTGAGGAGGCTCGAAAACGCCTGGAGTACCAGATGTGTCTGGCAAAAGAAGCTGGGGCAGATGACATTCTCGACATCTCTAAATGTGAGCTCTCTGAGATTCCATTTGGGGCTTTTGCAACGTGCAAAGTTCTACAGAAAAAGGTGTTGATTGTCCATACAAACCACCTCACCTCCCTGCTTCCCAAGTCCTGCAGCCTCTTGAGCCTTGTCACCATCAAGGTTCTGGATCTCCATGAGAACCAGCTGACAGCCCTTCCTGATGACATGGGGCAGCTGACAGTCCTGCAGGTATTGAATGTGGAAAGAAATCAACTCACGCATCTCCCTCGCTCTATTGGGAACCTGCTGCAGCTCCAGACGCTCAAT…
ENSMUSG00000032571	Pik3r4	-0.000757571	phosphoinositide-3-kinase regulatory subunit 4 [Source:MGI Symbol;Acc:MGI:1922919]	ATGGGAAATCAGCTGGCTGGCATCGCTCCTTCCCAGATCCTGTCTGTAGAGAGTTATTTCTCAGACATCCATGACTTTGAGTATGATAAGAGCCTGGGAAGCACTCGGTTTTTTAAAGTCGCTCGAGCCAAGCACCGGGAAGGCCTGGTGGTTGTGAAGGTCTTTGCAATTCAGGATCCCACGTTACCCTTAACTAGTTATAAACAGGAGCTGGAGGAACTGAAAATCAGGCTCCACTCCGCCCAGAACTGCCTCCCCTTCCAGAAAGCAGCAGAAAAGGCGTCTGAGAAAGCAGCCATGCTGTTCCGGCAGTATGTGAGAGACAACCTCTACGATCGCATCAGTACCCGCCCGTTCCTAAACAACATCGAGAAGCGCTGGATCGCCTTCCAGATCCTG…
ENSMUSG00000022311	Csmd3	-0.308784	CUB and Sushi multiple domains 3 [Source:MGI Symbol;Acc:MGI:2386403]	ATGAAAGGGAGCCGCAAAGGAGAAAGCAGAGCAAAGGAATCCAAACCCCGGGAGCCTGGCACGCGAAGATGCGCTAAATGTGGCCGCCTAGACTTCATCCTGAAGAAGAAAATGGGGATTAAAAGTGGATTTACGTTTTGGAACCTCGTCTTTTTATTGACGCTGTCTTGTGTAAAAGGATTTATTTATACATGTGGTGGAACTTTAAAAGGACTCAATGGCACCATAGAAAGCCCTGGTTTTCCATATGGATATCCAAATGGTGCGAACTGTACATGGGTAATAATAGCAGAAGAACGAAATAGAATACAAATTGTTTTTCAGTCGTTTGCACTAGAAGAGGAGTACGACTACTTATCTTTGTATGATGGACATCCTCATCCGACGAACTTTAGGACA…
ENSMUSG00000018169	Mfng	-0.140067	MFNG O-fucosylpeptide 3-beta-N-acetylglucosaminyltransferase [Source:MGI Symbol;Acc:MGI:1095404]	ATGCACTGCCGACTTTTTCGGGGCATGGCGGGAGCCCTCTTTACCCTCCTGTGCGTGGGGCTCCTGTCTCTACGATACCACTCAAGTTTGTCCCAGAGGATGATACAGGGCGCGCTCAGGCTGAACCAACGGAACCCAGGACCCCTGGAGCTGCAGCTAGGCGACATCTTCATCGCAGTCAAGACTACCTGGGCCTTCCATCGCTCCCGCCTGGACCTGCTACTAGACACGTGGGTCTCCAGGATCAGGCAACAGACATTCATCTTCACTGACAGCCCAGATGAACGCCTCCAGGAGAGACTAGGCCCGCACCTCGTGGTCACCAACTGTTCTGCAGAGCACAGTCATCCTGCTCTGTCCTGCAAGATGGCTGCAGAGTTCGATGCCTTCTTGGTCAGT…
ENSMUSG00000027298	Tyro3	-0.000801259	TYRO3 protein tyrosine kinase 3 [Source:MGI Symbol;Acc:MGI:104294]	ATGGCGCTGAGGCGGAGCATGGGGTGGCCGGGGCTCCGGCCGCTGCTGCTGGCGGGACTGGCTTCTCTGCTGCTCCCCGGGTCTGCGGCCGCAGGCCTGAAGCTCATGGGCGCCCCAGTGAAGATGACCGTGTCTCAGGGGCAGCCAGTGAAGCTCAACTGCAGCGTGGAGGGGATGGAGGACCCTGACATCCACTGGATGAAGGATGGCACCGTGGTCCAGAATGCAAGCCAGGTGTCCATCTCCATCAGCGAGCACAGCTGGATTGGCTTACTCAGCCTAAAGTCAGTGGAACGGTCTGATGCTGGCCTGTACTGGTGCCAGGTGAAGGATGGGGAGGAAACCAAGATTTCTCAGTCAGTATGGCTCACTGTCGAAGGTGTGCCATTCTTCACAGTG…
ENSMUSG00000039834	Zfp335	-0.61647	zinc finger protein 335 [Source:MGI Symbol;Acc:MGI:2682313]	ATGGAGGAGAACGAGGTGGAGAGCAGTAGCGACGCGGCCCCTCGGCCCGGCCAGCCTGAGGAGCCTTCTGAGAGCGGCCTGGGTGTGTGCACCTCGGAAGCTGTGTCCGCGGACAGCAGCGACGCTGCGACCGTCCCAGGATTAACGGAGGCTGACGACTCTGGCGTCGGGCAGAGCTCGGACGGTGGCAACCACTCTGTGGAGGAGGTATCTGAGAGCATCTCAACAGACCCTTTGCCTCATGGCTGCCTCCCTGATTCATCTTCTGTGTCCCGGGGACCAGTAGCAGAGATGCCTGGTGGCCCCCCAGCTCTGGTGCATTCCAGTGTTCTCCCAGACCCCAGCATGCTGGTGTCTGACTGCACAGCCTCCTCTTCAGACCTAGGCTCTGCCATTGAC…
ENSMUSG00000057074	Ces1g	0.187698	carboxylesterase 1G [Source:MGI Symbol;Acc:MGI:88378]	ATGTGGCTCTGTGCTTTGAGTCTGATCTCTCTCACTGCTTGCTTGAGTCTGGGACACCCATCCTTACCGCCTGTGGTACACACCGTTCATGGCAAAGTCCTGGGGAAGTATGTCACCTTAGAAGGATTCTCACAGCCTGTGGCCGTCTTCCTGGGAGTCCCCTTTGCCAAGCCCCCTCTTGGATCTCTGAGGTTTGCTCCACCAGAGCCTGCAGAGCCCTGGAGCTTCGTGAAGCACACCACTTCCTACCCTCCTTTGTGCTACCAAAACCCAGAGGCAGCATTGAGGCTCGCTGAGCTCTTCACCAACCAAAGGAAGATCATTCCCCACAAATTTTCTGAGGACTGTCTCTACCTCAACATTTATACTCCTGCTGACTTAACACAGAACAGCAGGTTG…
ENSMUSG00000021806	Nid2	-0.214429	nidogen 2 [Source:MGI Symbol;Acc:MGI:1298229]	ATGTTTCGGGACCCGACAGCCGGGTGGCTAACACCGCCATCACCGCTATCGCTGCTGGTGATGCTGTTGCTGCTGTCGCGAGTCGGGGCTCTGCGTCCCGACGAGCTCTTTCCTTACGGGGAGTCGTGGGGAGACCAGCTGCTGCCGGAGGGCGACGACGAAAGCTCAGCAGCTGTGAAGCTGGCAATACCCCTGCGTTTCTACGATGCCCAGTTCAGCAGCCTCTACGTGGGCACCAACGGCATCATCTCCACCCAGGACTTCCCCAGGGAGACTCAATATGTAGATGATGATTTTCCTACTGACTTCCCAGCCATCGCCCCTTTCCTGGCTGACATCGACACTAGTCACAGCAGGGGCCGGATCCTGTACCGCGAGGACACCTCCGGAGCTGTGCTG…
ENSMUSG00000026469	Xpr1	0.224524	xenotropic and polytropic retrovirus receptor 1 [Source:MGI Symbol;Acc:MGI:97932]	ATGAAGTTCGCCGAGCACCTCTCCGCGCACATCACTCCCGAGTGGAGGAAGCAGTACATCCAGTATGAGGCATTCAAGGATATGCTGTATTCAGCTCAGGACCAGGCACCTTCAGTTGAAGTTACAGATGAGGATACAGTTAAGAGATATTTTGCCAAGTTTGAAGAAAAGTTTTTCCAAACCTGTGAAAAGGAACTTGCCAAAATCAACACATTTTATTCAGAGAAGCTGGCAGAGGCTCAGCGCAGGTTTGCTACACTTCAGAATGAGCTTCAGTCATCGCTGGATGTGCAGAAAGAAAGCAGTGGTGTCACGACATTGCGACAGCGCAGAAAGCCAGTGTTCCACCTGTCCCACGAGGAGCGTGTCCAACATAGGAACATTAAAGACCTTAAGCTG…
ENSMUSG00000028012	Rrh	0.117036	retinal pigment epithelium derived rhodopsin homolog [Source:MGI Symbol;Acc:MGI:1097709]	ATGCTGAGTGAGGCTTCGGATTTTAACAGCTCGGGCTCTAGGAGCGAAGGTTCTGTCTTTTCAAGGACTGAGCACAGCGTCATAGCGGCTTACCTGATTGTGGCAGGTATCACGAGCATTCTCAGCAACGTAGTAGTCCTGGGTATCTTCATCAAGTACAAGGAGCTGCGGACACCCACCAATGCAGTGATTATCAACCTGGCTTTCACGGATATAGGGGTCAGTAGCATCGGCTATCCCATGTCTGCGGCTTCAGATCTGCATGGAAGTTGGAAATTTGGACATGCAGGCTGTCAGTTCCAGGGAAGAAACGACAGGCAGGTGACTGGGTGCCTGTATACATGTCTTGTACCGCATGTATGCAATGCTGGTGGAGCCAAGAGGAGGGCAGTGGATCTC…
ENSMUSG00000028369	Svep1	-0.326396	sushi, von Willebrand factor type A, EGF and pentraxin domain containing 1 [Source:MGI Symbol;Acc:MGI:1928849]	ATGTGGTCGCGCCTGGCCTTTTGTTGCTGGGCTCTGGCACTGGTGTCAGGCTGGACCAACTTCCAGCCCGTGGCCCCTTCGCTCAACTTCAGCTTCCGCCTGTTCCCCGAGGCCTCTCCGGGGGCTCTGGGCAGACTGGCGGTACCTCCCGCGTCCAGTGAGGAGGAGGCAGCAGGGAGCAAAGTGGAGCGCCTGGGCCGCGCGTTCCGGAGCCGCGTGCGGCGACTGCGGGAGCTCAGCGGCAGCCTGGAGCTCGTCTTCCTGGTGGACGAGTCGTCCAGCGTGGGCCAAACCAACTTCCTCAACGAGCTCAAGTTCGTGCGCAAGCTGCTGTCCGACTTCCCCGTGGTGTCCACGGCCACGCGTGTGGCCATCGTCACCTTCTCATCCAAGAACAAC…
ENSMUSG00000040428	Plekha4	-0.500613	pleckstrin homology domain containing, family A (phosphoinositide binding specific) member 4 [Source:MGI Symbol;Acc:MGI:1916467]	ATGGAGCAGGGCCGACCCCGGAGCAGCCTCAGCCTGGCCAGCAGTGCTTCCACCGTCTCCTCTCTGAGTAGCCTGAGCACCAAGAAGCCTACCCGTGCAGTACACAAGGTCCATGCCTTTGGAAAAAGGAACAATGCACTTCGACGAGACCCCAACTTGCCGGTGCACATCCGTGGCTGGCTGCACAAACAGGACAGCTCAGGCCTCCGGCTGTGGAAGCGCCGTTGGTTCGTCCTTTCAGGCCATTGCCTCTTCTACTATAAGGATAGCAGAGAAGAGAGTGTCCTGGGCAGTGTATTATTACCCAGCTACAGTGTCAGGCCAGATGGGCCCGGAGCCCCTCGTGGCCGGCGATTCACCTTCACAGCAGAGCACCCGGGCATGAGGACCTATGTCCTT…
ENSMUSG00000025082	Vwa2	-0.179203	von Willebrand factor A domain containing 2 [Source:MGI Symbol;Acc:MGI:2684334]	ATGCCTCCACTTCTGCTTCTACCAGCCATCTACATGCTCCTGTTCTTCAGAGTGTCCCCGACCATCTCTCTTCAGGAAGTGCATGTGAACCGGGAGACCATGGGGAAGATCGCTGTGGCCAGCAAATTAATGTGGTGCTCAGCCGCGGTCGACATCCTGTTTCTGTTAGATGGCTCTCACAGCATCGGGAAGGGGAGCTTCGAGAGGTCCAAGCGCTTCGCCATCGCTGCCTGTGATGCCCTGGACATCAGCCCTGGCAGGGTCAGAGTCGGAGCCTTGCAGTTTGGTTCCACTCCTCATCTGGAATTCCCCTTGGACTCCTTCTCAACTCGACAGGAAGTGAAGGAAAGCATCAAGGGGATAGTTTTCAAAGGTGGGCGCACCGAGACGGGCCTAGCC…
ENSMUSG00000115022	Gm49387	0.554817	predicted gene, 49387 [Source:MGI Symbol;Acc:MGI:6121612]	ATGCCAGAAAGTAACTCCGCAGAGGGTAGCGACAGAAGCGAGGAGCAGGTGTCTGGTGCTAAAGTCATCGCCCAGGCTCTAAAAACTCAAGATGTGGAGTACATGTTCGGTGTCGTAGGCATCCCCGTGACCGAAATCGCCCTTGCTGCCCAGGAACTGGGCATCAAGTACATTGGGATGCGGAATGAGCAAGCGGCTTGTTATGCTGCCTCTGCAGTTGGATACCTGACAGGCAGGCCAGGAGTGTGCCTTGTTGTTTCTGGTCCCGGTCTCATCCACGCCTTGGGCGGCATGGCAAATGCAAACATGAACTGTTGGCCCTTGATTGTGATTGGTGGTTCTTCTGAAAGAAATCAAGAAGCTATGGGAGCCTTCCAGGAGTTTCCACAGATACAAGGA…
ENSMUSG00000028641	P3h1	0.0149367	prolyl 3-hydroxylase 1 [Source:MGI Symbol;Acc:MGI:1888921]	ATGGCGGTGAGCGAAAGGAGGCTGCTGGCAGCGATGCTAGCGGTCGCCGCCGCCGCCGCCTTACGGGTTGCGGCGGAGTCTGAGCCGGGATGGGACGTGGCAGCCCCTGACCTGCTTTACGCAGAGGGGACCGCGGCCTACTCGCGCGGGGACTGGCCCGGGGTGGTCCTGAACATGGAGCGGGCGCTGCGCTCGCGGGCGGCCCTGCGTGCCCTCCGCCTGCGCTGCCGCACACGCTGTGCCACCGAACTGCCGTGGGCACCGGACCTGGATCTCGGTCCGGACCCCAGCCTGAGCCAGGACCCGGGCGCCGCCGCCCTGCACGACCTGCGCTTCTTCGGAGCCGTGCTGCGCCGTGCCGCCTGCCTACGCCGCTGCCTCGGGCCGCCCTCTGCCCAC…
ENSMUSG00000057606	Colq	0.141047	collagen-like tail subunit (single strand of homotrimer) of asymmetric acetylcholinesterase [Source:MGI Symbol;Acc:MGI:1338761]	ATGGTGGTCCTGAATCCAATGACTTTGGGAATTTATCTCCAACTCTTCTTCTGCTCCATCGTGTCTCAGCCAACTTTCATCAACAGTGTGGTCCCAATCTCAGCAGCCCTTCCTGGCCTGGATCAGAAGAAGCGGGGCAGCCACAAAGCATGCTGCCTACTCATGCCCCCACCGCCCCCACTCTTCCCACCGCCGTTCTTCAGAGGCAGCCGGAGCCCGCTTCTCTCCCCAGACATGAAGAACCTTCTGGAACTTGAGGCGTCACCATCACCCTGCATTCAAGGCTCGCTCGGCTCTCCTGGGCCCCCTGGGCCCCAGGGTCCACCTGGGCTTCCTGGCAAGACAGGACCAAAGGGAGAAAAGGGGGACCTTGGCCGCCCAGGAAGGAAGGGTAGACCT…
ENSMUSG00000040284	Gzmg	0.793397	granzyme G [Source:MGI Symbol;Acc:MGI:109253]	ATGCCACCAATCCTGATTCTCCTGACCCTACTTCTGCCTCTCAGAGCTGGAGCAGAGGAGATCATCGGCGGCCATGAGGTGAAGCCACACTCCCGCCCCTACATGGCGTTCATTAAGTCTGTGGATATCGAAGGGAAGAAGAAATACTGCGGAGGCTTCTTGGTTCAAGATGATTTTGTGCTGACGGCTGCTCACTGCAGAAACAGGTCAATGACAGTCACACTGGGGGCCCACAACATCAAGGCTAAGGAGGAGACACAGCAGATCATCCCTGTGGCAAAAGCCATTCCCCATCCAGCTTTTAATAGAAAGCATGGCACCAATGACATTATGTTATTAAAACTGGAGAGTAAGGCCAAGAGAACTAAAGCTGTGAGGCCCCTCAAGTTGCCCAGACCC…
ENSMUSG00000060188	Cxcl17	-0.218397	chemokine (C-X-C motif) ligand 17 [Source:MGI Symbol;Acc:MGI:2387642]	ATGAAGCTTCTAGCCTCTCCCTTCCTTCTGTTGCTTCCAGTGATGCTCATGTCCATGGTCTTCAGCAGCCCGAACCCAGGGGTCGCCAGAAGCCACGGGGACCAACACCTGGCTCCTAGGAGGTGGCTCTTGGAAGGTGGCCAAGAATGTGAATGCAAAGATTGGTTCCTGCAAGCCCCAAAGAGAAAAGCCACAGCAGTGCTGGGGCCACCAAGGAAGCAGTGTCCCTGTGATCACGTCAAGGGCAGGGAGAAAAAAAACAGGACACCAAAAGCACCACAGGAAGTCGCAAAGACCCTCCAGAGCCTGCCAGCAATTTCTCAAACGATGTCACCTGGCAAGCTTTGCGCTGCCCTTATAGTACTGAGACTCTGCTCCTCTAGTTAG
ENSMUSG00000027716	Trpc3	-0.0854099	transient receptor potential cation channel, subfamily C, member 3 [Source:MGI Symbol;Acc:MGI:109526]	ATGTCCACCAAGGTCAAGAAGTGCCGGGAGCCCGCGAGGGTGACCTTGCCCGCTCCGGAGGAGGAGGAGGATGGCGAGGCCGAGGGAGGCGAGTCGCAGCGCCGCCGCCGGGGCTGGAGGGGCGTCAACGGCGGGCTGGAGCCGCCCTGCCCGCGCGCGCCGCCGTCCCCGGGGCCCGACGCGTCGTCGGAGGGCAGCCCATCCAGGTGGCGCACTGCGGGGATGCGTGACAAGGGCCGGCGCCAGGCAGTGCGTGGCCCGGCCTTCATGTTCGGTGCTCGTGGGCCCAGCCTCACAGCTGAGGAGGAGCGCTTCCTGGATGCTGCGGAGTACGGCAACATCCCTGTGGTGCGCAAGATGCTGGAGGAGTCTCGCACGCTCAATGTCAACTGCGTGGAC…
ENSMUSG00000026622	Nek2	-0.347641	NIMA (never in mitosis gene a)-related expressed kinase 2 [Source:MGI Symbol;Acc:MGI:109359]	ATGCCGTCCCGGGTGGAGGACTACGAGGTGCTGCACAGCATCGGCACCGGCTCCTACGGCCGCTGTCAGAAGATTCGGAGGAAGAGCGACGGCAAGATCCTGGTGTGGAAAGAGCTTGACTATGGCTCCATGACGGAGGTGGAGAAGCAGATGCTTGTGTCTGAAGTGAACTTGCTTCGGGAGCTGAAACATCCAAACATCGTCAGTTACTATGATCGCATTATTGACCGAACCAACACAACCCTGTACATCGTAATGGAATACTGTGAGGGAGGGGACCTGGCTAGTGTCATTTCAAAGGGGACCAAGGATAGACAGTACTTGGAGGAAGAGTTTGTCCTTCGAGTGATGACTCAGTTGACGCTGGCCCTGAAAGAGTGTCACAGAAGGAGCGATGGT…
ENSMUSG00000074272	Ceacam1	-0.179188	carcinoembryonic antigen-related cell adhesion molecule 1 [Source:MGI Symbol;Acc:MGI:1347245]	ATGGAGCTGGCCTCAGCACATCTCCACAAAGGGCAGGTTCCCTGGGGAGGACTACTGCTCACAGCCTCACTTTTAGCCTCCTGGAGCCCTGCCACCACTGCTGAAGTCACCATTGAGGCTGTGCCGCCCCAGGTTGCTGAAGACAACAATGTTCTTCTACTTGTTCACAATCTGCCCCTGGCGCTTGGAGCCTTTGCCTGGTACAAGGGAAACACTACGGCTATAGACAAAGAAATTGCACGATTTGTACCAAATAGTAATATGAATTTCACGGGGCAAGCATACAGCGGCAGAGAGATAATATACAGCAATGGATCCCTGCTCTTCCAAATGATCACCATGAAGGATATGGGAGTCTACACACTAGATATGACAGATGAAAACTATCGTCGTACTCAG…
ENSMUSG00000022496	Tnfrsf17	-0.34331	tumor necrosis factor receptor superfamily, member 17 [Source:MGI Symbol;Acc:MGI:1343050]	ATGGCGCAACAGTGTTTCCACAGTGAATATTTTGACAGTCTGCTGCATGCTTGCAAACCGTGTCACTTGCGATGTTCCAACCCTCCTGCAACCTGTCAGCCTTACTGTGATCCAAGCGTGACCAGTTCAGTGAAAGGGACGTACACGGTGCTCTGGATCTTCTTGGGGCTGACCTTGGTCCTCTCTTTGGCACTTTTCACAATCTCATTCTTGCTGAGGAAGATGAACCCCGAGGCCCTGAAGGACGAGCCTCAAAGCCCAGGTCAGCTTGACGGATCGGCTCAGCTGGACAAGGCCGACACCGAGCTGACTAGGATCAGGGCTGGTGACGACAGGATCTTTCCCCGAAGCCTGGAGTATACAGTGGAAGAGTGCACCTGTGAGGACTGTGTCAAGAGC…
ENSMUSG00000058729	Lin9	-0.396543	lin-9 homolog (C. elegans) [Source:MGI Symbol;Acc:MGI:1919818]	ATGCACCGGGGCGGGCAGCCTTTGAAAAAGCGGCGCGGCTCGTTCAAGATGGCGGAGCTCGACCAGTTGCCTGACGAGAGCTCTTCAGCAAAAGCCCTTGTCAGTTTAAAAGAGGGAAGTTTATCTAACACATGGAATGAAAAGTACAGTTCTTTACAGAAAACTCCTGTTTGGAAAGGCAGGAATGCGGGCCCTGCTGTAGAAATGCCTTTCAGAAATTCAAAAAGAAGTCGACTCTTTTCTGATGAAGATGACAGACAAATAAATACAAAGTCACCTAAAAGAAACCAGAGAGTGGCAATGATCCCACAGAAATTTACAGCAACGATGTCAACACCAGATAAGAAAGCATCACAGAAGATTGGTTTTCGATTACGGAACCTACTCAAGCTTCCCAAA…
ENSMUSG00000091239	Vmn2r76	-0.227942	vomeronasal 2, receptor 76 [Source:MGI Symbol;Acc:MGI:3761332]	ATGATAGACATGTTCTCCTTCATTTCTGTCTTCTTGGTCTTAAAGGCTTCCATGCTTTTCTGCTCTTTGAATGAACCCAAGTGCTTTTTGAGAATAAAAGACAAGAAAAACAAGGATGGCGATAAGGAAGTTGATTGCTTTTTTTCCATTTATACTAAGCATGGACATATGAAGAATGAACATTTTAGTGGAAATCTAGACAAGCAGTTGACAACTAAGAACATCCACTTGATTTTATCACTTTATTTTGCTATTGAAGAAATCAATATGAGCCCCCATCTATTACCTAATATTTCTCTATTAGTTAAAGTTGAGTGTAAGTTATTGGCTGATGGGAGTAAAGTCAGTTTATCCTCAAGAAGAGGTGATTATTTTCCTAACTACAACTGTGGAAACCAC…
ENSMUSG00000092080	Vmn2r16	-0.0954291	vomeronasal 2, receptor 16 [Source:MGI Symbol;Acc:MGI:3647194]	ATGAAGAAGCTGCATGCTTTCACTATTTCCTTCTCACTCCTGAAGTTTTCTCTCATCTTGTACAGTTTGACTGAACCCAATTGCTTTTGGAGGATACAGAGTAATGAAGATAATGATGGAGATTTGCGAAGTGACTGCGGTTTTGTTCTTTTCACATACGAGGGACCTATAGAAGAAAAGTTTTATAATAATGTTATCCATTTTAGTGGAACAATGAATAATTTGGACTTAATCTGGAATGCACAACAATCCAGAAATGGAGGGCACACTTGTGATCCAGATCTTGAGGATGGAAGATCCAGTCTTTTAATCTGGATGTTGAAGAATAGTGGCCATGAAAAGCATAGAATACCAGCAAGAAGATATGAGTTTCTTTTGGTAATGTATTTTGCTACTGAT…
ENSMUSG00000018362	Kpna2	0.198595	karyopherin (importin) alpha 2 [Source:MGI Symbol;Acc:MGI:103561]	ATGTCCACGAACGAGAATGCTAACTTACCAGCTGCCCGACTTAACAGGTTCAAGAACAAGGGGAAGGACAGCACAGAAATGCGTCGCCGCCGAATAGAAGTTAATGTGGAACTCAGGAAAGCTAAAAAAGATGAGCAGATGCTGAAAAGAAGAAACGTCAGCTCCTTTCCTGATGATGCTACTTCTCCGCTACAGGAAAACCGGAACAACCAGGGTACTGTAAATTGGTCTGTTGAGGACATTGTTAAAGGCATAAACAGTAACAATTTGGAAAGCCAGCTCCAAGCTACTCAAGCTGCTCGGAAATTGCTTTCTAGAGAGAAACAGCCTCCTATAGACAACATCATCCGGGCTGGTTTGATCCCAAAATTTGTGTCCTTCTTGGGCAAAACTGATTGT…
ENSMUSG00000078901	Gm14440	0.560968	predicted gene 14440 [Source:MGI Symbol;Acc:MGI:3702430]	ATGGATTTACTCACCTATGATGACGTGCATGTGAACTTCACTCAGGAAGAGTGGGCTTTGCTGGATGCTTCTCAGAAGAGTCTCTACAAAGGTGTGATGGTAGAGACCTATAGGAATCTCACAGCTATAGGTTACAGTTGGGAAGAACATACAATTGAAGACCATTTCCAAACTTCTAGAAGTCATGGAAGGTAA
ENSMUSG00000021621	Zcchc9	-0.265525	zinc finger, CCHC domain containing 9 [Source:MGI Symbol;Acc:MGI:1916335]	ATGACCAGGTGGGCTAGAGTTACTACTTCAAATAGTAAGCGACCCCTGTCAGCAACATCATGGGAGGACATGAAGAAGGGGTCTGTGGAGAGAGCAGACCAAAGCCTTCCAAATCGTAAGCAGTGTCAAAGCAGTAGGCTGCCCCTTAGAAATGACTCACCTCAAGCAAAACGCAAAAAGAACAAAAAGAAAAAAGAGTACTTGAATGAAGACGTGAACGGCTTCATGGAGTACCTGAAGCAGAACTCACAGGTACTTCACAATGGACAGCTGATAGCAGCTGACAGCCAGGAAGTGAGGGAAGAAATTGCCGTGGCCTTAAAGAAGGACAGTCGACGGGAAGGAAGGCGGCTAAAGAGACAGGCGGCAAAGAAGAATGCAATGGTGTGTTTCCATTGT…
ENSMUSG00000057540	Olfr310	-0.427589	olfactory receptor 310 [Source:MGI Symbol;Acc:MGI:3030144]	ATGGCCAATTCCACCCTAGTGACTGAGTTCTTCCTGGAGGTTTTTGCTGAGATTTGGGAGCTCAGGATCTTAATCACTGTGCTGTTCCTGCTGGTGTATCTGTGCAGCCTGTTAGGGAACCTTACCATCATCATTGTTACTACAGTTGACCAGACCCTGAACACACCCATGTACTTCTTCCTCAGGAATCTGTCCATTTTAGACATGGGCTACATTTCTATCACTGTCCCCAGTACCTGTATCAACTCTCTCACTAACCACAGGAATATGTCTGTGGCTGGGTGTGCAGCACAAATCTTTTCGTTCTTATTTTGTGCATGTGTAGAGATTCTAGTTTTTTCCATCATGGCCCAAGACCGCTATGTGGCCATCTGCAAGCCTCTGCTCTATCCTGTGATC…
ENSMUSG00000094805	Olfr311	0.204642	olfactory receptor 311 [Source:MGI Symbol;Acc:MGI:3030145]	ATGGCCAATCACACAAGAGTGACTCACTTCATCCTCAGGGGCTTCTCAGATGTCCCACAGCTGAGATTGGTGCTCATCCCATTTTTCTTGCTCTTTTACACTTTCGGCATCCTGGGGAACTTCTCCATCATCACGGCTGTGATAAGAGACAGTCGGCTCCACTCTCCCATGTACTTCTTCCTGAAGAATCTGTCTTTCCTGGACATTTGCTACACCTCAGCCACCATCCCCAAGGCAGTGGTGATATCCCTCACAGGCTCAGGGGTCATCTCCTATCAAGAGTGTGTAGCACAGCTCTACATGTTTATCACACTGTGTGGTACTGAATGCTTTCTGCTCACGGCCATGGCTTATGACCGGTGCCTGGCCATCCTCAGACCACTGATCTATGGAACCATC…
ENSMUSG00000000568	Hnrnpd	0.320578	heterogeneous nuclear ribonucleoprotein D [Source:MGI Symbol;Acc:MGI:101947]	ATGTCGGAGGAGCAGTTCGGAGGGGACGGGGCGGCGGCGGCGGCAACGGCGGCGGTAGGCGGCTCGGCGGGCGAGCAGGAGGGAGCCATGGTGGCGGCGGCGGCGCAGGGGCCGGCGGCGGCGGCGGGAAGCGGGAGCGGCGGCGGCGGCTCTGCGGCCGGAGGCACCGAAGGAGGCAGCGCCGAGGCAGAGGGAGCCAAGATCGACGCCAGTAAGAACGAGGAGGATGAAGGCCATTCAAACTCCTCCCCACGACACACTGAAGCAGCGGCGGCACAGCGGGAAGAATGGAAAATGTTTATAGGAGGCCTTAGCTGGGACACCACAAAGAAAGATCTGAAGGACTACTTTTCCAAATTTGGTGAAGTTGTAGACTGCACTCTGAAGTTAGATCCTATC…
ENSMUSG00000072778	Vmn2r27	-0.105347	vomeronasal 2, receptor27 [Source:MGI Symbol;Acc:MGI:3761517]	ATGAAATTACTCATTGCCTTCTCTCTAGTGATTGTTCTCATTTCATTCCAGGAAAAAATGTCTTGTTTCTACATAAGTGTACCTGATTCTCCTGGCTACAATCAAGATGGGGATTTTCTTATTGGAGGATTCTTTTCCCTTAGAGTGACTGGTCGAGAAGACAGAACTGAATTTTGCTTTAATGAGACAATGAATATGACATATGGTAGTTATTTCAATCTACCTAAACATTATCAGCACATATTGGCAATGGTTTTTGCTGTAGAAACAATCAACAAGGACCCAAATATTCTATTCAATATGTCCTTGGGATTTTATCTCTTTGATGTTGACTTTATTGTGATGAAGGCCATGGAAAGTTGTATGGTGTTGATCTCAGGAGAGAGACCACCAATTCCT…
ENSMUSG00000019699	Akt3	0.159241	thymoma viral proto-oncogene 3 [Source:MGI Symbol;Acc:MGI:1345147]	ATGAGCGATGTTACCATTGTGAAAGAAGGTTGGGTTCAGAAGAGGGGAGAATATATAAAAAACTGGAGGCCAAGATACTTCCTTTTGAAGACAGATGGCTCATTCATAGGCTATAAGGAGAAACCTCAAGATGTGGACTTACCTTATCCCCTCAACAACTTCTCAGTGGCAAAATGTCAGTTAATGAAAACAGAACGACCAAAGCCAAATACATTTATTATCAGATGTCTTCAGTGGACCACTGTTATAGAGAGAACATTTCATGTAGATACACCAGAGGAAAGAGAAGAGTGGACGGAAGCTATCCAAGCCGTAGCCGACCGATTGCAGAGGCAAGAGGAGGAGAGGATGAATTGTAGCCCAACCTCACAGATTGATAATATAGGAGAAGAAGAGATG…
ENSMUSG00000078899	Gm4631	-0.489706	predicted gene 4631 [Source:MGI Symbol;Acc:MGI:3782813]	ATGGATTTAGTCACCTATGATGACGTGCATGTGAACTTCACTCAGGATGAGTGGGCTTTGCTGGATCCTTCTCAGAAGAGTCTCTACAAGGGTGTGATGCTAGAGACCTATAAGAATCTCACAGCTATAGGTTACATTTGGGAAGAACATACGATTGAAGACCATTTTCAAACTTCTAGAAGTCATGGAAGGCATGAAAGAAGTTGTTCTGCAGAGCAACCCTCTGAGTTTATTCAATGTGGTAAAGCCTTTGCATATGAGAGTGGTAGACAAAGGCATCAAATTAAACATAATGGAGAGAAACACCATGACTGTAACCAATGTGGTAAGGACTTTAGAACATGGAATGTCCTGCAAATACATAAGCGAACACATACAGGAGAGAAACCCTATGACTGT…
ENSMUSG00000072915	Gm12258	-1.59345	predicted gene 12258 [Source:MGI Symbol;Acc:MGI:3651534]	ATGGATACATCTGAGGGGTTGGTGTCATTTGAGGATGTGTCTGTGGACTTCACCTGGGATGAGTGGCAGGACCTGGATGACAGTCAGAGGAAGCTCTACAGGGACGTGATGCTGGAGACCTACAGCAGCCTGCTGTCCTTGAATCAGTGTGATGCCAAACCTGAGTTGATCCTGAAGTTGGAGAAAGAAGCTGAGCCATGGAAGGAAGACGATGCCCCAGACCAGAGCCTCCCAGATATGCAGAATGTGGATGACCGGAATGAGGTCAGTCAAGACAGCCAAAAGATACGCAGATGCAGTCTGGTAATTGCCAAGAGCAGCGTGTCAGCTGAGAGGGCTCCAGCAGGAAAAGCATTGAGTAGCTCACACCGTGTTTTAGATCTGGCCATAAAGAACAGC…
ENSMUSG00000035491	Fthl17a	-0.0458826	ferritin, heavy polypeptide-like 17, member A [Source:MGI Symbol;Acc:MGI:1919246]	ATGGCCGCTTCTGTTCCACAGCTCGAGCAGACTTACCTGTCGGAGTCTAACGCTGCCCTCAACTCACAGATCCAGTTGCAGCTGTATGGCAGTTACATCTACCTCTCCATGGCCTCGTTCTGCAATAAAGAAGAGGTGGCCCTGGGGTCCTTCGCGCTCTTCTTCCTGCGTCAGTCTCAGAAGTGGATGGAACGCACCGAGATGCTCTTCTCCCTGCTGACCGAGCGCCAGGGCTCCCTGACCCTTGGGAGAATTGCCAATCAAGACCGCCAGGACTGGTTGGATGGCCTCATGGCGATGGAGTGCGCGTTCCATCTGGAGAAAACACTCAACCAGAGCCTTCTGCAGCTGTATGGCCTGGCTAACAGCAAAGGTGACCTCTACCTGTGCAACTTCCTG…
ENSMUSG00000032808	Cyp2c38	-0.00557507	cytochrome P450, family 2, subfamily c, polypeptide 38 [Source:MGI Symbol;Acc:MGI:1306819]	ATGGATCTTGTCACATTCCTGGTGCTCACTCTCTCCTCTCTCATTCTCCTCTCACTATGGAGACAGAGGTCTAGAAGAGGGAGGCTCCCTCCTGGCCCCACTCCTTTCCCGATTATTGGTAATTTCCTTCAGATTGATGTGAAGAACTTCAACCAATCCTTAACCAATTTCTCAAAAACCTATGGCCCCGTTTTCACTCTGTATTTGGGCTCACGGCCCATTGTTGTATTGCATGGGTATGAAGCAGTGAAGGAAGCTCTGATTGATCATGGGGAGGAGTTTTCTGGTAGAGAAAACATCCCAATGTCTGAAAAGATTAATAATGGCCTTGGCATTACTTTTAGCAATGGAAACAGTTGGAAAGAGACAAGACGTTTCACACTCATGACCCTAAGGAAT…
ENSMUSG00000078898	Zfp968	-0.73245	zinc finger protein 968 [Source:MGI Symbol;Acc:MGI:3782903]	ATGCGTGACTCTACTGGGTGTTGTGAGAGGAGGTTAGTCAAGCTCAGAACTCCAAACATGGATTTAGTCACCTATGATGACGTGCATGTGAACTTCACTCAGGAAGAGTGGGCTTTGCTGGATGCTTCTCAGAAGAGTCTCTACAAAGGTGTGATGGTAGAGACCTATAGGAATCTCACAGCTATAGGTTACAGTTGGGAAGAACATACAATTGAAGACCATTTCCAAACTTCTAGAAGTCATGGAAGGCATGAAAGACGTTCTTCTGCAGAGCAACACTCTGAGTTTATTCCATGTGGTAAAGCCTTTGCATATCAGAGTCGTAGTCAAAGGCATGTAAGAATACACAATGGAGAGAAACACTATGAGTGTAACCAATGTGGTAAAGACTTTGGAACA…
ENSMUSG00000035469	Rcbtb1	0.198853	regulator of chromosome condensation (RCC1) and BTB (POZ) domain containing protein 1 [Source:MGI Symbol;Acc:MGI:1918580]	ATGGTGGATGTAGGAAAGTGGCCAATCTTCACTCTGCTCTCACCCCAGGAAGCTGGATCTATCAGGAAAGCATGTGTCTTTGGTACCTCTGCCAATGAGGCGATCTATGTCACTGACAATGATGAGGTCTTCGTGTTTGGACTGAACTACAGTAACTGTCTAGGAACTGGAGATAACCAGAGCACTCTGGTGCCCAAGAAACTAGAAGCTTTGTGTGGAAAAAAGATCAAAAGTCTTAGTTACGGGAGTGGCCCCCATGTCCTCCTCACCACTGAAGATGGAGTCGTCTATGCCTGGGGCCATAATGGATACAGCCAACTGGGAAATGGGACCACCAACCAAGGCATTGCTCCTGTCCAAGTCTGTACTAATCTCTTGATCAAGCAGGTGATTGAAGTA…
ENSMUSG00000048495	Tyw5	0.0359989	tRNA-yW synthesizing protein 5 [Source:MGI Symbol;Acc:MGI:1915986]	ATGGCTGAGCAGCGTCTTCCGGTACCCCGGCTGCGGGGCGTCTCCCGGGAGCAGTTCATGGAGCATCTTTATCCACAGAGAAAGCCTCTTGTGTTGGAAGGACTCGACTTAGGATCTTGTACAAGCAAATGGACAGTGGATTACCTGAGTCAAGTTGGAGGAACGAAAGAAGTGAAAATTCACGTTGCTGCAGTTCCACAGATGGACTTCATTAGTAAGAATTTTGTCTATAGAACTTTACCTTTTAACAAGTTGGTCCAGAGAGCAGCCGAAGAAACACATAAAGAATTCTTCATTTCAGAGGATGAGAAATACTACTTACGGTCACTTGGAGAAGACCCAAGGAAGGATGTTGCAGACATCAGACAGCAGTTCCCATCATTAGGAGGAGATATTACA…
ENSMUSG00000022108	Itm2b	0.74945	integral membrane protein 2B [Source:MGI Symbol;Acc:MGI:1309517]	ATGGTGAAGGTGACGTTCAACTCGGCGCTGGCCCAGAAGGAGGCCAAGAAGGACGAGCCCAAGAGCAGCGAGGAGGCGCTCATCGTCCCTCCGGATGCCGTGGCGGTGGATTGCAAGGACCCGGGTGACGTGGTTCCGGTTGGACAGAGGAGAGCGTGGTGTTGGTGCATGTGTTTCGGACTGGCCTTCATGCTTGCTGGCGTCATCCTCGGAGGGGCGTACCTGTACAAGTATTTTGCTCTTCAGCCAGATGATGTGTACTACTGTGGACTAAAGTACATCAAAGATGACGTCATCCTGAACGAGCCTTCTGCGGATGCCCCAGCTGCTCGCTACCAGACAATTGAAGAGAACATTAAGATCTTTGAGGAAGACGCAGTGGAATTCATCAGTGTGCCT…
ENSMUSG00000078695	Cisd3	0.264493	CDGSH iron sulfur domain 3 [Source:MGI Symbol;Acc:MGI:101788]	ATGGGCTTCCGGCGTCTCTCCTTCCCCACTGATTTTATTTTTCTGTTTCCAAATCATATCTGCCTGCCTGCCTTGTCGAAGCCGTATCAGAGGCGGGAAATCTCTTCTTGGCTGGCCCGATGGTTCCCCAAAGACCCAGCCAAGCCAGTGGTGGCACAGAAGACACCCATCAGATTGGAGCTGGTTGCCGGGAAAACCTACAGGTGGTGTGTATGTGGCCGAAGCAAGAATCAGCCCTTCTGTGATGGCTCCCACTTCTTCCAGCGTACTGGCCTTTCTCCACTCAAGTTCAAGGCCCAAGAGACACGCACAGTGGCCCTATGTACCTGCAAGGCCACTCAGCGGCCCCCTTACTGTGACGGTACCCACAAGAGTGAGCAGGTACAGAAAGCAGAAGTA…
ENSMUSG00000060594	Layn	0.0319892	layilin [Source:MGI Symbol;Acc:MGI:2685357]	ATGCAGCCGGGAGCAGCGCTGCAGGCTATGTTGCTGGCGGTGCTGCTGGCCAAACCGAGGGATTCGAAGGGTCGCCTGCTGAGCGCCTCGGACTTGGACCCCAGAGGAGGGCAGCTGGTCTGCCGAGGAGGAACACGGAGGCCTTGCTATAAAGTCATTTATTTCCATGACGCCTTTCAAAGACTGAACTTTGAGGAAGCCAAAGAAACCTGCATGGAGGATGGGGGACAGCTCGTCAGCATTGAGACAGAGGATGAGCAGAGGTTGATAGAAAAGTTCATTGAAAACCTCCTGGCATCTGATGGTGACTTCTGGATTGGCCTCAAGAGGCTGGAGGAGAAACAGAGCAATAACACAGCCTGCCAGGACCTTTATGCTTGGACAGATGGAAGCACATCA…
ENSMUSG00000071235	Vrtn	-0.249923	vertebrae development associated [Source:MGI Symbol;Acc:MGI:3588197]	ATGACGTCTCGGGATCAGCTGGTGCAGCAGGTGCTGCGCGACCTGCAGGAGGCAGTGGAGTCCGAGGGCTTAGAGGGTCTCATCGGTGCTGCCCTGGAGGCCAAGCAGGTCCTATCTTCCTTCACCCTTCCCATCTGCCAGAAGGGCGGCCCTGGCGCTCAGGTGCTGGAGGTGGACTCAGTGGCCTTGAGTCTGTACCCGGAGGATGCTCCTCGGAACATGCTGCCCTTGGTGTGCAAGGGTGAGGGGAGCCTGTTGTTTGAAGCGACCAGCCTGTTGTTGTGGGGGCACACGGGTCTCAGCCTGGAGCTGCGAGCCCGCACTGTGGTGGAGATGCTGCTGCACAGGCACTATTATCTGCAGGGCATGATCGACTCCAAGGTGATGCTGCAGGCTGTG…
ENSMUSG00000020491	2810021J22Rik	-1.72762	RIKEN cDNA 2810021J22 gene [Source:MGI Symbol;Acc:MGI:1917194]	ATGAGCAGTATTGTGGGGTTGGTGTCATTTGAGGATGTGTCTGTGGACTTCACCTGGGATGAGTGGCAGGACCTGGATGACAGTCAGAGGAAGCTCTACAGGGACGTGATGCTGGAGACCTACAGCAGCCTGCTGTCCTTGAATCAGTGTGATGCCAAACCTGAGTTGATCCTGAAGTTGGAGCAAGGAGCTGGGCCATGGAAGGAAGACAATGCCCCAGACCAGAGCCTCCCAGCTCTGCAGCCTATGAAGAGTCTGAAGGAAGCCAGAAGGGACACTGGGAAGAAACATTTGAGCCACCTGCTAGTCACTGGCAGTGCATCAGCTGAGGAGAGGGGCAGACTTGGGGAAATACTTAGTATGAATTCAAACCATGTTTTGCACCTGGCTCTTAAGACT…
ENSMUSG00000021265	Slc25a29	0.0847646	solute carrier family 25 (mitochondrial carrier, palmitoylcarnitine transporter), member 29 [Source:MGI Symbol;Acc:MGI:2444911]	ATGGCGCTCGACTTCCTGGCTGGATGCGCCGGAGGTGTGGCAGGTGTGATCGTGGGACACCCTTTTGACATAGTCAAGGTGCGGCTGCAAGTTCAGAGCACAGAGAAGCCTCAGTACAGAGGGACGCTGCACTGCTTCCAGTCCATCATCAAGCAGGAGAGTGTGCTGGGCCTGTATAAAGGCCTGGGCTCGCCACTAATGGGACTCACCTTCATCAATGCACTGGTGTTTGGGGTGCAAGGTAACACCCTCCGGGCCCTGGGCCAAGACTCACCACTCAATCAGTTCCTGGCCGGTGCAGCAGCAGGCGCCATTCAGTGTGTCATCTGCTGCCCCATGGAACTGGCCAAGACGAGGCTGCAGCTCCAGGCCGTGGGTCCTGCCCGTACCTACAAGGGC…
ENSMUSG00000029649	Pomp	-0.114154	proteasome maturation protein [Source:MGI Symbol;Acc:MGI:1913787]	ATGAACGCCAGAGGTCTTGGGTCGGAGCTGAAGGACAGTATTCCAGTCGCGGAGCTCTCAGCCAGCGGGCCTTTCGAGAGTCACGATCTTCTCCGGAAAGGGTTTTCTTGTGTGAAAAATGAACTTTTGCCCAGTCACCCTCTCGAGTTATCAGAAAAAAACTTCCAGCTCAACCAGGACAAGATGAACTTTTCCACGCTGAGGAACATCCAGGGTCTGTTTGCTCCCCTGAAGTTACAGATGGAATTCAAGGCAGTGCAGCAGGTTCACCGTCTCCCGTTTCTCCCGAGCTCAAACCTCTCACTGGATATTTTGAGGGGCAACGATGAGACCATTGGTTTTGAGGATATTCTTAATGATCCATCACAAAGTGAACTGATGGGTGAGCCCCACGTGATG…
ENSMUSG00000060012	Kif13b	-0.159205	kinesin family member 13B [Source:MGI Symbol;Acc:MGI:1098265]	ATGGGAGACTCCAAAGTGAAAGTGGCGGTACGGGTCCGGCCAATGAACCGACGAGAAATTGACTTACATACCAAATGTGTGGTGGATGTTGAAGCGAACAAAGTTATTCTGAATCCTGTAAATACAAATCTTTCCAAAGGAGATGCCCGGGGCCAGCCAAAGATCTTTGCTTATGATCACTGTTTCTGGTCCATGGATGAATCTGTCCGAGAGAAGTATGCAGGTCAAGAAGATGTTTTCAAGTGCCTTGGGGAGAACATTCTTCAGAATGCATTTGATGGCTACAACGCCTGTATCTTTGCTTATGGGCAGACAGGGTCTGGAAAGTCTTACACCATGATGGGCACTGCTGACCAACCTGGATTAATCCCAAGGCTCTGTAGTGGACTCTTTGAACGA…
ENSMUSG00000066500	Izumo2	0.327224	IZUMO family member 2 [Source:MGI Symbol;Acc:MGI:1922760]	ATGCCTTTGGCCTTGGCCCTGGTGCTTTTGTGTGGCCTGGGCGGCCCCGGGGCATGGGGCTGCCTGCAGTGCGACCAGTCAGTGCTACTGGAGCTCAGGCAGTTGCGTGATGCCATCGTCACCAAGCGCTTCCATCTGGAAGGGCTGCAGGCGCGCGCGCAGGCCCTGCTGTTGAGCATGGAGGGGCCTTTCTTCAGGGACTATGCAATGAACGCTTTCGTGGGGAAAGTGGTCGTGGATCAACTGGAAAAAGTGGCGACATCCTTCAAGAACCAAGCCCAGTATATAAAGGCTAACTCTAAGACAGACGTTCCTCTGCTGGAAGAGCTGGTGAGCTTCAGGGAACATGCCATCAAGGAACTAAAGGGAGCATTAAGAGACTATGAAATGAAAGCCTGT…
ENSMUSG00000071234	Syndig1l	-0.195667	synapse differentiation inducing 1 like [Source:MGI Symbol;Acc:MGI:2685107]	ATGGAGAGCCTGAGTGAACTACAGAACCCACTGCTGCCTAGAAGCCCCACCCACCTCCACAGACCCTACCCCTACCCGGAGGCCCCGCCCGGCTGGTCCTGCCAGGAGCAGCTTTATTCCTTTCTCCTAGGAGGTGCTGGTCCCGCCCGTGCCCACCAGCTCCTAGACCCAGGGTCCCTGCAACTGGCCGTGGAGGCCTGGTATCGGCCTAGCTGCCTCCTGGGGAGGGACAAGGTCAAAGAGCCCAAAGCAGGCAGCTGTGAGACCAGCTTCACCGAAGCCAGGGAACCTTTAGCGGGACCTGCAGAGGAGGGCTCAGAACCTGGTCAAGCTGCGGAGGACGTAACCATCCACACTGTGTCCTACGGGGTTCAAGAGGAGTTGCAGGGCCAGGAGGAC…
ENSMUSG00000032056	Btg4	-0.295748	BTG anti-proliferation factor 4 [Source:MGI Symbol;Acc:MGI:1860140]	ATGAGAGACGAAATTGCAACAGCAGTTTTTTTTGTCACAAGATTGGTGAAAAAGCATGAGAAACTGAGTACTCAACAGATAGAAACCTTTGCACTAAAGCTGATGACCATCTTGTTTGAAAAGTACAGAGGTCACTGGCACCCTGACTGCCCTTCCAAGGGGCAGGCTTTTAGGTGTATCAGGATAAACAACAATGAGAATAAAGACCCTGTTTTAGAAAGGGCTTGTGCTGAGAGTAATGTGAATTTTTTTCATCTGGGACTTCCAAAGGAGATGACCATATGGGTCGATCCCTATGAGGTGTGCTGTAGGTATGGTGAGAAAAAGCATCCCTTTACAATTGCTTCTTTTAAAGGTAGATGGGAGAACTGGGAGTTGGCTCAGCATGTCAGCTGTGCA…
ENSMUSG00000016940	Kctd2	-0.176992	potassium channel tetramerisation domain containing 2 [Source:MGI Symbol;Acc:MGI:1917632]	ATGGCGGAGCTGCAGCTGGACCCGGCAGTGGCGGGGCTGGGAGGGGGTGGCAGCAGTGCGATGGGCGACGGCGGCGGCTCGGGCCGCGGACCCCCCAGCCCTCGCCCTGCGGGCCCGACACCCCGCGGACACGGCCGCCAGCCCGCCGCCGCCGCGCAGCCGCTGGAGCCCGGGCCCGGACCTCCGGAGCGGACGGGAGGCGGCGGGGCCGCCCGCTGGGTCCGGCTCAACGTGGGCGGTACCTACTTCGTGACCACCAGACAGACCCTAGGCCGGGAGCCCAAGTCCTTCCTCTGCCGCCTGTGCTGCCAGGAGGACCCGGAGCTGGACTCCGACAAGGACGAGACTGGAGCGTATCTGATTGACAGAGACCCTACCTACTTTGGTCCTATCCTAAAC…
ENSMUSG00000037001	Zfp39	-1.58562	zinc finger protein 39 [Source:MGI Symbol;Acc:MGI:99183]	ATGAGGAACTTGCAGCCTGACAGTGTGGAGAACTCCTTGAGTCAACTCCCCAGTCGATGTCTTGAAACTAGAAAGCGTAAGAGAAGCTACAAGAAGAGGCCAGTCACCTACAGTTACTGGAGACGGACCCAGCGGAATAGAGCAAGAAAACACAAGGCACCAGTAAAGGGGTTGGTGTCATTTGAGGATGTGTCTGTGGACTTCACCTGGGATGAGTGGCAGGACCTGGATGACAGTCAGAGGAAGCTCTACAGGGACGTGATGCTGGAGACCTACAGCAGCCTGGAGTCCTTGGGCCACTGCATTACCAAACCTGAGGTGATCTTTAAGCTGGAGCAAGGAGCTGAGCCATGGAGAGCAGAAGACGTCCCAAAGCAGAGCCGAGCAGATGTACAGAAG…
ENSMUSG00000022760	Thap7	-0.360162	THAP domain containing 7 [Source:MGI Symbol;Acc:MGI:1916259]	ATGCCGCGACACTGCTCCGCCGCCGGCTGCTGCACACGGGATACGCGCGAGACTCGCAACCGCGGCATCTCCTTCCACAGACTTCCCAAGAAAGACAACCCCAGGCGCGGCTTGTGGCTGGCCAACTGTCAGCGGCTGGACCCCAGCGGCCAGGGCCTGTGGGATCCGACCTCTGAGTACATCTACTTCTGCTCCAAACACTTCGAGGAAAACTGCTTTGAGCTGGTGGGAATCAGTGGGTATCACAGGCTGAAGGAGGGGGCAGTCCCCACCATATTTGAGTCTTTCTCCAAGTTGCGTCGAACAGCCAAGACCAAGGGGCATGGTTATCCACCTGGCCTGCCTGACGTCAGCCGGCTCCGGCGATGCAGGAAGCGCTGCTCCGAAAGACAAGGACCC…
ENSMUSG00000078812	Eif5a	0.774595	eukaryotic translation initiation factor 5A [Source:MGI Symbol;Acc:MGI:106248]	ATGGCAGATGATTTGGACTTCGAGACAGGAGATGCAGGGGCCTCAGCCACCTTCCCAATGCAGTGCTCAGCATTACGTAAGAATGGTTTTGTGGTGCTCAAAGGCCGGCCATGTAAGATCGTCGAGATGTCTACTTCGAAGACTGGCAAGCATGGCCATGCCAAGGTCCATCTGGTTGGCATTGACATTTTTACTGGGAAGAAATATGAAGATATCTGCCCGTCAACTCATAATATGGATGTCCCCAACATCAAACGGAATGACTTCCAGCTGATTGGCATCCAGGATGGGTACCTATCCCTGCTCCAGGACAGTGGGGAGGTACGAGAGGACCTTCGTCTGCCTGAAGGAGACCTTGGCAAGGAGATTGAGCAGAAGTATGACTGTGGAGAAGAGATC…
ENSMUSG00000058600	Rpl30	0.529645	ribosomal protein L30 [Source:MGI Symbol;Acc:MGI:98037]	ATGGTGGCCGCAAAGAAGACGAAAAAGTCTCTGGAGTCGATCAACTCTAGGCTCCAACTTGTTATGAAAAGTGGGAAGTACGTGCTGGGCTACAAGCAGACTCTGAAGATGATCAGACAAGGCAAAGCGAAGTTGGTTATCCTTGCCAACAACTGTCCAGCTTTGAGGAAATCTGAAATAGAGTACTATGCCATGTTGGCTAAAACTGGGGTCCATCACTACAGTGGCAATAATATTGAACTGGGCACAGCGTGTGGAAAATACTACAGAGTATGCACACTGGCTATCATTGACCCAGGTGATTCTGATATTATTAGAAGCATGCCAGAACAGACTGGTGAGAAGTAA
ENSMUSG00000025003	Cyp2c39	-0.00689602	cytochrome P450, family 2, subfamily c, polypeptide 39 [Source:MGI Symbol;Acc:MGI:1306818]	ATGGACCTTGTCACATTCCTAGTGCTCACTCTCTCTTCTCTCATTCTCCTCTCACTATGGAGACAGAGCTGTGGCAGAGGGAGCCTCCCTCCTGGCCCCACTCCTTTCCCGATTATTGGTAATTTCCTTCAGATAGATATAAAAAACGTCAGCCAATCCTTAACCAATTTCTCAAAAGCCTATGGCCCTGTGTTCACTCTGTATTTGGGCTCACGGCCCACTGTTGTATTACATGGGTATGAAGCAGTGAAGGAAGCTCTGATTGATCATGGGGAGGAGTTTTCTGATAGAGGAAGCATTCCAATGGTAGAAAAGATTAATAACGGCCTTGGCATTGTTTTTAGCAATGGAAACAGATGGAAAGAGATTAGGCGCTTCACACTCACGACCCTGCGAAAT…
ENSMUSG00000064057	Scgb3a1	0.432873	secretoglobin, family 3A, member 1 [Source:MGI Symbol;Acc:MGI:1915912]	ATGAAGCTTACCACCACCTTTCTAGTGCTCTGTGTGGCTCTGCTCAGTGACTCTGGTGTTGCTTTCTTCATGGACTCATTGGCCAAGCCTGCGGTAGAACCCGTGGCCGCCCTTGCTCCAGCTGCAGAGGCTGTGGCAGGGGCTGTGCCTAGCCTACCATTAAGCCACTTGGCCATCCTGAGGTTCATCCTGGCCAGCATGGGCATCCCATTGGATCCTCTCATAGAGGGATCCAGGAAGTGTGTCACCGAGCTGGGCCCTGAGGCTGTAGGAGCTGTGAAGTCACTGCTGGGGGTCCTGACAATGTTCGGTTGA
ENSMUSG00000090675	Olfr111	0.0411498	olfactory receptor 111 [Source:MGI Symbol;Acc:MGI:2177494]	ATGGAAGGAAAGAATCAAACAGCTCCATCTGAATTCATCATCTTGGGGTTCGACCACCTGAATGAATTGCAGTATTTACTCTTCACCATCTTCTTTCTGACCTACATATGCACTTTAGGAGGCAATGTTTTTATCATTGTGGTGACCATAGCTGATTCCCACCTACACACACCCATGTATTATTTCCTAGGAAATCTTGCCCTTATTGACATCTGCTACACTACTACTAATGTCCCCCAGATGATGGTGCATCTTCTGTCAGAGAAGAAAATCATTTCCTATGGAGGCTGTGTGACCCAGCTCTTTGCATTCATTTTCTTTGTTGGCTCAGAGTGTCTCCTCCTGGCAGCAATGGCATATGATCGATATATTGCTATCTGTAAGCCGTTAAGGTACTCA…
ENSMUSG00000044597	Mycs	-0.338116	myc-like oncogene, s-myc protein [Source:MGI Symbol;Acc:MGI:1332242]	ATGCTCAGCTGCACTACATCCACCATGCCCGGAATGATCTGCAAGAACTCAGACCTGGAGTTTGACTTGCTGAAACCCTGCTTCTACCCGGAAGAAGATGACATCTACTTTGGTGGTCACAACTCGACGCCTCCAGGGGAGGACATCTGGAAGAAGTTTGAACTGTTGCCCACCCCGCGATTGTCACCTGACAGTGCCTTGGCAGAGCACAGCCTGGAGCCGGTGAACTGGGCCACGGAGATGCTGCTGCCTGAGGCCGACCTATGGAGTAACCCGGGCGAGGAGGAGGTTTTCGGCCAGGGAGGACTCCGCGGCTGCACCAGCAACCCGATCATCCTTCAGGACTGCATGTGGAGCGGCTTCTCCAACCCGGGGAAGCCAGAAAGTGTGGTGAGCGAG…
ENSMUSG00000021807	Rtraf	0.677212	RNA transcription, translation and transport factor [Source:MGI Symbol;Acc:MGI:1915295]	ATGTTCCGACGCAAGCTCACGGCCCTGGATTACCACAACCCCTCAGGCTTCAACTGCAAAGATGAAACAGAATTTAGAAACTTTATCGTTTGGCTTGAAGACCAGAAAATCAGACACTACAAGATTGAAGACAGAGGTAACTTGAGAAACATCCACAGCAGTGACTGGCCCAAGTTCTTTGAAAAGTATCTCAAAGATGTTAACTGTCCTTTCAAGATTCAGGATCGGCAAGAAGCGATTGACTGGCTTCTTGGTTTAGCTGTTAGACTTGAATATGGAGATAACGCTGAAAAGTACAAGGACTTAGTACCTGATAACAGGAAAAATACTGACAACGCAGCTAAAAATGCAGAGCCACTGATCAACTTGGATGTAAATAATCCTGATTTTAAGGCGGGT…
ENSMUSG00000029650	Slc46a3	-0.0574492	solute carrier family 46, member 3 [Source:MGI Symbol;Acc:MGI:1918956]	ATGAAGATTTCATTCATAGAGCCCGCCATTCTCCTGAACGCGTTTGCTATGACTCTGACCATCCCGCTGACAGCGCAGTACGTGTACCGGAGGATCTGGGAGGAAACCGGTAACTACACCTTTGCTTCCAATAGCAATGGCTCTGAGTGTGACCAAAACAAAAGCAGCTCCATCTTTGCATTCCGGGAGGAAGTTCAGAAAAAGGCATCTCTCTTCAACCTGCAGGTGGAAATGAGTGCCTTAATTCCTGGTCTGGTGTCTACCTTCATGCTTTTAGCGAGCAGCGACAACCACGGACGGAAACTTCCCATGGTCCTGTCATCTCTTGGCTCTCTGGGTACCAACACTTGGCTGTGCATGATGTCCTACTTTGACCTTCCTCTCCAGCTTCTGATAGCA…
ENSMUSG00000033430	Terf2ip	-0.0699875	telomeric repeat binding factor 2, interacting protein [Source:MGI Symbol;Acc:MGI:1929871]	ATGGCGGAGGCGATGGATCTGGGTAAAGACCCCAATGGGCCCACTCACTCCTCCACTCTGTTCGTGAGAGAAGACGGCAGCGCCATGTCGTTTTACGTGCGGCCCAGCTCGGCCAAGCGCCGGCTGTCGACGCTCATCCTGCACGGCGGCGGCACCGTGTGTCGGGTGCAGGAACCCGGAGCCGTGCTTCTCGCCCAGCCCGGGGAGGCGCTGGCCGAGGCTTCGGGCGACTTCATCTCCACGCAGTACATCCTAGACTGCGTGGATCGCAACGAGAAGCTGGACCTGGAGGCCTATCGGCTGGGCCTGACGGAGCAGGCGTCCGATCCGAAGCCCGGGGCTTCCACCGAGGGCTCCACGGAACCGGAGCCGCAGCCCCTGACCGGGCGCATCGCCTAC…
ENSMUSG00000037034	Pax1	-0.209532	paired box 1 [Source:MGI Symbol;Acc:MGI:97485]	ATGAAGTTCACCTTGGGCCTGGGGTCGCGGGCCTGGAGAGTGTCCTGGGAGCGGGCGGCGGCGGCTGCGGCAGGCCCTGGGGCGGGCGGCGCGCTGGGCAGCGGCTCACTGCGCGTCTCCAGCCGCCGCGGCCCACGGCTCGCGCGCGCCCTCCCTCTATGCCTCTCCGGCGGTGGCGGCGCCCGAGCTCTCCCGGACTGCGCCGGGCCCAGCCCCCGCCGCTCCGGCGCCAGGCAGCTGGCCGGCCCGCGCGCGATGGAGCAGACGTACGGCGAAGTGAACCAACTTGGTGGCGTGTTCGTCAACGGCCGTCCCCTGCCCAATGCCATCCGCCTACGAATCGTGGAGCTAGCACAGCTGGGTATCCGACCCTGTGACATCAGTAGGCAACTGCGGGTC…
ENSMUSG00000060510	Zfp266	-0.821158	zinc finger protein 266 [Source:MGI Symbol;Acc:MGI:1924769]	ATGGCAGCCATTGATTTGTCCCATGGCCTTCTTTCTAGAGAGCCTATCTACGTCTACGAAGCAAACATAGAGGTAGACGGGACGGTGACTGACAACCAGGCAAATTGTTACCAGGATTCAGTGACCTTCGATGATGTGGCTGTGGAGTTCACCCCGGATGAGTGGACTTTACTGGACCTGACTCAGAAGAATCTATACCGAGAGGTCATGCTGGAGAACTACGAGAACTTGACTTCAGTAGGATGTCAGTTATTCATTCCTAGTCTGACCCCCTGGTTAAAACAAGAAGAGTCCGAGGTGGCGGAAAGTGCTGTTCCTCAACAATTGGAACTACAACCTACAATTGACGATTCAGAGCTTGAGAATTATTTTAGGATGCAAAGTTCCAGTGCAACAGAA…
ENSMUSG00000032057	4833427G06Rik	0.0319485	RIKEN cDNA 4833427G06 gene [Source:MGI Symbol;Acc:MGI:1921013]	ATGGAAACGGGGCCCAGAGGCTGTCCTAGCGGCAGGAAGGAATCCCAGGAAATCTGCTCCCCTGGATTACTGGTGTTCACCGGCTGCTCTGAGCAGGATGCCAATTTGGCTAAGCAGTTTTGGCTCGGGGCGTCCATGTACCCCACTACCGAATCTCAGCTCGTGCTGACCCGAGGCAGCAGTCAGAGGCTACCGGTGGCGCGGAACTCTAAAGTCGTTCTGAGAGAGAAAAGTTCTGTCCAGCCCTTTCCCTTTGATCAGGACAAGGATGCAATTATCTTTGCTAAAGCCCAAAGGATTCAGGAATCTGAAGAGAGAGCAAAGTATCTCCAAAAGGCCAAAACGCGAGATGAGATTCTCCAACTTTTAAGGAAACAAAGAGAAGAAAGGATCTCGAAA…
ENSMUSG00000053907	Mat2a	0.290926	methionine adenosyltransferase II, alpha [Source:MGI Symbol;Acc:MGI:2443731]	ATGAACGGGCAGCTCAACGGCTTCCACGAGGCGTTCATTGAGGAGGGGACGTTCCTCTTCACTTCCGAGTCTGTAGGGGAAGGTCACCCAGATAAGATTTGTGACCAAATCAGTGATGCTGTCCTTGATGCACACCTTCAACAAGACCCTGATGCTAAAGTGGCTTGTGAAACTGTTGCTAAAACTGGAATGATTCTTCTTGCTGGGGAAATTACATCCAGAGCTGCCATTGATTACCAGAAAGTGGTTCGTGAAGCCATAAAGCACATTGGATATGATGACTCTTCCAAAGGGTTTGACTACAAGACTTGTAATGTGTTGGTTGCCTTGGAACAACAGTCACCAGATATTGCCCAAGGTGTTCATCTTGACCGGAATGAGGAAGATATTGGTGCAGGA…
ENSMUSG00000061887	Ssbp3	-0.198805	single-stranded DNA binding protein 3 [Source:MGI Symbol;Acc:MGI:1919725]	ATGTTTGCCAAAGGCAAAGGCTCGGCGGTGCCCTCGGACGGGCAGGCTCGGGAAAAGTTAGCTTTATACGTCTACGAATATTTACTGCACGTAGGAGCACAGAAATCTGCACAGACCTTCTTATCAGAGATTCGATGGGAAAAAAACATCACACTGGGTGAACCGCCTGGGTTCCTGCACTCGTGGTGGTGTGTATTTTGGGACCTTTACTGTGCAGCTCCTGAAAGGAGAGACACTTGTGAACATTCAAGTGAAGCAAAAGCCTTTCATGATTATAGTGCAGCAGCTGCCCCAAGCCCTGTGCTTGGCAACATTCCCCCCAATGATGGGATGCCCGGAGGCCCCATCCCGCCAGGTTTCTTTCAGGGTCCTCCGGGGTCACAGCCCTCGCCGCACGCA…
ENSMUSG00000008658	Rbfox1	0.0619337	RNA binding protein, fox-1 homolog (C. elegans) 1 [Source:MGI Symbol;Acc:MGI:1926224]	ATGTTGGCGTCGCAAGGAGTCCTTCTGCATTCTTATGGCGTGCCCATGATTGTGCCTGCTGCCCCCTACTTCCCGGGACTGATGCAGGGTAATCAGGAAGCAGCCGCCGCCCCTGACACAATGGCTCAGCCTTATGCCTCAGCGCAGTTCGCACCACCCCAGAATGGCATCCCTGCAGAATACACGGCCCCTCATCCTCATCCCGCGCCAGAGTACACCGGCCAGACCACTGTCCCTGACCACACATTAAACCTGTATCCTCCTACACAGACGCACTCGGAGCAGAGTGCTGACACCAGTGCGCAGACCGTCTCCGGCACCGCCACACAGACAGATGATGCAGCCCCGACCGACGGCCAGCCCCAGACACAACCTTCTGAAAACACAGAAAGCAAGTCC…
ENSMUSG00000036251	Trpm8	0.229836	transient receptor potential cation channel, subfamily M, member 8 [Source:MGI Symbol;Acc:MGI:2181435]	ATGTCCTTCGAGGGAGCCAGGCTCAGCATGAGGAGCCGCAGAAATGGTACTATGGGCAGCACCCGGACCCTGTACTCCAGTGTATCTCGGAGCACAGACGTGTCCTACAGTGACAGTGATTTGGTGAATTTTATTCAGGCAAATTTTAAAAAACGAGAATGTGTCTTCTTTACCAGAGACTCCAAGGCCATGGAGAACATATGCAAGTGTGGTTATGCCCAGAGCCAGCACATCGAAGGCACCCAGATCAACCAAAATGAGAAGTGGAACTACAAAAAACATACCAAGGAGTTTCCAACAGACGCCTTCGGGGACATTCAGTTTGAGACTCTGGGGAAGAAAGGCAAGTACTTACGCTTGTCCTGTGACACCGACTCTGAAACTCTCTACGAACTGCTG…
ENSMUSG00000047832	Cdca4	-0.100416	cell division cycle associated 4 [Source:MGI Symbol;Acc:MGI:1919213]	ATGTTTGCTAGAGGGCTGAAGAGGAAATATGGTGACCAGGAAGAAGGAGTAGAGGGTTTTGGCACTGTCCCTTCCTATAGCCTGCAGCGACAGTCACTCCTGGACATGTCCCTTGTCAAGCTCCAGCTCTGTCACATGCTAGTGGAGCCCAATCTCTGCCGCTCGGTCCTCATCGCCAACACAGTCCGGCAGATCCAGGAGGAAATGAGCCAGGATGGTGTGTGGCATGGGATGGCACCCCAGAATGTAGATCGGGCACCAGTTGAACGCCTGGTGTCCACAGAGATCCTGTGTCGTACAGTGAGGGGAGCTGAGGAAGAGCACCCTGCTCCTGAACTGGAAGATGCTCCCTTGCAAAACTCGGTTTCCGAGCTCCCCATCGTTGGCTCAGCACCAGGG…
ENSMUSG00000032194	Kank2	-0.306416	KN motif and ankyrin repeat domains 2 [Source:MGI Symbol;Acc:MGI:2384568]	ATGGCCCAGGTCCTGCATGTGCCCGCCCCATTCCCAGGAACCCCTGGTCAGGCCTCCCCAGCGGCCTTCCCCAGCAAGGAGCCAGACCCACCGTACTCAGTGGAAACGCCCTATGGCTACCGCCTGGACCTGGATTTTCTTAAGTACGTGGATGACATTGAGAAGGGCCACACACTGCGCAGGGTGGCGGTACAGCGCCGGCCGCGCCTGGGTTCCCTGCCACGGGGCCCGGGCTCCTGGTGGACGTCCACAGAGTCTCTGTGCTCTGATGCCAGTGGGGACAGCCGGCACTCGGCCTACTCCTACTGTGGCCGCGGCTTCTACCCACAGTACGGAGCCTTGGAGACCCGAATCGGCTCCAACCCTCGTGTGGAGCGCACGCTGCTGGATGCGCGGCGC…
ENSMUSG00000026627	Pacc1	-0.0460242	proton activated chloride channel 1 [Source:MGI Symbol;Acc:MGI:1914200]	ATGATCCGACAAGAACTCTCCACGTCCTACCAGGAGCTCAGCGAGGAGTTGGAGCAGGTGGTTGAGAACTCGGAGCAGGCAGACGAACGAGACAAGGAGCTGGTCCAAGTACAAGGTCCAGGTGTCGTGCCAGGCGTGGACAACGAGTCCGCCTCCAGCAGCATCCGCTTCAGCAAGGCTTGCCTGAAGAATGTCTTCTCGGTCCTGCTCATCCTCATCTACCTGCTGCTCATGGCGGTGGCCGTCTTCCTGGTCTACCAGACCATCACGGACTTCCGGGAAAAGCTCAAGCACCCTGTCATGTCCGTGTCTTACAAGGAGGTGGATCGCTACGACGCTCCAGGGATTGCCTTTTACCCTGGTCAGGCTCAGCTGCTCAGCTGTAAGCACCACTATGAG…
ENSMUSG00000037206	Islr	-0.21264	immunoglobulin superfamily containing leucine-rich repeat [Source:MGI Symbol;Acc:MGI:1349645]	ATGCGGGCACTGTGCCTGCTTTGTTGGGCTGTTCTCCTGAACCTGGTGCGAGCTTGTCCAGAGCCCTGTGACTGTGGGGAGAAGTATGGCTTCCAGATTGCAGACTGTGCCTATCGTGACCTAGAGGGTGTGCCACCGGGCTTCCCGGCCAATGTGACCACACTGAGCCTGTCAGCCAACAGGCTGCCAGGCCTGCCGGAGGGAGCCTTCAGGGAAGTGCCCCTATTGCAGTCGCTGTGGCTGGCACACAATGAGATCCGCTCGGTGGCTATTGGTGCTCTGGCCCCTCTGAGCCATCTCAAGAGTCTGGACCTCAGCCACAACCTCCTCTCTGAGTTTGCCTGGAGCGACCTGCACAACCTCAGCGCTCTGCAGCTGCTCAAGATGGACAGCAACGAG…
ENSMUSG00000053441	Adamts19	-0.459052	a disintegrin-like and metallopeptidase (reprolysin type) with thrombospondin type 1 motif, 19 [Source:MGI Symbol;Acc:MGI:2442875]	ATGGGCCCGGAGATGCGCCTGACTCGCATCTGCTGCTGCTGCTGCCTCCTCTACCAGCTAGGCTTCCTGTCGCATGGGACCACCTCAGGGTTGCAGCTCACCCCGGATCTCGAGGAATGGGAAGTCGTGTTTCCTGCACTCTGGCGCCGGGAGTCGCTGAACGCCACGGGCCTCAGCGGGGGCAGCTCAGACCCGGGATCCGGGCGCAGCTCTGGGGGCGGCGGCCGGGGGCAGGCTTCGGGCAGCTCGCGGGAGGTGCGCTCGGTGGCCCGAGCACCGCAGGAAGAAGCCACCAGAGGCCAATCTGAGCCCTGGTTCGGGTCTCCCCTGGAGCCAGGTGCTGAGGACGAGGAGGAACTCGAATCTCAGGAGCTGCCTCGGGGATCCAGCGGAGATACT…
ENSMUSG00000031808	Slc27a1	0.228734	solute carrier family 27 (fatty acid transporter), member 1 [Source:MGI Symbol;Acc:MGI:1347098]	ATGCGGGCTCCTGGAGCAGGAACAGCCTCTGTGGCCTCACTGGCGCTGCTTTGGTTTCTGGGACTTCCGTGGACCTGGAGCGCGGCGGCGGCGTTCTGTGTGTACGTGGGTGGCGGCGGCTGGCGCTTTCTGCGTATCGTCTGCAAGACGGCGAGGCGAGACCTCTTTGGCCTCTCTGTTCTGATTCGTGTTCGGCTAGAGCTGCGACGACACCGGCGAGCAGGAGACACGATCCCGTGCATCTTCCAGGCTGTGGCCCGGCGACAACCAGAGCGCCTGGCACTGGTGGACGCCAGTAGTGGTATATGCTGGACCTTCGCACAGCTGGACACCTACTCCAATGCTGTAGCCAACCTGTTCCGCCAGCTGGGCTTTGCACCAGGCGATGTGGTGGCTGTG…
ENSMUSG00000007989	Fzd3	-0.638983	frizzled class receptor 3 [Source:MGI Symbol;Acc:MGI:108476]	ATGGCTGTGAGCTGGATTGTCTTTGATCTTTGGCTCTTGACTGTGTTTCTGGGGCAGATAGGTGGGCACAGTTTGTTTTCTTGTGAACCTATAACCTTGAGGATGTGCCAAGATTTGCCTTACAATACTACCTTCATGCCTAATCTTCTGAACCATTATGACCAACAGACTGCAGCTTTAGCAATGGAGCCCTTCCACCCTATGGTGAACCTGGATTGTTCTCGGGATTTTCGGCCATTTCTTTGTGCACTCTATGCCCCTATTTGTATGGAATATGGACGTGTCACACTTCCCTGCCGTAGGCTGTGTCAGCGTGCCTATAGCGAGTGTTCAAAACTCATGGAGATGTTTGGTGTCCCGTGGCCTGAAGATATGGAGTGCAGTAGGTTTCCAGATTGT…
ENSMUSG00000040843	Tiprl	0.128376	TIP41, TOR signalling pathway regulator-like (S. cerevisiae) [Source:MGI Symbol;Acc:MGI:1915087]	ATGATGATCCACGGCTTTCAGAGCAGCCACCAGGACTTCTCCTTCGGGCCTTGGAAGCTGACGGCGTCCAAGACCCACATCATGAAGTCTGCGGATGTGGAAAAGTTAGCTGACGAGCTGCACATGCCATCCCTCCCTGAAATGATGTTTGGAGACAACGTTCTAAGGATCCAGCATGGCTCTGGCTTTGGAATAGAGTTCAATGCTACGGACGCACTGAGATGTGTGAACAACTATCAGGGCATGCTCAAAGTAGCTTGTGCTGAAGAGTGGCAGGAAAGTAGGACGGAGGGCGAACACTCCAAAGAAGTTATTAAACCATATGACTGGACCTATACAACAGATTATAAAGGAACGCTGCTTGGAGAATCTCTTAAGTTAAAGGTTGTACCTACAACA…
ENSMUSG00000051243	Islr2	-0.185726	immunoglobulin superfamily containing leucine-rich repeat 2 [Source:MGI Symbol;Acc:MGI:2444277]	ATGCACTCCCCCTTTCTCCCCACCGCCACAGCAACAGATGCCAGAAGCTCCCTTAGACTGTCACCTGAGTCTGGAGACCGGCTCGCAGCCCCACAGCATCACACTGCAAGTCAGAGAGCAGCAGGAGTCACGATGGGGCCCTTTGGAGCCCTGTGTTTGGCCTGGGCTTTGCTAGGAGTGGTCAGAGCGTGTCCCGAGCCTTGCGCCTGTGTTGACAAGTACGCCCACCAGTTTGCAGACTGTGCCTACAAGGAGCTGCGCGAGGTCCCAGAAGGACTGCCAGCCAACGTGACCACGCTTAGTCTGTCTGCCAACAAGATTACGGTACTAAGGCGGGGGGCCTTCGTCAACGTCACGCAGGTCACTTCGCTGTGGCTGGCTCACAGTGAGGTACGCACG…
ENSMUSG00000038168	P3h2	-0.0578048	prolyl 3-hydroxylase 2 [Source:MGI Symbol;Acc:MGI:2146663]	ATGCGGGAGAGCACGTGGGTGTCGCTGCTGTTGCTGCTACTGCTGCCCACACCGCAGCGGGGCGGCCCCCAGGACGGTCGCCGGTCCCCGGAGCCAGAGCCCGAGCGCGGCCCGCTGCAGCCCTTCGACCTGCTCTACGCCAGCGGCGTGGCTGCCTACTACAGCGGCGACTATGAGCGAGCGGTGCGGGACCTGGAAGCCGCCCTGAGCAGTCACCGGCGCCTACGGGACATCCGCACGCGCTGCGCCCGCCACTGCGCGGCGCGCCGTCCGCTCGCGCCCCCCGGCGCCGGCCCCGGAGCCGAGCTGCCCTTCTTCCGCGCGGTGCTGGAGCGGGCGCGCTGCTCCCGCAGCTGCCAGAGCCAGCGCCTGGGCGGCCCCGCGTCCCGCCACCGCGTC…
ENSMUSG00000074129	Rpl13a	0.449364	ribosomal protein L13A [Source:MGI Symbol;Acc:MGI:1351455]	ATGGCGGAGGGGCAGGTTCTGGTATTGGATGGCCGAGGCCATCTTCTTGGCCGCCTGGCGGCCATTGTGGCCAAGCAGGTACTTCTGGGCCGGAAGGTGGTGGTCGTACGCTGTGAAGGCATCAACATTTCTGGAAACTTCTACAGAAACAAGTTAAAGTATCTGGCCTTTCTCCGGAAGCGGATGAATACCAACCCCTCCCGAGGCCCCTACCACTTCCGAGCCCCCAGCCGCATTTTCTGGCGCACTGTGCGAGGCATGCTGCCCCACAAGACCAAGAGAGGCCAGGCTGCCCTGGAGCGCCTCAAGGTGTTGGATGGGATCCCTCCACCCTATGACAAGAAAAAGCGGATGGTGGTCCCTGCTGCTCTCAAGGTTGTTCGGCTGAAGCCTACCAGA…
ENSMUSG00000032243	Itga11	-0.101779	integrin alpha 11 [Source:MGI Symbol;Acc:MGI:2442114]	ATGGACTTTCCCAGGGGCCTCCTGGTGGCCTGGACCCTCAGCCTTTGGCCAGGATTCACGGACACCTTCAATATGGATACCAGAAATCCCCGGGTCATTGCTGGTCCCAGTGCTGCCTTCTTTGGCTACACAGTACAGCAGCATGATATCAGTGGCAAGAAGTGGTTGGTTGTGGGTGCCCCAATGGAAACCAATGGCCATCAGAAGACAGGAGACGTATACAAATGTCCGGTAACCCAGGGCAACTGCACCAAGCTCAACCTGGGCAGGGTCACTCTGTCCAATGTGTCTGAGAGGAAGGACAACATGCGCCTCGGCCTGAGCCTTGCCACCAACCCCAAGGACAACAGCTTCCTGGCCTGCAGCCCTCTCTGGTCGCACGAGTGTGGAAGCTCCTAC…
ENSMUSG00000095814	Btbd35f7	-0.375068	BTB domain containing 35, family member 7 [Source:MGI Symbol;Acc:MGI:3709265]	ATGGGGCTTTTAGTCAGCAGGGTCTTGAGTTGCAGGGATTCCAGTCTGTTAGAGCCACAGCCAGAAGCCATAGCCGGTGCCAGCTACATTCCTGGCAGTCGCAAGCGAAAAAGAAACAGTTTGGAGGAGTTGGCAACAAGTTCTAATGTTCATGGACCTCAAAACCAGGGAATGTATCCACATCAAGTTCTCAACTACATCTACTGGAAAAGGGTTAAGATCTCATCTAATGATGCTTATCAAAACTTATTTTTGGACGGGCATGATAGCGACATTAAAATCCGTGCTCTGGGAAGAACATGGTGTTTACACAAAGTATTTTTATGTCAGTCAGGCTACTTTGCTAACATTCTCAAAGGTACTTGGAGAGAATCACACCATGGTGTTATAAATCTGATC…
ENSMUSG00000026626	Ppp2r5a	-0.195659	protein phosphatase 2, regulatory subunit B', alpha [Source:MGI Symbol;Acc:MGI:2388479]	ATGTCGTCGCCGTCGCCGCCCGCACCAGTTGCCTGCGCCGCCATCTCGGCCTCGGAGAAAGTGGACGGCTTCACCCGGAAATCGGTGCGCAAGGCGCAGAGGCAGAAGCGCTCTCAGGGCTCGTCGCAGTTCCGCAGCCAGGGCAGCCAGGCGGAGCTGCACCCCCTGCCCCAGCTCAAAGATGCCACTTCAAATGAACAGCAAGAGCTTTTCTGCCAGAAGCTACAACAGTGCTGTGTACTGTTTGATTTCATGGACTCTGTCTCAGACTTGAAGAGCAAAGAAATTAAAAGAGCGACGCTGAATGAACTGGTTGAGTATGTTTCAACTAATCGTGGTGTAATTGTTGAATCAGCGTATTCTGATATAGTAAAAATGATCAGTGCTAACATCTTCCGG…
ENSMUSG00000090841	Myl6	0.769604	myosin, light polypeptide 6, alkali, smooth muscle and non-muscle [Source:MGI Symbol;Acc:MGI:109318]	ATGTGTGACTTCACCGAGGACCAGACCGCAGAATTCAAGGAGGCTTTCCAGCTGTTTGACCGAACAGGTGATGGCAAGATCCTGTACAGCCAGTGTGGGGATGTGATGCGGGCCCTGGGCCAGAACCCTACCAACGCCGAGGTGCTCAAGGTCCTAGGGAACCCCAAGAGTGATGAGATGAATGTGAAGGTGCTGGACTTTGAGCACTTCCTGCCCATGCTGCAGACCGTGGCCAAGAACAAGGACCAGGGAACCTACGAGGATTATGTTGAAGGCCTTCGTGTGTTTGACAAGGAAGGAAATGGCACCGTCATGGGTGCTGAAATCCGTCATGTCCTAGTCACACTGGGCGAGAAGATGACAGAGGAAGAAGTAGAGATGCTAGTGGCGGGGCATGAG…
ENSMUSG00000022216	Psme1	0.617017	proteasome (prosome, macropain) activator subunit 1 (PA28 alpha) [Source:MGI Symbol;Acc:MGI:1096367]	ATGGCCACACTGAGGGTCCATCCCGAAGCCCAAGCCAAGGTGGATGTGTTCCGTGAAGACCTGTGTAGCAAGACAGAGAACCTGCTTGGGAGCTATTTTCCCAAGAAAATCTCAGAGTTGGATGCGTTCTTAAAGGAGCCAGCTCTCAATGAAGCCAACCTGAGCAATCTGAAGGCTCCATTGGACATCCCAGTACCCGATCCAGTCAAAGAGAAAGAGAAGGAGGAGCGGAAGAAGCAACAGGAGAAGGAAGAGAAGGAAGAGAAGAAGAAAGGGGACGAAGACGACAAAGGTCCCCCCTGTGGCCCAGTGAACTGCAATGAGAAGATTGTGGTCCTCCTGCAACGCCTAAAACCTGAGATCAAGGATGTCACTGAGCAACTCAATCTGGTCACTACC…
ENSMUSG00000026020	Nop58	0.29864	NOP58 ribonucleoprotein [Source:MGI Symbol;Acc:MGI:1933184]	ATGTTGGTCCTGTTTGAAACGTCCGTTGGCTACGCCATCTTTAAGGTTCTGAATGAGAAGAAACTTCAAGAGGTTGATAGTTTGTGGAAAGAATTTGAAACTCCAGAGAAAGCAAATAAAATAGTAAAGCTAAAACATTTTGAGAAATTTCAGGATACAGCAGAAGCATTAGCAGCATTCACAGCTCTGATGGAAGGCAAAATCAATAAACAGCTGAAGAAAGTTTTGAAGAAAATAGTAAAAGAAGCCCATGAACCTCTGGCTGTCGCTGATGCTAAACTAGGAGGGGTAATAAAGGAAAAATTGAATCTCAGCTGTATCCATAGTCCTGTTGTTAATGAACTTATGAGAGGAATCCGATCACAAATGGATGGCTTGATTCCTGGGGTAGAACCACGT…
ENSMUSG00000040616	Tmem51	0.00859212	transmembrane protein 51 [Source:MGI Symbol;Acc:MGI:2384874]	ATGATGGCCCAATCCAAAGCCAACGGCTCACACTACGCACTGACGGCCATCGGCCTGGGGATGCTGGTCCTCGGGGTCATCATGGCCATGTGGAACCTGGTTCCTGGTTTCAGCCCTGCGGATAAGCCAACGTCTCAGGGCAACAAGACAGAGGGAGGTGGTGGCATCCTCAAGAGCAAGACGTTTTCAGTGGCGTACGTGCTGGTCGGGGCTGGCATGATGCTGCTGCTGCTAGCCATCTGCCTGAGCATCCGGGACAAAAGGAGGATGCGGCAGAGTGAGGAGCTGGCTCGAATTCAGCAGCAGGCAGGAACCGTGCCCCACTCCCAAGAAGAAGACAGCCAGGAGGAAGAGGAGGATGTCTCCTCACGGTACTACGTACCGAGCTACGAGGAAGTG…
ENSMUSG00000023034	Nr4a1	-0.388899	nuclear receptor subfamily 4, group A, member 1 [Source:MGI Symbol;Acc:MGI:1352454]	ATGCCCTGTATTCAAGCTCAATATGGAACACCAGCAACGAGCCCAGGACCGCGTGACCACCTGACCGGTGATCCCCTGGCCCTTGAGTTCGGCAAGCCTACCATGGACCTGGCCAGCCCCGAGACAGCACCTGCCGCACCTGCTACACTGCCCAGCTTCAGCACCTTCATGGACGGGTACACCGGAGAGTTTGACACCTTCCTCTACCAGCTGCCGGGGACGACCCAGCCGTGCTCCTCAGCTTGTTCCTCTGCCTCCTCCACGTCTTCTTCCTCATCCTCGGCCACCTCCCCCGCTTCGGCGTCCTTCAAGTTTGAGGACTTCCAGGTGTACGGCTGCTACCCGGGCACCCTGAGCGGCCCATTAGATGAGACCCTATCCTCCAGCGGCTCTGAGTAC…
ENSMUSG00000026421	Csrp1	0.572033	cysteine and glycine-rich protein 1 [Source:MGI Symbol;Acc:MGI:88549]	ATGCCAAACTGGGGAGGAGGCAAGAAATGTGGGGTATGCCAGAAGACGGTCTACTTTGCTGAGGAGGTCCAGTGCGAGGGCAACAGCTTCCATAAATCCTGCTTCCTGTGTATGGTCTGCAAGAAGAATCTGGACAGCACCACCGTGGCAGTGCATGGAGAAGAGATCTATTGCAAGTCATGTTACGGCAAGAAGTATGGGCCAAAAGGCTACGGCTACGGGCAGGGCGCAGGCACGCTGAGCACAGACAAGGGGGAGTCTCTGGGCATCAAGCATGAGGAAGCCCCTGGACACAGGCCCACCACCAACCCCAATGCATCCAAGTTTGCCCAGAAGATTGGCGGCTCTGAGCGCTGTCCCCGCTGTAGCCAGGCGGTCTATGCTGCGGAGAAGGTGATC…
ENSMUSG00000025971	Maip1	-0.213037	matrix AAA peptidase interacting protein 1 [Source:MGI Symbol;Acc:MGI:1915365]	ATGGCGCTGGCCGCCCGTCTCCTACCTCTGCCCCTGCTTTCCCGGCCGCTGCCCGGCCCGGTCACCCGACTCCGGACTCTCGGTAGCACCGAGGTGAGGCTGACGCTGACTGAAATTTGCTGCCTGTGCCGCCGTCGCCTGGGCTCAAGCGCGGCTCCGATCCCTCGCTACACTCGGGCCTGGACAAGCCCTGCGTTGCGTTCCTGGAGCTCCCGAAGATCCCTTCTCGGCCGGGTAGAACATCCTCCAGCCCTCGCTTCTTTACCCGCTAGTCCCAGCCGCAGCTACAGCACCGAGGAGCAGCCCCAGCAACGCCAGAGAACCAGAATGATCATTCTGGGATTTTCCAATCCCATCAACTGGGTCCGGACTCGAATTTACGCCTTCCTTATTTGGGCC…
ENSMUSG00000074797	Itpa	0.199858	inosine triphosphatase (nucleoside triphosphate pyrophosphatase) [Source:MGI Symbol;Acc:MGI:96622]	ATGGCTGCGTCTTTGGTCGGGAAGAAGATCGTGTTTGTGACGGGAAACGCCAAGAAGCTGGAGGAGGTCATTCAGATTCTCGGAGATAATTTTCCATGCACTTTGGAGGCTCAGAAAATTGACCTGCCTGAGTACCAGGGAGAACCGGATGAGATTTCCATACAGAAGTGTCGGGAGGCAGCTCGACAGGTGCAGGGCCCTGTCCTGGTGGAAGATACCTGTCTGTGCTTTAACGCACTTGGGGGACTGCCTGGCCCCTACATAAAATGGTTCCTACAGAAGCTGAAGCCTGAAGGTCTCCACCAGCTCCTGGCCGGCTTTGAAGACAAATCGGCCTATGCACTCTGCACATTCGCTCTCAGCACTGGGGACCCAAGCCAGCCAGTGCTTCTCTTCAGA…
ENSMUSG00000051611	Olfr112	-0.197744	olfactory receptor 112 [Source:MGI Symbol;Acc:MGI:2177495]	ATGATAGTGGAAAATATAACCACAATGAGAGGATTCCTCCTCATGGGATTCTCTGACAACCATGAGCTGCAGATCGTACAGGCTGTGCTCTTCTTGGTGACATACCTAGTCGGCTCAGCAGGGAACGTCATCATTATCACCATCACAACACTAGACCCACAGCTCCAGTCTCCAATGTATTACTTTCTGAAGCACCTTTCCATTCTGGACCTCTCATCCCTCTCTGTCACAGTTCCCCAGTATGTTGACAGTTCCCTGGCACAAAGTGGCTACATTTCATATGCACAGTGCATGCTGCAGATTTTTTTCTTCACAGCTTTTGCCTGGGGTGAGCTGGCCATTCTCACAGTGATGTCTTATGACCGCTATGTGGCCATCTGCCTCCCATTGCACTATGAG…
ENSMUSG00000006818	Sod2	0.115282	superoxide dismutase 2, mitochondrial [Source:MGI Symbol;Acc:MGI:98352]	ATGTTGTGTCGGGCGGCGTGCAGCACGGGCAGGAGGCTGGGCCCTGTGGCCGGTGCCGCGGGCTCCCGGCACAAGCACAGCCTCCCAGACCTGCCTTACGACTATGGCGCGCTGGAGCCACACATTAACGCGCAGATCATGCAGCTGCACCACAGCAAGCACCACGCGGCCTACGTGAACAATCTCAACGCCACCGAGGAGAAGTACCACGAGGCTCTGGCCAAGGGAGATGTTACAACTCAGGTCGCTCTTCAGCCTGCACTGAAGTTCAATGGTGGGGGACATATTAATCACACCATTTTCTGGACAAACCTGAGCCCTAAGGGTGGTGGAGAACCCAAAGGAGAGTTGCTGGAGGCTATCAAGCGTGACTTTGGGTCTTTTGAGAAGTTTAAGGAG…
ENSMUSG00000030532	Hddc3	0.197455	HD domain containing 3 [Source:MGI Symbol;Acc:MGI:1915945]	ATGGGCTCGGAGGCAGCTCAGCTGCTGGAGGCTGCTGACTTCGCCGCTCACAAACACCGACAGCAGCGACGAAAAGATCCTGAAGGGACTCCCTACATTAATCACCCCATCGGTGTAGCCCGGATCCTAACCCATGAGGCTGGAATCACTGATATTGTGGTGTTACAGGCCGCCCTGCTCCATGACACAGTAGAAGACACAGATACTACCCTGGATGAGGTAGAGCTGCACTTTGGAGCACAGGTTCGACGCTTGGTGGAGGAGGTAACAGATGACAAGACTCTGCCCAAACTGGAAAGAAAGCGGCAACAGGTGGAGCAGGCACCACACAGCAGCCCAGGGGCCAAACTGGTGAAGCTGGCAGACAAGCTATACAATCTGAGGGACCTGAATCGCTGC…
ENSMUSG00000035476	Tab3	-0.83252	TGF-beta activated kinase 1/MAP3K7 binding protein 3 [Source:MGI Symbol;Acc:MGI:1913974]	ATGGCGCAAAACAGTCCACAGCTTGATATTCAGGTTCTCCATGATCTTCGACAACGTTTTCCTGAAATTCCAGAGGGTGTGGTATCCCAGTGCATGTTACAGAATAACAACAATCTAGAAGCCTGTTGTCGAGCCCTTTCCCAGGAGAGCAGCAAATACTTGTATATGGAATACCATAGTCCAGAAGACAATAGAATGAATAGAAATCGCCTTTTGCATATTAATTTGGGTATTCATTCTCCTAGTAGCTACCACCCAGGAGATGGAGCTCACCTTAATGGTGGTCGGACACTGGTACATAGCTCAAGTGATGGACATATTGATCCTCAGCATACAGCAGGCAAACAGCTGATATGTTTAGTTCAGGAACCACACTCAGCTCCAGCTGTTGTGGCTGCT…
ENSMUSG00000051582	Otud6a	0.2139	OTU domain containing 6A [Source:MGI Symbol;Acc:MGI:3644685]	ATGTCTGACACCGAGCAGGAACTCCAACGGGTGATCCGTCGCCACTATCGCGAAAAAAGGGAGCTACAAGCACACATCCAGACTTTGAAAGCTTCCGTCCCAAAGAACGACAAGGGCAGACGGAAGCAGATGCTCGCGGACATCTCCCGCCTCGAGGCCGAGATGGAGCAGAGGCACAAGCAGGAGCTGGAGAAATTTGGAGAAAATCCTGACAGCAGTGTGGATTCGGTTACAGCCGACCTCGAAAAGATGAATCTCGAGAATATGCCTCCACGCCCACCCAAGGCCCAGAAACGGCGCGACCGAAGAGCTCACCAGGAGAGACGGCACCAGGAGAGGATGCCTGCGGCCCAGGCCGAACAACTGGCTGCCAACCGTCGTGAGGAGGAGGAAAAGGTC…
ENSMUSG00000021750	Fam107a	0.0795203	family with sequence similarity 107, member A [Source:MGI Symbol;Acc:MGI:3041256]	ATGGCGCAGAAGCTGGGCGAGTGGGCCAGTGCGCCCGCCGAGGCCACCGGGCTGTACCGAGCCGTGCTGCTCAGGTCAGCCTCCATGTACTCAGAGATCCAGAGGGAGCGGGCTGACATCGAGGGACTCATGGCCAGACCAGAGTACAGAGAGTGGAACTCAGAGCTCATCAAACCCAAGAAGCTGCTGAACCCTGTGAAGGCTTCTCGGAGCCATCAGGAGCTGCACCGTGAGCTGCTTATGAACCACAAAAGGGGCTTGGGTATGGACAGCAAGCCTGAGCTGCAGCGAGTTCTAGAGCACCGTCGCAGGAATCAGCTGATCAAAAAGAAGGAGGAGGAGCTAGAGGCCAAGCGGATGCAGTGCCCCTTCAAGCAGGAGCTGCTGAGGCGGCAGCAG…
ENSMUSG00000030397	Mark4	-0.459835	MAP/microtubule affinity regulating kinase 4 [Source:MGI Symbol;Acc:MGI:1920955]	ATGTCTTCGAGGACGGCGCTGGCCCCGGGCAACGATCGAAACTCGGACACGCATGGCACATTGGGCAGTGGACGATCTTCGGACAAAGGGCCGTCCTGGTCCAGCCGTTCCCTGGGTGCCCGTTGCCGGAACTCTATCGCTTCCTGCCCTGAGGAACAACCCCATGTGGGCAACTATAGGCTGCTAAGGACCATCGGGAAGGGCAACTTCGCCAAAGTCAAGCTGGCTCGGCATATCCTCACGGGCCGGGAGGTCGCTATTAAGATCATTGATAAGACCCAGCTGAACCCCAGTAGCTTGCAGAAGCTGTTCAGAGAAGTCCGAATTATGAAGGGACTCAACCACCCCAACATCGTGAAGCTTTTTGAGGTGATAGAGACGGAGAAGACGCTATACCTG…
ENSMUSG00000031220	Awat2	0.264598	acyl-CoA wax alcohol acyltransferase 2 [Source:MGI Symbol;Acc:MGI:3045345]	ATGTTCTGGCCCACCAAGAAGGACCTCAAGACCGCCATGGAGGTCTTTGCTCTTTTCCAGTGGGCCCTCAGTGCCTTGGTTATAGTCACCACTGTGATCATTGTCAACCTCTACTTGGTGGTGTTCACATCTTACTGGCCTGTCACCGTGTTGATGCTCACCTGGCTGGCTTTTGACTGGAAGACCCCTGAGCGAGGTGGCCGCAGGTTCACCTGTGTGAGGAAGTGGCGTCTGTGGAAACACTATAGCGACTACTTCCCACTCAAGATGGTGAAGACGAAAGATATTTCACCTGACCGCAACTACATCCTTGTCTGCCATCCTCATGGGCTCATGGCCCATTCATGTTTTGGTCACTTTGCCACTGACACAACAGGCTTTTCCAAGACCTTTCCTGGT…
ENSMUSG00000025873	Faf2	-0.274734	Fas associated factor family member 2 [Source:MGI Symbol;Acc:MGI:1923827]	ATGGCGGCGCCTGAGGAGCAGGATCTAACTCAGGAGCAGACCGAGAAGCTGCTGCAGTTTCAGGATCTGACTGGCATAGAGTCCATGGAGCAGTGTCGCCTTGCTTTGGAGCAGCATAACTGGAACATGGAGGCTGCTGTCCAGGACAGACTGAATGAGCAGGAAGGTGTACCAAGTGTTTTCAATCCACCGCCAGCTCGGCCCCTACAGGTTAATACAGCTGACCACAGGATCTACAGCTATGTTGTCTCAAGACCACAACCAAGGGGCCTGCTTGGATGGGGTTATTACTTGATAATGCTTCCATTCCGGTTTACCTATTACACGATACTTGATATATTTAGGTTTGCTCTTCGTTTTATACGGCCTGACCCTCGCAGCCGGGTCACTGACCCTGTT…
ENSMUSG00000070332	Trim80	-0.684545	tripartite motif-containing 80 [Source:MGI Symbol;Acc:MGI:3588186]	ATGAAACAGCGGCCACAGAGAAAGGAGAGAAGACGGCAATCATCGGTCCACAGGGCAACAAAATATCTGGCTCTCATGGACATGCAGAAGATCTCAAGATCAGCCCAGGACAAACCCCCCTCACAGCTCTCTTCCCAGCCCTCCAGAACCCCGCTCCATCTCCTGATGGGCAGCAACAGCAGTCAGCACATGTTGGAAGACCAAGTCCTCTGTCCCATTTGCCTGGAGGTGTTCTGCAACCCAGTCACTACCGCCTGCGGCCATAACTTCTGTATGACTTGCCTTCAGAATTTCTGGGACCACCAGGCTGCCATTGGAGAGACTTACTATTGCCCCCAGTGCAGAGAGGCCTTCTCCAGCAGGCCCCGCCTCTGCAAGAACGTCATCCTCGGGGAGATG…
ENSMUSG00000063221	Olfr930	-0.106478	olfactory receptor 930 [Source:MGI Symbol;Acc:MGI:3030764]	ATGGCCACTGGGAATCATTCTGCAGCAGTTGTGTTTGTTTTGGTGGGATTAACACAGCAGCCTGAGCTCCTGCTGCCCCTCTTCATTCTGTTCCTGGGCATCTATGTGGTGACAGCAGTGGGGAACCTGGGCATGATCCTGCTCATCACAGTCAGCCCACTGCTGCATACTCCCATGTACTATTTCCTCAGCAGCTTATCCTTTGTTGATCTCTCCTATTCCACTGTCATTACACCCAAAATGCTGGTGAACTTTCTTGGGAAGAAAAATTTCATCACTTATTCGGAGTGCATGGCTCAGTTCTTTTTCTTTGCGGTCTTTGTGGTCACTGAGGGTTACCTCCTGACTGTTATGGCGTATGATCACTACGTGGCCATCTGCAGACCATTGCTGTATAAT…
ENSMUSG00000092292	Olfr113	-0.0989757	olfactory receptor 113 [Source:MGI Symbol;Acc:MGI:2177496]	ATGATAGTGGAAAACATAACCACAATGAGAGGATTCCTCCTCATGGGATTCTCTGACAACCATGAGCTGCAGATCTTACAGGCTTTGCTCTTCTTGGTGACATACCTATTGGGCTCAGCAGGGAACGTCATCATTATCACCATCACAACACTAGACCCACAGCTCCAGTCTCCAATGTATTACTTTCTGAAGCACCTTTCCATTCTGGACCTCTCATCCCTCTCTGTCACAGTTCCCCAGTATGTTGACATTTGCCTGACACAGAGTGGCTACATTTCATATGCACAGTGCATGCTGCAGATATTTTTCTTCACAGGTTTTGCTTGGGGTGAGGTGGCCATTCTCACAGTGATGTCATATGATCGGTATGTAGCTGTTTGTCTTCCACTTCACTATGAA…
ENSMUSG00000044770	Scml4	-0.133066	Scm polycomb group protein like 4 [Source:MGI Symbol;Acc:MGI:2446140]	ATGCAGACACAGAGGGTGCCAGGGAGGAAACGTGGCCGGCCTCCACTTCACTCCACACGGGTGCAGATGGCCGTCCATAACCTCTATTCTGCTTCTGCTGCCTCTGTGCCAGCAGTGACAATCCCAAAGAAGAGAGGACGGAAGCCCAGGTACAAGATCAAGTCTCCAGTGCTCATGACTCCCTTGGCCCTGTCACCTCCACGGAGTACCCCGGAACCCGATCTCAGCTCCATCCCTCAGGATGCAGCCACCATTCCCAGCCTGGTGGTCCCAGAGGCTCTCACAGTATGCCTCTACATAAACAAACAGGCCGATGTGGGGCCGTACCTGGAGAGGAGGAAGCTACAGCAGCTTCCGGAGCGCCTGGGACCTGAGCGGCCCGCCACCGTCCTGCAGCAG…
ENSMUSG00000054054	Olfr309	-0.0740961	olfactory receptor 309 [Source:MGI Symbol;Acc:MGI:3030143]	ATGATGAACTTCAGCATTGTTAGTGAGTTTATGATTCTGGGACTTACTCAAAAGTCTGAACTTCAGGGAATACTTTTCATTGTTTTTCTTTTTATCTACCTTGTGGCTCTACTTGGTAATATGCTAATTGTTGTTGCCATAATCTATAACACCACCTTGCACACACCCATGTATATTCTCCTTCTGGCCTTGGCTGTGGTGGACATAATCTGCACTACAAGCATCATACCCAAAATGTTGGGAACTATGTTAACATCAAAAAATTCAATTTCATATGGGGGTTGCATGTCCCAGCTCTTCTTTTTCACATGGTCCTTGGGGGCTGAGATGGTGCTCTTTACTACAATGGCCTATGACCGCTATGTGGCCATTTGCTTCCCACTTCGCTATAGTACTATT…
ENSMUSG00000024223	Armc12	-0.131973	armadillo repeat containing 12 [Source:MGI Symbol;Acc:MGI:1914895]	ATGGGCAAGACCATTCCCCGGTTCCTGGAGCAACTGGACCTCATCAAAAGCTTCGTGGGCCTGGCTACAGGCGCCGGGGCCTTATACCTGCTGTACAAGGCCGTCAGGACTGGCTTAAAATGTCATCCGCCACTCTGCTCCAACTCGCCGATCTGCATTGCCCGTAAGTGTCCAGGTCCTGGGGAGAGGGCTCTGCCCCAGGAAGCCTCCCTAAGGCCTCCCCTGGGGGGTGGGGGCAAAGGCCTGGCCATCGAGAGAGAGCGCCACGGGCGGGACTCCGGTGAGATTCGAAGACTTCTCAACTCTCTAGACTGCAAACAGGATGAGTATACCAGGAGCATGATCCTTCATAACATCACCCGCTGCGTGTACTTGCTGGAGGCTGAGGCCTCTTCTTGT…
ENSMUSG00000059371	Olfr427	0.543642	olfactory receptor 427 [Source:MGI Symbol;Acc:MGI:3030261]	ATGGATAAGAAGAATCAGACGAAGGTGACAGAGTTTTATTTTTCTGATTTCCCTCAGTTTGAGGATGGTGGCCTTTTGCTCTTCATCCTTCTGCTCTGTGTCTACCTCTTCATTGTTGTTGGGGATGCTGTGATCTTCTTGGATGTGCAGCTGGATGTCCGTCTGCACAATCCCATGTACAGTTTCATCAGCATCTTCTCCTTCCTGGAGATTTGCTACACCACAGTGACCATTCCCCAAATGCTCTACAACCTGGTCAGCAAAGAGAAAACCATCTCCTTCATTGGCTGTCTGCTGCAGATGTATTTTTTCCATTCCTTTGGAGTCACAGAAAGCTTAGTCCTCACAATAATGGCCATCGACAGGTATGTTGCCATCTGTAACCCACTTCGCTATGCA…
ENSMUSG00000050014	Apol10b	0.274825	apolipoprotein L 10B [Source:MGI Symbol;Acc:MGI:3043522]	ATGGCTAGAGCTTGGTGCTCAACAGACCTCAAGCAAGGAGTAGCTCGAAGTGTTGATGGAGTCGCTGATATTGTCACGGAAAAATTCTTGAAAACAGATCTGAGGAGCCTGATAACTGAAGATGGAGCCTGGAAGGCATTTGAGGAAGCAGCAGAATTGTCAAGTGAGGAGGGAGCTATACTTCGTGATGCTCTGAAGGAGAGTTTAGCACAGGAGCCCTCAGATGAAAATGACGGACCTGAAAGGAAGCAGCAGAATGAGCGGTTTCTGCGAGAGTTTCCTGAGTTGAAGAAGAAACTTGAGGACCACATCAGGAAGCTCCGAGACCTGGCTGATCATCTTGACCAGGTGCACAAGGACTGCACCATCTCCAATGTGGTGTCCACCTTTGCTAGTGCT…
ENSMUSG00000050493	Fam167b	-0.0537365	family with sequence similarity 167, member B [Source:MGI Symbol;Acc:MGI:2668032]	ATGTCCCTAGGGCCGCTGAAATTCCAGGCAGTGGGAGAGAAGGGTGAGGAGGATGAGGAAGAGAGCTTAGATTCTCTGAAGGCCCTGACTGCCAAGCTTCAACTGCAGACCCGACGGCCCTCATACCTCGAGTGGACTGCCAGAGTCCAGAGCCGGGCTTGGTACAGAGCCCAAGCTAGACCTGAGCCAGTCGGACCCGGGGCCATCTGTGGCTTTGACTCCATGGATTCTGCGCTTGAGTGGCTCAGACGGGAGCTGCAGGAGATGCGGGCTCAGGACCGGCAGCTGGCAGGGCAGCTGCTCAGGCTGCGGGCCCGGCTGCACAGACTGAAAGTGGACCAAGTCTGTCACCTGCACCAGGAGCTTCTGGATGAGGCTGAGCTGGAGATGGAGTTAGAG…
ENSMUSG00000051510	Mafg	-0.00558363	v-maf musculoaponeurotic fibrosarcoma oncogene family, protein G (avian) [Source:MGI Symbol;Acc:MGI:96911]	ATGACGACCCCCAATAAAGGAAACAAGGCCTTAAAGGTGAAGCGGGAGCCAGGCGAGAATGGCACCAGCTTGACCGACGAGGAGCTGGTAACCATGTCGGTGCGAGAGTTGAACCAGCACCTGCGAGGCCTCTCCAAGGAAGAGATCATCCAGCTGAAGCAGCGGAGGCGCACACTGAAGAACCGGGGCTACGCGGCCAGCTGCCGCGTCAAGCGGGTGACACAGAAGGAGGAGCTGGAGAAGCAGAAGGCGGAGCTCCAGCAGGAGGTGGAGAAGCTGGCCTCGGAGAATGCCAGCATGAAGCTGGAGCTCGATGCCCTGCGCTCCAAGTACGAGGCCCTGCAGAACTTTGCCAGGACCGTGGCCCGCAGCCCTGTGGCCCCAGCTCGGGGTCCCCTT…
ENSMUSG00000037204	Atg101	0.224635	autophagy related 101 [Source:MGI Symbol;Acc:MGI:1915368]	ATGAACTGTCGATCAGAAGTGCTGGAGGTGTCGGTGGAGGGGCGGCAGGTGGAGGAGGCCATGCTGGCGGTGCTGCACACGGTGCTCCTGCACCGCAGCACGGGCAAGTTTCACTACAAGAAGGAGGGCACGTACTCCATAGGCACCGTGGGCATCCAGGATGTAGACTGTGACTTCATCGACTTCACCTATGTGCGCGTCTCCTCAGAGGAGCTGGACCGTGCCTTGCGCAAGGTTGTTGGGGAATTCAAGGATGCACTGAGGAACTCAGGTGGTGATGGCCTGGGCCAGATGTCCTTGGAATTCTATCAGAAGAAAAAGTCTCGATGGCCTTTTTCGGATGAGTGCATCCCCTGGGAGGTGTGGACTGTCAAGGTGCACGTGGTAGCCTTGGCCACA…
ENSMUSG00000030898	Cckbr	-0.0182848	cholecystokinin B receptor [Source:MGI Symbol;Acc:MGI:99479]	ATGGATCTGCTCAAGCTGAACCGCAGCTTGCAGGGACCAGGACCCGGGTCAGGGTCTTCTTTGTGCCGCCCGGGTGTCTCCCTCCTCAACAGCAGTAGCGCCGGCAACCTCAGCTGCGAGACCCCTCGTATCCGCGGAACCGGGACCAGAGAATTGGAGTTGACCATTCGAATCACCCTTTATGCGGTGATCTTTCTGATGAGTGTTGGCGGAAACGTGCTCATCATTGTGGTCCTGGGACTGAGCCGACGCCTAAGAACGGTCACCAACGCCTTCCTACTCTCCCTGGCAGTCAGCGACCTCCTGCTGGCTGTCGCTTGCATGCCCTTCACACTCCTGCCCAACCTCATGGGCACATTCATCTTCGGCACAGTCATCTGCAAGGCCGTTTCCTACCTC…
ENSMUSG00000054690	Emcn	-0.367092	endomucin [Source:MGI Symbol;Acc:MGI:1891716]	ATGCGGCTGCTTCAAGCGACTGTTCTTTTCTTCCTTTTGTCCAACAGTCTCTGCCACAGTGAGGACGGCAAAGATGTTCAGAATGACTCTATTCCAACACCGGCAGAAACTTCCACAACAAAAGCCTCTGTCACAATACCAGGCATCGTGTCAGTGACAAATCCTAACAAACCAGCAGATGGAACACCTCCCGAAGGAACGACCAAAAGTGACGTATCCCAAACATCTTTGGTGACAACAATTAATTCACTGACAACACCAAAACATGAAGTGGGAACAACAACTGAAGGTCCCCTAAGGAATGAAAGTTCCACTATGAAAATAACAGTGCCAAATACTCCAACTTCAAATGCTAATTCAACGCTACCAGGTTCCCAGAACAAGACTGAGAATCAGAGT…
ENSMUSG00000048581	E130311K13Rik	-0.399854	RIKEN cDNA E130311K13 gene [Source:MGI Symbol;Acc:MGI:3607716]	ATGGCGCGGCCGCCCGCGAGCCTCGGGTCGCAGGCGCCGGACCGCGACCGAGGGGAGGCCAACGTGGTGACACGGGTGTCGCAATGGGCAGACAACCATCTGCGCCTTGTCCAGAACATCAGCACGGGAATGGCCATAGCTGGGATAATGTTGCTGATAAGGAGCGTCCGGCTGACCTCAAAATTTACAACCTCTTCAGATATTCCAGTAGAATTTATAAGAAAGAAAGTTAAACTACGTGGCCGATTACAGCGGATAACTGAGTGTGGTCTAGAAATTGAACATATACCTATTACTTTACCTTTCATATCTTCATGGAAAGAAGAACCACGTGGAGTTTTGCTGGTTAAACTGGCTGGAGTAGAACTCACTGAAAGTGGTAAGGTGTGGCTACAGGCA…
ENSMUSG00000022949	Clic6	0.172373	chloride intracellular channel 6 [Source:MGI Symbol;Acc:MGI:2146607]	ATGGCTGAGGCCACGGAGCCCAAGGAGGTCGCTCCAGGTTCCCAGGGGCAACCCGAAGGTGCGACAATCGAGGGACCAGGAGAGCCAGGAGCTGCGGACCTGGAGGGGCGGGAAGCGAGCGAGGAAGCTGCAGAGGCACCTAGGGACCTGGGGGCGGGCGTAGAGGCCAGGGCCTCGGGGAAGGAGGAAGGAGGCTGTGGGCAGGACGAGGGAACTGGGGGAGCGCAGGCGCAGGACCCGCGCACCGGCCCTGAGGCCGAGACGCCGGGCGCCAGCGGAGCTCCAGGTGAAGCGGAGGCTGCGGAGCGCGACCCCGAGGGCGCGATCCCGCAGGGAGCGGAGGAGGCGCCAAGCGCCCAGCAGGTGCAGGGGATGAGCTCTGGGTTAGACTCTCAGGGT…
ENSMUSG00000030533	Unc45a	-0.0154918	unc-45 myosin chaperone A [Source:MGI Symbol;Acc:MGI:2142246]	ATGGGCCTCCAGGGGAGAGGTCCAGGGCTCCTGCTGACAGGCCTGTGTGGGGGACTGCTTTTCAGTTGGATGAATCTTGCCCAGCCAACCGACCTCTCAGCCCTGGCTCACCACCCCCATTTGTGCCAGACTACACGGGATGCAGAAGGCGGCCACTACCCTGGTTTTTTCTGTCCGCGCCTCTCTGACACTCCCGAGGAAGCCTACTGTTGCCACCTGCAGGCTGCCGGGGGTTCCTGCTGTACCCTGGATGAATTTGAGGCCCTGTACCAAGTTAACTTGTCTTCGCTTCAGCCACCACCCATCCTCAGGGGTCCAGGCCCGCTCCTAGCACTGGGCATCTACACTCTACTGCTGATGGCACTGATGACTACAGATTTCGTGCACTTCTGCCGTGGT…
ENSMUSG00000023943	Sult1c1	0.531778	sulfotransferase family, cytosolic, 1C, member 1 [Source:MGI Symbol;Acc:MGI:102928]	ATGCCCTTGGAAAAATTGAAAGACCTCCACCTCGATGAACAGAACATGCAGCCAGAAACCAGGGAAGTGAATGGGATTCTAATGTCCAAGATGATGAGTGAAAACTGGGACAAAATTTGGAACTTCCAAGCAAAGCCCGATGATCTCCTCATTGCAACCTATGCAAAGGCAGGTACCACCTGGACACAGGAAATTGTGGACATGATCCAAAATGATGGGGATGTTCAAAAGTGCCAGCGGGCCAATACCTATGACCGACACCCTTTCATTGAGTGGACTTTGCCTCCACCCCTCAACTCAGGTCTGGATCTGGCTAACAAAATGCCTTCACCTAGAACTCTGAAGACTCATCTGCCTGTTCAAATGCTTCCACCTTCCTTTTGGAAAGAAAACTCAAAG…
ENSMUSG00000019929	Dcn	0.277744	decorin [Source:MGI Symbol;Acc:MGI:94872]	ATGAAGGCAACTCTCATCTTCTTCCTTCTGGCACAAGTCTCTTGGGCTGGACCATTTGAACAGAGAGGCTTATTTGACTTCATGCTAGAAGATGAGGCTTCTGGCATAATCCCTTATGACCCTGACAATCCCCTGATATCTATGTGCCCCTACCGATGCCAGTGTCATCTTCGAGTGGTGCAGTGTTCTGATCTGGGTTTGGACAAAGTGCCCTGGGATTTTCCACCCGACACAACCTTGCTAGACCTGCAAAACAACAAAATTACAGAGATCAAAGAAGGGGCCTTCAAGAACCTGAAGGACTTGCATACCTTGATCCTTGTCAACAACAAGATCAGCAAAATCAGTCCAGAGGCATTCAAACCTCTCGTGAAGTTGGAAAGGCTTTACCTGTCTAAG…
ENSMUSG00000075408	Smim41	0.120209	small integral membrane protein 41 [Source:MGI Symbol;Acc:MGI:1924967]	ATGAACGGCTCACAGGTGGGAGCTGCAGCCAAGGCTGCCTGGCTGAGCTGCTGCAACCAGTCCGGGCTGCCACTCGGACCCCCAGAGGGGCCACGCATGGTGCAGGCAGTCGTGCTGGGCGTCCTGTCACTTTTGGTGCTCTGTGGGATCCTGTTCCTGGGTGGTGGACTCCTCCTCCGCGCTCAGGGCCTGATAGCCCTGCTGGCCCGAGAAAGGCATTCAACCCCGAGGCTGAGCCTGGTGCCTGTGGAGGGGATGACGACTCCTAGGTGTCAGCTGCTCTTGAGATTCAGCCTGTTCTGTGCCACGCCATCCAGAGTTCATTTCTGTGAGGCACAGCGGAAGGTCCAACCCACAAGCTCTTATTTCCCGCACAGGTGCTGGACATCTCCCCTCGCC…
ENSMUSG00000028010	Gar1	0.469129	GAR1 ribonucleoprotein [Source:MGI Symbol;Acc:MGI:1930948]	ATGTCTTTCCGAGGCGGAGGTCGCGGAGGCTTTAATCGCGGTGGTGGAGGCGGAGGCTTCAACCGTGGCGGCGGCAGCAACAACCACTTCCGAGGGGGCGGCGGAGGCGGCGGCGGCAGTTTCAGGGGCGGAGGCGGCGGCGGCGGCGGCAGTTTCAGGGGCGGCGGCCGAGGAGGATTTGGACGAGGGGGCGGTCGTGGAGGCTTTAATAAATTTCAAGATCAAGGGCCTCCAGAACGTGTCGTCTTGTTAGGAGAATTCATGCATCCCTGTGAAGATGACATCGTGTGTAAATGTACCACCGAGGAGAACAAGGTGCCCTACTTCAACGCCCCTGTTTACTTAGAAAACAAAGAGCAAGTCGGGAAAGTGGATGAGATATTTGGACAGCTTAGAGAT…
ENSMUSG00000038872	Zfhx3	-0.687948	zinc finger homeobox 3 [Source:MGI Symbol;Acc:MGI:99948]	ATGGAAGGCTGTGACTCGCCCGTCGTCTCGGGGAAGGACAATGGGTGCGGGATCCCTCAGCACCGGCAATGGACTGAACTCAACAGCGCCCACCTCCCCGACAAACCCAGTAGCATGGAGCAGCCCACAGGCGAGAGCCATGGGCCCCTGGACAGCCTGAGGGCCCCCTTCAATGAGCGCCTGGCGGACAGCAGCACCTCCGCTGGGCCGCCCGCCGAGCCCGCCAGCAAGGAGGTCAGCTGCAACGAGTGCTCAGCCTCCTTTTCCAGCCTCCAGACCTACATGGAGCATCACTGCCCTGGCACGCATCCCCCGCCGGCCCTGCGAGAGGAGAGCGCCAGCGACACCAGCGAGGAGGGCGAGGAGGAGAGCGATGTGGAGAACCTGGCCGGGGAGATC…
ENSMUSG00000068876	Cgn	-0.389432	cingulin [Source:MGI Symbol;Acc:MGI:1927237]	ATGATGGCTGATCCCCGGGGCCCCGTAGACCATGGAGTTCAAATTCGATTTATTACAGAGCCAGAGGGTGCTACTGAAATGGGCACCCTTCGTCGTAGTGGGCGGCGCCCTGCAAGGGATGCAAGAGCCAGTACCTATGGGGTCGCTGTGCGTGTGCAGGGCATCGCCGGGCAACCGTTTGTGGTTCTTAACAGTGGAGAGAAAGGGACTGACTCCTTTGGGGTCCAGATCAAAGGGGGCAACAACCGGGGGTCCCCAGGTGCACTGAGCTCCGATTCAGAGCTCCCCGAAAACCCCTACTCTCAAGTCAAGGGACGCCCTGCCACTTCTCGGAGCAGCACATCTGATGAGGAGCCCAAGGACCACTTGAATGGAAAACTGATCCGTTCCCAGTCGCAA…
ENSMUSG00000078896	Zfp965	-0.718885	zinc finger protein 965 [Source:MGI Symbol;Acc:MGI:3779822]	ATGCGTGACTCTACTGGGTGTTGTGAGAGGAGGTTAGTCAAGCTCAGAACTCCAAACATGGATTTACTCACCTATGATGACGTGCATGTGAACTTCACTCAGGAAGAGTGGGCTTTGCTGGATGCTTCTCAGAAGAGTCTCTACAAAGGTGTGATGGTAGAGACCTATAGGAATCTCACAGCTATAGGTTACAGTTGGGAAGAACATACAATTGAAGACCATTTCCAAACTTCTAGAAGTCTTGGAAGGCATGAAAGACGTTCTTCTGCAGAGCAACACTCTGAGTTTATTCCATGTGGTAAAGCCTTTGCATATCAGAGTCGTAGTCAAAGGCATGTAAGAATACACAATGGAGAGAAACACTATGAGTGTAACCAATGTGGTAAAGACTTTGGAACA…
ENSMUSG00000037434	Slc30a1	-0.1932	solute carrier family 30 (zinc transporter), member 1 [Source:MGI Symbol;Acc:MGI:1345281]	ATGGGCTGCTGGGGCCGCAACCGCGGCCGGCTGCTGTGCATGCTGCTGCTGACCTTCATGTTCATGGTGCTGGAGGTGGTGGTGAGCCGGGTGACCGCGTCGCTCGCCATGCTGTCCGACTCCTTCCACATGCTGTCGGACGTGCTGGCGCTCGTAGTGGCGCTGGTGGCCGAGCGCTTCGCCCGGAGGACTCACGCCACGCAGAAGAACACGTTCGGCTGGATCCGCGCTGAGGTGATGGGCGCACTGGTGAACGCCATCTTCCTCACGGGGCTGTGCTTCGCCATCCTGCTGGAAGCCGTCGAGCGCTTCATCGAGCCGCATGAGATGCAGCAGCCGCTCGTGGTGCTGAGCGTCGGCGTGGCGGGGCTGCTGGTCAACGTGCTGGGGCTCTGTCTG…
ENSMUSG00000084957	Bbip1	0.503193	BBSome interacting protein 1 [Source:MGI Symbol;Acc:MGI:1913610]	ATGGCAGAAGTGAAGTCGATGTTCCGAGAAGTCCTTCCAAAACAAGGGCAGTTGTCTGTGGAAGATGTAACCACAATGGTGCTGTGTAAACCCAAGCTCTTGCCCTTAAAATCTCTGACGCTGGAAAAACTGGAGAAAATGCAGCAAGCAGCACAGGATACAGTCCGTCAACAAGAAATGGCAGAAAAGGCAACGAGCAAATAA
ENSMUSG00000078652	Psme3	0.0992359	proteaseome (prosome, macropain) activator subunit 3 (PA28 gamma, Ki) [Source:MGI Symbol;Acc:MGI:1096366]	ATGGCCTCGTTGCTGAAGGTGGATCAGGAAGTGAAGCTCAAGGTTGATTCTTTCAGAGAGCGGATCACAAGTGAGGCAGAAGACTTGGTGGCAAATTTTTTCCCAAAGAAGTTACTAGAACTTGATAGTTTTTTGAAGGAACCAATTCTAAATATCCATGACCTAACTCAGATCCACTCAGACATGAACCTCCCAGTCCCTGACCCCATTCTCCTCACCAATAGCCACGATGGACTGGATGGTCCCACTTACAAGAAGCGCAGGTTGGATGAATGTGAAGAGGCCTTTCAAGGAACCAAGGTGTTTGTGATGCCCAATGGGATGTTGAAAAGCAACCAGCAGCTTGTGGACATTATTGAGAAAGTAAAACCCGAGATTCGGCTGCTGATCGAGAAATGT…
ENSMUSG00000043715	Olfr1326-ps1	0.13565	olfactory receptor 1326, pseudogene 1 [Source:MGI Symbol;Acc:MGI:3031160]	ATGACACCATTGAAGAAAAACCACACCTTAAGCTCTGAATTTATTATTTTAGGCTTTGGGGACCTGGCTGAACTACAGTTTCTCTTTTTTGGACTCTTTCTAATTATGCATCTCATCACCCTAGCAGGCCATACAACTATTGTACTCATCACCCTTATTGACACCTGTCTCCAGACACCTATGTATTTCTTCCTTCGGAACCTATCTGCCATTGAAATTTGCTACATATTAGTTATTGTCCCTAACATGCTGGCCAACTTCCTGTCCAGAAACCAGCGAATGCCATTCCTGGGATGTGCTCTGCAAATGCACCTATTCATTGCTCTGGGTGGAGCAGAATGTTTCCTCCTTGCTGCAATGGCATATGACCGTTTTGTGGCCATCTGTAACCCACTGCGT…
ENSMUSG00000022607	Ptk2	-0.336393	PTK2 protein tyrosine kinase 2 [Source:MGI Symbol;Acc:MGI:95481]	ATGGCAGCTGCTTATCTTGACCCAAACTTGAATCACACACCAAGTTCGAGTACTAAGACTCACCTGGGTACTGGCATGGAACGGTCCCCTGGTGCAATGGAACGAGTATTAAAGGTCTTTCATTATTTTGAAAGCAGTAGTGAGCCAACCACCTGGGCCAGTATTATCAGGCATGGAGATGCTACTGATGTCAGGGGCATCATTCAGAAGATAGTGGACAGTCACAAAGTAAAGCACGTGGCCTGCTATGGATTTCGCCTCAGTCACCTGCGATCGGAGGAGGTGCACTGGCTGCACGTGGACATGGGTGTCTCCAGTGTGAGGGAGAAATATGAACTCGCCCACCCACCAGAGGAGTGGAAATATGAGTTGAGAATTCGTTACTTGCCAAAAGGATTT…
ENSMUSG00000032244	Fem1b	0.0391603	fem 1 homolog b [Source:MGI Symbol;Acc:MGI:1335087]	ATGGAGGGCCTGGCTGGCTATGTGTACAAGGCGGCCAGCGAGGGCAAGGTGCTCACTCTGGCTGCCTTGCTCCTTAACCGGTCAGAGAGCGATATCCGCTACCTGCTGGGCTATGTCAGTCAGCAGGGAGGACAGCGCTCCACACCCCTCATCATCGCAGCCCGCAATGGGCACGCCAAGGTGGTGCGCTTGCTGTTAGAACACTACCGTGTGCAGACCCAGCAGACCGGCACCGTCCGCTTCGACGGGTATGTCATTGACGGTGCCACTGCTCTTTGGTGTGCTGCGGGAGCCGGACATTTTGAAGTTGTTAAACTTCTAGTCAGCCATGGAGCCAACGTGAACCACACCACAGTCACTAACTCAACTCCATTGCGGGCAGCATGCTTTGATGGCAGA…
ENSMUSG00000043719	Col6a6	0.201872	collagen, type VI, alpha 6 [Source:MGI Symbol;Acc:MGI:2444259]	ATGCTGCTGGTTTTGTGCCTGACAATGATTTGTTTCCACGTGTGTGTGAACCAAGATTCTGGCCCCGAGTACGCAGACGTGGTGTTTCTGGTGGACAGCTCCGATCACCTAGGGCTTAAGTCCTTTCCTCTTGTGAAAACTTTCATCCACAAGATGATCAGCAGCCTCCCCATAGAGGCCAACAAGTACCGCGTGGCCCTGGCCCAGTACAGCGATGCTCTCCACAATGAGTTCCAGCTGGGCACCTTCAAGAACAGGAACCCCATGCTGAACCACCTGAAGAAGAACTTCGGGTTCATCGGTGGCTCCCTGAAGATAGGGAACGCCCTGCAGGAGGCTCACAGGACCTATTTCTCTGCTCCCACAAATGGAAGAGACAAGAAACAGTTCCCCCCAATC…
ENSMUSG00000015441	Gzmf	0.534821	granzyme F [Source:MGI Symbol;Acc:MGI:109254]	ATGCCACCAATCCTGATTCTCCTGACCCTTCTTCTGCCTCTCAGAGCTGGAGCAGAGGAGATCATCGGGGGCCATGAGGTCAAGCCCCACTCCCGCCCTTACATGGCACGTGTGAGGTTTGTGAAAGATAATGGAAAAAGACATTCCTGTGGAGGCTTCCTGGTTCAAGACTACTTTGTGCTGACGGCTGCTCACTGCACTGGAAGCTCAATGAGAGTCATACTGGGGGCCCACAACATCAGGGCTAAGGAAGAGACACAGCAGATCATCCCTGTGGCAAAAGCCATTCCCCACCCAGCTTATGATGATAAGGACAACACCAGTGACATCATGCTATTAAAGCTGGAGAGTAAGGCCAAGAGAACTAAAGCTGTGAGGCCCCTCAAGTTGCCCAGACCC…
ENSMUSG00000025138	Sirt7	-0.366237	sirtuin 7 [Source:MGI Symbol;Acc:MGI:2385849]	ATGGCAGCCGGTGGCGGTCTGAGCCGCTCGGAGCGCAAAGCTGCTGAGCGGGTCCGGAGGCTGCGGGAGGAGCAGCAGCGGGAGCGCCTCCGCCAGGTGTCACGCATCCTGAGGAAGGCGGCTGCAGAGCGCAGCGCGGAGGAGGGCCGGCTCTTGGCCGAGAGCGAGGATCTGGTGACCGAGCTGCAGGGTCGAAGTCGGCGGCGTGAGGGCCTCAAGCGCCGCCAGGAGGAGGTGTGTGATGACCCGGAGGAGCTGCGGAGGAAGGTCCGCGAACTGGCCGGAGCTGTCCGAAGTGCCAGGCACTTGGTTGTCTACACGGGCGCTGGAATCAGCACAGCAGCTTCTATCCCAGATTATCGGGGTCCTAATGGAGTATGGACACTGCTTCAGAAAGGA…
ENSMUSG00000041801	Phlda3	-0.139307	pleckstrin homology like domain, family A, member 3 [Source:MGI Symbol;Acc:MGI:1351485]	ATGACGGCGGCGGCGACCGTGCTGAAGGAGGGCGTGCTGGAGAAGCGCAGCGGCGGGCTGCTGCAGCTGTGGAAGCGGAAGCGCTGCGTGCTCACCGAGCGCGGGCTGCAGCTCTTCGAGGCCAAGGGCACGGGCGGCCGGCCCAAGGAGCTCAGCTTCGCCCGCATCAAAGCCGTGGAGTGCGTAGAGAGCACCGGGCGCCACATCTACTTCACGCTAGTGACCGAAGGCGGGGGCGAGATCGACTTCCGCTGCCCCCTCGAAGACCCTGGCTGGAACGCTCAGATCACCCTGGGCCTGGTCAAGTTCAAGAATCAACAGGCCATCCAGACTGTGCGGGCCCGGCAGAGTCTTGGGACTGGGACCCTTGTGTCCTAA
ENSMUSG00000063382	Bcl9l	-0.30223	B cell CLL/lymphoma 9-like [Source:MGI Symbol;Acc:MGI:1933114]	ATGAGGATCCTGGCTAACAAGACAAGGTTACCCCACCCCAGGAGGAGAGAGGCTCCAGGGAGTCCACCGCTGTCCCCTCGGGGCCACTGCCCCCCTGCCCCAGCCAAGCCAATGCACCCAGAAAATAAACTGACCAATCATGGCAAGACAGGGAATGGAGGGGCCCAATCCCAGCACCAGAATGTGAACCAAGGACCCACCTGCAACCTGGGCTCCAAGGGCGTGGGGGCGGGGAGCCATGGGGCCAAGGCCAACCAGATCTCACCTAGCAACTCAAGTCTGAAGAACCCCCAGGCAGGAGTGTCTCCTTTCAGCTCACTCAAGGGCAAGGTGAAGCGCGAGAGGAGTGTGTCTGTGGACTCTGGAGAGCAGCGGGAAGCTGGGACTCCATCCCTCGAT…
ENSMUSG00000015443	Gzmn	0.606457	granzyme N [Source:MGI Symbol;Acc:MGI:2675494]	ATGCTACCAGTTCTGATTCTCCTGATCTTTCTTCTGCCAGTAGGAGATGGAGCAGAGGAGGTCATCGGGGGCCATGAGGTCAAGCCCCACTCTCGCCCTTACATGGCATTAGTTGTGTTTCTGAAAGTTAATGGGATTGGAAGTTCCTGTGGCGGCTTCCTGGTTCAAGACTACTTTGTGCTGACGGCTGCTCACTGCATTGGAAGCTCAATGACAGTCACACTGGGGGCCCACAACCTCCGTGCACAGGAGGAGACTCAGCAGATTATTCCTGTGAATAAAGCTCTTCCCCACCCAGACTATAATCCTCTGGATCACACCAATGACATCATGCTATTAAAGCTGGAGAGTAAGGCCAAGGGGACTAGAGATGTGAGGCCCCTCAAGTTGCCTGGGCCC…
ENSMUSG00000024224	Clpsl2	-0.291258	colipase-like 2 [Source:MGI Symbol;Acc:MGI:2685595]	ATGGCATTCACTCAGGCCTTGGTCACCGTCCTGGCTTTGCTTGCTGGGACCCTGCCACACAGACACAGTGAAAACTCACCTCCCAAAAAGGCCAACGGAGACAAGTGTGTCCACCACACTCAGTGCTCCAGTGACTGTTGCCTCATAGACCTGGAGAGAAGCGGAGCCTTCTGCACCCCCAAGTCCCGCATAGGCATGGGGTGCTTGCCACAGACCAAGGGGAGCCTGAACATCATGTGTCCCTGTCGATCTGGCTTGAATTGTCATTCTAAGGACCCCACATGTCCCCGCCGATGTCAAATGATATAG
ENSMUSG00000042282	Gucy2f	-0.080639	guanylate cyclase 2f [Source:MGI Symbol;Acc:MGI:105119]	ATGTTCCTCGGACCCTGGCCTTTTTCTCGCCTTCTGTCCTGGTTTGCCATTTCCAGCAGACTGTCAGGACAGCATGGCCTCCCTTCCTCCAAGTTCCTGAGATGTTTGTGCCTCTTGGCCCTTTTGCCTCTCCTTCGGTGGGGGCAAGCACTCCCCTACAAGATCGGGGTCATAGGTCCCTGGACATGTGATCCGTTCTTTTCCAAGGCCCTGCCTGAGGTTGCTGCTGCTTTAGCAATTGAGCGAATCAGCCGGGACAAGACATTTGACAGGAGTTACTCCTTCGAATACGTGATTCTTAACGAAGACTGTCAGACTTCAAAGGCCCTCGCCAGTTTCATTTCCCACCAGCAGATGGCCTCAGGATTTGTTGGGCCTGCCAACCCTGGCTTCTGCGAG…
ENSMUSG00000020062	Slc5a8	0.0772883	solute carrier family 5 (iodide transporter), member 8 [Source:MGI Symbol;Acc:MGI:2384916]	ATGGACGCGTCGCGGGACATCGGCAGTTTTGTGGTGTGGGACTACGTGGTGTTCGCAGGCATGCTGCTCATCTCGGCGGCTATAGGCATCTATTACGCCTTCGCGGGGGGCGGCCAGCAGACCTCCAAGGACTTTCTTATGGGCGGTCGCAGTATGTCCGCCGTGCCTGTGGCTCTGTCCCTCACCGCCAGCTTCATGTCCGCTGTCACTGTCCTGGGCACTCCTGCCGAGGTCTACCGTTTTGGGGCGATATTCAGCATCTTTGTCATCACCTACTTTTTTGTAGTGGTTATCAGCGCGGAGGTCTTCCTTCCAGTGTTCTATAGGCTGGGGATCACCAGCACCTACGAGTATTTGGAACTTCGATTTAATCGATGCATTCGTCTCTGTGGCACAATC…
ENSMUSG00000073294	AU022751	-0.753557	expressed sequence AU022751 [Source:MGI Symbol;Acc:MGI:2147968]	ATGGCCAGCTCTTCGTCTCCAGAGAGGGGGCTGGAGGCGCTCAGAGACACTGACGAGTCCGAAGGTGAAGCTCCGGGGCCTTCGGGGCCCAGAGGCCGAGGTGGTCCCTCGGGGGCAGGCAGCGCGCTGCGTCTCCGGAGCCTCGAAGCCGAAATGGCGGCGGCCTGCGTCACCTCCACGGCCGGTGAGGACCTGGGGACATTTTCTGAGCCTGGGAGTCAACATGGCGACCCTGAGGGTGGCGGTGGCCCAGACCTAGAACTTGGACATGCAAGGCCCATGATGAGAAGCCAGAGAGAGCTCGGCCTGACCCCGAAAGGCGGCGGGAAAGCCGACCAAGGCGGGAAAGGCAGGAAAGGCGGCAGCGGCTCCCCGCCTCACACCAAGAGCAGTAGAAAG…
ENSMUSG00000054498	Olfr308	-0.098609	olfactory receptor 308 [Source:MGI Symbol;Acc:MGI:3030142]	ATGATCACAGAGAATTGGACTCTAGCCCAAGACTTCCTTCTCTTAGGCTTCCCTGGATCTCAGGTCCTCCAGTTTTCTCTTTTTCTCTTCTTTTTGGTGATGTACCTCCTCACCATTGGTGGTAATATGGCAATCTTGCTATTGGTTAGTACTTCACACCAGTTACAGACGCCCATGTATTTCTTTCTGAGCAACCTGTCATTCTTAGAGATCTGGTACACAACAGCTGCAGTCCCAAAAGCTCTGGCCATTCTGGTGGGGAAGAGTCAATCCATATCATTTTTGGGGTGTCTTTTTCAGATGTACTTGGTTTTCTCATTAGGTTGCACAGAATACTTCCTCTTGGCAGCCATGGCTTATGACCGCTACCTTGCCATCTGTTTTCCTCTACACTACCAG…
ENSMUSG00000044726	Erich5	0.0299587	glutamate rich 5 [Source:MGI Symbol;Acc:MGI:2447772]	ATGGGCTGCTCCAGCAGCGCCCTCAACAAAGCGGGCGACAGCAGCAGGTTCGGCAGCGGAGTAACTTCGAATGAGAATTCTTCCACTGTAGAACATAACAAGTTCTGTGTAGACCAACCTAAACCATGTACACCAGGAGGAGAAGCTGCCTTTCATGGCAACACACAAAGGGAAAGCCATCCTTCACTCGAGAGGCCCAAGGCTTCAGTGGTGCCTACAGCAAATGGTGTTAAATCCTACCATCAACCATCTCTGGCAAATGATGAGACCCCTGGAAAGGAAGCCACAGATCACTCAAGACCCACAAAGAAGATTGAGCCTCTAGTGCAAGGCGGGGAGTGTGAGCAACCTCAGCCAGGAGGCAAAGATGATATGTTGGGAACTGAGGAAGTGAAGAAA…
ENSMUSG00000022860	Chodl	-0.239093	chondrolectin [Source:MGI Symbol;Acc:MGI:2179069]	ATGATCCGCATCGCCTCACTCTTGCTGGGAGCTGCGCTGCTCTGTGCCCAGGGAGCCTTTGCCCGAAGGGTGGTCAGTGGTCAAAAGGTGTGTTTTGCTGATGTGAAACATCCCTGCTACAAAATGGCGTACTTCCATGAACTGTCTAGCCGGGTGAGCTTCCAGGAAGCAAGGCTGGCTTGTGAAAGTGAAGGGGGTGTCCTCCTGAGTCTTGAGAATGAAGCTGAACAGAAGTTAATAGAGAGCATGCTTCAGAACCTGACAAAACCCGGAACAGGTATTTCAGATGGTGACTTCTGGATAGGACTTTTGAGAAGCGGAGATGGCCAAACATCGGGTGCCTGCCCAGATCTCTACCAGTGGTCTGATGGAAGCAGCTCCCAGTTCCGAAACTGGTAC…
ENSMUSG00000049420	Tmem200a	-0.230347	transmembrane protein 200A [Source:MGI Symbol;Acc:MGI:1924470]	ATGATAGCCACTGGTGGGGTCATCACCGGCCTGGCGGCCTTGAAGCGGCAGGACTCTGCCAGGTCTCAGCAACACATTAACCTCAGCCCACTGCCTGCTACCCAGGATCAGAAACCCGTCAGACGGCGCCCACGAGCAGATGTTGTGGTGGTCCGTGGGAAAATCCGACTTTATTCTCCATCTGGCTTTTTCCTCATTCTGGGAGTGCTGGTGTCCATCATAGGAATCGCCATGGCAGTCCTTGGATATTGGCCCCAGAAGGAGCACTTCATTGACGCAGAGACCACGCTGTCCACCAATGAGACCCAAGTGGTTCGGAACCAGGGCGGTGTGGTGGTGCGCTTCTTTGAGCAGCATCTACATTCCGATAAGATGAAGATGCTTGGCCCGTTCACCATG…
ENSMUSG00000055610	Olfr307	-0.417649	olfactory receptor 307 [Source:MGI Symbol;Acc:MGI:3030141]	ATGCCCAATATCACTGCCTTCACTGGATTTCTCCTGACGGCGTTCTTTGACAGCCAGGAGTTACAGACTTTATGGGGAGTGTTCTTCCTTGGGATATACCTGGAAGCCCTAATGAGTAACCTCATCATCATCACTCTTATCACCCTTGACCTACAGCTCCAAACACCCATGTACTTTTTCCTGAAAAATTTGTCCCTGTTGGATGTCTTTTTTGTTTCTGTTCCAATCCCAAAGTTCGTTGTTAATAGCCTAATTCATAATAATTCTATTTCCGTTCTGGCTTGTGCCTTCCAGGTATTTTTAATGACTTCTTTTTCATCAGGAGAAGTATTTGTCCTGACTGCCATGTCCTATGACCGCTATGTTGCCATTTGTTTTCCCCTGAACTATGGTGCCATC…
ENSMUSG00000078889	Gm14288	0.225523	predicted gene 14288 [Source:MGI Symbol;Acc:MGI:3706570]	ATGGATTTACTCACCTATGATGACGTGCATGTGAACTTCACTCAGGAAGAGTGGGCTTTGCTGGATGCTTCTCAGAAGAGTCTCTACAAAGGTGTGATGGTAGAGACCTATAGGAATCTCACAGCTATAGGTTACAGTTGGGAAGAACATACAATTGAAGACCATTTCCAAACTTCTAGAAGTCATGGAAGGCATGAAAGAAGTTCTTCTGCAGAGCAACACTCTGAGTTTATTCAATGTGGTAAAGCCTTTGCATATCAGTCATAG
ENSMUSG00000051706	Olfr1325	-0.145233	olfactory receptor 1325 [Source:MGI Symbol;Acc:MGI:3031159]	ATGAAGAAAATGAATTACCAGGAAATTGGAAACTATACCAAAGTGACTGAATTCATTCTTGTGGGACTCTCTAGGCATCCCACATCCCAGAGTGTTGTCTTCTGGACACTGATGTTTCTCTATATAGTTACTTTGGCAGGAAACAGTTTGATTATTTTCCTAGTAGGAGGCAACTCTCAATTGCACACACCAATGTATTTCTTTCTTGGTAACTTGTCTTTACTGGATCTTCTATTTTCCACCAGTGTTGTACCCTTGATCATGGTGAATTCATTGTATAACTTCTCCACTATCTCCTACAGCTCCTGTTTTACCCAGCTTGCTTTCAGGGCTTTCTTAGCACTGGCCGAATGTTTTCTGCTTGCCATTATGGCTTATGATAGATTTGTAGCTATTTCA…
ENSMUSG00000024976	Shoc2	-0.516712	Shoc2, leucine rich repeat scaffold protein [Source:MGI Symbol;Acc:MGI:1927197]	ATGAGTAGTAGTTTAGGAAAAGAAAAAGACTCTAAAGAGAAAGACCCCAAAGTACCGTCTGCCAAGGAAAGAGAAAAGGAGTCAAAAGCCTCAGGAGGCTTTGGGAAAGAGAGCAAAGAAAAGGAACCTAAAGCCAAAGGGAAAGACGCCAAAGATGGAAAGAAGGAGTCCAGCGCTGCCCAGCCAGGTGTGGCTTTTTCAGTCGACAATACCATCAAACGGCCAAATCCAGCACCCGGCACTAGAAAAAAGTCCAGCAATGCTGAGGTCATTAAGGAGCTTAACAAATGCCGGGAGGAGAACTCAATGCGGTTGGACTTGTCCAAGAGGTCTATACATATACTGCCACCATCAGTCAAAGAGTTGACTCAACTCACAGAACTTTATTTATACAGTAAC…
ENSMUSG00000033055	Ankrd54	-0.221598	ankyrin repeat domain 54 [Source:MGI Symbol;Acc:MGI:2444209]	ATGGCAGCCACCGGCGGGGGCGCGGACGACGAGTCGCGATCCGGCCGCTCGAGCTCGGACGGCGAGTGCGCGGTGGCGCCGGAGCCTTTGGCGGAAGCCGGAGGCCTGGTGTCTTTCGCGGACTTCGGCGTTTCGCTGGGCAGCGGCGCCGGCCTCCCGGGCCGGTCGGTGGGCAGGGCCCAGTCCTCGCTGCGCTACCTCCAGGTCCTGTGGCAGCAGGACGTCGAGCCTCGCGACGAACTGCGTTGCAAGATTCCCGCCGGGCGGTTGAGGCGTGCCGCCAGGCCCCACCGTCGGCTCGGGCCCACCGGCAAGGAGGTACACGCTCTGAAGAGGCTGAGGGACTCTGCCAATGCCAACGACGTAGAAACAGTGCAGCAGCTGCTGGAAGATGGGGCG…
ENSMUSG00000073295	Nudt11	-0.205973	nudix (nucleoside diphosphate linked moiety X)-type motif 11 [Source:MGI Symbol;Acc:MGI:1930957]	ATGAAGTGCAAGCCGAACCAGACGCGGACCTACGACCCCGAGGGCTTCAAGAAGCGCGCCGCGTGCCTGTGCTTCCGCAGCGAGCGCGAGGACGAGGTGCTGCTGGTGAGCAGCAGCCGCTACCCCGACCGCTGGATCGTGCCGGGAGGGGGCATGGAGCCCGAGGAGGAGCCGGACGGCGCGGCGGTGCGCGAGGTGTACGAGGAGGCGGGAGTCAAGGGGAAGTTGGGCCGCTTGCTGGGCGTCTTCGAGCAGAACCAGGACCGCAAGCACCGGACCTACGTGTTCGTGCTCACCGTCACCGAGCTGCTGGAGGATTGGGAAGACTCGGTCAGCATCGGCAGGAAGCGCGAGTGGTTCAAGATCGAAGATGCCATCAAGGTCCTGCAGTGCCACAAG…
ENSMUSG00000079534	Gm5640	-0.347168	predicted gene 5640 [Source:MGI Symbol;Acc:MGI:3645126]	ATGGACTCGTCAGAATATGTACTCTGTGGCTGGAAGAGCCAGCTGTGTCCTGCAAGGGTGTTGTCCAGACCCAGGACCCCAGCCCATAGTAAGAGGAGAGGGGTGCCCTTCCTGGAGGTCCAAATACTGCCTGTGGGTGAGAAGAGGAGAGTGAGGAGCTCCAAGGTGAGGCCCCTAGCCAAGTCTGAAATCATAAGCATCAACTCCTTGGCAGGAAAGGAGTCACGGGGCAGGGGCTCGCCAGGGCAGACCAGGGCATCCAGGAGAGCCCTCAAGGTGGCCCTGGATGGTCTGGGTGAGGGAAGCAGCTTCTTTCAAGGAGGAAGAGCAGGTAGCCGAAGAACCAGCACCTTGGCTCCAAAGGTTCCAAAAGAGCAGGCCAGCTCCAGCAGCTCCAGC…
ENSMUSG00000032012	Nectin1	0.0939287	nectin cell adhesion molecule 1 [Source:MGI Symbol;Acc:MGI:1926483]	ATGGCTCGGATGGGGCTTGCGGGCGCCGCTGGACGCTGGTGGGGACTCGCTCTCGGCTTGACCGCCTTCTTCCTCCCAGGCACTCACACGCAGGTGGTGCAGGTGAACGACTCCATGTATGGCTTCATCGGCACAGATGTGGTACTGCACTGTAGCTTTGCCAACCCACTGCCCAGTGTGAAAATCACCCAGGTCACATGGCAGAAGGCCTCCAATGGCTCCAAACAGAACATGGCCATCTACAACCCGACTATGGGTGTGTCCGTGCTGCCTCCCTACGAGAAACGAGTGGAGTTCCTGCGACCCTCCTTCATCGACGGCACCATCCGCCTCTCCGGTCTGGAGCTGGAGGACGAGGGCATGTACATCTGTGAATTTGCCACCTTCCCTACGGGCAAC…
ENSMUSG00000022109	Med4	-0.353894	mediator complex subunit 4 [Source:MGI Symbol;Acc:MGI:1914631]	ATGGCGGCTTCTTCAAGTGGTGAGAAGGAAAAGGAGCGGATGGGAGGCGTTTCGGGAATGGCCGGCCTTGGCAGTACGCGAGAGCGGCTTCTGTCTGCGCTGGAAGATCTGGAGGTCTTGTCGAGGGAACTCATAGAAATGCTTGCAATTTCAAGAAATCAGAAGCTATTACAGCTGGAAGAGGAAAACCAGGTCTTGGAGTTGCTAATTCACCGAGATGGGGACTTCCAAGAACTAATGAAATTAGCACTTAATCAGGGAAAAGTTCACCACGAAATGCAGGCTTTAGAGAAAGAAGTAGAGAAGAGAGACAGTGATATTCAGCAGCTGCAGAAACAGCTGAAAGAGGCCGAGCAGATCCTGGCAACAGCTGTTTACCAGGCAAAGGAAAAACTCAAG…
ENSMUSG00000055571	Olfr305	0.00781715	olfactory receptor 305 [Source:MGI Symbol;Acc:MGI:3030139]	ATGCCCAATGTCACTGCAGTAACTGGATTCATACTTATGGGTTTCTCTGATATCCATGAGCTACAGATTCTATGTGGAGTGTTATTTTTAGTACTATACCTGGGAATTTTAATGAGTAACCTGCTCATCATCATTCTCATCACTGTGGATCTGAAGCTCCAAACACCCATGTACTTCTTCTTGAAGAATTTATCCCTTTTGGATGTCTTTCTTGTGTCTGTTACAATTCCAAATTTCTTTGTCAATAGCCTTATGCACAAAAATTCCATTTCCATACTTGGATGTGCATTTCAGGTATTTTTCATGGCTCTCCTTGGATCAGGAGAAGTATTTGTTCTTACTACAATGTCATATGATCGCTATGTTGCCATTTGCAGTCCCCTACATTATGAGGTCATT…
ENSMUSG00000004127	Trmt10a	-0.154954	tRNA methyltransferase 10A [Source:MGI Symbol;Acc:MGI:1920421]	ATGAATATGTCATCTGAAATGCTGCCAGCATCCATCGAGTCTACTAATGTGGAGGAAAAGCTGGGTACGAGTGACGGTGAAGAGGAGAGACAGGAGCCTAGAGTGGATGCAGGGGCTGAGCCAATATCTAAACGGCAACTGAAGAAGCTGATGAAACAAAAACAGTGGGAAGAGCAACGTGAACAGCGCAAGGAGAAACGAAAAGAAAAACGGAAGAGAAAGAAATTAGAACGACGCCAGCTGGAGTCCAACTCAGATGGCAACGACAGGAAGCGCGTTCGGAGAGATGTTGCTCGCAGCAGCCTCCGCCTGGTCATCGACTGTAGCTTTGATGACTTGATGGTGTTAAAGGATATTAAGAAACTTCATAAACAGATTCAACGATGTTATGCAGAAAAC…
ENSMUSG00000007207	Stx1a	0.323537	syntaxin 1A (brain) [Source:MGI Symbol;Acc:MGI:109355]	ATGAAGGACCGAACCCAGGAGCTCCGCACGGCCAAGGACAGCGATGACGACGACGATGTCACTGTCACTGTGGACCGAGACCGCTTCATGGATGAATTCTTTGAACAGGTGGAAGAGATCCGGGGCTTTATTGACAAGATTGCCGAAAACGTGGAGGAGGTGAAGCGGAAACACAGCGCCATCCTGGCCTCCCCGAACCCCGATGAGAAGACAAAGGAGGAACTGGAGGAGCTCATGTCGGACATTAAGAAGACAGCGAACAAAGTTCGCTCCAAGCTAAAGAGCATTGAGCAGAGCATCGAGCAGGAGGAAGGTCTGAACCGCTCATCAGCCGACCTGAGGATCCGGAAGACGCAGCACTCCACGCTGTCCCGAAAGTTTGTGGAGGTCATGTCCGAG…
ENSMUSG00000062426	Olfr304	-0.320441	olfactory receptor 304 [Source:MGI Symbol;Acc:MGI:3030138]	ATGCCCAATGACACTAGAGTAACAGGGTTCATCCTTATGGGATTCTCAGCTGCTCCTGAACTACAGACTGTATGTGGGCTGTTCTTTCTGGTAATGTACCTAGCAGTCATAATGAGTAACCTGCTCATCATCACGGTCATCACTCTGGATCTGAAACTCCAAACACCCATGTACTTTTTCCTAAAGAATTTGTCCCTGTTGGATGTCTTCCTTGTGTCCATCCCAATCCCAAAGTTCATCATCAATAACCTAACTCACAACAATTACATTTCGATTCTGGGTTGTGCCTTTCAGATACTTTTAATGACTTCGTTCTCAGCAGGTGAGATATTTGTACTGACTGCAATGTCTTATGACCGCTATGTTGCCATTTGCTCTCCTCTGTGTTATGAGGCAATC…
ENSMUSG00000031512	Tex29	0.15061	testis expressed 29 [Source:MGI Symbol;Acc:MGI:1922778]	ATGAATAATGGAATTAACAGACCCGCGGTTCAATCTGGCAGACTCCCAGTGCACCCCACCCCCATGCCCGCCTTGTTTTTTGCCAAGTCAGTGCTGTGTCTGTGCCTTGCAGTGTGTGACATCCCTCTGTATGACATCTGTGACTACAATGTCACCAGGGAGCGCTGCAGGAGTCTCGACTGCTGTTTCTACAGGGGCGTCTGCTACGAGAAAGCTGTTCCCATTTATGTACAGGTGTTCTTCACTCTGATTTGGTTCGTGGCAGGGGCCTTCATCATTGCCGTCATTTATAGGGTTATACAGGGGACTAAAAAAGAGAAGAAGCCTTTACTCCCAGAGGACTCACAGGTTGAAATACTGAAGTCTCCCACTCCAGAACTCATTCCAGAACCCATTCCA…
ENSMUSG00000022439	Parvg	0.0344189	parvin, gamma [Source:MGI Symbol;Acc:MGI:2158329]	ATGGATTGGGGAACACGTCTGGGTGGCTTTGGCCTTCAGCCTGGTCCACCCCATCTACATCTGGGAGAGTCTGGTCTGTTTTTTACCTGTCTTGGATTCAGGGACCCTGAAGGGATGGATGGACGGCCACTTCACCCCACTGGGAAGGCAAGGAAGAAGATGGAGTTAGAGTTCCTCTATGACCTGTTGCAGCTCCCAAAGGAGGTAGCTCAGCCCACGGAGGAAGAGCTTCCACGAGGAGGAAAGAAGAAATATCTGTCACCCAATTCCAAGAGGAACCCCAAGTTTGAAGAACTGCAGAAGGTGCTGATGGAATGGATCAACACCACACTCCTCCCGGAGCACATCGTGGTCCGCAGCCTGGAGGAAGACATGTTTGATGGACTTATTCTGCACCAC…
ENSMUSG00000028798	Eif3i	0.450481	eukaryotic translation initiation factor 3, subunit I [Source:MGI Symbol;Acc:MGI:1860763]	ATGAAACCCATCCTGCTGCAGGGCCATGAGCGGTCCATCACGCAGATCAAGTATAACCGCGAAGGAGACCTTCTCTTCACCGTGGCCAAAGACCCTATCGTCAACGTGTGGTACTCTGTCAATGGGGAGAGGCTAGGCACCTACATGGGCCACACTGGAGCTGTGTGGTGCGTGGATGCTGACTGGGACACCAAGCATGTCCTTACTGGCTCAGCTGACAACAGCTGTCGTCTCTGGGACTGTGAAACAGGGAAGCAGCTGGCCCTACTCAAGACCAACTCAGCTGTCCGGACCTGCGGCTTTGACTTTGGGGGCAACATCATCATGTTCTCCACAGACAAGCAGATGGGGTATCAGTGCTTCGTGAGCTTCTTTGATCTGCGGGATCCAAGCCAGATC…
ENSMUSG00000068923	Syt11	0.0889871	synaptotagmin XI [Source:MGI Symbol;Acc:MGI:1859547]	ATGGCTGAGATCACAAATATACGCCCCAGCTTTGATGTGTCACCGGTAGCGGCTGGCCTCATCGGGGCCTCCGTGCTGGTGGTGTGTGTTTCAGTGACTGTCTTTGTGTGGACGTGCTGCCACCAGCAGGCAGAGAAGAAGCACAAGACCCCGCCATACAAGTTCATTCATATGCTGAAAGGCATTAGCATCTACCCAGAGACCCTCAGCAACAAGAAGAAAATCATCAAAGTTCGGAGAGACAAAGATGGCCCTCGGAGGGAAAGTGGACGAGGGAACCTGTTAATAAACGCGGAGTCTGGCCTGCTGAGCCACGACAAGGATCCCAGAGGGCCTAGCCCTGCATCTTGTATGGACCAGTTACCCATCAAAAGAGACTATGGGGAAGAACTGAGGAGC…
ENSMUSG00000037813	D630003M21Rik	-0.224582	RIKEN cDNA D630003M21 gene [Source:MGI Symbol;Acc:MGI:3606579]	ATGGACCCTTCTGCCCTTGACATGGCCATCCAGCATGCCCTGGCAGGACTCTACCCGCCTTTCGAAGCCACTGCTCCCACTGTCCTGGGTCAAGTGTTCCGGCTCCTGGACTCCGACTTCCGGGGAGATGGACTGAGCTTCCTCTTGGATTTTCTCATCCCTGCCAAGCGTCTGTGTGAGCAAGTGCGGGAAGCGGCTTGTGCCCTCTATACCCACTGCCTCTTCCTGCATGAGGGCTGGCCGTTGTGTCTGCGGGATGAAGTTGTGGTACACCTGGCACCACTCAATCCACTCCTGCTACGTCAGGGTGATTTCTACCTTCAAGTAGAGTCCTGGGAGGAGCAGTCTGTCCACATGACACTCAAGTGTCTCTCTTCAGACCTCCGTGAGGTGGACAAG…
ENSMUSG00000037060	Cavin3	-0.318412	caveolae associated 3 [Source:MGI Symbol;Acc:MGI:1923422]	ATGGGGGAGAGCGCACTGGAGCCCGGACCTGTGCCTGAGACGCCCGCAGGGGGTCCGGTGCACGCAGTCACCGTGGTGACCTTGCTGGAGAAATTGGCCACCATGCTGGAGGCTCTGCGGGAGCGGCAAGGCGGCCTGGCTGAGAGGCAGGGCGGCCTGGCGGGCTCCGTGCGTCGCATACAGAGTGGCCTGGGTGCGCTGAGTCGCAGCCACGACACCACCAGCAACACACTGACGCAGCTGCTGGCCAAGGCGGAGCGCGTGGGCTCGCACGCCGACGCAGCCCAGGAGCGGGCCGTGCGTCGCGCTGCTCAGGTGCAGCGGTTGGAGGCCAACCACGGGCTGCTGGTGGCGCGCGGGAAGCTGCACGTCCTGCTCTTCAAGGAGGAGACTGAAATT…
ENSMUSG00000062624	Cyp2c67	0.0105526	cytochrome P450, family 2, subfamily c, polypeptide 67 [Source:MGI Symbol;Acc:MGI:3612288]	ATGGATCCATTTGTAGTCTTGGTGCTTTGTCTGTCCTTTCTGCTTGTCCTGTCATTGTGGAGACAGAGATCTGCAAGAGGGAACCTCCCTCCTGGCCCCACTCCTCTCCCAATTATTGGCAATTACCACCTGATAGATATGAAGGACATTGGCCAGTGCCTTACCAATTTTTCTAAAACATATGGCCCTGTGTTCACTCTGTATTTTGGCTCACAGCCTATTGTAGTGTTACATGGTTATGAGGCAATGAAAGAAGCCTTCATTGACCATGGAGAAGAGTTCTCTGGAAGAGGAAGGTTTCCGTTTTTTGACAAGGTTACTAAAGGAAAGGGCATTGGTTTTAGCCATGGAAATGTATGGAAAGCCACAAGGGTCTTCACAATCAATACCTTGAGGAAC…
ENSMUSG00000018401	Mtmr4	-0.580879	myotubularin related protein 4 [Source:MGI Symbol;Acc:MGI:2180699]	ATGGGTGAGGAGGGCCCCCCCAGCCTGGAGTACATCCAAGCCAAGGATCTGTTCCCCCCCAAGGAACTGGTGAAGGAGGAGGAGAATCTTCAGGTACCCTTCACAGTGCTGCAGGGTGAGGGAGTGGAATTCCTGGGCCGGGCAACCGATGCCCTCATTGCCATCTCTAACTACCGGCTGCACATCAAGTTCAAAGACTCTGTCATCAACGTGCCCCTCCGGATGATTGACAGTGTGGAAAGCCGTGATATGTTTCAGTTGCACATTGCCTGCAAGGACTCCAAAGTGGTGAGGTGCCACTTCTCTACTTTCAAGCAGTGCCAAGAGTGGCTCTCAAGGCTAAGCCGGGCCACAGCGAGACCTGCCAAGCCCGAGGATCTCTTTGCCTTTGCCTACCAT…
ENSMUSG00000078607	1810010H24Rik	-0.516402	RIKEN cDNA 1810010H24 gene [Source:MGI Symbol;Acc:MGI:1916316]	ATGACAGCTCGAGCCCTCTGGCTTCTCTGTTTGATCGTCGGATGGTCCCCCGAAGCCCCGGTGGCGGAGAGAAAAGCCCCGCCGCCGCACCGAAAGCCCGACTCCCGGGAGACTCCAGGGCCACGCGCGCAGCCGCTGCCCGAGTTCTCGCGCCGCCCGCGTGCCGCCTACGCAGGACCGCGCGCCTGGCCCGACCCCCGGCGCCGGAAGACCGCGCCGCCCGCCGACAACCGCGCCGGCTTCCGGGATGCAGTGCACGCGCCCGCGGCGCTTCCGGGCCCGCGCCTCGCGCAGGCGGAGAACCGCGCGTCCCCGCCCGAGGACTCTCCGCGGCGCGCGCTCTCTCGGGCCGTGCGACCTCCGGGCGCGCGCGCCGCCAGCCCCGCCCACCCGAACCGG…
ENSMUSG00000024975	Pdcd4	-0.0019716	programmed cell death 4 [Source:MGI Symbol;Acc:MGI:107490]	ATGGATATAGAAAATGAGCAGACACTGAATGTGAACCCCACTGACCCTGACAATTTAAGCGACTCTCTCTTTTCTGGAGATGAAGAAAATGCTGGCACTGAAGAAATAAAGAATGAAATAAATGGAAATTGGATTTCCGCATCTACTATTAATGAAGCTAGAATCAATGCAAAAGCCAAAAGACGACTGCGGAAAAATTCATCCCGGGACTCTGGCCGAGGAGACTCAGTCAGTGACAATGGAAGTGAAGCGGTTAGAAGTGGAGTTGCTGTGCCCACCAGTCCAAAAGGAAGGTTGCTAGATAGGCGGTCCAGATCTGGGAAAGGAAGGGGGCTGCCAAAGAAAGGTGGTGCAGGCGGCAAGGGTGTCTGGGGCACACCTGGACAGGTGTATGATGTG…
ENSMUSG00000033405	Nudt15	0.0181331	nudix (nucleoside diphosphate linked moiety X)-type motif 15 [Source:MGI Symbol;Acc:MGI:2443366]	ATGGCCGCTAACGCAGAGCCGAGGCGGCGGCCAGGAGTTGGGGTCGGCGTGGTGGTGCTGAGCTGCGAGCATCCTCGCTGCGTCCTTCTGGGGAAAAGGAAAGGATCGTTTGGAGCCGGCAGTTTCCAGCTTCCTGGGGGCCATTTGGAATTCGGTGAGACCTGGGAAGAATGCGCTCAGAGAGAAACCTGGGAAGAAGCTGGGCTTCACCTGAAAAATGTGTGCTTTGCCTCCGTGGTAAATTCTTTTGTTGAGAAGGAGAATTACCATTATGTTACCATATTAATGAAAGGAGAGGTGGATATGACTCATGATTCGGAGCCGAGGAATATGGAGCCTGAAAAGAATGAAAGTTGGGAGTGGGTTCCATGGGAAGAATTCCCTCCCTTAGACCAGCTT…
ENSMUSG00000058192	Zfp846	-1.47667	zinc finger protein 846 [Source:MGI Symbol;Acc:MGI:1924012]	ATGGTGGCTGATTGCCTGACAAATTGTTACCAGGTCTCAGTAACTTTTGATGATGTGGCTGTGGACTTCACCCAAGAAGAATGGATTTTATTGGATCAAGCTCACAGAGACCTCTACAGAGAGGTGATGCTGGAGAACTACCAGAACCTGGCCTCAGCAGGATGTGAGGTCATCAAACCCAGTCTGATCTCCTGGTTGGAAGAAGAGGATTTGCACAGAGAAGATCTCCAAGAATGGGAAATGCCACTTGGCACCCAAGAGTCACCATTGCATCAGGATTTTTTGAGGGGACAGACTTCCAGTGGAATACAAACAGGCAGAAGCCACAGTGCACACGAACTCTGCTACTACACACAATGTGGGGAAATTTTCAGTGAGCACTCATATTTCAAGACCCAT…
ENSMUSG00000020490	Btnl10	-0.155504	butyrophilin-like 10 [Source:MGI Symbol;Acc:MGI:2182073]	ATGGCAAGGGCACACCCTGGAGATGCTACTCTGCCAAGCATCTTGGTCAGCTTCATCTTCCTGCAACTCCTGACTTCTGGGAACGGAAAATCAGATTTCCTCGTCCTTGGACCTCCCCACCCACTTCTGGCCATAGTTGGTCAAGACAAAGAGTTGCCCTGCAAACTGTCACTCAACATCAGCGCTGAGGGCATGGAGCTGAGGTGGTACAGGGACAAGCCCTCGTCAGTCGTGCATGTGTACAAGAATGGGGAGGATGTGTATGACGAGCAGATGGTGGAATATAAGGGAAGGACCTCATTCAACGGCAGCCATGTAGCCAGGGGAGAAGCTGCTGTGAAGATCCACAACGTCACCGTGTTTGACAACGGGACTTATCACTGTGTGTTTAAGGAGTAC…
ENSMUSG00000011263	Exoc3l2	-0.193223	exocyst complex component 3-like 2 [Source:MGI Symbol;Acc:MGI:1921713]	ATGCCAATCCTGAAGAGCCTGGGGGTGGGAGACCCTAAGGTGCCACGAGCAGGGACTCTGCCCCTGCGATCCTCTCGCAACCCCTTTGAAGACACTCCAACGCTGGAAGAAGAGGACGCGGAGCTGGGGACACTGCCCAATGGGACATCGTGCCGCCGGCGGGCCACGCTGGAGAAGCTAGCTGGTCTGGCCCCCTTCCGGCTGGGCTGGACCTCAGGCAGGCGGGCAGGCAGCCCCGGAGACGGGCAAGTGCGCTCTTTCTTGGGCCGTGTGCTGGCACCGGGCATACGGAGGAGCTCCGCAGATTTCGGCCTCCTAAACCGGCTTCAGGGGTTCCGAACCCATGGCGATGAGGAGCCAGCTGGAGAAGCCGCTCGAAGACTGGCTTTCCTGAGACTC…
ENSMUSG00000058076	Sdhc	0.164625	succinate dehydrogenase complex, subunit C, integral membrane protein [Source:MGI Symbol;Acc:MGI:1913302]	ATGGCTGCGTTCTTGCTGAGACATGTCAGCCGTCACTGCCTCCGAGCCCACCTGAATGCTCAGCTTTGTATCAGAAATGCTGCTCCTTTGGGAACCACAGCTAAGGAGGAGATGGAGCGGTTCTGGAAGAAGAACACGAGTTCAAACCGTCCTCTGTCTCCCCATTTGACTATCTACAAATGGTCTCTTCCTATGGCACTGTCCGTTTGCCACCGAGGCTCTGGAATAGCCTTGAGTGGAGGGGTCTCTCTTTTTGGCCTGTCGGCACTGCTGCTTCCTGGGAACTTTGAGTCATATTTGATGTTTGTGAAGTCCCTGTGTTTGGGGCCAACACTGATCTACTCGGCTAAGTTTGTGCTTGTCTTCCCGCTCATGTACCACTCACTGAATGGGATCCGA…
ENSMUSG00000032245	Cln6	0.225896	ceroid-lipofuscinosis, neuronal 6 [Source:MGI Symbol;Acc:MGI:2159324]	ATGGAGGCGGCGACGCGGAGGCGGCAGCTCCTCGGAGCGGCGGGCGGCCCCGGTGTCGCGTTCGTGCAGGCCAGGCATGGCTCTGTGAAGGCCGAGGACAAAGACCGCACAGCCCCCTTCCATCTTGACCTCTGGTTCTACTTCACACTGCAGAACTGGGTTCTGGACTTTGGCCGCCCCATTGCCATGCTGGTATTCCCGATCCAGTGGTTTCCTCTCAACAAGCCAAGTGTCGGGGACTACTTTCACATGACCTACAACATCATCACGCCCTTCCTGCTGCTAAAGCTTATTGAGCGGTCCCCCCGAACGCTGCCGCGGTCTATAGTCTATGTCAGCATCATCACTTTCATCATGGGAGCCAGCATCCACCTGGTGGGAGACTCAGTCAACCATCGC…
ENSMUSG00000022110	Sucla2	0.56547	succinate-Coenzyme A ligase, ADP-forming, beta subunit [Source:MGI Symbol;Acc:MGI:1306775]	ATGGCGGCGTCCATGTTCTACGGCCGGCAGTTGGCCGCGGCCGCCCTGAGGAGCCACCGGCCGCAGACTACGCTGCGAGCCGCCGCCCAGGTTCTGGGAAATTCTGGCTTGTTTAACAAGCATGGACTACAAGTGCAGCAGCAGCAGCAGAGGACCCTTTCGCTGCATGAATACTTGAGTATGGAGTTATTGCAGGAAGCGGGTGTCTCTGTTCCCAAAGGCTTCGTGGCAAAGTCATCCGATGAAGCTTACGCAATTGCCAAAAAATTAGGATCAAAGGATGTTGTGATAAAGGCACAGGTTTTGGCTGGCGGCAGAGGAAAAGGAACATTTACAAGTGGCCTCAAAGGAGGAGTGAAGATTGTTTTCTCTCCAGAAGAAGCAAAAGCTGTTTCCTCA…
ENSMUSG00000027684	Mecom	-1.1911	MDS1 and EVI1 complex locus [Source:MGI Symbol;Acc:MGI:95457]	ATGAAGAGTGAAGAGGACCCGCACGAACCCATGGCGCCTGACATCCACGAAGAACGGCAGCACCGCTGTGAGGACTGTGACCAGCTCTTTGAATCCAAGGCAGAGCTAGCCGATCACCAGAAGTTCCCATGCAGCACACCTCACTCGGCCTTCTCCATGGTGGAGGAGGACTTGCAACAAAACCTGGAGAGTGAGAGCGATCTCCGAGAGATCCATGGCAACCAGGACTGTAAGGAATGTGACCGAGTTTTCCCCGATCTGCAAAGCTTGGAGAAGCACATGCTGTCACATACTGAGGAGAGGGAATACAAGTGTGATCAGTGTCCCAAGGCATTTAACTGGAAGTCCAATTTAATTCGCCACCAGATGTCACATGACAGTGGAAAGCACTATGAGTGT…
[truncated: 20,535 more rows]
