# Supplementary material for: iCodon customizes gene expression based on the codon composition
Source: Sci Rep. 2022 Jul 15;12:12126. doi: 10.1038/s41598-022-15526-7 (PMC9287306; doi:10.1038/s41598-022-15526-7)
Supplement: Supplementary file 5 — Supplementary Information 5. [file 41598_2022_15526_MOESM5_ESM.xlsx]

## Sheet: Supplemental-Table-4-xtropicali
ensembl_gene_id	external_gene_name	predicted_mRNA_stability	description	coding
ENSXETG00000012456	XB5829846 [provisional:mfsd1]	0.308403	provisional ortholog of major facilitator superfamily domain containing 1 [Source:Xenbase;Acc:XB-GENE-5829847]	ATGGCTGTGGCTGCCGAGAAAGCATATTACCGTTTTGTGGTTCTATTCTTCAACTGCCTGCTCACTTTCGGTTCTTACTTCTGCTTCGATATACCCAGTGTTCTGCAGGACCAGTTTCAGGGGGATTTAAACTGTACCAATGCAAGCCAGCCTAACAGCACGCACACTGGGTGCGTGGAAGGGCTAGGAATGAGCCCTGAACAGTACAATCTGCTCTATGCAATCTATGCTTGGACTAATGCCCTGGTAGTGATTGTGGCTGGATTTCTCATCGACAAGCTGGGAAACCGATTCGGCCTGTTTCTGTTCTCCTTTCTAACTGTCCTGGGCTCAACTATATTTGCATTGGGATCCCACTTTAAAGGCACACCCTACCTGCTGCCACTTATGCTCACCGGA…
ENSXETG00000023332	galnt2	0.17999	polypeptide N-acetylgalactosaminyltransferase 2 [Source:Xenbase;Acc:XB-GENE-980077]	ATGAGAAGGAAATCTAGAATCCTGCTGTGCTTCGCTTTCCTCTGGCTACTTGGCATTGCCTATTACGTGTACTCTGGAACCAATGGGAGCAGCCGGAAGGAAGACTGGAATGAAATTAATCCAGTTAAAAAAAGAGATCCTCACAATACCAATGGTGAAGAACAGAATCTAGAGACTCTGCCTCCAGGTAAAGTTGTTTTTAATATGTTGAATATAGATTTATGCTCTACTGTAGTACGACCTGGCCAGGATGCCTATGCACGTAACAAGTTTAACCAAGTTGAAAGTGATAAACTCCTGATGGACAGAAGTGTTCCTGACACGAGACATGAACAATGTCGGAAAAAAACGTGGAGAGTTGATTTACCAGCAACCAGTGTTGTTATCACATTTCATAAT…
ENSXETG00000024002	b4galt5	-0.233759	UDP-Gal:betaGlcNAc beta 1,4- galactosyltransferase, polypeptide 5 [Source:Xenbase;Acc:XB-GENE-982971]	ATGCAAGATGGTAGAATAAAGCATTTTCATGGGCTTAAAGGGGTTAGTTCACCTTTACCTTTCAGCATGGTACAAGCAGTGATATCCCAAGACAGTGTGTTAAATAAAGAATGTGGCTTTGATTTCTCTGCAGTTAACACTTACCTGTTCATGATGCAAGCCCGTGGGATCATTATTCGAGAGAACATGCGGACAATCGGGGCTCAGGTGTACGAGCAAGTAGTCCGCAGTGCATATGCCCGGAGGAACAGCAGCATCAATGATACAGATTACGGACTTGATTTCAATCACAGTGAATCCTATCTCCAAACAACCACGTTTCTACCTGAAGATTTCACCTACCTGCCCAACCAATCTTGCCCCGAACGACTCCCATCAATGAAAGGGCAAATGGAAGTG…
ENSXETG00000012950	cbln1	-0.161957	cerebellin 1 precursor [Source:Xenbase;Acc:XB-GENE-978378]	ATGTGGGGTTTTGAGCTGCTGCTTGGGGCGCTGTACCTGCTCGGGCTCACCTGTGGCCAGAACGAAACGGAACCTATCCTGCTGGAGGGCAAGTGTCTAGTGGTTTGTGACTCCAACCCTATGTCTGACCCCACTGGCACAGCGCTGGGCATTTCGGTGCGCTCGGGCAGTGCCAAGGTGGCATTCTCTGCTATTCGAAGCACCCATCACGAGCCATCGGAAATGAGTAACCGGACAATGATCATCTACTTCGATCAGACTTTGGTCAATATTGGAAGCAGTTTTGACTCAGAACGAAGCACTTTTACATCACCAAGAAAGGGGATTTACAGTTTTAATTTCCACGTGGTGAAAGTATATAACCGGCAAACCATACAGGTTAGTTTAATGTTAAATGGT…
ENSXETG00000015756	thap5	-0.0267219	THAP domain containing 5 [Source:Xenbase;Acc:XB-GENE-491348]	ATGACTCGATACTGCGCAGCCACGTGTTGTAAGAACCGGGGAGGGCAGGCGGCTAGCACCAAGCACAAACTCTCATTTTACCCGTTTCCTTTGCATGACAGGGGAAGACTTAAAGAATGGCTGTGTAATATGAAACAGAACAAATGGTATCCCACGAAGCATCAGGTCTTGTGCAGTGATCATTTTACCCCTGATTCCTTCAGTATGAGATGGGGTATTCGGTATCTGAAACCTAATGCTATACCTACTATATTCTCGTTTACAAATAATTCCCAGGATACATCTGAGTTGGACGTTTCTACAAAGGAAGGAATGCAGGATGATGCAGAAATTGATACAGACACTTTGATGTCACATGTTTTTTGTCCCAATGTGACAAACAAATTGAATCATGGTTTT…
ENSXETG00000021725	arhgap4	0.122132	Rho GTPase activating protein 4 [Source:Xenbase;Acc:XB-GENE-5965169]	ATGGCATCTCATGGAAAGCCCCGGAGGGACCGGGCATCGGAGTATGAGAACCAGATCAAAGAAATCCGGGCTCAACTGACTGACCAGGTCAAATGCCTGGACACGCAAGTGGACTTCCGCCAGCAGCTTCTGCAGGACATGAGCGAATTCCTACGCAGAAAGGCAGAGATCAATCTGGAGTACTCCCGGAGTCTTGAGAAACTGAGTGACCGCTTCTCTTCAAAAATCCGCAATTCCAAGGATCACCATATCTTCAGGAAAGAACAGAACCTGCTGTCTCCTGTTAATTGCTGGTATACAATTATGAATCATACAAGACAGGAAAGTCGGGATCATGGAGCTCTTAGCGACGTGTACACTTCACATCTCATCCCACGCCTTGCACATATCGGAGAGGAT…
ENSXETG00000026530	man2a1	0.239463	mannosidase, alpha, class 2A, member 1 [Source:Xenbase;Acc:XB-GENE-961025]	ATGAAGCTGAGCCGGCAGATCACGGTTCTCGGCAGTGCTATATTCTGTGTGGTTATCTTCTCCCTTTACCTGATGTTGGACAGGGGGCAGTTTGACCAGCCCAAGAGCCCCCGCCGGGAAGGGGCTCTACCCAAGGGTCAGCTGTCAATATTACAAGACAAAATAGATCACCTAGAGCGCCTTTTAGCAGAAAATAATGAGATCATTTCAAATATAAGAGACTCTGTAATCAACCTAAGTGAGTCTGTGAAAGATGGCCAAAAGAACTCAGACTCTCAAAATTTTAGCCGAGGTTCATCCTCTCAGCTTGAGCCATCAGCCCCTGCTTTCCTTCCAATAAATAATGAGGACTGTCAGTTTGCATCTGTAACTGGAGGCCACAAATCCAATGTTCAGATG…
ENSXETG00000038056	art1	0.287975	SH3 and PX domains 2B [Source:NCBI gene;Acc:549321]	ATGCCCAGGAGAAGCATCGTGCAAGTCAGTGTGCAGGACGTGCAAAAGCGGCGCAGTCCCAACAAGCATTATATGCAAATTTTGGACAAGTTTCCAGTTGAAGGCGGTCAGAAGGATCCAAAACAGCGAATTATCCCTTTCTTGCCAGGTAAAATTCTCTTCAGAAGGAGCCACATACGTGATGTTGCAGTGAGGAGACTGATCCCAATAGATGAATACTGCAAGGCACTTATCCGGCTGCCAGCATATATCTCCCAGTGTGATGAAGTCCTGCAGTTTTTCGAAGCCAGAGTAGAAGATTTCAACCCACCTAAAGAGGAACCTATTGGAAGGAAGAAGCTGGGTGGCGACTCTTCCTCATCTGATGCTTTAGTCCTTGATCAGTATGTTGTGGTGGCA…
ENSXETG00000015752	dnajb9	-0.0286416	DnaJ heat shock protein family (Hsp40) member B9 [Source:Xenbase;Acc:XB-GENE-493656]	ATGGCATCAGCACAATCAGTCATCACATTTGCTGTTTGTATTTTGCTGATATCAGAAATAATTCTGGCAAAAAAGACTTATTATGACATTTTGGGAGTTCCAAAAAATGCCTCCGAGCGACAGATCAAAAAAGCTTTTCACAAACTTGCAATGAAGTATCACCCTGACAAGAATAAAAGCCCTGATGCTGAGGCAAAATTTCGAGAAATAGCTGAAGCTTATGAGACGCTTTCAGATGAAAGTAAACGGAAGGAGTATGATCAGTTCGGCCATGATGCCTTTGCAAATGCTGGAAAAGGAAGCAGTGACCAACATTTCCACAAACATTTTAACTTCAACTTTGATGATTTATTTAAAGACTTTGACTTTTTTGGTGAAACCCAAAGTAGTAGATCGAAA…
ENSXETG00000008073	lrp8	0.240908	LDL receptor related protein 8 [Source:Xenbase;Acc:XB-GENE-980035]	ATGAGGATAGGTTGCTGCTGCGGGGCAATGCCCGGCCTCCTCTTATTGCTAGTGTTGGGGACGCGAGGTGGCAGAGGGCCAACAACCTCAGACTGTGAGGAGGGCCAGTTTCAGTGCAGGAACCAGCGATGTATACCCAGCGTGTGGAGATGTGATGAAGATGATGACTGTGCTGATAACAGCGATGAAGATGACTGCCCTAAAACAACTTGTGGGGAAGATGAGTTCACATGTAACAGTGGTCACTGTATATCTGCACGTTGGAAGTGTGATGGGGAAGAGGAGTGCCCTGACAAAAGTGATGAGTCTGAGGCCACTTGCAGTAGTGCAAAGCAGGTATGTGCTGCACAGAAGTTCAGCTGTGGAGGACCAAGCAATAAATGTATCCCAGTATCCTGG…
ENSXETG00000039606	NA	0.745681	NA	ATGGGAAAGACCAAAGAGCTGTCCAAGGATGTCAGAGACAAAATTGTAGACCTGCACAAGGCTGGAATGGGCTACAAAACCATTAGCAAGAAGCTGGGAGAGAAGGTGACAACTGTTGGTGCGATTGTTCGAAAATGGAAGGAGCACAAAATGACCATCAATCGACCTCGCTCTGGGGCTCCACTCAAGATCTCACCTCGTAGGGTGTCAATGATTCTGAGAAAGGTGAAAAAGCATCCTAGAACTACACGGGAGGAGTTAGTTAATGACCTCAAATTAGCAGGGACCACAGTCACCAAGAAAACCATTGGAAACACATTACACCGCAATGGATTAAAATCCTGCAGGGCTCGCAAGGTCCCCCTGCTCAAGAAGGCACATGTGCAGGCCCATCTGAAG…
ENSXETG00000019578	vav2	0.0707329	vav guanine nucleotide exchange factor 2 [Source:Xenbase;Acc:XB-GENE-6067166]	ATGACCGAGGGTTGGCGGCAGTGCGGACGCTGGCTCATAGACTGCAAAGTTCTCCCAGTGGACCACCGGGTCGTGTGGCCTTCTGCCGTGGTCTTTGACCTGGCCCAAGCTCTGCGGGATGGAGTCCTGCTCTGTCAGCTGCTCCACAACCTGTCCCCTGGATCTATCGACCTCAAGGACATCAACTTCAGGCCCCAGATGTCACAGTTCTTGTGCCTGAAGAACATTCGAACATTCCTCAAAGTTTGCCACGACAAGTTTGGATTACGGAACTGCGATCTCTTCGACCCCTTCGACCTGTTCGACGTCCGGGATTTCGGAAAGGTGATTGCCGCTTTGTCCAAGGTGTCCTACCACAACATTGCCCAAACCAAGGGGATTCGGCCTTTCCCTTCTGAG…
ENSXETG00000027596	aimp2	0.00402034	aminoacyl tRNA synthetase complex-interacting multifunctional protein 2 [Source:Xenbase;Acc:XB-GENE-998779]	ATGCCCATGTACAGAATGCAGCCCTATTGTGGTGGGGAGATCCAGGTGGACTTGCCCACATGCATGTATAGGTTGCCCAATGTGCATCAGGCCGTGTCGGAAAACCTTGAGCAGGCTGCTGACCCAGCAATCCAGGCGCTGGAATCCAGACAAGAGGATATCCTAAAGAGACTGTATGAATTGAAAGCTGCTGTAGATGGACTGTCAAAGATGATTCAAACCCCTGATGCAGATCTTGATGTGACAGATATTATTCAGACAGATGAGCAGTCGGCTCCGGGACCTGTGGTTGCAGATCTGGACTCTGTACTTGGGAAGGAATATGGAGCTCTCAGGGACATTGTGATCAATGCAAACCCTTCTTTGCCTCCACTGTCCCTGCTGATATTGCACAGCTTG…
ENSXETG00000013833	rasa3	0.134751	RAS p21 protein activator 3 [Source:Xenbase;Acc:XB-GENE-920756]	ATGGCTGTGGAGGAAGAAGGAATACGGGTGTTCCAGAGTGTCAAGATCAAAATAGGTGAAGCAAAAAATCTGCCATCTTATCCTGGGCCGAACAAGATGCGAGACTGCTTCTGTACTGTAAACCTGGACCAGGAGGAGGTGTTCAGGACCAAGATAGTCGAGAAATCACTTTGCCCATTCTATGGAGAAGACTTTTACTGTGAGATCCCTCGGAGCTTTCGCCATCTATCCTTTTACATATTTGACAGAGATGTTTTCCGGAGGGATTCAATCATGGGCAAAGTCTCAATTTTAAAAGAAGATCTGCAGCAGTACAATAACAGGGACACTTGGTTCCAGGTTCAGCACGTGGATGCTGATTCAGAGGTTCAGGGGAAAGTACACCTGGAGCTGAGGCTA…
ENSXETG00000038940	NA	0.159156	uncharacterized LOC100498497 [Source:NCBI gene;Acc:100498497]	ATGGCTTTAGTCAGTGGTAATAGCACTAAGGGAGAAATGGTCAGCACCTGGTTGGTTAGTTATATTAAAAATCATGGGGGACCATATGAAATCCCTCAAGAATGTAAAAATTCATGGGATTTAATGAAAGATTTTATAGCTGACAGTGTTTTTGATAAGAAAACTAAGGAAGCAAAACGCAAAGGACTTATCATACAGGGATTGGTCTCCTGCTGTTTAAAAATGGCAGAAATTATTAAACAAAAGGAGACTGATATCACAGAACAGGCAGATAAGTATAAGACTTTACTGAGAGAGTCAAATGAAAAGATCTCAGAGTTAAGGTTACATGCCATAACCACTGGGGAGGCATTGCTTGAGAAGGCCAATCTATGTGACCACTTAACCGGTGTAAATGAC…
ENSXETG00000032850	lrrn3	0.0479134	leucine rich repeat neuronal 3 [Source:NCBI gene;Acc:779981]	ATGAGGGATATGTTCCTCAGAATACACTTGTTACTTGGATTAGCTATTGCTACCCATGGGCACACTACACCAAAAAAGATGGATTGTCCTCATTCATGTTCATGTGAAATAAGGCCCTGGTTTACTCCAAAATCTATTTATATTGAGGCTCTTACAGTGGATTGCAATGCATTAGACCTTTACAGTGTTCCAGACAAACTACCTGCAAAAACACAGATCCTACTCTTACAAGCAAACAACATTGAAGAAATAAAAAACACTGATCATTTTCCTGTTAATCTAACAGGCTTGGATTTGTCACAAAACAATTTATCACTGATTGCAAATATCAATTTTACAAACATGCATCAAATTCTTTCGGTGTACCTTGAAGAAAATAAACTCACTGAACTGATGGAG…
ENSXETG00000007012	grhl1	0.151759	grainyhead like transcription factor 1 [Source:Xenbase;Acc:XB-GENE-486576]	ATGGAAACCTCAACTGTAATAAATAAGGTATATACTACAGACTGTGGTCACAAACGGCCGGTGTTGGTGCTTCAGAACGATGGGCTGTACCAGCAGAGGAGATCCTACACCAGTGAGGATGAAGCCTGGAAGTCCTTTCTTGAAAACCCCCTCACGGCGGCCACCAAAGCGATGATGAGCATAAATGGAGATGAAGACAGTGCAGCCGCCTTAGGCCTTTTATATGATTATTACAAGGTTCCCAGGGAAAGGAGGCCGTCGGCAGCAAAACAGGAGCATGATCATGCGGATCAGGAGCACAACAAAAGGAATGGTTTGCCTCAGATCAATGAACAAGCCCTGCTTTCAGAGAACAGAGTGCAGGTACTGAAAACAGTGCCCTTTAACATTGTGGTACCC…
ENSXETG00000021460	srek1	-0.165374	splicing regulatory glutamic acid/lysine-rich protein 1 [Source:Xenbase;Acc:XB-GENE-491758]	ATGAGCCCCGGGCAGACCACGGTCATTCAGGTTACAAACCTTTCTGCGGCTGTTACAAGCGATCAAATGCGGACTCTCTTCTCCTTCCTGGGGGATATAGAAGAACTGAGGCTCTATCCGCCTGACAATGCTCCTCTTGCATTTTCCTCCAAAGTTTGTTATGTTAAGTATCGCGAGCCTTCGAGCGTCGGCGTGGCCCAGCACCTAACTAACACGGTTTTTATTGACAGAGCTCTGATAGTTGTGCCCTGTGCAGAAGGTAAAATCCCTGAAGAAACTAAGGCGCTTTCTCTTCTGGCTCCTGCTCCATCATTGTCAAGCTTGCTTCCTGGGGCTGGCCTGCTGCCCATTCCGGCACCAACTCCAACCCCTCCTATTGCATCTTCCCTTGCTTCGGTG…
ENSXETG00000039936	gphb5	0.365958	glycoprotein hormone beta 5 [Source:NCBI gene;Acc:100494400]	ATGAACAAGAAGAGTGTAATGGTCCCTGTCCTGCTGCTTCTGTGTTGCGGCAACACTGCAGGTTCCAATATAAGCCTGAGAACTTTCATTGGATGTGCTGTGAGGGAATTCACATTCTTAGCAAAGAAACCAGGCTGCAAAGGCCTGCGTGTTACTACTGATGCCTGCTGGGGGCGCTGTGAGACTTGGGAGAAGCCAGTCCTAGATCCTCCTTACATAGAAGCCCACCACAGAGTCTGCACCTACAATGAAACCAAACTGGTTACAGTAAAACTGCCCAACTGCAGCCCAGACATTGACCCATTCTTTACCTACCCTGTTGCCGTTAGATGTGACTGTGACATTTGTTCGACATCAACAACAGAGTGTGTGACGTTTTAA
ENSXETG00000041335	CCR8	-0.11624	C-C motif chemokine receptor 8 [Source:HGNC Symbol;Acc:HGNC:1609]	ATGTTTTTTGGCAGTATACGATTCAACATACTAGATACAACAAATGACTATATCTATTCAGAGTCAACTGAAACTTTTGAGAATTCCAGAACTTTTACTTTTCACTTTCTGCCTGTACTTTATTGCTTGGCATTTACCTTTGGACTGGTGGGAAATATTTTGGTCATCTTCGTACTGGTATATTGTAAGAAATTACGAACAACCACTGATGTTTATCTCTTTAACATGGCAGTCTCAGACCTATTGTTTGTTGTCTCACTTCCATTTATTGCCTACACAATCATAAATGAATGGATATTTGGAAATATAATGTGTAAAATATTATCTACCATATATTTTGTTGGTTTTTTTAGCAGTATATTCTTTATAACGGTTATGAGTGTAGACCGCTATTTTGCA…
ENSXETG00000003585	rhoj	0.156545	ras homolog family member J [Source:Xenbase;Acc:XB-GENE-957540]	ATGAATATGAGGGAGGAAAATGACAGCACGGGATGCAGCAGTATGAGCAGCATGAAGAGGATGCTCAAGTGTGTGGTGGTTGGAGACGGCGCAGTTGGCAAAACCTGCCTGTTGATGAGTTATGCCAATGATGCTTTTCCTGAGCAGTACGTTCCCACTGTATTTGACCACTATGCAGTAACAATAACCGTTGGAGGGAAGCAATATCTCCTGGGACTCTATGACACTGCAGGACAGGAAGACTACGATCAACTTAGACCTCTGTCGTACCCCAACACGGACGTGTTCTTAATCTGTTTCTCTGTGGTCAATCCTGCTTCTTATCACAATGTCCATGAAGAATGGGTATCAGAGCTGAGGGCATGTATGCCACATGTTCCTTATGTCCTCATAGGAACA…
ENSXETG00000041180	ddx25	0.138527	NA	ATGGTAACTTTAAGCAACATATTTTTTTGTCTGACGTTACATTGTTTCCTAATTAAATCACATATTTATTTTCTCTCCAAAACAGGACGAGGCGAAAAGAAACAGGTCAGTTTCAGTTTATTTACTGTTTTATTTTGTACTTTGCCGGGATGCTTTGGGTACCCACTGAGCATTTTCTTTATTGTCATCAATGAGTTCTGTGAAAGGTTTTCCTACTATGGAATGCGAGCGGTGTTGGTGTTGTACTTCAAATATTTTCTGCACTGGGACGATAACCTTGCCACTGTTATATATCACACCTTCGTTGCCATCTGCTACCTGACTCCAATTCTCGGGGCCATAATTGCTGATTCTTGGCTTGGAAAATTCAAGTAA
ENSXETG00000024055	eif2ak1	-0.154096	eukaryotic translation initiation factor 2 alpha kinase 1 [Source:Xenbase;Acc:XB-GENE-962479]	ATGGCAGGCAGCCCGCGAATGGCAGCCGGCGGAGAACATGGGAACAAAGTCATGAAGAAGTCAGAGGGAATGCCCGAGTTCGAGTTCCCTGCGGAGGGCGACCTGGGGTTTGACGAATCTGATTCTCCTTCTGAATTGAAAGTGCTAAAAGGCCAACGACGGTTCCCAAATGTGACAACAGTCCCCAACCAGCTCCTTCTTGTGTCCCTGGTTGAACACCTGTGCTATGTTCATGAGCAGAATCCCCAGCGTGCCAAGCACCTATTTAAATTGTTATGCCACACTTTCACCAGAATGGGCCTGTTAACCCCTTTTGCCTTCAGCGATGAGTTCAGCACAGTGAGACTGCAGCACAGCACGGCTGTCACTGAACTGCTTAAGGCAGCCAAACGTCACATG…
ENSXETG00000036408	thdl18	-0.376129	NA	ATGGCACAGCTTCATGGAAGAAGATATGTTCGAGCCTTCATAAGTGGCTTTTTTGTGGCTGTTCCAGTTACTGTGACTTTTCTTGACCGAGTAGCATGCATAGCAAGAGTGGAAGGTGTATCAATGCAGGTATAG
ENSXETG00000025610	asb12.2	0.183015	ankyrin repeat and SOCS box containing 12 [Source:Xenbase;Acc:XB-GENE-941205]	ATGGATGGCCAAATTGGGCAAATATCCTCTTTTCTGATAACCCCACCAAAGGAGTGGATCTTGCCATGTATGACTAGTTTGAGCCTTCTCTCTTTTGTGGAGAATGTAAAGTTATTTGATCGCTACACAAATAAGAGACCTGCCGTTGGGACTTTGTATTTAACAGCAACTCACCTCATCTATGTGGAGTCTGGAGTTGGAGCCCGTAAGGAAACATGGATCCCACATCATCACATTTCCTTAGTGGAGAAGCTGGCACTTAACACCACTGGCTGTCCACTTGTAATTCGCTGCAAGAACTTTCGAGCAGCACATTTTGTCATCCAGCGAGAAAGAGACTGCCACAAAGTGTACACGTCGTTGCTTAAGCTTTCCCAACCAGCAAAATATGAAGACTTG…
ENSXETG00000023538	ubac2	-0.412465	UBA domain containing 2 [Source:Xenbase;Acc:XB-GENE-953099]	ATGATTGCCAGTACTGGTTCGAGCGGGCTCTATAAAGCCCCGCTGTCCAAAGGACTCTTACTTATCCCAAGCTTTCTCTCCATTGTGTTGACATTTTTGTTTCAACAGCAACAAGAGTTGTTTCTCTATAATATAAAAGCAATAAAAGACGATTTTCATATATGGAAACTGATATCTGGGAGAATTATTTGTCTGGATCTGAAGGACACGTTTTGTAGCAGTTTACTAATATATAATTTTAGAACACTGGAAAGAAGATTTGGTAGTCGAAAATTTACGTCATTTTTGTTGGTGGCCTGGATACTCTCTGCAGTTTTTGATTTTCTACTTGTTGAAGCTGTACATTTTATATTAGGAGCAACACTTACCACTTTACCTTCAGGATTCCTAGCACCTGTG…
ENSXETG00000016464	pkdcc.1	0.164138	protein kinase domain containing, cytoplasmic homolog, gene 1 [Source:Xenbase;Acc:XB-GENE-5993401]	ATGAAGGGAGCCGTTATCCTGTGCGGAGCCGCAGTGACTGTGCTGGTTGCGCTCTATTTGCGCTTCTCCTACACGGAACCACTGGCCCATAATGGGAGGCACAAGTCCTTGCTGCGAGCCCAGCGCAACCCCGGGCTGGAGAGGGAAATCATGGAGAGACACGGAGACATGATGATCTTACTCACTTCACTACTGGCGGGTTCGGGGGAAGATGGAGCAAGGGGAGAGGATCAGCTGCTTCCCAGGGCGATGGGGCAGGGGGCTCTAGGCTGTAAGGACCTCACGTATATATCTGGGCTCCAATATGTGGGCTCCGGCTTCACTAAACTTGTCCTGAGGGGAACTCTGCTCAACGGCAAGGAAATTGCCCTCAAATCCGTGCACAATGGGGGCAACGAT…
ENSXETG00000019391	rfc4	0.247459	replication factor C subunit 4 [Source:Xenbase;Acc:XB-GENE-955724]	ATGCAGGCTTTTCTAAAAGGAGGAACATCTATCAGCACCAAGCCTGTGAAAGATAAAGCATCTGCATCTGGCACAGGGAGCACCGGGGAAAGCAAAAAACAGAAGCCTGTTCCATGGGTGGAAAAATACCGACCCAAATGTGTAGATGAGGTTGCCTTTCAAGAAGAAGTTGTTGCTGTACTAAAAAAATCACTGGAAGGTGCAGATCTCCCAAACCTATTATTTTATGGCCCACCTGGCACTGGAAAAACATCAACAATTTTGGCAGCATCCAGGGAACTCTATGGGCCTGAATTGTTTCGCCAGCGAGTTTTGGAGCTGAATGCATCTGATGAAAGGGGGATACAAGTGGTACGGGAAAAAGTTAAAAATTTTGCTCAGCTCACAGTTGGAGGGACA…
ENSXETG00000026979	sar1a	-0.0871602	secretion associated, Ras related GTPase 1A [Source:Xenbase;Acc:XB-GENE-944263]	ATGTCTTTCATATTTGAGTGGATTTATAACGGCTTCAGCAGCGTGCTGCAGTTTTTAGGATTATACAAGAAGTCTGGGAAGCTAGTGTTTTTAGGCTTGGACAATGCTGGAAAAACCACACTGCTACATATGCTAAAAGATGACAGGCTCGGTCAGCATGTTCCTACACTACATCCAACATCAGAAGAGCTGACCATTGCAGGGATGACCTTTACCACTTTTGACCTCGGTGGACATGAGCAAGCTCGTCGTGTTTGGAAGAATTATCTGCCTGCAATCAATGGAATTGTCTTTCTTGTGGACTGTGTAGATCATGGGCGCCTTATGGAGTCTAAAGTTGAGCTCAATGCACTCATGACAGATGAAACAATATCTAATGTGCCAATCCTCATCCTGGGG…
ENSXETG00000039795	actn4	0.0494889	provisional ortholog of PTTG1 regulator of sister chromatid separation, securin [Source:NCBI gene;Acc:100498440]	ATGGCAACTATAGTTTTTGTCGATCAAGAGAATGGTGATATTCGCAGCATGTTGCCTAAAGATCATGGAACATTCTTGAGCTCAAAACCTCAATCCAGAAAGGGTGTGGTGTCTTTCCCAGGTAAAGTATTTGGTGATTCTGAAATCGTGTCCAAGCCTTCCAGAAAAGCCCTGGGAAATGTAAATAAGCAGATCTTGCAAAACAAAGCAGTGATGGCGCAGAAAATCAACTTTAAACAGAACACTGGATCCATTGGCAAAAAGGTGACTTCTTCAAACCTGCAACCTGTGAAAGACTTGTATCCTGAAATTGAGCACTACTTTCCTTATAATCCTTTAGACTTTGAGAGTTTTGATATTCCAGAAGACCATAAACTCAGTCACTTTTGCTTAGCAGGT…
ENSXETG00000014422	pole4	-0.0273543	polymerase (DNA-directed), epsilon 4, accessory subunit [Source:Xenbase;Acc:XB-GENE-5722002]	ATGGCGGCAGCGGTAGCGGAGCCGGAGTCGCTGGAGGGAAGTGGCAGCAAGGAAGAAGGGGAACCAAGCAGTCCGTCTGCACAGCCGGCTCCTCAGAAACAAGCCAGACTGCCGCTGTCCCGGATAAAAGCTTTGATGAAAGCGGATCCGGACCTTTCATTGGCTAGTCAGGAGTCAGTGTTTGTCATTAGTAAAGCGACGGAATTATTTATTGAAACCATTGCCAAGGACGCTTATCTGTATGCGCAGCAGGGAAAGAGAAAAACACTGCAAAGGAAAGACTTGGGTATGTATATTGCAGAGGACCCCTTTTCTCTATGTGAATTTTGTGGTCACAGTCTCATTGCACCCCCACCTGATGATTAA
ENSXETG00000039156	dnajc28	0.282281	solute carrier family 2 member 2 [Source:NCBI gene;Acc:496943]	ATGGGATGTGTGATCTCTGATGTTTGCACTCATTCTAAAAATTGTAACTGTTCCCTGTTAGACAATAAGATGTATTACATTAACTTGACTGGGACCCTGGTGTTTGCTGTCTTTACAGCTGTGTTGGCCTCACTACAGTTTGGATATGGTATCGGCGTCATCAATGCTCCTCAAAAGATTATTGAGAATCACTATACGCGGGTTTTACTGGAAGGCAGTGAAAATCAGACAGATACAACGCCTGTACAATCGTCTGTCAAGATGTATTGGTCCCTCTCTGTATCTGTGTTCTCCTTGGGTGGGATGGTGTCATCATTCTTCGTTGGATGGATTGCAGATAAACTCGGAAGGATTAAAGCCATGATGGTCGTAAACATTCTGGCAGTTATTGGGGCCCTT…
ENSXETG00000030958	pias3	0.118894	potassium voltage-gated channel subfamily H member 5 [Source:NCBI gene;Acc:100151738]	ATGCACAGGATGCCGGGGGGAAAACGAGGGCTGGTGGCACCGCAGAACACGTTTTTGGAGAACATTGTCAGGCGCTCAAATGAATCAAGTTTCTTGCTGGGGAATGCACAGATTGTGGACTGGCCTGTAGTTTATAGTAATGACGGTTTTTGCAAGCTTTCTGGGTATCACAGAGCCGACATCATGCAGAAGAGCAGTACTTGCAGCTTCATGTACGGAGAATTGACAGACAAGAAAACCATTGAAAAGGTCAGGCAGACATTTGAGAACTACGAGTCAAATTGTTTTGAAGTCCTTCTTTACAAGAAAAGCAGAACACCAGTTTGGTTCTATATGCAGATTGCTCCCATAAGGAATGAACATGAAAAAGTTGTTTTATTTCTGTGTACCTTTAAAGAT…
ENSXETG00000036741	NA	0.1103	NA	ATGCGTATGGCGTATATTTTTGGCAAGCCGAAAACGCTACCTGTGCCTGCACCCGAGCCCCTGAGCTCAAAGATTGGTTCTGTCTCATATGTTTCCCTAGATTCCAATCATATACAATGCCAACATTACCTCATGACCACAAGGGAGCTTCAGATGTACTGGAAGAAGGAAAAGCACAGCAGCAAACCAGATACACTTCTCTTTGAAATACAGTCTGCACGCATAGCTGAGGATTTTTTATCCAAGTTTGTGGTATATCAAATCGTCATTATCAGAACAGGCAGTTTTGATGAAAACAATGTCTTCATTGAGCGAAGATACTCTGACTTTGAGAAGCTTCACAGAACTTTATTAAAAGAGTTTAAAGAAGAAATGGAAGATGTGGTATTTCCAAAGAAA…
ENSXETG00000032224	gpr18	-0.196169	G protein-coupled receptor 18 [Source:NCBI gene;Acc:105946540]	ATGCATTTTATAAAAAAAAACAAAAAACAAACATGGCTGGAGCACAACTGGCATTATGAAGAGTATCGGGTTCCTGCACTTATTTATTACAGTGTTATGTTACCCATTGGGCTTTTAGTCAATATCACAGCTATTTGGGTATTTAGCTGTACCACAAAAAAACGCACAACAGTCACTGTGTACATGATGAATGTTGCACTGCTTGACTTAATGTTCTTAATATCTGTTCCTTTCCGCATAATATACTACGCAAAACAATACTGGCCCTTTGGAGATATATTCTGTCGGATTCTGGGTGCTCTCACTGTGTTCTATCCAAGTGTTACACTGTGGCTCCTTGCCTTTATAAGTGCTGATAGATACATGGCTATCGTGCAACCTAAGCACATCAAAGAACTG…
ENSXETG00000010147	gnrh1	-0.116706	gonadotropin releasing hormone 1 [Source:Xenbase;Acc:XB-GENE-960286]	ATGTACTCAGTTGGCCAATGTATCTACTTTAATCGCTGTATAAACACAAAGAGAATTCAATGCTACTTTATAGGATATATCAGTACTAGGGTACTTTGTTACTCAGAGGAGTACGGTGCCATCATGTGCCATAAATCTTTTGAGCAGTTACACAGACCCCTTTCTCTCTGCAGGATGAAGGCCATTTCCACCTATGCTCTTCTGCTCCTTGTCCTTCTATTTTCTGCCCACGTTGGTCATGCCCAGCATTGGTCCTATGGTCTCCGGCCAGGAGGGAAGAGGGACGCTGAAAGTCTCCAGGACATGTACCCTGAGACTCCAAATGAGGTTCCTTTGTTTCCGGAACTCGAGCGCTTGGAGTGTTCTGTCCCCCAGAGCCGACTCAACGTACTGAGAGGA…
ENSXETG00000006146	tysnd1	-0.0494919	trypsin domain containing 1 [Source:Xenbase;Acc:XB-GENE-972865]	ATGCTGGAAGCTGCTGAATGGAGTGGCTGTGTTGTGACCACCGCCCAGGCATCACAAGGCAGCATACACAAGAGACATGAGAGAGGCTTCAGGAATAAGGAGCATTATATTGTTGAGAAGAGAAACCCATCTCTGTACAACAAAGCACCTCAAACAGAATGTGACGGCCAGTGGAGCTGCAGTGGGGTTATCCTAGACAGAAGCTTAGCCCTAGTACTTTGTCATGGAGCCATTTTTTTCCCATTCCTTAAAAACAACGAAAATGCATTTTCTAAAAACAACCTTCTTGCTGAGGACTTTGAGTCAGATCTTATAATACAGGTGGAATGCCCTTCCCTCCATGGAACCAGTTCTGATTCTAAAATCAAGCTGGACGCTGAGGGCCTGCAGCAGAGACCA…
ENSXETG00000024051	ocm4.3	0.454814	oncomodulin 4 gene 3 [Source:Xenbase;Acc:XB-GENE-5768036]	ATGTGGTTTCAGCCAAAAAATGTCCCTTGGTTATCAGAATTCCTGATTCCAGAATTAGCCTGCTGTATTCCTGCAAATTACTGTAACAATGACCTTAATGTTTTGCTCTTTCTCCCTAGACTGACCATGGCATTCGGTGGTATCCTGAGTGATGCTGACATCTCTGCTGCTCTGAAGAACTGCCAAGCTCCTGACTCCTTCAACTTCAAAACTTTCTTTACCCAGTCTGGCCTGAGCAGCAAGTCCGACAATGATGTGAGGAACGTCTTTGCCATCATTGACCAGGACAAGAGCGGCTTCATTGAGGAAGATGAACTGAAACTGTTCCTCCAGAACTTCAGCGCAGGTGCCAGGGCTTTAACCGATGCTGAGACCAAGGCCTTCCTGAATGCTGGTGAC…
ENSXETG00000006333	tef	0.151049	thyrotrophic embryonic factor [Source:Xenbase;Acc:XB-GENE-962732]	ATGGAGGCCTCTTCCTGCCCTTCCAGTCCGGTTACTCCATCTCCGCTTCTCGGCGGCTCCTTCCCAATTGTGCTAAGAAAGCTCTTAGAGAACCCGCCCAAGGACTTTCTGGAGACTAGAGATGAGAAAGACAAGAGCAAATTGGACAAGGATGATGATCATGATTGTAACTCTCTGGTGGCCTCTGCATCACTCATGCCCCCTATCTGGGACAAAACCATTCCATACGATGGGGAATCCTTTCACCTTGAGTATATGGATCTAGATGAGTTCTTACTGGAGAATGGAATCCCTTCCAGCCCAACACAGCTTGCTCAAGCCCTTCAGAATCCACTTGTGCCTGTCTCTGAGCTTGAAAGTGACAGTGAACCAGCTTCAACTTCAGCTGCCTCACCACTG…
ENSXETG00000035423	tyro3	0.737188	NA	ATGGGAAAGACCAAAGAGCTGTCCAAGGATGTCAGAGACAAAATTGTAGACCTGCACAAGGCTGGAATGGGCTACAAAATCATTAGCAAGAAGCTGGGAGAGAAGGTGACAACTGTTGGTGCGATTGTTCGAAAATGGAAGGAGCACAAAATGACCATCAATCGACCTCGCTCTGGGGCTCCACGCAAGATCTCACCTCGTGGGGTGTCAATGATTCTGAGAAAGGTGAAAAAGCATCCTAGAACTACACGGGAGGAGTTAGTTAATGACCTCAAATTAGCAGGGACCACAGTCACCAAGAAAACCATTGGAAACACATTACACCGCAATGGATTAAAATCCTGCAGGGCTCGCAAGGTCCCCCTGCTCAAGAAGGCACATGTGCAGGCCCATCTGAAG…
ENSXETG00000023896	chrna5	0.307856	cholinergic receptor nicotinic alpha 5 subunit [Source:Xenbase;Acc:XB-GENE-5755296]	ATGCTGCTTCCCGGGACTGAACAAAAGGACTGTGTGATACAAAGGATGCCTTGGTGTGCAGAGTATTTGCTTTGGCTGTTTCTATGCCTGGATATCCTGCATGGAGCTTGCGGAATATCAGAACCATCGTATATTGCCAAAAGTGAAGACCGATTATTCAAATATTTGTTTCAGCAGCAAGACTACCAAAGATGGGTTCGCCCAGTTGAACACTTGAATGATACAGTGAAAGTGAAGTTTGGCCTTGCCATTACACAGCTTGTGGATGTAGATGAAAAAAATCAACTAATGACTACAAATGTATGGTTAAAGCAGGAATGGGTTGATGTTAAGTTGAGATGGGACCCAAATGAGTTTGCTGGAATAACATCAATTCGTGTCCCCTCCGATTCTATTTGG…
ENSXETG00000006147	spock2	0.1695	SPARC (osteonectin), cwcv and kazal like domains proteoglycan 2 [Source:Xenbase;Acc:XB-GENE-1003767]	ATGTGGAACCCGGGGGGCTCCTGTCTCATTCTCCTGCCCCTATTGCTTCCTATCGCCTGGGCACAGGGAGATGGCAAGGAGGTGGAAAATACCGGCAATTTTATGGAGGATGAGCAATGGCTGTCCTCTATTAACCAGTACAGCGGCAAGATCAAGCACTGGAACCGCTTCAGAGATGACGACTATATCAAAAGTTGGGAGGATAACCAGCCTGGAGATGAAGCTCTGGACACTACAAAGGACCCTTGCCAGAAAGTGAAATGCAGCCGACACAAAGTTTGCATCGCACATGGTTACCAAAAAGCAATGTGCATAAGCCGTAAGAAGTTGGAGCACAGAATCAAACAACCTAGCATGAAGATTCATGGAAACAGAGACAGTCTTTGCAAGCCCTGCCAT…
ENSXETG00000006078	ccdc85a	-0.736115	coiled-coil domain containing 85A [Source:Xenbase;Acc:XB-GENE-954470]	ATGTCGAAGGTTGTTGGAGAAAGTTGTGCCGAAGACCTGGCGAAGGTTTCTGACGAGGAGCTGATGAAGTGGAGTAAAGAGGAGCTGATTGTCCGGCTCCGCAGGGCAGAGGCGGATAAGATGAGTGCCATGCTGGATCACAGTAACCTGATCCGGGAGGTGAACAGGAGACTGCAGCTGCATCTGGGGGAGATCAGAGGGCTCAAGGATGTAAATCAGAAGCTGCAAGAAGATAATCAAGAACTCCGAGACCTATGTTGTTTCTTGGATGATGACAGGCAGAAAGGGAAAAAAATTTCCAGAGAATGGCAAAGGCTGGGAAGATATACATCAGGAATCATGCAAAAAGAGGTTACTTTATACCTACAGAAACTGAAGGACCTTGAAGTAAGACAAGAA…
ENSXETG00000034720	NA	0.0789002	galanin receptor 3 [Source:NCBI gene;Acc:100488248]	ATGTCTCAGGCGTGGAATAGCTCAGTGTCATCAGAGCTCCCTCCAGGCGGGATCATTGTGCCTGTGGTATTTTCCCTGATATTTGCCCTGGGGACGGTGGGCAATGGGCTTGTCCTGGCAGTGTTACTGAGGAATGGGCAGACCAAGTACAACACAACTAACCTCTTCATCCTGAACTTGGGCGTAGCAGACCTGTGCTTTATACTACTGTGCGTCCCTTTCCAGGCCACCATATACACCCTGGATGGATGGCTATTCGGGGCTTTCCTCTGCAAAGCTGTGCACTTCTCTATCTACCTATCAATGTATGCCAGCAGCTTCACCTTGGCTGCCGTCTCAGTGGACAGGTACCTTGCCATCCGCTACCCACTAAAGTCTAGAGACCTTCGCACCTCTCGA…
ENSXETG00000019217	pdlim5	0.216254	PDZ and LIM domain 5 [Source:Xenbase;Acc:XB-GENE-854114]	ATGAGTAACTACAGTGTGTCTCTGGTTGGCCCAGCTCCCTGGGGTTTCAGGCTGCAAGGAGGCAAAGACTTCAACATGCCTCTAACGATCTCCCGGCTAAGTGATGGAGGGAAAGCTTCTCAGGCACACATTGGCATTGGTGATGTGGTTCTTACAATAGACGGTATAAGCACAGATGGGATGACTCACTTAGAGGCACAAAACAAGATTAAGGCATGCACTGGTTCACTAAATTTGACCCTACAAAGAGCTTCAGCTGCGCCAAAAGCCAATCCAAATCCTCCACAAACTGAAACACCTAAGGAAATTATTAAGCCTGTGCCAATAGCATCTCCCACACCTGTTGCACCCAAAGTCTCCAATGTGGCATACAATAAAGCACCTAAGCCATTTGGATCT…
ENSXETG00000040745	lrrc57	0.763237	NA	ATGGGAAAGACCAAAGAGCTGTCCAAGGATGTCAGAGACAAAATTGTAGACCTGCACAAGGCTGGAATGGGCTACAAAACCATTAGCAAGAAGCTGGGAGAGAAGGTGACAACTGTTGGTGCGATTGTTCGAAAATGGAAGGAGCACAAAATGACCATCAATCGACCTCGCTCTGGGGCTCCACGCAAGATCTCACCTCGTGGGGTGTCAATGATTCTGAGAAAGGTGAAAAAGCATCCTAGAACTACACGGGAGGAGTTAGTTAATGACCTCAAATTAGCAGGGACCACAGTCACCAAGAAAACCATTGGAAACACATTACACCGCAATGGATTAAAATCCTGCAGGGCTCGCAAGGTCCCCCTGCTCAAGAAGGCACATGTGCAGGCCCGTCTGAAG…
ENSXETG00000012208	mgc89226	0.121037	mgc89226 protein [Source:Xenbase;Acc:XB-GENE-5804925]	ATGCACCATATGGACAAGCTCCAGGAGGAATATACCCAGGTTTCCCTACAGGGCCCCAGCCTGCCACACCAAATGCCCCATCAGGCCCTACTGCACCCTATCCAGGGGCTCCTGCTGGAAATTACCCAGGAGCACCAAATGCCCCATCTGGTCCCACTGGGCCTTTTCCAGGAGCACCTGCTGGGCATTATCCCACAGCGCCAAATGCCTCAATTGGACCAGCTGCTCCCTATCCAGGAGCACCCGCGGGTCAGTACCCAGCAGCACCGAATGCCCCATCTGGACCTGCAGGACCTTACCCAGGAGCTCCAGGAGGTCAGCACCCTTCAGCACCTAATGCTCCTTGTGGGCCTTATCCAGGAGCTCCTCCTGGACAGCACCCAGGAGCACCTACAGGAC…
ENSXETG00000005759	znf462	0.123281	zinc finger protein 462 [Source:Xenbase;Acc:XB-GENE-976911]	ATGGAGGTTCTTCAGTGTGATGGCTGTGACTTCAAAGCTCAGACCTATGAAGACCTAAAATCTCATATTCAGGATGTCCATACAGCATTTTTGCAACCCACAGATGTAACTGAGGAAGGTGCTACCCAGGCAAAAACTGTGGATACGCATTCCAGCAACCAGTCAGAAGGAGTGTTTACTTCTGTTAAGGATGAATATGCATCAGCTGAAGAAAATCATGCGCCAAGTACTCCTCAGGCTGCAAGTGGATCATACTATGGCCATAGCCCAAGTTATTTTAGTCAGTCTAATCATGCAGGAAATTCGAAGCCAACCAGCAAGTTTTTTCAGTGCAAATTCTGCATTCGATATTTTAGATCAAAAAACCTTCTTGTGGAACATACTAGAAAGGTTCATGGG…
ENSXETG00000017289	clcn2	0.290966	chloride voltage-gated channel 2 [Source:Xenbase;Acc:XB-GENE-494657]	ATGTCCGGGAACGGGATGCAGCATCGAGCTCTGAAATATGAGCAAACGCTGATGTATGGCAGGTATACACAGGACCTTGGAGTTTTTGCCAAAGAGGAGGCAGCACGTATTCGACAAGAGAGAGAAGTCCACAGACCTGCCACAAAACCGCAAACTGTAGAACTGCGAGAGTATGATGAGAGTCGCTGTGCCAAGTGCAAAATCTGCTGTGTGCACTCCCAAAGACTTGTGCTCTCCCGAGTTGGGGAGGATTGGATTTTCCTAATTCTCCTGGGTTTGCTGATGGCTCTGGTGAGCTGGGCCATGGATTTCACAATTGCCATATGCCTACAAGCTCACAAGTGGATGTATGGTGGCTTGGACAATAATGTTTTTCTGCAGTATCTAGCATGGGTCACA…
ENSXETG00000023808	arhgef11	0.0632863	Rho guanine nucleotide exchange factor 11 [Source:Xenbase;Acc:XB-GENE-992398]	ATGAGAAGGCGAGGGCAGATAAATGCGGAAATTCAGCCCATACTCACGAATATATTGATTGACACCAGTGATGTGACTTCCAGGTTGAGTAGCCTGTCATCGGCTAGTGACGGAGCGGCTGAACGAAGGTCTCCTGGGCACCAGCGTCAGCCTTGTGAGAGTAACGAGTCTACAGGCTTGGTCCAGCGCTGTGTCATTGTACAAAGGGACCAGAATGGATTTGGTTTCACGGTCAGCGGGGATCGAATTGTTCTGGTTCAGTCCGTACGTCCAGGTGGGGCAGCAATGCGAGCTGGGGTGCAGGAGGGAGACCGTATTGTGAAGGTCAACGGCACGCTGGTGGCGAACAGCTCACACATCGAAGTTGTCAAGCTGATCAAATCCGGCGCTTATGTTGCT…
ENSXETG00000033676	c1orf159	-0.456953	phospholipase A2 inhibitor subunit gamma B [Source:NCBI gene;Acc:100494201]	ATGAGAAGAACCCTGATATTCACTTTCCTCCTGACTCTCCCAACTTGCTGCTACTCTCTGTCCTGTGTGCACTGCAAAGTAGAAGGGGAGAACTTCTGTCAGGGGCCAGAAAGGAAATGTCCCACGTGGGGAGATTTTGTGTGCGCCTCCACTAGCACAATCACCATAATGGGTACTGTCTTGTTTGGGGGGGTCAACACTGTATATCCATTATACACTTTTGCAGTTTTATACGCTATTATCTTGCTCCTCATCTATATGTGGGGTCTTTGTCATCCCTGCACCAGCCAATCATCCTTCTTTACTGTACCAGGACCAATCAGCATGCCTGATACAAAGTCAATGTACAGTATGTGCCCTATTACAGAGTTGTGTTGTGCTTTATCCACAGAGGGAGTA…
ENSXETG00000004914	slc49a3	0.0209307	solute carrier family 49 member 3 [Source:Xenbase;Acc:XB-GENE-5740366]	ATGGCTGAGGATGTGAGCAGCGGGGAACAGACAGAGGACCAAGCTGGGCAGCCGCTTCTTAATGGGGAGATAATAGCCTCGAACGGGGATAAGTGCCAATTTCGGACCTACAAGCGAAGATGGTTTGTTCTGGGCGTAATATGCCTGCTGAGCTGTACCAATGCCATGCTGTGGATCAGTTTTGCCCCAGTGGCTGATGTGACGGCAAGTTTCTTCAAGTGTAGCCTTGACGTTGTCAACTATCTGTCTCTTGTGTACCTCATTATTGCAATTCCAGTGGGATTTGGAGCATCGTGGCTGATAGATACTCTTGGACTAAAATATGCTGTAATCTTTAGCTCTTGGCTTAACATGATTGGAAGCATCATACGTTGTGGTGCTATTGTACCTTACCTCAAT…
ENSXETG00000031941	NA	0.0230622	SERTA domain-containing protein 2 [Source:NCBI gene;Acc:100496857]	ATGCTTGGTAGAGGACTTAAACGCAAGCTGAATGATTGTGAGGAGACCATGAACGACTTTTCTAGTGCCTGTGACTTTAACAGAAATATGCCATACAGTCATCAGAGGCAGCTGGTGCTGAATATGTGCCTCAACAAATTACAGAGAAATGATTCCATAGAAAACCCTGTGAATTTCTTGATGGAAGTCACTGATGACGACATGTCATCTGCTATATCATCTATTCTAAAGGATCTGGACTTTGTGGAAGACATTAGCCCATCTCAGACACCGGCCTCTTTTGGCGACAAACAGGACATAAAAGGAGGGGAATGTGTTTTTGGTTCCTTTGAAATCACAAGTTCTATAAGTTATTTGAAAGATTTATCTGTAGATGACATTTTTGAAGATATTGATACA…
ENSXETG00000035717	rad54l2	0.452409	NA	ATGCAACTGAGCCAATCAGCAGACAGAGTAGATTCTATAAAAGGAGAACAGAAAAGCGCGGCTGGTATATTTCTATTTTCTGAAAAGAACGATAGAAGATTTGCAATGGCTGAAGCAGCTGAGACGGCGCCTGCTCCTCCCCCGGCTGAACCCGCAGCCAAGAAGAAGAAACAGAGCAAGAAAGCAGCGGGGGCCACTAAATCCAAGAAGCCATCTGGGCCCAGTGTGTCCGAACTGATAGTCAAAGCCGTATCCGCTTCCAAGGAGCGCAGCGGGGTGTCCCTGGCAGCTCTGAAGAAGGCTCTGGCTGCAGGAGGTTACGATGTGGAGAAGAATAACAGCCGCCTCAAGCTGGCTCTCAAGGGCTTGGTCAGTAAGGAGACCCTTGTCCAAGTGAAA…
ENSXETG00000009511	wdr61	0.20422	WD repeat domain 61 [Source:Xenbase;Acc:XB-GENE-5751496]	ATGAGTACACAGTACAGCATTCTTTTCAAGCAGGAACATGCCCATGAAGATGCAATATGGTCAGTAGGATGGGGGAAAAACTCAAATGATGGGTCAGAGCTGGTGATCAGTGGTTCCCTGGATGATTTGGTCAAGGTGTGGAAATGGTCTGATGAACGGTTGGAGCTACAGTCTACACTGGAAGGCCATCAGCTAGGTGTGGTGTCAGTGGATGTCAGCCCTAGTGGGAACATAATGGCTTCCAGTTCCTTAGATGCTCACATTCGCCTGTGGGATCTTGAGAGTGGGAAGCAGATCCGCGCCATTGATGCAGGACCAGTGGATGCTTGGTCTGTAGCTTTTTCTCCTGACTCCCAACACCTTGCAACTGGAAGCCATGTGGGAAAAGTAAACATCTTT…
ENSXETG00000003340	f2rl2	-0.0703977	coagulation factor II (thrombin) receptor-like 2 [Source:Xenbase;Acc:XB-GENE-6458172]	ATGAGTCCCTTCCTTGTCCTATTCCTTTTGTGTGGGGTTGCTCTGGGGCTCAAAGATGAGGATACGCTGGAGAAAAATGAATCTGCTGTCCCCAAGACATTTCGGGGAAAGAAAGAAGGTGGGGAATATGAAGAGCTTTCCCATAGCATTCTGCATGGCCTGCCAGACACCACGACCAATAATAATCCTTTTCTAAGAATCTCCAGCAATAATGCCTTTAAAGTCGCCAGCGAACACACCATCACTAAAGTCAGCAATTCAACCTTGGTGTACCTAAGTGGCAAAGTAAGCAGGGAACTGATACCGGGCATCTATATCATTGTTGTGCTCATTGGTGTGCCAGCCAATGCCTTGGTACTATGGATGCTGTTCCATCAGGTGACATCTGTGTGCACCACT…
ENSXETG00000034506	manf	-0.0983243	phospholipase A2 inhibitor and Ly6/PLAUR domain-containing protein [Source:NCBI gene;Acc:100494026]	ATGGGTGGGATGGAGGTCTCTAAACTGTTTATTAGACAATGTGAATCGAAGGAGAAGTGCGACAAAGCCGGGACTATGAGCATCCCCAATGGCAAAGTCAAAATGAGCAACGTGTGTTGTAAGTCCGACAACTGTAATCCAGGAATTCCCAAATTGCCTCTAGAGAAAACCTTGAAGAATGGCATCATGTGTGAAGGCTGCATTGATACAAATAAGAAGTCTTGTCAGTCGGGTCAACCCCTGGAATGTGTTGGAGATGAGACGAGGTGCATTACATACGTTACCTCCATGTCAGGTCTCATATCCACGTCGATGGCGGCACGTGGCTGTGCAACAAAAGATTTCTGTGAGATTGGGGAACAGGAGATGGGAAACGATTTGGTGAAAGTGGAGGTGGAC…
ENSXETG00000035542	dock3	-0.0321436	NA	ATGGTTGAACGTGATGAACATACTCTCTTCCGGGAGTATCTGAAGATTCAAACAGTGCAGCCAGATCCTGATTACGGTAACAATGGAGCAATGAATTTCCTGACTCGGGTGGCAGAGGACATTGGGCTGGAAAGCAAGAAAATAGAGGTACTGGGACGTGTTATACTCGTACTAACCTGGCGAGGAACAGAACCCCAACTCAGATCAGTAATCCTCAACTCTCACATGGATGTGGTTCCAGTATTTGAGGAATCCTGGATGTACCCGCCATTTTCTGCCCATAAAGATAAAGCCGGTAACATCTATGGGAGAGGGGCACAGGACATGAAGTGCGTTTCGATTCAGTACCTGGAAGCTGTGCGCCGGCTAAAATCTATGGGACGATGCTTCCCACGCACC…
ENSXETG00000021518	kcnn2	-0.530976	potassium channel, calcium activated intermediate/small conductance subfamily N alpha, member 2 [Source:Xenbase;Acc:XB-GENE-6077411]	ATGCCATTTGTTTTGGTTCGCCCGACCAATCGGACGCGCTGCCTGGATTCTACGGGTGCCGAAATGGCCCCTTCCTCTCGAGTTGAGGGCTTCGCCATCCCTAGCAGCGCGCATTGCGCTGGGCTCAGTGCCTGGCAAGACTCCTGCAGCTTTAACAGCTCTGACATGGACACATCGCTGCAGTTCCAGCGCGGCTTCTCCCCAGAGCAGCAGCACAGTCTCCCCCGGCCGCAGCACCTGCACTGCCAGAGCCCGGACGAGCAGCTCCTGTACCAGGCGGACGGTCCTTGTGTGCAGTGCAACAGCTGCTCCTTCCAAGGGGACAATCTCCCTCTTCTTCGCACCTCTTCGCCCATTATCGGAGCTTTCCGCACCGGCTCCTCTCCTCTCTCGTCCGGC…
ENSXETG00000005312	kcnh6	0.235791	potassium channel, voltage gated eag related subfamily H, member 6 [Source:Xenbase;Acc:XB-GENE-990943]	ATGCCAGTAAGAAGGGGGCACGTAGCCCCTCAGAACACTTATCTGGACACCATCATACGGAAGTTTGAAGGGCAAAGTCGCAAGTTTCTGATTGCCAATGCCCAAATGGACAACTGTGCCATTATTTACTGCAATGATGGTTTTTGTGACATGTTTGGGTACTCAAGGGTGGAAGTCATGCAGAGACCCTGCACGTGTGACTTTTTGACTGGCCCAGAGACAACAAGCAACAGCATTACCCAACTCACTGAGGCTCTGCTGGGGTCAGAGGAACGCAAGCTGGAGATCCTCTACTACAGAAAGGAAGGTTCATGTCTACGATGTTTGGTGGATGTAGTTCCAGTGAAGAACGAAGAGGGAGATGTCATCATGTTTATCCTAAACTTCGAGGACCTGGCG…
ENSXETG00000041179	NA	0.438464	NA	ATGCCCGAACCCGCCAAATCCGCCCCAGCGCCAAAGAAAGGCTCTAAGAAAGCGGTGAGTAAAACGCAGAAGAAAGATGGGAAGAAGCGCAGGAAGAGCAGGAAGGAGAGTTACGCCATCTACGTGTACAAAGTGCTGAAGCAGGTGCACCCTGATACCGGCATCTCTTCCAAGGCCATGAGCATCATGAACTCCTTTGTTAACGATGTGTTCGAGCGCATCGCAGGGGAAGCCTCCCGCCTGGCTCATTACAACAAGCGCTCCACCATCACCTCCCGGGAGATCCAGACCGCGGTCCGCCTGCTGCTGCCTGGGGAGCTGGCCAAGCACGCTGTGTCCGAGGGGACAAAGGCTGTGACTAAATACACCAGCGCCAAGCACGCTGTGTCCGAGGGGACA…
ENSXETG00000002935	mogat1	0.106555	monoacylglycerol O-acyltransferase 1 [Source:Xenbase;Acc:XB-GENE-1004226]	ATGGGAATGAAGCTTGAATTTGCTCCTATCAATATTCCCCTGGCCCGGAGGTTGCAGACAACTGCTGTGTTCCAGTGGGTATTTTCCTTTCTGTTACTAGCACAGTGCTGTATAGGGATATTCCTCTCTCTGGTGCTGGCAAGATTATGGCTCATTTTAGCACTATATGTTCTCTGGCTGTACCTCGACTGGGAGACCCCCCAGGCTGGAGGCCGAAGGTGGGAATGGGTACGGAACTGGACTGTATGGAAGTATTTTAAAGATTATTTTCCTATCCGGCTTGTGAAAACATGTGATTTAGATCCACAGCACAACTATATAATGGGGTTCCACCCACATGGAGTGCTTGTCGCTGGGGCCTTTGGTAACTTCTGTACTAACTACACTGGCTTTAAGGAA…
ENSXETG00000024582	ggact	0.0475365	gamma-glutamylamine cyclotransferase [Source:Xenbase;Acc:XB-GENE-961428]	ATGGAAAAAATGACAAATATATTTGTGTATGGAACACTGAAGAGGGGACAGCCAAATCACACAGTAATGACATGCTATAAACATGGAAAAGCTGTTTTTAAAGGAATGGGTAAAACAGTAGAAAAATACCCACTGGTGATAGCGGAGGAAGCCAACATCCCATTCTTACTAAACATTCCAGGAACAGGGAGACGTATTATAGGAGAGATATACTCCGTTGATGACTCTATGCTACAATTCCTGGATGATTTTGAAGGCTGCCCAAACTGGTACCAACGTACTTCTCAGGGCATCGAAATATTAGAGTGGGACGGTACAGAGGATTCACCAGAGGAGAGACCAGCTGTTAAAAGTATCATTACCTGCTTTCTCTATAGCACAACCTGCTACCAGCCCCAT…
ENSXETG00000031680	cacna2d2	-0.209945	provisional ortholog of phospholipase A2 inhibitor and LY6/PLAUR domain containing [Source:NCBI gene;Acc:100145442]	ATGGGGGCCATTCTACTGTTCAGCTGTCTCCTCTCTTCCATCATAGCCAGAGGTTCCTCCCTGCAGTGCGTAGAATGTATGAATCAAGAAGGTGAGACCTGTACCGGGGCCTTGGTGACGTGTCCAAGTGGGGACTATGTCTGCTCCTCAACCTACACCCTGACCATGATGCAGGGGGCAGGTACCAGCAAGCAGTTTGTCAGACAGTGCGAAAGTCGAACGAGTTGTGGGAAAGCCGGAAGCATCACCATGCCCGGGGGCAGGATTAAAAGCAACTCCGCATGTTGTTCCACCGATGGCTGCGATCCCGGAACCATTTCATTTCCACCCGATAAAACTGGAAAGAACGGGCAAGTTTGTGAAAGCTGCTTAGCTATTGGCTCCGAGACCTGCAGCTCG…
ENSXETG00000006623	lrrc15	0.0370395	leucine rich repeat containing 15 [Source:Xenbase;Acc:XB-GENE-990725]	ATGAAGTGGAATTCATTCAGCATTCAAATTTTCTCTTTATTTGCAATAACTTTGGTTTATGGGCAGTGTCCGAGTGACTGCATATGCCCTAGGCCTGGCCAGGTGGATTGTTCTGGACCAGAAGTCTTAGTGATTCCAGATAACATTCCTCAGAACATCAGAACACTGCAGATAGTCAACACTGAGGTTACAGAGCTACCAAATGGCATTCTTCAGAATATGACTGCCTTACTGATTTTAAGGATTGAAAAAAATGAACTGTCTACCGTGGGATCCACAGCATTTCACAACCTAATATCTCTCCGATATCTCAGTCTGGCAAACAATAAACTGCAAGAACTTCATGGCAATTTGTTTAAAGACTTGGCAAAACTGGAGACCCTTATTTTGTCCAACAAT…
ENSXETG00000003446	GP5	0.0335105	glycoprotein V platelet [Source:HGNC Symbol;Acc:HGNC:4443]	ATGGTGACTTTCATATACCTGCTGATTGCTACCCACCTTCTGTTTGTGGGTGCCACTTGTCCTACTCTGTGTAACTGTGATTTGAAAGATGCAATTATTTGCAGAGGAACATCTATTAAAGACATTGGCTCATTACTTCTTCCATCTAACTTTACATACATTCATATAATGGAAACCCTTGCAACAGAGATAACAGATAAAAGCTTTGGTAACATGCCGGTCACGTTACGTCTTCGCTTGGAGGCCAATCACTTGACTTCCATAACCAGAAATGCATTTAAAAGTTTTCCTCATTTAAAAAGCCTGAAACTTACAGACAACAAGTTAAAGACCTTGCCCGCTGGTATGTTTGATTCATTAATTAGCCTGGAGCAGTTGTTTCTTGATAAGAATTGTTTG…
ENSXETG00000006803	cdca4	0.19198	cell division cycle associated 4 [Source:Xenbase;Acc:XB-GENE-992111]	ATGCCTTCTCAAGAGGTTACAATGTTTACTAGAGGAATTAAGAGAAAAAGTTGTGACCCCGAGGAAGATAATGATGGCCCTCTAGCTGAGGTGAAAACCGTTCCTTCATACACTCTTGAACGACAGTCATTACTAGATATGTCTCTGGTTAAGCTTCAGCTATGTCACATGCTTGTTGAACCCAACCTTTGTCGCTCTGTACTTATTGCTAATACAGTACGGCAGATTCAAGAAGAGATGACTCAAGATGGTAGCTGGCACATTTTTGATCAAAGAAGAACTGATCAGTTTCCATTAGATCGTCTGGTTTCCACAGACATCCTTTGTCGTTCAACCAAAGAACAGGATGAAGGGAGAATGAATGATGAATATATTGCTTACAGTGAAGAACTGGAAGTG…
ENSXETG00000012560	c2cd3	0.229904	C2 calcium-dependent domain containing 3 [Source:Xenbase;Acc:XB-GENE-5904944]	ATGAAGAGTCGGAAAGTGAAGAGTGTCCGGCCGGGGAGAGGGCGCAGAAAAGGGCTCACAGATGTTACTCCATCCACCAGTCTCCCTCCGCTTGTAGAAGGCCAGGTCCGCAGTTTCTTGCAGGTGACAGTTAGTAAAATCCTTTGGACCGTCCCCAAGCCTCCACCCTCGGTATTGGTGAGACTGCGCTGGTGGGGAGAGACAGCCAATGGCACTGTTTTTCGACCTCGCGACTCTTCACAGACTGAGCAAAAAGGAGCAAAGACAACAACCCGCTATGCTGTTCGATGCGGCCCAAAGCAGTTCACCTCCTACCTGACAGACATGGGCATGCTTGTGTTTGAAGTCATGACAAAGCTGGATCACTTTCCCATTGGCCGTGCCCAGATCAGCGGCATC…
ENSXETG00000010932	skiv2l	0.4087	Ski2 like RNA helicase [Source:Xenbase;Acc:XB-GENE-486233]	ATGAATACTTTAGACCTGTCGAATAGAGATCCACTTGATCTACCACTTTCAGTGCTAGAACTGGGTATTGCTGGCAGATTGGAACTTATAACAGATCATGCCAAATGCGATGGACATTCCACTCCTTTATCTACGATCCCCAATGGGCTACCACCTTATGATGTTGATTTGTCCTATGAAGTTATCCATAAGTATCTTGCTGATCCTGAATGGCTTTCTATCCATCACTTTGACAGGTGCCAGAGGTCCTGGCCTCGAGTGAAGAACCTGGACTCCCTTTATCACATGGAGGTCACAGCTCCACACAATGAACTCAGTGTGGAACGAAATGCAGCTACGGGGGAGTTACATGGAATAAATGAGACCTCTGTGGATCACTGCAGTCTTTCAGCTCAGAAC…
ENSXETG00000017697	birc6	0.391635	baculoviral IAP repeat containing 6 [Source:Xenbase;Acc:XB-GENE-1001894]	ATGGCGGCGGGGGCCTCGGAGTGGCTGCTCCTAAGAGACGGCTGTTTTCGCTGCGACGAGCAGGGTGTGAGCAGCTTGTCCTACCACCCGTCTCTTAATGCGATCCTGGCTGTCACTAACCGGGGCAGCATTAAAGTGATCGACGGCACGTCAGGGGCCATTCTGCAGTCGTCAGCTGCACACGTGAAACCTGGTGGTCGAGTGAGATGTCAGTATTTCCCAACAGTGGATAAAGTTATTTTTGTAGATGATTATGCAGTGGGCTGTAGAAAAGATCTAAATGGAATTTTATTGCTAGAGACAGCACTTCAAACCCCAGTTTCCAAACCAGATGATGTGATCCAGCTTGAGTTGCCTGTTACGGAGGCACAACAGCTGTTGTCTGCTTGCCTGAAGAAG…
ENSXETG00000033354	gpr132	-0.296005	G protein-coupled receptor 132 [Source:NCBI gene;Acc:100145370]	ATGGGCACCAGTGCTACACACCAGACATGGATTTTGAACCAAACAGGAAATACAAGTACTTGCAACCCAGAATACAACAAGAGTGTGCACTTTGTGACGGCAATGTACAGTGTTGTTTTGGTTATTGGATTCCCAGCAAACATGTTAACTTTGTGGTTAACAATACTGCAGATACGTAGAAAAAACGTACTGGCTGTCTATCTGTTCAGCCTATCTTTAAGTGAATTGATGTACTTGGGGACGCTACCTCTCTGGATCCTTTACGTGAAGAATGACCATAAATGGCAATGGGGTGCTCTGGCTTGCAAGATCACTGGGTACATCTTTTTCAACAACATATACATTAGCATACTCCTGTTGTGCTGCATTTCTCTAGACCGATTTGTGGCAGTTCAGTAC…
ENSXETG00000001617	lpin2	0.156962	lipin 2 [Source:Xenbase;Acc:XB-GENE-1032006]	ATGTTCACATTGGACAATCAGGAGTCACATGCAGAGGATATAGTCGATGAATACACGCAAGAAGGGACCTCTTATAGCCTGCTGTCCCAAACAATGAACTATGTCGGGCAACTAGCTGGGCATGTCCTGGTTACAGTGAGGGAATTGTACAAAGGCATCAACCAGGCTACCCTGTCCGGCTGCATTGACGTTATAGTGGTTCGTCAGCGGGATGGCACCTACCTGTGCTCTCCATTTCATGTGCGATTCGGGAAGCTCGGAGTTCTACGTTCAAAGGAGAAAGTGATTGATATTGAAATCAATGGAACCCAAGTAGATTTGCATATGAAACTCGGTGACAATGGAGAAGCCTTCTTTGTGCAGGAAACAGAAGAAGAAAGTGAACAAGTCCCAGCATAT…
ENSXETG00000040201	syt3	0.0822388	NA	ATGTCAGGAAGAGGCAAACAAGGCGGGAAGACCCGGGCAAAGGCCAAGACTCGCTCATCTCGGGCTGGGCTGCAGTTCCCAGTCGGCCGTGTTCACCGGCTGCTGAGGAAAGGCAATTATGCTGAGCGGGTGGGAGCCGGAGCTCCAGTCTATCTTGCCGCAGTGCTGGAGTATCTGACCGCTGAGATCCTGGAGTTGGCCGGGAACGCTGCCCGGGATAACAAGAAGACCCGTATCATCCCCAGGCACCTGCAGCTCGCTGTGCGCAACGATGAGGAGCTGAACAAACTGCTCGGAGGGGTGACTATCGCTCAGGGCGGTGTCCTGCCCAACATCCAGTCCGTGCTGCTCCCTAAGAAAACCGAGAGCACCAAAGCGGCCAAGAGCAACGGCTCTTCA…
ENSXETG00000005751	rad23b	0.206528	RAD23 homolog B, nucleotide excision repair protein [Source:Xenbase;Acc:XB-GENE-984319]	ATGCAGATCACTCTGAAGACCCTTCAGCAGCAAACATTTAAGATAGACATCGACGGAGAGGAGACGGTCAAAGCACTGAAAGAAAAGATTGAACTAGAAAAAGGGAAGGATGCATTTCCTGTTGCTGGTCAAAAGTTAATTTATGCAGGTAAAATTCTAAATGATGACACGGCCCTTAAAGAATATAAAATTGATGAGAAGAACTTTGTGGTGGTTATGGTGACAAAACCAAAAGGTGCAGCATGTTCTTCAACTCCTACTCCTGCAGCATCCCAGCCAGCCAGTGCTGCAGCTCCAGCTCCGGCCTCACCCCCTCTAACATATACACCAATTGCCCGACAAAACGCCCCTATACCCTTGCCTGTACCTTTCTCCATACCCGCTGTTCCTGCTCCTGCT…
ENSXETG00000006631	ncald	-0.309379	neurocalcin delta [Source:Xenbase;Acc:XB-GENE-948387]	ATGGGGAAGCAGAACAGCAAGTTGCGCCCTGAAGTCATGCAGGACTTACTAGAAAGCACAGACTTTACCGAGCACGAGATCCAGGAGTGGTACAAGGGTTTCTTGAGAGACTGTCCAAGCGGGCACCTAACCATGGAGGAGTTTAAGAAAATATATGGGAATTTTTTTCCATACGGGGACGCTTCTAAGTTTGCAGAACATGTATTCCGCACATTTGATGCGAACGGCGACGGGACAATTGATTTTAGAGAATTTATTATTGCTCTGAGCGTGACTTCAAGGGGGAAACTGGAGCAGAAGTTGAAGTGGGCATTTAGTATGTATGACTTGGATGGAAATGGGTACATCAGCAAAGCAGAAATGCTGGAAATCGTACAGGCAATCTATAAAATGGTTTCT…
ENSXETG00000032120	NA	0.215248	aminoacylase-1 [Source:NCBI gene;Acc:101735201]	ATGTATTCAGCTAGTCAAACTGAAGATCCAGCCACAAGTCTCTTCCGGGAGTATCTGAAGATTCAAACAGTGCAGCCAGATCCTGATTACGATGGAGCAATGAATTTCCTGACTCGGGTGGCAGAGGACATTGGGCTGGAAAGCAAGAAAATAGAGTTGTCCTCAGGACGTGTTATACTCGTACTAACCTGGCGAGGAACAGAACCCCAATTCAGATCAGTAATCCTCAACTCTCACATGGATGTGGTTCCAGTATTTGAGGAATCCTGGATGTACCCGCCATTTTCTGCCCATAAAGATAAAGCCGGTAACATCTATGGGAGAGGGGCACAGGACATGAAGTGCGTTTCGATTCAGTACCTGGAAGCTGTGCGCCGGCTAAAATCTATGGGACGATGC…
ENSXETG00000032892	awat1	-0.0140656	acyl-CoA wax alcohol acyltransferase 1 [Source:NCBI gene;Acc:100127622]	ATGCAGGTGCTCGCTGTACTGAAGTGGATTCTGACATTCCTATTTCTTGGCCCAATTTGCGTTCTTATAATCATTTGGATTTCCTGCAGCCCATTATGGCCTTTACTCGCATTGTACATGGTATGGCTAGTATCTGATCGGAAAACACCAGAGAGAGGTGGAAGAAAATCTGTGTGGATGAGCAAATGGACCATATGGAAACATTTTAGAGACTATTTTCCTGTAAGGCTTCACAAAACAGCAGAACTGGATCCACAGCAAAATTACATCTTAGGGTACCACCCTCATGGAATTATGAGCATTGGTGCCTTCTGTAATTTTGGCACAGACAGTACAGAATTTTCTCAATTGTTTCCTGGACTGAAAACATATCTTACCACTCTAGCTGGGAATTTTAAG…
ENSXETG00000036552	hist1h4c	0.393471	histone H4 [Source:NCBI gene;Acc:100495739]	ATGTCTGGCAGAGGCAAGGGCGGTAAGGGCCTGGGGAAAGGAGGCGCCAAGCGCCACAGGAAGGTGCTGCGGGATAACATCCAGGGGATCACCAAGCCCGCCATCCGCCGCCTGGCACGCAGAGGGGGAGTCAAGCGCATCTCCGGCCTCATTTATGAGGAGACTCGGGGGGTGCTGAAAGTTTTCCTGGAGAACGTTATCCGGGACGCTGTCACCTACACCGAGCACGCCAAGAGGAAGACTGTTACCGCTATGGATGTGGTGTATGCTCTCAAGCGCCAGGGCCGCACTCTCTACGGATTCGGGGGTTAA
ENSXETG00000003447	atp13a3	0.491342	ATPase type 13A3 [Source:Xenbase;Acc:XB-GENE-6045268]	ATGGAGAAAGGAGAAAAAATTAATAAGGGGGAGGAGGATGAAATGGAGATTGATGGATATAATCTGTGCCGCTGGAAGCTAGCTCTTGTAGCTATAGGAGTGTTGTGTAGTGGTGGCTTCCTCCTCCTCCTCCTGTATTGGATGCCTAAGTGGCGTGTCAAGGCAACATGTACTCGAGTGACACTGAAAGACTGTGATGTTGTGCTGTTGAGAACAACTGATGAATTCAGGCAATGGTTTTGTGCAAAGGTGCGCATTCTCTTGTCTCCGGTGACTCATCCATTCCAGATTCCTGAATCCGTAGCAGGCAAAGTGACAAATGGGCACATAGGACACCTTCCAGAGAGCCACACAGAGCACCATGAAGACCATCCAATGAATAATGCAACAGTTCCATTA…
ENSXETG00000002680	dennd5b	0.254385	DENN/MADD domain containing 5B [Source:Xenbase;Acc:XB-GENE-1009600]	ATGAGCGGCCCCTCGGGCACGGCCGGACCCCCCTGCCGCCTGGCTCATTACTTCGTTATCTGCGGGACGGACGCGGACAGTGGGCTCGAACCGGATGAACTGGCGGTTTTGTACCAGTGGCTCGAAGCAGACCGGCATGGCAAGGGCCACGACACAGGGGAAAACTTTGAGCAGAGTCCACTGAGGAGAACCTTCAAGTCTAAAGTTCTGGCCCACTATCCGCAGAACGTCGAGTGGAGTCCATTCGATCAAGATGCTGTCAACATGCCCTTTCCTTTACCCGACACCCCGTGGAAGCGGCTGCGTAAGGGAAAATGCCATTACAGAGCCGAGCTATTAAAGGGAAAGCTATCCCTACCGTTCCGTTTCTGTTCTATGGGCAGATTTGCTTGTTACTCA…
ENSXETG00000016774	azi2	-0.0463209	5-azacytidine induced 2 [Source:Xenbase;Acc:XB-GENE-981676]	ATGGAATTAATACCAAATTCTTATTGTAATACATCTGACATGGATTCAGCCCTGGATGATGATATCTGCATCCTGACCCATGAGAAAGCCGACTGCATGCAGAGGAGAGATCAGCGCACTCCCTTCTCTGCTTCTTCTGGAGAGGCTTCTGTTGCCTCACATTTTGCACTTGTCACAGCCTATGAAGACATCAAGAAACGCCTGAAGGAGACTGAAAAAGAAAATTATAGCCTAAAGAGAAGGTTAAGGCAACTGGAAGAAAAGCTAAGTGGAAACAATGAAACAAGCATGGTGGAGAAAAGTCTTCAAGAAATGTATATTGAACGTGACAGTTTGCTAAACAGATTGAATATTATGGAAAAGGAGAGACTTGAATGTACAAAAACTCTGAATGAACAG…
ENSXETG00000018474	gars1	0.133021	glycyl-tRNA synthetase 1 [Source:Xenbase;Acc:XB-GENE-963079]	ATGCTTCTGCTCCGAGCCCTCCCCGCCCTCCTGCTGCACCGCCAGCCCCGCTCTCTACGCACCTCCCTCCTTCCTCTCCTCTCCCGGCGGGGCAAAGCCAGCTCCCCAGCAGCCCCAGCCCGACACCGGCAGCACCTCCGCCCGGTACCACTCACCCGTCCAGCAGCGCCCAGCAGCACCATGCAGCCCGCAAGTGTGGAGGAACAGCTGGCACCGCTCAGACTGGCAGTCAGAGAGCAGGGGGATATAGTCCGGAAGCTGAAAGAGGAGAAGGCGCCGCAGGTGGATGTGGATCGCGCGGTGGCGGAGCTGAAAGCGAGAAAAAGAACATTAGAAGCGAAGGAATTATCCCTCCAGCCAAAAGATGACATCGTGGACCGGGCTAAAATGGAGGACACG…
ENSXETG00000025651	eif4ebp2	-0.42492	eukaryotic translation initiation factor 4E binding protein 2 [Source:Xenbase;Acc:XB-GENE-485270]	ATGTCAGCCGGACACCAGCACAGCCAGAGCCGGGCCATCCCCACTAGGACCATCCCCATCAGCGACTCCTCTCAGCTACCTCATGACTATTGCACCACCCCCGGGGGCACCCTCTTCTCCACCACCCCTGGAGGTACTCGTATCATATATGATCGCAAGTTTCTCTTGGACCGTCGCAACTCCCCTCTGGCTCAGACACCTCCTCGCCGCCTGCCAGATATTCCAGGAGTAACCAGCCCTAACACTGCTGTAGAGGAATCCAAAGTAGAAACAAACAACTTGAACAATCATGACACAAAGACAGCAGCAGGTGATGATTCTCAGTTTGAAATGGACATCTGA
ENSXETG00000018984	tph1	0.130701	tryptophan hydroxylase 1 [Source:Xenbase;Acc:XB-GENE-996926]	ATGAACCCACCTGGTCTATGGAGGGTTAATGTTCCAAATCCCCCCAGGAGAATGGTGATACCCCCAAAGTACTCTAGTGTGGTCTTCTACTGTCCCCATCTCCTCCAACTGTCCCTATCTCCTCCAACTTTCAATAAGTCAACTTACATCAAGATCGAAGACAATAAAGAATATAACGACAATGTCTGCGAGAGGGGCAAGGCCTCCGTCATCTTCTCCCTGAAGAATGAGATTGGGGGGCTGGTCAAAGCGCTGAAGCTTTTCCAGGAGAAACACGTTAATCTCATTCACATCGAGTCCCGAAAGTCAAAGAGAAGAAACTCCGAGTTCGAGATCTTCGTGGATTGTGACAGCAACAGGGAACAACTGAATGAGATCTTCCATCTGCTCAAGCCCCAC…
ENSXETG00000007529	rap1gds1	0.167922	RAP1, GTP-GDP dissociation stimulator 1 [Source:Xenbase;Acc:XB-GENE-1004455]	ATGGACAATTTAAATGACGCCCTAGAAAAATTGAAGATCACTGGAACTGAGTGCACGTCTGACAAGCTGGATGGGTGTTTAGATTGTCTGCTTCAAGCTCTTGGCCATAACAATACAGAGAGCAGTGAAAAGATTCAGCAATCTGGGATTCTTCAGCTGTTTGCCAGTATTTTGAATTCAGAATCATCTTGTTCTTCGAAAGTCGCTCACATAGTAGCAGAGATAGCAAAAAATGAATTAATGCGTATACCATGTGTAGAAGCTGGTTTAATTCCACCACTGGTGCAGCTTCTACACTCTAAGGATCAGGAAGTTTTACTGCAAACAGGACGAGCTCTTGGAAATATATGCTATGATAACCATGAGGGCAGGCGTGCAGTTGACCAAGAGGGTGGTGCA…
ENSXETG00000037440	rbbp9	0.345396	retinoblastoma binding protein 9 [Source:NCBI gene;Acc:100491567]	ATGTCGGGGGCTGAATGTATACCTGTGAAAGCTGTCATAATTCCGGGAAACGGGGCAGGAAATGTAGAGCGCTGTCTGTGGTATGGATGGACCAAAAAGAGGTTGGAAAAGATTCCAAATTTTAGGTGTTTGCTTAAAAACATGCCAGATCCATTTACAGCAAGAGAAAATATATGGCTGCCGTTTATGGAATCAGAGTTGGAATGTGATGACAAAACCATAATAATCGGACACAGCTCTGGAGCTGCTGCAGCTATGAGGTTTGCTGAAACACACAAGGTTTATGCCATTATTTTAGTGTCTGCCTATACCTCGGACTTGGGAGATGAAAATGAGAAAGAAAGTGGCTATTTCAGCCGGCCATGGCAATGGGAGAAGATAAAAAACAACTGTGGTCAT…
ENSXETG00000030792	taar1	0.555401	synaptic vesicle glycoprotein 2C [Source:NCBI gene;Acc:100490137]	ATGGAAGATGCCTACAGGGATAGGACTTCATTAGTGAAAGGTGCTAAAGATATCGCCAAGGAAGCAAAAAGACACACAACAAGAAATACGAACAGAGCTGTGGACATAGAACGAGATGGGTACACACAACAGTCCCACAACCAGTACCACAACGAACAAGATGACAGATACTACTCGCAAGGAAATTATCATGAAGAAGCAAATGATGATGAAGGTTCAAGTGAAGCAACAGAAGGTCATGATGAAGATGATGAGATATATGAAGGAGAATATCAAGGAATACCTGGTATGGGGCAAGGCAAAGATGGTATGGTTGCTCTTGGACAACCTATGACTGATGAATACAAAGACCGGCGCGAGTTAGAAACCGAAAGGAAGGCTGATGAAGAAGAACTGGCA…
ENSXETG00000037229	NA	0.206587	histone H2A type 1 [Source:NCBI gene;Acc:101733656]	ATGTCAGGAAGAGGCAAACAAGGCGGGAAGACCCGGGCAAAGGCCAAGACTCGCTCATCTCGGGCTGGGCTGCAGTTCCCAGTCGGCCGTGTTCACCGGCTGCTGAGGAAAGGCAATTATGCTGAGCGGGTGGGAGCCGGAGCTCCAGTCTATCTTGCCGCAGTGCTGGAGTATCTGACCGCTGAGATCCTGGAGTTGGCCGGGAACGCTGCCCGGGATAACAAGAAGACCCGTATCATCCCCAGGCACCTGCAGCTCGCTGTGCGCAACGATGAGGAGCTGAACAAACTGCTCGGAGGGGTGACTATCGCTCAGGGCGGTGTCCTGCCCAACATCCAGTCCGTGCTGCTCCCTAAGAAAACCGAGAGCACCAAAGCGGCCAAGAGCAAGTGA
ENSXETG00000009883	osgepl1	0.128599	O-sialoglycoprotein endopeptidase-like 1 [Source:Xenbase;Acc:XB-GENE-948324]	ATGGTGTGCAGTTCACATCATCCCGGAAATTTCTCACTATATCTCCCATCATTTTGCTGTGTTACAAAAATAAAGACACTGCAGTGGAAAACTATGGCAAAATATATTTCTAACCTATCCAGGATTGCTGTTGTCAGAGGAAGAGTTTCAGTAAGTACTTTGGTGAAATATCCCAGAATAGTGCTTGGGATAGAAACAAGCTGTGATGATACCGGGGCTGCAGTTGTAGATGAAAATGGAACAATACTTGGGGAAGCCCTTCATTGTCAAAAGGACATACATTTAAAGACTGGAGGTATTATTCCTACTGTGGCCCAGCACCTTCACAGAGACAACATTACAAAAGTTGTGAATAAAGCCATCCATGCCAGCGGGATTTCTCCTTATGAACTTTCTGCT…
ENSXETG00000023748	nodal	-0.160325	nodal growth differentiation factor [Source:Xenbase;Acc:XB-GENE-483209]	ATGGCTGGGACTGCTGCATGGCTCCTGGGGCTGAAAGGAGCGGCTCCGTATCCAAGAGACAACGAGTTTAGTGGAAGTTGCTGCAAAAGGGAGAATGCCAGACGAGGAAACAGCCTGGGGTTCAACAGCTACCTGAAACACATGTCCAGCAAGCCTCAGGATCATGTCAACAGAACTAAGGCAGTGGGTTCCAAGGATTTTGCTGCTCTACCTCTGCCAAGCTACATGCTTAACCTCTATCAAAGCTTCCACCATTCAGAACTGAGCCATGGCATGGAGGCTGCTCCATCACCACCATCTAACCATCGATCTGATATTATCAGAAGCCTGGCTGCAAAAAGTTTTGACCATGGAGGAAGTTTGTGGACCCTTGTATTTGACTTCTCATCCCTCAGTCAA…
ENSXETG00000034602	eya4	0.12868	NA	ATGGTACATAGTGTATATATCCTTATTGTATATCAACTGGGTTATTCCCCAGCACAATGTATTGACCCAAATCATTATATCCTTACTGTATATCAACTGGGTTATTCCCCAGCACAATGTATTGACCCAAATCATTATATCCTTACTGTATATCAACTGGGTTATTCCCCATCTGCCCCTGGGGGCAATACAGAGGGTCCCACTGCCCCTGAGGGCAATACAGAGGGTCCCACTGCCCCTCAGGGCAATACAGAGGGTCCCACTGCCCCTGAGGGCAATACAGAGGGTCCCACTGCCCCTGAGGGCAATACAGAGGGTCCCACTGCCCCTGAGGGCAATACAGAGGGTCCCACTGCCCTTCAGGGCAATACAGAGGGTCCCACTGCCCCTGAGGGCAAT…
ENSXETG00000003753	orai2	-0.170387	ORAI calcium release-activated calcium modulator 2 [Source:Xenbase;Acc:XB-GENE-5781666]	ATGTTCCCTGAGTGCGGAGTGGCAGCTAAATCCCGCCCGTGCCCCCCACAGCTGCAGGAGGAGGAGGTGTCCTACCCGGAGTGGATTAGCCGGAGTTACGTGGAGCTCATGAGTCTGAACGAGCACTCAATGCAGGCGTTGTCCTGGAGAAAGCTGTACCTGAGCCGGGCCAAGCTCAAAGCCTCAAGCCGAACTTCGGCGCTGCTTTCCGGCTTCGCCATGGTTGCAATGGTGGAAGTTCAGCTAGAAGCCGATCACGCCTATCCTCCTGGACTTCTTATTGCATTCAGTGCCTGTACCACTGTTCTGGTTGCTGTCCATCTATTTGCACTTATGATAAGCACCTGCATTCTCCCTAATATAGAAGCAGTGAGCAATGTACATAATCTCAATTCTGTG…
ENSXETG00000006632	grhl2	0.119951	grainyhead like transcription factor 2 [Source:Xenbase;Acc:XB-GENE-485995]	ATGTGCTTGAGGGTTATTCTATCACAAATTTCTTGGGTTTTTTGGCATTTTGTAAATAAAAAACATTGTTTTGGTTTTATTTATCCCCTTTATTTTAGTAAACGACTTGTGGTCTTGGTTCCAAATGACGCTGTGTTTAACCCTCGCCGTGCCTACACCAGTGAAGATGAGGCCTGGAAATCATACCTGGAGAATCCCTTAACGGCCGCAACAAAGGCAATGATGAGTATAAATGGGGATGAGGAAAGTGCAGCGGCCATTGGACTATTGTATGATTATTACAAGGTTCCAAGAGAGAAAAGGTTGTTATCGTTAAATAAAATAAACGAAGGCCATGAAGATCAGGATAAAAGAAATTGCCTTCCAGCCAATGAAACACCAAGCAACTTGAGCACAGGA…
ENSXETG00000005739	klf4	-0.161659	Kruppel-like factor 4 (gut) [Source:Xenbase;Acc:XB-GENE-1015049]	ATGGCTCTCAGCAGGACCCTGCTGCCCTCCATCTCAACCTTCACAGCGGGGACCCCAAGCAAGGACAAGGCACTGAGACAGGCAAGTTCAGGCAATAGGTGGAGGGAAGACCCACCCCACATGAAGAGGCATTCTGTGCCTAACCAGTCTCGTGCTTATGATGGTTTGGAGATGGATTCTCCAGCTCTGGTGACTCGAAGGGAACCTGAGGAATTTAATGAGCTTCTGGACTTTGATTTTATCTTGTCCAATTCCCTTATCCACCAAGAGTCCATGACTGTGGGTTCTTCTTCTTCATCTTCGTCGGTCACTGCTTCCTCACCTCCACCTCCTGCCACACTTCCTGATACAATGTCTGCTCTCTCGTCTACCACTTGCAACTTTGTATACCAGGTACGT…
ENSXETG00000036994	hist2h3c	0.149874	histone H3.v1 [Source:NCBI gene;Acc:100486653]	ATGGCCCGTACTAAACAGACCGCCCGCAAATCCACAGGCGGGAAGGCTCCCCGCAAGCAGTTGGCCACCAAGGCAGCCAGGAAGAGCGCCCCGGCCACTGGCGGAGTCAAGAAACCCCATCGTTACCGCCCAGGGACTGTGGCTCTCCGGGAAATCCGCCGCTACCAGAAATCCACTGAGTTGCTGATCCGCAAACTGCCTTTCCAGCGTCTGGTCCGGGAGATCGCCCAGGACTTCAAGACCGATCTGAGGTTCCAGAGCTCAGCCGTTATGGCTCTGCAGGAGGCCAGCGAGGCTTATCTGGTGGGGCTCTTTGAGGACACCAACCTGTGCGCCATCCACGCCAAGAGGGTCACCATCATGCCCAAGGATATCCAGCTGGCCCGCAGGATCCGAGGG…
ENSXETG00000026985	cmc1	0.349591	C-x(9)-C motif containing 1 [Source:Xenbase;Acc:XB-GENE-971040]	ATGGATTCTGCTAAGTCGGAAGATCAATTTCTGCGGCATGTGGAAAAAGATGTTCTTATTCCAAAGATCATGAGAGAGAAGGCAAGAGTGTTGTGTTCTGATAAAGTAGAAGCTTTTACAAAATGTTGCAAGGAGAGTGGCCTCCTGATGGTGGTGAAATGCCGAAATGAAAACGCAGCGCTGAAGGAGTGCCTGACTCTTCACTACAAAGATCCGGCTTTATATGAAGAATGCAAGCAGGAATATTTAAAAGAAAGGGAAGAGTTTCAAAAAACAGGAATCTCGTCAAAGAAAAGGCAAGAGAAAGTGCCAAATAGTATGTAA
ENSXETG00000000091	bap1	-0.0475265	BRCA1 associated protein 1 [Source:Xenbase;Acc:XB-GENE-494978]	ATGGAAATACTTCTTTCCTTGAAGTTTCTTTGCCTTGCTGCCCCTTACATTGGGAATGCCCTCCCTGATTTCCTCCGGAGAGAATCCTCCCCCAGTCTTTTTAAAACTAAACTTAAAGACTCCCTTTTGGACGTCGATCGCGCAGGAAAGTCTCCACTTTGCTGGATGATACCTCCGTTATGGAAGATGAAGTTGTCAACAACATGTTCTTTGCCCATCAGGTATGATGGAAGATTATATTTGATAAAGTATATTTATTGTCTGATCCCTAATTCATGTGCTACCCACGCCCTTCTGAGTGTGTTGCTGAACTGTAGTGGGGTTCACCTGGGGCCCACACTGAGCCGCATCAAGGAATTCACCAAAGGATTCAGCCCAGAGAGCAAAGGGTATGCAATT…
ENSXETG00000026973	ubl5	0.481255	ubiquitin like 5 [Source:Xenbase;Acc:XB-GENE-997305]	ATGATGATCGAGGTTGTCTGCAACGACCGGCTGGGGAAGAAGGTCCGAGTAAAATGCAACTCGGATGACACCATTAAAGATCTAAAGAAACTCATTGCAGCACAAACTGGGACTCGGTGGGATAAGATTGTACTTAAGAAATGGTACACGATATTCAAAGACCATGTGACATTATGTGACTATGAGATTCATGATGGAATGAACCTGGAGTTGTACTACCAGTAA
ENSXETG00000023751	pald1	0.170735	phosphatase domain containing paladin 1 [Source:Xenbase;Acc:XB-GENE-5740535]	ATGCAGCAGTCCCAGCCATGGCGCTTGTGGAGTATGGGTACAACTGCCAGTGCAGCTCAGCAGGTGCCCTCAACAGTGCCCTCTAGTGAAAACGTTCAGGGTAATGGAAGTGGAAGCTCAAATGTTGAAGATCGCAATTCCCTGAGCACACAGTCATTTCAGAATGTCAGCATCCACAACAAGGCAAAGTCAATAATCACCAATAAGGTGGCACCTGTAGTAATCACGTATAATTGCAAAGAAGAGTTTCAGATTCATGATGATCTACTCAAAGCTAATTATTCAGTTGGAAGAATTTCAGAGACAATGCCAGAACACTATCTTGTCCAGGGTAAATATTTTATGGTACATGACGTATATAGCAAATTGGATGTGTTAAACACTACTAGTAGTTGTGGT…
ENSXETG00000005311	dcaf7	0.318096	DDB1 and CUL4 associated factor 7 [Source:Xenbase;Acc:XB-GENE-973762]	ATGTCCCTGCACGGGAAAAGGAAGGAGATTTATAAGTACGAGGCGCCATGGACCGTCTATGCTATGAACTGGAGTGTGAGGCCGGACAAGAGGTTCCGCTTGGCGTTGGGGAGCTTTGTTGAGGAATATAACAATAAGGTACAGCTAGTAGGACTGGATGAAGAGAGCTCTGAATTCATTTGCCGAAACACATTTGATCACCCTTATCCTACAACAAAGCTTATGTGGATCCCCGACACTAAAGGAGTATATCCTGATCTGTTAGCCACCAGCGGGGACTACCTCCGTGTCTGGAGGGTTGGAGAGACAGAGACCCGTCTGGAGTGTTTGCTAAACAACAACAAGAACTCTGATTTCTGTGCCCCCCTCACCTCATTTGATTGGAATGAAGTAGACCCC…
ENSXETG00000021517	ythdc2	0.204807	YTH domain containing 2 [Source:Xenbase;Acc:XB-GENE-5881731]	ATGTCACGCCCAAATAGCACTTCACCAAGGCCCAATGTTGTTAAAAAGCCAAGTCCTGCTAACCCAGGTCGCTCTAAGGGTCTTAAAGATATCCGTATAGATGAAGAAGTAAAAATAGCTGTCAACATTGCACTGGAGAAGTTTCGTTATAGTGATCAAAAAGAAATGGAATTTCCTTCATCGTTGACAAGTACTGAGAGAGCATTTATTCATCGACTGGCACAGTCACTGGGACTTGTGTCTAAAAGCAAAGGGAAAGGTCCAAATCGGTGCCTGACATTGAAAAAAAAGAATGGATCAGAAGCTTCAAGCTCGCTGATGTCCTGCACTCTGACCCAAAATACAAAGAAAGCAGTATGTAACCTCATCCAGAGATTTCCTCTCACAAATAAGGAAAGG…
ENSXETG00000006271	hps6	-0.12958	HPS6, biogenesis of lysosomal organelles complex 2 subunit 3 [Source:Xenbase;Acc:XB-GENE-854592]	ATGATGAAGTTCGGCCCTCCGCAGTTAGAGTGCGATTTCCAAGCCTTTGGCCGGCAGCATGTTCTTCGGGAAGCCTTGCACACCCCGGGGTCTCGGTTATACCACAGCCCGGACGGGAGGCACCTTTTCGTGCTGCTGCCTCACAAAGTGTTGTCATTCCTCCGCTTGCCTTCCCAAGCCCCGCTCTCTCCCTCCGCCTACCTGGAGAAGTCCTGGGCTGCACACTCCCCTCCGCTGTCGGCGCTTCTCTTCCCGCAGTGTGTCCCGCACGGCTGGGCGCTTACCCTGCTCTGGCAGAACGGCCGAACGGAGATATGGAGTCCGCCCAGAAGCGCCCTCAGTAAGGGCTGGGAGTTGCTACAGTCGCTGGATCTGTGCAACAGCCCCCGGGCTCGACTT…
ENSXETG00000009510	cnpy2	0.108127	canopy FGF signaling regulator 2 [Source:Xenbase;Acc:XB-GENE-943173]	ATGACTTCCCGAACATTCAGCTGCCTTTTACTCCCGATTGCATTGGTTGCTCTTGTTGGCTATGCCTGTGCTAGGAGGGGCCAAGATGTACATTGTGGAGCTTGCCGTGCTCTTGTTGATGAGCTGGAGTGGGAAATATCACAGGTGGATCCCAAAAAGACAATCCAAAAAGGATCTTTTCGTATAAACCCAGATGGCACTCAGTCAGTTATTGAGGTACCGTATGCAAGGTCAGAAGCACATCTGATGGAAGTACTTGAACAAATATGTGAGAAAATGACAGAGTATGGGGAGAAAATAGACCCATCAACGGACCGCAAAATTTATGTTCGCGTTGTGTCTCGTGATGGCAAAAAAATGGATGCATCTGGGACCAACATTGACATAGAAGTGACATCA…
ENSXETG00000012205	ero1a	0.277682	endoplasmic reticulum oxidoreductase alpha [Source:Xenbase;Acc:XB-GENE-978124]	ATGATGGTGAGTGGGTGCTGCAGGTTAGACATGAGCTCGTACGTCTCCGTGCTGGTCCTCTGCTCCTTGCTCTTATGGGGATCCAACTCTCAGCAGGAACAGTCCTCTGCTGCTCAGAGATGCTTCTGCCAGGTGACTGGCTACTTGGATGACTGTACTTGTGATGTAGAAACAATTGACCACTTCAACAATTACGGGCTGTTTCCTAAATTACAACAACTGGTGGCCAGCGACTATTTCCGATACTACAAGGCGAACTTAAAAAAACCATGCCCGTTTTGGGAGGATAACTCTCACTGTGGTGTAAAAGATTGTGCTGTGAAACCATGCCCTACTGATGAAGTTCCAGGACTTAAACCTCCAGGATTTAAGTACACAGAGGAAGCAAATCGTGCACAT…
ENSXETG00000025109	ankar	0.40874	ankyrin and armadillo repeat containing [Source:Xenbase;Acc:XB-GENE-1010351]	ATGGACAAGTATAGGTCAGTAAAGATGGTAGCAAGTAAACCACCTGTGAAAGATGAAACCTTTATTGCTGAAATGTCACTTCAGAGAAACGCTCATGCCTTTTTTGAAAGATTCAGTCAAAGCGAAATACAAGAACTTTTAGTTTACACCACATCAAGTTGGCTTGCTAACATGGAAGACATCCAGTTCCAGCTTCCAAGTGGTTTGATATGTCAGATGAAAAATCAATGTAATTCCAGTGTATTTCTGCTAGCTCCTGTGGAATCTGAGGTTAGACTTGACTACCGAGATGTTCATCAGATAATAAGGGAACTGGCCGTTGGAATTTACTGCTTTAATCAAGTTCCCTCCATCAGTCTAGATGCTAATTATGACCGAAGCACATCTTGCAATATTCCT…
ENSXETG00000020627	lpar2	-0.219434	lysophosphatidic acid receptor 2 [Source:Xenbase;Acc:XB-GENE-5791365]	ATGAGTCAGTGCTTTTATAATGAGAGCATAAAGTTCTTCTACAACAATAGCGGGAAAGAACTCTATGACACATGGAGGACCAAAGACATGCTGGTGGTGGGCTTGGGACTTACAGTGTGCGTCTTTGTGTTGTTATTCAACCTGCTTGTGATAGCAGCCATTATCATCAACAGACGATTCCACTATCCAATCTACTATCTCCTGGGGAACCTGGCTGCAGCCGATCTGTTCGCCGGGGTTGCTTATACATACCTCATGTTCCACACGGGTCCAAATACGTCTAAACTAACAATAAAGACCTGGCTAGTTCGACAGAGTCTGCTGGACACTAGTTTGACAGCATCGGTGGCCAACTTGCTGGCCATAGCTGTGGAGAGGCACCAGACAATATTTACCATG…
ENSXETG00000026450	pold3	0.157728	polymerase (DNA-directed), delta 3, accessory subunit [Source:Xenbase;Acc:XB-GENE-1017222]	ATGATGGACAGGGACAAAAACCGGGTGACTGAGAAGATCTTGGACCTCACCCTGGAGATTATCTGCCTGCTGACAGGGGAGGACTATATTGTTGTGAAGAAGACAGACCATGACCAAGATCTGTGCTTGGCACATCCACTGGCATCACTCATGCAAGAGAAGAAAAAAGACAAGAAGAGCCCAAAGCTAACAGACAAGATCCATAAGAGATCCACTACAGAGGTTCCAGCCTATTGTCAGAACAACGGTGCATGTCCCCCAGCAGCGCAGCCGGAACCTTCCAAAAGGAACATGGAACAGTATGAGGATGTTGCCATGGAAAATCAAGAGCCTCTCTGCCCCGGGAATATCTGCAGTGCTCCAGAGAGATGCCCTGTGCCCCCATTCCCACAGGCTGGT…
ENSXETG00000006272	NA	0.267839	prominin 3 [Source:NCBI gene;Acc:100488690]	ATGGAGTTCACAAACATAACAACACCAAACTATAGACCAGAAGCTGACCCAGCTAATGGCATTATTAAAGTTTTTCGGGATATGGTACACTCCTATCTTAATATTGTACAAAGAAATGCTTTCCCACCAGATTTTCTTCAAAACCTGCAAGACCTGCAAGACACATCTCAAAATTCCAGTGAGACAGTTAAAAAGGCCCTGACCTATGAAATTGGATTCCTGGTAGCTCTGGCTTTTGGAGTCCTGTTTTTTGTACTTATGCCTTTGACAGGATTTTGTTTTTGCTGCTGCCGATGCTGTGGGAACTGTGGGGGGAAGATGCATCAGAAACAGACAAAGAAGATGGCCTGCAAGCGCAGATTTATTTACATTTTCCTACTTTGTATAACACTTATTATG…
ENSXETG00000004913	dgkq	0.191701	diacylglycerol kinase theta [Source:Xenbase;Acc:XB-GENE-868466]	ATGGCTGCAGACGGAGCTAGATCTCGGTTTGGCAATCTTGGCTATCGCGGAGGTGGAGGCAGCAGTAACAGCAGCCCGTCTTCCAGCCCCAAGCTCGGAGGGGGAAAGATCAGGACCCCGCCGCTACAGCAAAGGCGAACGGCATCCCCCCACTCTGGCTCCTCGTCCTCCTCTTCACCTGGAGCCAAACACCAGCAGCTCAAACAGGCGCCCTTCTCCCCGGCTCACAGCTTCAGGAAAGTCACCCTCACCAAGCCCACCTTCTGCCACCACTGCACAGATTTTATATGGGGGCTCGCCGGCTTCCAGTGCGAAGTTTGCAACTTCATGTCTCATGAAAAGTGTCTTAAACATGTGAAGACTGTTTGTTCATGCATGGCTCCAAGTCTGGTGAGGGTT…
ENSXETG00000000782	anapc1	0.441846	anaphase promoting complex subunit 1 [Source:Xenbase;Acc:XB-GENE-5894738]	ATGTCGAACATCTATGAAGAAAAACAAACAATGATTGCAGCAGGGGATTTGCAGGAGTTTGTTCCTTTAGGCCGTGACCACAGCAAGCACCACCCCAATGCACTGAACCTTCAGTTACGGCAGCTGCAGCCAGCCTCTGAACTGTGGTCCTCTGATGGGGCAGCAGGCTTGGTAGGATCACTTCGGGAGGTAACCATTCACGAAAAGAATAAGGAAAGCTGGCAGCTAAGGAAAGGTGTTGGTGATCCTGGAGAAGATGCAGAGTATGATGAAGAACTATATGTAGCTGGGAATGTGGTGATATGGAGTAAAGGGAGTAAAATCCAAGCATCTACTGTATATAAGGCATTTACTGTTGACAGCCCAGTGGTACAGGCTCTGTGGTGTGATTTTACCATA…
ENSXETG00000031488	pcdh19	0.330483	protocadherin 19 [Source:NCBI gene;Acc:100494505]	ATGTGGTTGTGGCTGAGCAGGGAGATGGATTTGTTGCACATTTTGCTTTTGCTGGTAGTGTCCTGGACTCGATCCCGAGCTCTGATCAACTTGAAATACACAGTGGAGGAGGAGCAGAGAGCTGGGACTGTAATTGCCAATGTAGCTAAGGACGCTAAAGATGCTGGCTTTGTGCTGGACCCCAGGCAGCCTGCCTTCAGAGTGGTCTCTAACTCAGCCTCCCATCTGGTGGACATCAATGCATCGGGCTTGCTAGTCACCAAGCAGAAGATAGACAGAGATATGCTGTGCAGGCAGATCCCCAAGTGTGTCATCTCATTGGAGGTCATGTCCAACTCTATGGAGATTTGTGTCATTAAAGTAGAGATCAAGGATCTTAATGATAATGCCCCCAGTTTT…
ENSXETG00000005467	mtap	0.257971	methylthioadenosine phosphorylase [Source:Xenbase;Acc:XB-GENE-971776]	ATGGCTGGTGTTTGTGCAGTGAAGGTTGGGATTATTGGTGGATCTGGTTTGGATGACCCTGATATTTTGGAAGGAAGATTAGAAAAATATGTTGACACCCCATTTGGCAAGCCATCTGATGCATTGGTTTTAGGAAAGATAAAAAATGTGGACTGTGTTCTGCTTGCAAGGCATGGTCGGCAGCATACCATAGCACCCACAAATGTTAACTACCGTGCCAACATCTGGGCACTGAAATCAGAGGGATGTACCCACATTTTAGTAACTACGGCTTGTGGATCCCTGAGGGAAGAAATTCAACCTGGAGATATTGTCATAGTGGACCAGTTTATTGATAGGACTACCAAAAGAGAGCAAACATTTTATGATGGAGGACCTTCTTGTCTACCTGGAGTGTGT…
ENSXETG00000028016	znf333	-0.822194	zinc finger protein 333 [Source:Xenbase;Acc:XB-GENE-1015481]	ATGAATGAAGATACATGCCCTTGTCCCAGAGGAGTGGAAAGCAAATCGAGTGGCCACAGAAAGCAGAGGAACCCTAGGCGAATATCTCCTGTGGCTTTTACTCTGACAGGAAGAGAAGGTGCAACAACCACACCTGAGTATAATATGCGAGATCGTGTGGCTTTGAATTATGCGTTTGACGTAAATGATGATACTGAGGATCCAATCAAAACCTCTAACTGCTCAGATTGCACGCTGCGGCTCAGAGCTTCGTCTTCCAGGAAACAATACCTCTGCCATGACTGCGAGAAGTCTTTCTCTGATAGTTTTAGGCTGACTATTCACCAGAGGAGCCACACGGGGGAGAGGCCGTATGTGTGCACCGACTGCGGGAAAAGTTTCACCCAGAGTTCCAATCTT…
ENSXETG00000009881	XB5749127	0.277673	uncharacterized XB5749127 [Source:Xenbase;Acc:XB-GENE-5749128]	ATGAAAGTTGTTATTCTTGCTGCTGGTTATGGAACAAGACTGCTTCGCGATCTGCAAAATCAGGAAAAGTTTGCACAGCTGATTAGCATCCCAAAACCTTTGCTTCCCATTGGTGGACTCCCTTTGATTTCATATTGGGTAGAAGCCTTGAAAGCAAGAAATGACGTTTCAGATCTTACCGTGATTACCAATGATCTTTACTTAAAAAAATTCAAGGACTGGGCACAGAAATATCCTTACATTACAGTCCTAACTGATGGGACATCCTGCAATGAGGATCGTTTAGGTGCTGTCTTTTGCCTGCAGCTAGCCATTGAACAACTAAAAGCAGATGATCATGTTATGGTGATTGGAGGGGATACATTGTTTTTTGAGGATTTCCATCTTAATGAAGTTGTA…
ENSXETG00000033126	acsl3	0.451433	acyl-CoA synthetase long chain family member 3 [Source:NCBI gene;Acc:100036652]	ATGAATAGGATTGTAATAGTTATAAAGGAAGATATGAATCCAGTTCTTCTCTACCTTCTACATTTTTTCATGTGGCTTTATGGGGTTGTTACATTTGTGCCGTGGTTCTTGCTGTCAGGTGCCCGAGACAGGCAGGCCCGGGCCAGTCGTGTAAAGGCAAAATCTGTGGCCGACAAGCCAGAGAGTGCGTATAGATCAGTGGACAGCTTCCATTCGCTCGCCTCTTCTCTGTACACAGGATGTGACACCCTTGACAAGGTCTTTAAACATGGTACTGAACTATTCAAACACAAGGACTGCTTGGGAACACGAGAGGTGCTGAGCGAGGAAGATGAGGTCCAGCCTAATGGCAAAGTTTTCAAAAAGGTGATCTTGGGAAGGTACAACTGGATGTCCTAC…
ENSXETG00000034740	shisa7	0.258964	uncoupling protein 3 (mitochondrial, proton carrier) [Source:NCBI gene;Acc:100495495]	ATGGTTGGACTGAAGCCCACGGAGGTGCCACCAACCCCACTGGTCAAGTTTGTAGGCGCCGGCACTGCGGCCTGTATAGCCGACTTATTCACCTTTCCCCTGGATACTGCCAAAGTACGACTACAGATACAAGGAGAGGGGACATCTGTGAAGGACACCAAGGTTCTTCGTTACAAAGGCGTTTTTGGCACAATCAAAACCATGGTGAAGACGGAGGGGGCAACCAGCCTGTACAATGGGCTAGTGGCCGGCCTACAAAGACAGATGAGCTTTGCCTCCATCCGGATTGGTCTCTACGACTCTGTCAAACAGTTTTATTGCCGCCAATCGGAAAGTTCCGGAGTCGCTTGCCGGCTGCTGGCCGGATGTACCACGGGGGCCATGGCCGTCACCTTGGCT…
ENSXETG00000033434	isoc2	0.268076	calcium voltage-gated channel subunit alpha1 B [Source:NCBI gene;Acc:100489231]	ATGGGTAGGGGGTGCCATAGTGTTTCCCTTAGACAGTACAGTATGGGGGTACAGCTTATTGTGTGCCCAGAACATTCCTTCTCTGCATATTTGTATTTTATACATATGGGTAGGAGGTGCCATAGTGTTTCCCTTAGACAGTACAGTATGGGGGTACAGCTTATTGTAAACGTGTTGACCATGTCTTTCTTCTGCCCTTCATTTCTTTCCTTCTGTAGCAAACAGCAGAATTCGACCAAGTGTCGCTCCGTGTGGGAGCAGCGAACCAGCCAGATTCGAAAGCACAATTTCCGCGCCAGCTGTGAGGCCCTCTACAGTGAGTTGGAACCCGAGGACCGTCTGCGTTATGCCACCACCCTACACCTAAGGCCTGATATGAAGAGTCATATGGACCGGCCA…
ENSXETG00000026447	ucp2	0.13469	uncoupling protein 2 (mitochondrial, proton carrier) [Source:Xenbase;Acc:XB-GENE-1010081]	ATGGTTGGATTCAAGCCCACCGACATCCCACCCACAGCGGCCGTCAAATTCGTCGGCGCTGGGACAGCAGCATGCATCGCCGATCTGTTCACCTTCCCTCTGGACACGGCCAAAGTCCGACTCCAGATTCAAGGAGAGAACAAGGTGGTTAACGTGAAGGCGGCCCAGTACAAGGGAGTGTTTGGCACCATCTCTACCATGGTGAAGACGGAAGGGCCCAAGAGTCTGTACAACGGCTTGGTTGCCGGCCTGCAGCGCCAGATGAGCTTCGCCTCCGTCCGGATCGGACTCTACGACTCGGTCAAGCAATTTTACACCAAAGGATCCGAACATGTTGGGATTGGGAGCAGGCTGGCTGCTGGGTGCACCACGGGTGCTATGGCAGTGGCAGTGGCCCAG…
ENSXETG00000016662	cdr2	0.0258446	cerebellar degeneration related protein 2 [Source:Xenbase;Acc:XB-GENE-970806]	ATGCTGACCGACAGCAACGTGGAAGAGTTCGAGATTAAGGAGGATGAGCCGTGGTACGACCAGCACGACTTGCAGCAAGATTTGCAGCTTGCTGCGGAACTGGGCAAGACATTACTGGATCGCAACACGGAACTAGAGGAATCCCTGCAGCAGATGTACAACACCAATCAAGAACAGTTCCAAGAAATTGAATACCTCACAAAGCAAGTAGAGCTCCTGCGTCGGATGAATGAGCAGCATGCCAAGGTATATGAGCAACTGGACATCACTGCCAGGGATCTGGAGAATGCTAATCAGAAGCTGGTACTGGAAAGTCGGGCTTCACAGCAGAAAATAATGAGTTTAACAGAAACAATAGAAAACCTGCAAGTCCATATTGAGGAGCTTCAGAGACAGGTG…
ENSXETG00000009878	asnsd1	0.00260994	asparagine synthetase domain containing 1 [Source:Xenbase;Acc:XB-GENE-940928]	ATGTGTGGCATTTGTTGCTTGGTTAGTTTTGCAGGTAGCTCTATAGACAGATCATGTCTTCAGGATGATGAAAATCTTAGAAACAGAGGTCCCAGCAGCAGCCAACAGCTAAATAGGAATAACCCATCACATGGATACAATTGTTATTTCTCTGGACATGTTTTACACCTTAGAGGACCGTTGACACCTCAGCCTCTGAAAGACAAAAATGGAAATGTGTTTCTATGGAATGGAGAGTTGTTTGGTGGAATTGAAGTACCATATGCTGAAAATGACACTCAGATAATGTTTCAGCACCTCTCTAAATGTGATGATGAATCCAAAATCATGTCTCTCTTTGCTAAGGTGAAAGGTCCATGGGCCTTTATCTACTATCAGGCTAACTATCACCAATTATGG…
ENSXETG00000012189	bicdl1	-0.16148	BICD family like cargo adaptor 1 [Source:Xenbase;Acc:XB-GENE-5811431]	ATGGAGCTTCCTATCAGCTTCCTGTCAGACAGCAGCCGCCCTGCAGCCTCCTCGGAGCGGGGAGATCAGGCAGCTTTGGGGCGGGGGGAGCTAGAGTTTGATGAGGAGCTGGTGTTTCTGGCAGCTGAAGGAGAGGGGGACCCTGAAGAAATTGAGGGCCCGGAGGTGAGGGAACAGTCGGAACTTCTGTGCATCATAAGGCAGAAGGAGAAGGATCTGGTGCTGGCAGCCAGGCTGGGAAAGGCGCTGCTAGAGAGAAATCAGGACATGAGCAGGCGCTATGAGGAGATGCAGAGAGAGATGACCGACAAGCTGGAGCATCTGGAACAAGAGAAACATGAATTAAAGCGCAAACTGGAGAATCGTGAGGGAGAGTGGGAAGGAAGGGTGTCAGAACTG…
ENSXETG00000020566	gmip	0.219083	GEM interacting protein [Source:Xenbase;Acc:XB-GENE-977540]	ATGAGGAGCATCTACCAGGGATCAGGTTTCCCCACTTCTGACCAGACTGGGGGGAAGTTATCTGCTTTACTTCAGTCTGTTGTATTTCTCCTGTACAAATATCCAGCTCTCAACTCCCGTTGTGTGCAAGAGGCTATGACTACCCTTATACACGGAGTGCGAGTTTCAGATACCAGCACACCAAGTGGCTCCTCGGAGGGTCGGAAGAGATTCAGTGAAATATTCCGAGATTTGGATGCACTGGAGATAAGCCTTGGAAACGAGACGGTGGAAATGTTCTTGAATGATTCAGAGCAGTTGGAATCCCATCCAGATGAGGAAGAGGAGTCACTGATCAGCACACCGTTGGAGCTATCACGGACATCAGCTGATCACGTTGAGGAAGCTGATGATGTCCTG…
ENSXETG00000015477	ddx3x	0.306108	DEAD-box helicase 3 X-linked [Source:Xenbase;Acc:XB-GENE-999731]	ATGAGTCATGTGGCCGTGGAAAATGTCCTCAGTCTAGACCAGCAGTTTGCTGGCCTAGATTTGAATTCAGCTGATGCCCAAAGTGGTGGTTCTGCAACAAAAGGACGTTATATCCCTCCACATTTGAGAAACAAAGAAGCCTCAAGGCAAGGTTATCCAAGGTGTCAATACCCAGCAGTAGATGTGTATAAGGGATACGGTGATTGGTGGTCCCAAAGAACTGACGCCAACTGGGACGCTGGCCGTGGCGGGAATGGCTACGTTAATGGTACAAACGATGACCGTGACAGTCGCATGAATGGTTATGATCGAAGTGGCTATGGAAATCGTGGTTCTGGACGAACTGACAGAGGCTTTTATGATAGAGAGAATTCTGGGTGGAATTCAGGCAGAGACAAA…
ENSXETG00000005305	crhr1.2	0.270052	corticotropin releasing hormone receptor 1, gene 2 [Source:Xenbase;Acc:XB-GENE-968267]	ATGGCAGCAGCCCTGTGCTACAAAAGACATTACCTTCATATTCTCCAGCTGTTTATCATCTGGGCCCGTACCTGGCTCTTGCACCCCAGATCAGCATATATACATTCACATACATGCTCAGATCATACATACATACACATCCATGCAGCAGTCCTGTTCTACAAGTATACTGTCTCCTTTTCTCCTACAGGTCTCGCCTGTAACGCTTCCATTGATATGATCGGCACTTGTTGGCCTCGCACTGCAGCTGGACAGATGGTGGCCAGACCCTGCCCTGAGTACTTCCAGGGGGTGCAATACAATACAACAGGGAATGTCTACAGAGAGTGTCACCTGAACGGCAGCTGGGCTGGGAGAGGAGACTACACTCAGTGCCAGGAGATTCTGAAGCAGGAGAAG…
ENSXETG00000016188	slc26a6	0.226721	solute carrier family 26 member 6 [Source:Xenbase;Acc:XB-GENE-919879]	ATGTTTTTTCTCTTTTCCAGATGTTCGGTATCTGCAGCTAAGCACATACTCTTTCAGTTCATTCCTATTCTCCACTGGTTGCCCCGTTACCCTGTCAAGGAATGGCTTCTGGGCGATATTGTGTCTGGGGTGAGCGTGGGAATTCTCCAGCTTCCACAAGGTCTGGCGTACGCTTTACTGGCTGGAGTGCCCCCAGTGTTTGGATTGTATTCATCTTTTTTTCCAGTCATGGTCTATTCCATCTTTGGGACATCTAGACATGTATCTATAGGAAGCTTCGCTGTTGTCTCCATCATGATTGGCAGTGTGACCGAGTCCTTGGTGCCCAATGATAACTTCATTTTGCCCGGAAATGACAGCCTACATATTGATACAGTTGCAAGAGATAAAGCCAGGGTT…
ENSXETG00000016661	NA	0.0501643	transmembrane protein 180 [Source:NCBI gene;Acc:100486607]	ATGGCCTTGTTGTTTGGAATCAATAGGCCTGCAGTGGCTTATTCTATGACCACGCTTGGTTCAGGGATGATGAACGCTGTATTTTATTTCTACTATGTGAAGCTTTTCCTTAACCGGTACAAGATATCTGAGGTTGCGTTTCATCAAGCACAGGTTGTATTCATGATTTGGAATGCCATCAATGACCCGCTGTTTGGTTACATACAAGATAACTCCAAAGTACAGTGCTGCAATCGACGTCGCCATTCCATACTGTATGGAGCCCCATTGTATGCCTTAGCCTTCCTGCTTCCCTGGTTCCCATGGAAAGATTATTCTGCAGGTGAATGGCTTATTGGCCTTCATCTTGTGGTGGCACTGTGTGTGTTTGACGGCATGCTTACATTTGTTCTTCTAGCA…
ENSXETG00000030725	tmem44	-0.00466941	transmembrane protein 44 [Source:NCBI gene;Acc:100145595]	ATGGACGAGACCAAGAATGGAAGCGCCGATAGCGCGGGGGGAGTCGGAGTATGGAGCTGGGACTATATGATCGCCTGCTTCGCTGAGGAAAAAGTTTGCGTGTCCTTCGTGCTGTGGCTCCTTTCCTGCATCTTCTGGCTCACCTCCTGCTCCATACAAATTAACTTGCGATGTACAAGGAAATCCAGTCATGAGGCAACCGTGTTTTGGGATATATATAGATTTTTTGGCTCCATGTGTAACACTATTGGAGCACTGCTGTCCAAGCAACTCACTATCCAGGTCATTACTGGATTCTATATGGCCTTAACAGATGTTGTACACTTTTTATTAACCCTTTTCCCTGTTTGCACCTACAAAGATAGACCCCGATCTAACCATCGTTCTCGGACAAGGAAA…
ENSXETG00000041077	spint2	0.0147865	NA	ATGAAGTCCAAAGAACACACCAGACAGGTCAGGGATAAAGTTATTGAGAAATTTAAAGCAGGCTTAGGCTACAAAAAGATTTCCAAAGCCTTGAACATCCCACGGAGCACTGTTCAAGCGATCATTCAGAAATGGAAGGAGTATGGCACAACTGTAAACCTACCAAGACAAGGCCGTCCACCTAAACTCACAGGCCGAACAAGGAGAGCGCTGATCAGAAATGCAGCCAAGAGGCCCATGGTGACTCTGGACGAGCTGCAGAGCTCTACAGCTCAGGTGGGGGAATCTGTCCATAGGACAACTATTAGTCGTGCACTGCACAAAGCTGGCCTTTATGGAAGAGTGGCAAGAAGAAAGCCATTGTTAACAGAAAACCATAAGAAGTCCTGTTTGCAGTTT…
ENSXETG00000014581	akap11	0.0681455	A-kinase anchoring protein 11 [Source:Xenbase;Acc:XB-GENE-968300]	ATGGCCACTTGCACAAGAAAACAGGGATGCCAAGCGAAGCCTAAATTATCAATGAAAAAGGAAAATATAAGCGATGCCTTTTTGATGTCACTGAAGTCACTATTGGAAAGCAAGAAAGAACTGTGCAGAATTGCAGAGGGTTTCAAAGGTGTCAAGAAAGAAAATGTAATGGAGCTTACATTTCTTGGACTTTCTGAGGAGTCAGAGCCTCTTCAGGATGTTGAAGCTTTACACCTGGATCTGCCAGAACTGATCAGATCACTTCATCTCTGCAGTTTAAATGACTGCGAAGTTATCCTGCTAAAGCATGGCAAAGAAGGTACAACATCTTGTGCAACCCAGGGTTGTTTTTCTGGAGCACTGTGTGTCATGTCATCTCCCACCTTTACATATTTAAAA…
ENSXETG00000016137	grap2	0.00130667	GRB2 related adaptor protein 2 [Source:Xenbase;Acc:XB-GENE-6086850]	ATGGAAGCCCAGGCAATGTACGAGTTTAATGCCTCTGGGGAAGATGAACTGAGCTTCAAAAAAGGAGACGTGCTAAAGATATTAAGTTCTGACGATAACTGGTATAAATCTGAACTCAATGGATCTGAAGGATATGTTCCCAAAAACTATGTGGAAGTGCATTTCCCCAGGTGGTACTGTGAGAACATTTCCCGTGGAGAGGCTGAGAGTATACTCATAGGCAGATTTGTGGGAGCATTCATCATACGTGCCAGCCAGACTTCTAAAGGGGAATTCTCTATGTCAGTAAGGGATGAAGATGATGTGCAGCATTTCAAGGTCATGAGGGACATTCGAGGCAACTATTACTTGTGGACAGAGAAGTTCAAGTCCCTTAATAAGTTAGTGGAGTACTACAAA…
ENSXETG00000016660	mettl9	-0.131619	methyltransferase like 9 [Source:Xenbase;Acc:XB-GENE-5749473]	ATGAAACTGTTCGTGTGCTGGATAATTAGCTACCTGCTCTGCCTGGCCGGGCTGAGGAAGATGTGGAGTGGCCGGTACCTGAGGAGTCACCTCAGCAGATCCCTGTACATGAATATGATGAGCCACAGCCAGGCCCCGTACTGGGATGGGAATCAGCAGTGGTACTTTTGCGACACAGAAAAATTAAGTGATTGCCTTCGGCCGGTTTTCATCCAGAGTTACTTAGACCATGGAACCCAGACATTCCTGAACAGAAGTATTGAGAAATCTGGCTGGCTTTCCATTCAGCTCTACCATTCCTTCATGTCCTCTGTGTTCAGTATGTTTATGTCCAGAACATCAATCAATGGGTTGCTTGGAAGAGGGTCAATGTTTGTGTTTTCACCAGAACAGTTCCAA…
ENSXETG00000001714	ldb1	-0.14197	LIM domain binding 1 [Source:Xenbase;Acc:XB-GENE-493239]	ATGGCAGAAGAATTTGAGTTGGCAGGCTGTTCCTCTAAGTCATTCAAGCTGTACTCACCAAAGGAGCCCCCCAACGGCAACGCCTTCCCCCCCTTCCACCCAGGCACCATGCTGGATCGAGATGTGGGGCCCACCCCGATGTATCCACCAACATATTTGGAGCCCGGGATAGGGAGGCATACGCCATATGGGAACCAGACAGACTACAGAATATTTGAGCTGAACAAACGTTTGCAAAATTGGACAGAGGAATGTGACAATTTGTGGTGGGATGCTTTTACCACAGAGTTTTTTGAAGATGATGCAATGTTAACCATCACTTTTTGTTTGGAGGACGGACCAAAGAGATACACAATTGGACGGACGCTGATCCCTCGGTATTTCCGCAGCATCTTTGAG…
ENSXETG00000020966	kdm2b	0.0187458	lysine (K)-specific demethylase 2B [Source:Xenbase;Acc:XB-GENE-990506]	ATGTACGCAGAGCACGAAGACCTGTCAGACGTGGAGGACATGGTGAGCATCAGGGGCTTCAGCCTGGAGCAGAAGATCAGCAGCAACTCCTACCGAGGGGACTTCGTACGCTACATGGAAGGCAAAGAATTTACCTATGAATATGTTCAGAGAGAAGCCCTTCGAGTACCTTTACTTTTCTCCACCAAAGAAGGACTGGGTATTAAAATGCCAGGACAAGATTTCACTGTTCGGGATGTGAAGCTCTTAGTTGGAAGCCGCCGGGTAGTTGATGTGATGGATGTGAACACTCAGAAGAGCATAGACATGAGCTTGTCACAGTTTGTTCGATACTATGAAACACCAGAAACGGAAAGGGAAAAACTGTACAATGTGATCAGTCTGGAGTTTAGTCATACA…
ENSXETG00000020685	pcca	0.506349	propionyl-CoA carboxylase subunit alpha [Source:Xenbase;Acc:XB-GENE-944987]	ATGACGCACTTTCGTCAGCTGTGGCACTCACTGGCAGCAATGGCGGCGCTCAGGGTGCTTGCAGATGTGCAGAAACTGGTGTTAACCTGGCAGCAATCCACCATTAGGTCAAGATGGTGCTGCTTGTCATTTGTCCAGTATTCAACAGCTCATGATCCTAATGAGAAGACATTTGACAAAATTTTAATCGCAAACAGAGGAGAAATTGCATGTAGAGTCATAAAAACGTGCCGAAAAATGGGTATAAAAACAGTTGCTGTACACAGTGATGTTGACTCGGCTTCAGTTCATGTGAAAATGGCCGATGAAGCTGTCTGTGTTGGCCCAGCTCCCACAAGCAAAAGCTACCTCAACATGGATGCCATCATGGATGCCATTAAGCACACCGGTGCACAAGCT…
ENSXETG00000034556	fam83f	0.127559	family with sequence similarity 83 member F [Source:NCBI gene;Acc:101732355]	ATGGCCGATTCCCAGGTGGAGTGCCTGCAAGACGATCATGTTAATAGGAAGGTGACAGAGGATATGTGCCAGTTCTATTACAGTGAGGAGCACCGGCGCTGTCTGGAGGTGCTTTCCCAGCATGGGATTCAGAGTTACAGGGAGTACATTAAGGAGTTGAATATTAGGGGCTTCCTATCCACCAAGGAACTCATTGACTTGAAGAATTCATGGAAAAAATACGACACTGAGCCAAAAAGCCCCAAAAAGGCAAAGCCAAAGTCCAACAAGCTAGACCTGGAGCCCAAAGAGGAAAAAGTCTCTCTGCAATACTGGCCTGATAAGTCCGATACGGAAATCCCACCCCTGGACCTTGGCTGGCCTGAGAATGGTTTCTATAGAGGGGTCTCCCAGATGCTG…
ENSXETG00000003451	lsg1	0.113747	large 60S subunit nuclear export GTPase 1 [Source:Xenbase;Acc:XB-GENE-990730]	ATGGGGAAGAAAAAAGCAACGTGCGGCCTTGGAAGAGCACTAATCAAAGAAAGAGCCCAGAGCCAACGTGGACTGAGGGCGAAAGATTCATGGCTCCACACCAGTGAATTAAATGATGGATATGACTGGGGTCGGTTGAATTTGCAGTCTGTGACTGAGCAAAGCTCTATTGATGACTTTCTTGCAACAGCAGAACTTGCAGGGACAGAGTTTGTTGCAGAGAAACTTAATATTAAGTTTGTCTCTGCTGAGGCAAGAACGGAATTGCTTACAAGTGAGGAGACCAAGAGGATTCATAAACTCCAAGAGGAAAACAAACAATTTTTGTGTATTCCAAGAAGGCCTCACTGGGATGAAAGCACCAGTGCAGAAGTTCTCAGGGAGACTGAGAGAGAGACC…
ENSXETG00000012541	dnajb13	0.202248	DnaJ heat shock protein family (Hsp40) member B13 [Source:Xenbase;Acc:XB-GENE-996716]	ATGCCAGTGACAGGAGAAGGCGGACTGCGGCTCCCAGGGTACACCGCGGCGAGGGTTGCCATAGTAACCCAGAAAGCGTATAGACTCACAGGAGGAGAAGCAGCCATGGGGCAGGATTATTACTCTGTGCTGGAAATTACTCCTAGTGCGGGGGATTCCGACATTAAAAAGGCGTACCGCAAGTTGGCCCTAAAGTACCATCCACTCAAGAACAAGGAACCCTCCGCCCCACACAGATTCAAACAGATTGCAGAAGCCTACGATGTGCTGAGTGACTTGAGGAAAAAAGCCACGTATGATAAATTTGGAGAAGAAGGCCTGAAGGGTGGCGTCCCCCCCGAGTTCGGAGGAGAGGAGGCCTGGACCTCCGGCTATGTGTTTCACGGGAACCCAGACAGA…
ENSXETG00000031559	cenpn	0.332884	centromere protein U [Source:NCBI gene;Acc:780000]	ATGAAACGTTCAAAAACAAAAAATGTGGCAAAGAAGACTGCTAGAAAAGACTTGAATGTCATTGCCGAAGAAGTGCACACAGATGGAAAATACAGGTGGACCTTTTTACATTTATCATGCTACATGAATAGTATTGCCTTAAAAACCCCAAAAGTGCAATTTTCACTGATTGAACTGAACCTTGTGATTGTAAATAAGACCTTACAGACCCTGGCAAGGGACCCATATAACATTCTGCTTCTAGATCCACCCTTACACAGCACAGCAGTTTATACTGATGCAGATGAGCCCCTAGAAAAAGACTTAATTGAGGAAAGGCCTATGGTGGAACAGTCATTACGTTCTTCAGCGAGGAAAGGCAAAAGTCAGAGCACTACGTCATCAAAGAGCAAAACTTCA…
ENSXETG00000006327	tnrc6b	0.355552	trinucleotide repeat containing 6B [Source:Xenbase;Acc:XB-GENE-951772]	ATGAGATTTATAGCCTTGCAAAAACATAGTACTTTTTGTTATCCTAGAGAGAAGGAGCAAGAAAGGGAAGAACAGTTAATGGAAGACAAGAAAAGGAAGAAAGAGGATAAAAAGAAGAAAGAAGCTGCTCAGAAGGTCACAGAACAAAAAACCAAAGTGCCCGAAGTGACGAAACCAAGTTCAAGCCAAGCGACGGCCGCCAGCCTACCTGGCAGCTCCCCCTCGCCACCAGTCAATGGTGGCAACAATGCCAAAAGGGTGGCAGTGCCGAACGGACAACCGCCCAGCACCGCCCGCTATATGCCTCGGGAGGTGCCGCCGCGATTCCGCTGCCAGCAGGACCACAAAGTGTTACTGAAGCGTGGACAGCCTCCTCCAGCGTCCTGTATGCTGCCGGGG…
ENSXETG00000026943	rab35	-0.37801	similar to RAB35, member RAS oncogene family [Source:Xenbase;Acc:XB-GENE-489018]	ATGGCCCGGGACTACGACCACCTCTTCAAGTTGCTCATCATCGGAGACAGCGGTGTTGGAAAGAGCAGCTTACTTCTAAGATTTGCAGATAACACATTTTCAGGCAGCTATATTACAACAATTGGAGTTGACTTCAAAATCCGGACAGTAGAGATTAATGGAGAGAAGGTGAAACTTCAGATTTGGGACACTGCAGGGCAAGAAAGATTTCGGACCATAACCTCCACGTATTACAGAGGGACCCATGGTGTCATCGTTGTTTACGATGTGACCAGCGCAGAATCATTTGTCAATGTTAAACGATGGTTACATGAAATAAACCAAAATTGTGATGATGTATGTAGAATATTAGTGGGTAATAAGAATGATGACCCTGAACGGAAAGTGGTGGAGACAGAG…
ENSXETG00000005465	cdkn2b	0.0199511	cyclin-dependent kinase inhibitor 2B [Source:Xenbase;Acc:XB-GENE-478746]	ATGGCTTTCAATGCCAATACACTGTGTAGTGCTTGTGCTCGAGGAGATGTGGACCTGGCAAGACAGATGCTTCAGAGCGGCATCCCTGTAAATGCCACAAACTCCCATGGAAGGACCCCAATCCAGGTCATGATGATGGGGAGTCCTAAAATGGCTCAATTGCTGCTAGATCACGGTGCTGACCCAAAACTTCCTGACCCCTGTACTGGAGCATGCCCAGTTCATGATGCAGCCCGTGAAGGCTTTTTGGACACTCTGCTAGTGCTGCTCAATAATGGGGCAAGTCTCTACGAACCACGTGACAACTTTGGTCAGAGACCCATAGACCTGGCTCCACCACACCTGAGAGCACAATTACTGCTGCTAGGATATAACTGA
ENSXETG00000025365	tnfsf11	-0.0116932	TNF superfamily member 11 [Source:Xenbase;Acc:XB-GENE-481654]	ATGAGCCCCGGTGGGTACCTGCGCGGTGCCGCGGAGATACAGTTGGCTCCGGAGAGCGCACACCGGTCCCGTACCGTCCCCAGGTCTGTGTTCGTCGCACTGTTCACCTTGGCAGTGGCGCAAGTTGGTTGCACGCTTGGGCTGTTCCTGTACTTTAAGGCACAGGGGGACTCGAGCCGAATGCCTGAACTTCATTGCTGGAAAGCAATTGCGAAGAAAAGAGAACATGAACATATAAAAGATTCTTCTACGCAAGATGAATTTATGTTATGTGAAGGGATAAAGCAAGCATTCAGCACAGCAGTTGAAAAGGAACTGCATGGATTTCTTTCTAGCAAACAGTTCCAAGTAGGAAATGCTAGAACTGAGACACGGTATGGGTCAAGGAACAACAGCTGG…
ENSXETG00000021515	mcc	-0.287213	mutated in colorectal cancers [Source:Xenbase;Acc:XB-GENE-953990]	ATGTCCGCCGAGCTGCGCACTATGGCGGCAGCTGTGGAAGTTAACGGGAGTACGAGTTGCAGCGGTAGCAGCGACACTTCCAGTACCGGAGAGGAGGAGAGAATGAGGCGCCTGTTTCAGACGTGCGATGGGGACGGCGACGGATACATAAGCAGAAACGATTTGATGATGGTGTGCCGCCAGCTTAACATGGAGGGATCTGTTGCGGAGATCATGCACCAGCTCGGAGCAGATGAAAGTGGGAAGATCTCTTTCCAAGACTTCACTCGGTGCCGCATGCAGCTCGTGCGGGAAATCCAGAAGGAGGAAGTGGATCTATCCGATGACTCCTGCAAAAATAAAAAACTTCGGGGTAGAATCACCTCATGGCCAACTGGAAGTGAAAACAGCATAGGGGCC…
ENSXETG00000035529	epsti1	-0.0379913	epithelial stromal interaction 1 (breast) [Source:NCBI gene;Acc:100486740]	ATGTACGGACAAGGTGCTGAGCCTGGACGCGGAGGGGAGAATGGTCGCAGGTTGCACAACGGAAACCTATATGGAGCCCAGCGGAGTCATCCAGATGAAGGGAGATGGGGCACTGAAAGAATGGGGGATCGGCCAATCTCTGAACAAAGTTCCTTTGGGCAAGATGTTCAGCAGCAGTGCCAAGATACCTCCAGGGATCCGCAGTACATGGGAGGCTTCAGTATGATATCACCAAATCAATCCAAAAGAGAAAAAACTCAGACAATTGCTAAGCAAGAGCTGGAAAACTGGGAGCATTTTAAACAGGGTCAGAAACATGGACCAATTAACCTAACACCAAAGAAGCTAGGTGGTGGAATAACACAAGGTGAAGCTAGATGGAACCAACAAGTGACGCAG…
ENSXETG00000034136	pygm	0.701552	phosphorylase, glycogen; brain [Source:NCBI gene;Acc:100491051]	ATGTCTCGTCCCCTCACTGACCAGGAGAAGCGCAAACAGATCAGCGTGCGCGGATTGGCCGGCGCAGAAAATGTCTCCGACCTCAAGAAAAACTTTAACCGGCACCTCCATTTCACTCTAGTCAAGGACCGAAATGTGGCTCTGCCCCGCGATTATTACTTTGCCCTTGCAAATACCGTACGGGATCACCTGGTGGGACGCTGGATCCGAACTCAGCAGCATTACTATGAGCATGACCCCAAGAGGATTTATTATCTGTCTCTTGAATTCTATATGGGCCGGACACTGCAGAATACCATGGTGAATTTAGGTCTTGAAAATGCTTGTGATGAAGCAGCCTACCAGCTTGGGCTGGATATGGAAGATCTGGAGGAGATTGAAGAAGATGCTGGATTGGGA…
ENSXETG00000005462	dmrta1	-0.408462	DMRT like family A1 [Source:Xenbase;Acc:XB-GENE-984361]	ATGGACTGCAAAAGCCCAAACATTAATCCCAGACCTTTGCTACATCCAGGTTTGCTCTCCTCTACACCATCCCTACCTTCTTCTTCAGTTTTATCTATGCCTCCCAATGTACCGATGCCTGCCTCATTCCTGAGACCCCCTACACTGCTACTGAGAGCTGCTGCAGCAAATGCTACCTGTAGTCCAAGGGTTACAGTATCACTAGACAGAGGGTCAGGCAATGCGTTGTATCCACGAACACCGAAGTGTGCCCGCTGCCGCAACCATGGTGTTGTATCAGCCCTTAAGGGCCACAAACGATTTTGTCGCTGGAGGGACTGTTCGTGCGCCAAGTGCACCCTTATAGCAGAAAGGCAGCGGGTGATGGCTGCCCAAGTGGCGCTTAGAAGGCAACAGGCA…
ENSXETG00000014585	dnajc15	-0.259333	DnaJ heat shock protein family (Hsp40) member C15 [Source:Xenbase;Acc:XB-GENE-5716026]	ATGGCGACGTCCAGCACCGGCATGGGGACATCTGAAGCGCTGCGCTATTCTGAGTATATGCCAGGTCCGAATGCGGGCTCATCCACTGATATTGATCGACGACTGGGTGGAACATTAATAGCGGTGGGACTTGGTGTTGCAGCTGCGGCTTTTGCAGGTCGCTTTGCATTTCAGCTGTGGAAACCTTTGGGTCAAGTTATAGCAGAAAGCGCTAAAAAAATCCCAACCCCAAGCCTTTCTTATTATTACAAAGGAGGATTTGAACAGAAAATGAATAGGCGGGAAGCTAGCCTTATTCTAGGTGTCAGTCCGTCTGCTAGCAAATCCAAAATTCGCGCAGCTCATCGAAAAATCATGATTTTAAATCATCCAGATAAAGTCCTGAGAAGTGGTACAATG…
ENSXETG00000037553	NA	0.100034	NA	ATGGAATTTTTTATTGATGCCTCTCATGGAATCCTTACAGCATCTGTTTCTTTTGACCGGGAACAAAAAACATCTTACACTCTATGGATTGAAGCTCATGACAAAGGTAACCCACCCTTGAGTTCCACAGTAAAAGTAAACATTATGGTGTTAGATATGAATGATAATGCACCACTGATTTTGCTGCCAGATTCAAATTTCTCATATGTGTTAGTGCCCCCAGATACTTTAAAGGGGTCCTCTGTAACTAAGGTTCATGCAGTTGATTATGATGCTGGCATGAATGGAGCAATACAGTATAGTGGCTTTGGGGAGCTGGGCCCCCTTGGTGATCTCTTTACAATTGATAACATTACAGGTAACATCACACTAAAAGAAAGCATCATAGGACACCACTGT…
ENSXETG00000039751	atmin	0.721663	NA	ATGGGAAAGACCAAAGAGCTGTCCAAGGATGTCAGAGACAAAATTGTAGACCTGCACGAGGCTGGAATGGGCTACAAAACCATTAGCAAGAAGCTGGGAGAGAAGGTGACAACTGTTGGTGCGATTGTTCGAAAATGGAAGGAGCACAAAATGACCATCAATCGACCTCGCTCTGGGGCTCCACGCAAGATCTCACCTCGTGGGGTGTCAATGATTCTGAGAAAGGTGAAAACGCATCCTAGAACTACACGGGAGGAGTTAGTTAATGACCTCAAATTAGCAGGGACCACAGTCACCAAGAAAACCATTGGAAACACATTACACCGCAATGGATTAAAATCCTGCAGGGCTCGCAAGGTCCCCCTGCTCAAGAAGGCACATGTGCAGGCCCGTCTGAAG…
ENSXETG00000027589	kdelr1	-0.00661822	KDEL endoplasmic reticulum protein retention receptor 1 [Source:Xenbase;Acc:XB-GENE-941343]	ATGAACGTCTTTAGGCTGAGTGGGGACCTGTCCCACCTGGCAGCCATCATCATCCTGCTGCTGAAGATATGGAAGAGCCGGTCCTGTGCCGGTATATCTGGAAAGAGTCAGCTACTCTTTGCACTGGTGTTTACCACCCGGTACCTGGATCTCTTGACATCATTTATTTCATTGTACAACACATCTATGAAGGTAATCTATATCGGATGTGCATATGCAACAGTCTATCTGATATACATGAAATTCAAGGCTACATATGATGGGAACCATGACACTTTCCGAGTGGAGTTTCTTGTAGTCCCTGTTGGTGGATTATCAGTCCTGGTCAATCACGACTTTTCTCCTCTTGAGATCCTGTGGACATTTTCCATCTACCTGGAGTCTGTTGCAATCCTGCCT…
ENSXETG00000025777	sec22b	0.180213	SEC22 homolog B, vesicle trafficking protein (gene/pseudogene) [Source:Xenbase;Acc:XB-GENE-999421]	ATGGTCCTGCTAACGATGATCGCCCGAGTGGCTGACGGGCTCCCGCTGGCTGCCTCCATGCAGGAGGACGAACAGTCAGGCAGGGACCTGCAGCAGTACCAGAACCAGGCCAAGCAGTTGTTCCGCAAGCTGAATGAACAGTCTCCAACGCGGTGCACCCTGGAGGCAGGAGCCATGACCTTCCACTATCTGATTGAGAAAGGTGTTTGTTATCTGGTTCTCTGTGAAGCTGCTTTCCCCAAGAAGCTGGCCTTTGCTTATCTGGAAGATCTGTTTTCTGAATTTGACGAACAACATGGGAAGAAAGTGCCCACCGTGTCACGGCCATACTCCTTTATAGAGTTCGATAACTACATCCAGAAGACAAAGAAGTCATACATCGACAGCCGAGCCAGAAGA…
ENSXETG00000037323	gcsh	-0.212631	family with sequence similarity 181 member B [Source:NCBI gene;Acc:100498232]	ATGGCGGTGCAAGCTCCAATCATGAACCACCAGTTTATGTCCTTGTACATCCCCGGATCCATTGCAGATTATGAGAAAAATTACCAAGAAGGAGTGGACTACCTTGGTTCCGTTGAAAGTGGCGACTTCAAAGAGGCAACCAAGGACCTGCTCAGCTTCATCAACACGGCCTCCAGCAACATAAAGCTGGCTTTGGACAAACCGGTAAAGTCCAAGAGGAAAGTCAACCATCGGAAGTACCTGCAGAAGCAGATTAAGAGGTGCACAGGTTTGATGGGCAACGGGAATACAAATCAGGGATCTCCTAAAAGGTCACCTACATCTCCCAGCAATAGCAGTATGAGCCCGTCGGGCTTTCCCTGCAAGCCCCCTACAAAGAGAGACAGCTCGCAGTCCAAT…
ENSXETG00000038739	NA	0.571527	NA	ATGACCATCAATCGACCTCGCTCTGGGGCTCCACGCAAGATCTCACCTCGTGGGGTGTCAATGATTCTGAGAAAGGTGAAAAAGCATCCTAGAACTACACGGGAGGAGTTAGTTAATGACCTCAAATTAGCAGGGACCACAGTCACCAAGAAAACCATTGGAAACACATTACACCGCAATGGATTAAAATCCTGCAGGGCTCGCAAGGTCCCCCTGCTCAAGAAGGCACATGTGCAGGCCCATCTGAAGTTTGCCAATGAACACCTGAATGATTCTGTGAGTGACTGGGAGAAGGTGCTGTGGTCTGATGAGACCAAAATACAGCTCTTTGGCATTAACTCAACTCGCTGTGTTTGGAGGAAGAAAAATGCTGCCTATGACCCCCAAAACACCGTCCCC…
ENSXETG00000030678	NA	0.812732	caspase 3, gene 1 [Source:NCBI gene;Acc:100486222]	ATGGCTGAGGCAGATGCACCCGATGCCTCTGGGTTCACTAGAAAAATGCCAGATAAGATGAATGTTACACCTGCAAAACCAGACAACTCAATGGTGTATAAAATGAATTATAAACAAAAAAGTATTTGCTTGATTCTGTGCATGGAGAAGTTTGATAATGATCCCAAAGGAAAGCGCTCCCGAAACAGCAACGATGATAAGATCTTCCTTAATAATATCTTTGTAAAGATGGGATTTGAGGTGCGACTTGAGGAAAATAAAACTGCTGATGAGATTGAGAGTCTGTTGAAAGACATTGCAAGACAGGATCACAGTGAAAGAGGTTGCTTCGTGTGCGTTGTCATAAGTCACGGCGATAAAGACTTTTTTTATGCTCGTGACCAAGAATTTAAAATAGAT…
ENSXETG00000035056	tusc3	0.144756	NA	ATGAGGGTCGAGGAACCCAAGAAAAGTGAAAGTGGGGGGTTTATAAAGGAGTCACATTACCGGATCCCCTCAGGTCCTGGGAACCAACTAGCAAAGATCACGTGTGAGGCCTATCATGAGACTTTGCACCATCCGGTCACTGAGACACTACAGATTGCAAAAAGTTACAGGCACTATTATTGCACTGGGGCCGCCATATTGTTCATTCTCTTGGTCATCCTGTGCTTAGTCAAAAGTCTCCAGAACTTCCCAGTGAGTTCCATACACACCTTGATGTCGGACGATGGAGAGAAGGTGACTCTGTACTGTGTGGCCTCCGACTGCCCAGAGGAACCCCGGGTGACATGGACAGTGACAGAAGGCAGTGAAACAAAGAAGAAGGTGATAAGGACCGGGACA…
ENSXETG00000010062	chchd2	-0.118222	coiled-coil-helix-coiled-coil-helix domain containing 2 [Source:Xenbase;Acc:XB-GENE-5851215]	ATGCCGAGAGGAAGCCGCAGCCGCACATCTAGGGTAGCCCCCCCAGCCAGTAGAGCACCAGCAATGAGACCAGCACCCCCTCCTGCTGCTCACCCACCTGCCCCTGTTGCTCAGGCTCCTTCTGCCCTTGGTCCAGCAGCAGCAGCACCCAGACAGCCAGGTCTCATGGCCCAAATGGCTACAACTGCTGCAGGGGTGGCTGTGGGCTCTGCAGTGGGACACACAATAGGCCATGCAATTACTGGTGGTTTTGGTGGAGGAAGCAGTGCTGAGCCAGCAAGGGCAGATATTACATACCAGGAACCAGCACAGCCTATGTATCAGCAACAGCAGCAATCTCAGTATACACCTTGTCAGTATGAGATGAAGCAATTTCTCGAATGTGCGCAGAATCAAAGT…
ENSXETG00000039207	cplx1	-0.467322	purinergic receptor P2Y, G-protein coupled, 2 [Source:NCBI gene;Acc:394636]	ATGAACGCGTTTGGAGGCAGAGAGAACTCCACGTACAAGTGTACATTCAACGAGGATTTTAAGAAAGTCCTCCTCCCCGTGTCGTACGGCATTGTGTTCTGCGTGGGGCTGATCCTGAACATTCTGGCCCTGTACATCTTCCTGTTCCGGATCAAGCCCTGGAACGCCTCCACCACCTACATGTTCAACCTGGCCATTTCCGACATGATGTACGTCATCTCCCTCCCGCTGCTGGTCTATTACTACTCGCAGGGGGACAACTGGCCGTTCGGCGTGGCCTTGTGCAAGATCGTCAAGTTCCTTTTCTACACCAACATGTACTGTAGCATCTCCTTCTTGCTGTGCATCAGCATCCACCGCTTCCTCGGGATCTGCTACCCAATGAAGTCGCTGGGTTGG…
ENSXETG00000038538	imp3	0.495255	IMP3, U3 small nucleolar ribonucleoprotein [Source:NCBI gene;Acc:448133]	ATGGTTCGCAAGTTAAAGTATCACGAGCAGAAGCTGCTGAAAAAGGTAGACTTTATTAACTGGGAGGTGGATAATAACATCCATGAAGTCAAAGTGCTGCGAAAATACCATTTGGATAAGCGAGAAGACTATACTAAGTACAACAAACTCAGTAGAAATATCCGAGAACTTGCCCAAAAAATTAGAGACCTGGATGAAAAAGATAAATTTCGTGTCCAAAGTACTGCAAAGCTCCTAGAGAAACTATATTGCATGGGGCTGATACCCACTAAACAGAATCTTCAGCTTTGCCAAAATGTCTCTGCGTCTTCATTTTGCAGGAGAAGACTTCCCACCATCGTGGTCAAACTGAGAATGGCACAAAACCTGAAGACAGCCATCACGTTTATAGAGCAAGGT…
ENSXETG00000039339	fam43a	-0.128916	family with sequence similarity 43 member A [Source:NCBI gene;Acc:100135352]	ATGCTGCCCTGGAAGAAAAGCAAATTCGACCTGATCGAGGAGGATCCGAAGCAGGCGAAGCAGAAGGGCTATGCAGTGAGTCTCAACTACAGCGCCCTCACCTCCTTCGCCAAGTCGTGTCCGGAGGGGGCCCTGACTCGGGTGGGCAGCATGTTCAAGTCCAAGAGGAAGAAGATCAAGATTACGGGGGAAGACCCTACATACACAGTGCTGTACCTAGGCAACGCTACCACCCTGCAGTCCAAGGGAGAGGGCTGTACGGACCTAGCAGTGAGCAAGATCTGGAGCAAAAGCGAGATGGGCAAGCATGGCACCAAGATGAAGCTGACCATCAGCTCGCAGGGTATCCGCATGGTGCATGTGGAAGACAAAGCCAAGCGACCCGGGCACCTGTATTTG…
ENSXETG00000007610	bcorl1	0.135308	BCL6 corepressor like 1 [Source:Xenbase;Acc:XB-GENE-983529]	ATGCTATCGGCCGCCCCGCTTTACAGCGGTGTGCACAACTGGACCAGTGTGGACCGTGTGCGCATGTGCGGCATTAACGAGGACAGGAGAACATCACTATCTGATGAGGAGTCTAAAACCAGCTGTTCCCAGCACCGGGGGTCTGAAGATCATTGTGTAAACAGCTTCTTATCCAAGGTGGAGTTCACGTCAGGAGCCAAACAAAGTGATGCTCTGATGCTTCAGGAAGATGGGGGTGCAGTGGAAACTGGGCAGAGACTAGAGGAGAAGCCCCCAGATTCTATATTAACTTCAGGAGACACAGTGGTACCCAAGGTCCATGATAATACGTTGCCATCAGACAGCAAGCAAGTTACCAACATGTTGGATATCTCCATCCAAGCAACTTCAACTCCAGAC…
ENSXETG00000038617	trerf1	0.255264	ELAV like neuron-specific RNA binding protein 2 [Source:NCBI gene;Acc:594913]	ATGGCAGTCAGACTGTGTGATGTGGCTTCTCTGCTTAGAAGTGGCTCGTGGGCAGCAGAGCCTTGGACTGGGCAGGTAATTGCTGCCATGGAAACACAGCTGTCCAATGGACCCACTTGTAATAACACAGCAAATTGTCCAAACACCATAAACAACTGTTCATCACCAGTTGAATCTAGCAACACAGAAGACAGCAAGACCAATCTTATAGTGAACTACCTTCCGCAGAACATGACACAGGAAGAATTGAAAAGTTTGTTTGGGAGCATTGGTGAGATAGAGTCCTGTAAACTAGTAAGGGACAAAATTACAGTAGGACAAAGCTTGGGTTATGGCTTTGTGAACTACATTGACCCTAAGGATGCTGAGAAGGCTATCAATACGCTGAATGGACTGAGA…
ENSXETG00000037399	cxcr3	0.162808	peroxisome proliferator-activated receptor gamma, coactivator-related 1 [Source:NCBI gene;Acc:100488852]	ATGGCGGCGCGGTGGGGAGCAGGAGAGGAGACTTTAACCATCGGAGGAATGGAGCTCTTCACCGCCGGAGGCCCTCTCCAGTGCAATACCCTGGAGGATCATGAGCCTTGTTCCGGCCTTTCAGACCTCAGCCTGGATGCAGGAGGATTCCTGGGAACTTTCCAGGGCTACGTGGATCATTCTATCATATCTATCATTGATGATACTGGTGCATTGGCTGAAAACAAAGGTCACTTTGATGAAGAAAACGAGCTGTCACTTCTGAATGCTCTAACAGAGATTCTGGACAATGCCGATGATGAGAATATGTCTCCATTTGACACCATCCCAGATACAGAACTACTCGTTTCCCCAAAAGACAAAGAAAACTCTACATTTCAGAGATTTTTAAGTCTATCC…
ENSXETG00000001535	primpol	0.282162	primase and DNA directed polymerase [Source:Xenbase;Acc:XB-GENE-5933880]	ATGGAACGGAAATGGGAAGAAAAAATGAAGCATGTGGAGGAACTGGCAGATTATTATAGAAGACATCCGCTTAGTTTTCCTTACAGGCCAAAGCTTGCCAAGCCATGGCTGCCATCTTCTGTCTGGAAACTTTTCCCTCGACAGGCTCTAGCATTTAACTTTGCCAAAATGTGTAAGGAGACCTTTCACTCTTTTGCCATTGCCACAACAAGAGATGATACAGAGCGAAGATTATATCTTGTAACAACATATGCAGAATTTTGGTTTTATTACGTCAAACAACCAATTTCCCTGAGTCACTGCTATGAAGTCATTCCTGCTGACACTGTGTGTAAGCTTTACTTTGACATTGAATTTTACAAACCTGCAAATCCAGAAGTAGATGGTAAAAAAATGGTT…
ENSXETG00000003454	xxylt1	0.153408	xyloside xylosyltransferase 1 [Source:Xenbase;Acc:XB-GENE-5831761]	ATGGCCTGTAGGATTACTGGCATGAGAGCCCTTCACGGGATATTATTGCTGGCCGCTGCCCTGGCGGTTTTTGCCTTTTATTACCTGGGGTCAGGAAAGGAGAATTTCTCTAGTACCACCAGGCGGATTAAAGAGAACCGGGCAGCCCAGAGCACCAGCACTGAACTAGACCTCATTGACGCCGCCTCCTCAGAACTGAAGCTGAGTGAGAAGGGAAAGATCCTAGAGAGCCGGGGGCCACTGGACTATCACTTACTCATGATGTTTACTAAGGTGCACAGGAACCCAGGGCTCCGGGACAAGTTCCAGGTCGCACTCAGTTCGCTCATCAAATATGGCAAGTTTGAAAGTAACGAGGTGCTCTGCCTTCACTTTGTGTCCGACGAGCCCAGCAAAGAG…
ENSXETG00000010064	phkg1	0.195869	phosphorylase kinase, gamma 1 (muscle) [Source:Xenbase;Acc:XB-GENE-987485]	ATGACAAAAGATGAAGAATTACCAGACTGGCAGACGTCACAGGAATTCTATGAGAAGTATGAGCCAAAAGAGATCTTGGGAAGAGGAGTGAGTAGTGTTGTGCGGCGCTGCATTTTCAAGCCCTCCAGAGAAGACTTTGCAGTGAAAATCATAGACATCACTGGAGATCACTTATCCTCAGAGCAGATTGCAGAACTGCGGGACTCAACAGTCAAGGAGATCGACATCCTAAAAAAAGTATCAGGGTTCCCTAATGTCATCCAGCTAAAGGACAGCTATGAATCCCACACTTTCTTCTTTCTTGTGTTTGACTTGATGAGGAGAGGAGAACTGTTTGATTACCTTACAGAGAAGGTCACACTGAGTGAGAAGGAAACAAGGAAGATCATGAGGTCACTG…
ENSXETG00000000472	slc30a5	0.310104	solute carrier family 30 (zinc transporter), member 5 [Source:Xenbase;Acc:XB-GENE-962722]	ATGGAGGAGAAGTACAGCAGTAATGTAATGAGCAGTGGCCGGCTGGGGCCAGTAGATGCCCCAGAGTCCAGGTTAACCCGATACATTGTGCTCCTGTGCTTCACAAAGTTTTTGAAGGCTCTTGGAATATTTGAATCTTATGATCTATTAAAAGTCGTCCACATTGTACAGTTTATCTTTATATTAAAACTAGGTTCTACATGTTTTATGGTTTTGTTTCAAAAGCCATTTTCATCTGGAAAGTCAATTACAAAACGGCAGTGGGTCAGTATTGTAAAACATGCTTTTGTAAGCTGCATTATCTCACTCCTGTGGTTCTTTGGCCTGACGCTCTGTGGCCCATTAAGGACCTTGCTGCTTTTTGAACATAGCGATATTGTAGTCATTTCATTGCTCACT…
ENSXETG00000003457	NA	0.403672	D-beta-hydroxybutyrate dehydrogenase, mitochondrial [Source:NCBI gene;Acc:100497276]	ATGGGGTTCCGTGTTACCTGTGCCAGGGCGGTGCTGCTGGTGCTCCTATCCCTCGGCCTCACCCTAGCTCTTGGCTTCGCACTCCCGGAGGCGCTAAAGCTCATCTTCAGGATTTTGGGGTTCCCCAGTGACAGTGTGACACATGGCATTGTGCTGCTGTACGTGGTGTTTGTGCTGTGGCTTGCCATGCCAGCTATACCCAGGGGCAGTCTGCCAGTCGAGGGAAAGGAGGTGCTGATCACAGGCTGTGATACTGGATTTGGATTTGCTTTGGCAAAGCACTTGCATAAATTAGGATTTACAGTATTTGCTGGGTGTTTGTTAAAAGATAAAAATGGAAATGGAGCCGAAGAGCTACAAGGAATGCAGTCTGATCGCATGCATGTTTTCCAACTGAAT…
ENSXETG00000036380	prkab2	0.325804	protein kinase, AMP-activated, beta 2 non-catalytic subunit [Source:NCBI gene;Acc:100127782]	ATGGGTAACACAGCAAGTGATCGCTTATCTGGAGATCGGCATGGCAAGTCCCACCGTGCAGATGGAGCAACTGGGGGACACTCTACTAAGGAGCATGAGGAAAACAAAATCATGGTTGGAAGCACAGACGACCCAAATATCTTTAGTACTCAAGAATCTAAGCACCCTGGTGACTCAACGTGGCCCCAGGAATCAGAGGATCCTGGAAAATCAGCTCAGCAAGGTCGTCCCACTGTAATCCGTTGGACAGAAGGTGGCAAAGAAGTCTTCATATCTGGGTCATTTAACAACTGGACTGCCAAAATTCCACTGATTAAAAGCCACAATGACTTTGTTGCCATTTTGGACCTTCCAGAGGGAGAGCATCAGTACAAGTTTTTTGTGGATGGCCAATGGGTA…
ENSXETG00000014586	enox1	0.20134	ecto-NOX disulfide-thiol exchanger 1 [Source:Xenbase;Acc:XB-GENE-955953]	ATGGCCACATGGGCTGATTTTCAGCCCCATGCTCTGAATAGCCTTTCCATGTGCCTGTGTCCAGATATTGTATTGCTTATTTTATTTAATTGTTCAGCAGCGGATGCTCTTGGGAGTATAGCTATCGATGCTACACACCGCACTATGTCAGTCACAGACCCCACAGCTTGGGCCACAGCAATGAACAACCTTGGGATGGTGCCTGTAGGACTTGCTGGACAACAGCTTGTATCAGATTCAATCTGTGTGCCGGGCTTTGATCCAAGCCTAAGCATGATGACTGGTATAACTCAGATCAATCCAATGATGGCAGGAATGGGCCTTTTACCGCCACCACCAACCCAGTTGCCTATTGTCAAAGAGATTATCCACTGCAAAAGCTGCACCCTCTTCCCTCCC…
ENSXETG00000001537	casp3.2	0.144378	caspase 3, gene 2 [Source:Xenbase;Acc:XB-GENE-479960]	ATGGAAGAATCCCACAATGGTGTACAATATGGAGAAGATACAGCAGATGCAAAAACATATTTTACAAATCAGCAGATAAGCCTGCAAAACTGTGATATAAAAGACATGGAAAAAAAAACAAAGTTTGCTCATCTCCACAAGTACAGAACTGATTACCCTGAGATGGGAATTTGCCTCATCATTAACAATAAGAATTTTCAGTCATCTACAAACATGGGAGTACGAAATGGTACTGATGTGGATGCTCGCAAGTTACATGAAACTTTCACAGGTTTGGGATACAAAGTAAAGGTTTGCAATGATCAAAAGTCTAACGACATCTTTACACTTTTGAAAAAAATGTCCGAGGAAGATCATAGCAAGAGAAGCTCCTTTGTATGTGCTATATTGAGCCATGGA…
ENSXETG00000040487	NA	-0.0343237	NA	ATGAGAGAATCCCTATTGGTGCTACAGGGGAGGATCTACAGCCCACCGCACAGGGCTCTATGGGCCGCACAGGGCTCTATGGGCCGCACAGGGTTTATGGGCCGCACGGGGCTCTATGGGCCGCACTGGGCTCTATGGGCCGCTCAGGGCTCTATGGGCCGCTCGGGGCTCTATGGGCCGCTCAGGGCTCTATGGGCCGCTCGGGGCTCTATGGGCCGAACAGGGCTCTATGGGACGCTCAGAGCTCTATGGGCTGAACAGGGCTCTATGGGCCGCACAGGGCTCTATGGGCCGCACTGGGCTCTATGGCCCGCACTGGGTTTATGGGCCGCACAGGGCTCTATGGGCCGCACTGGGCTCTATGGGCCGCACAGGGTTTATGGGCCGCACGGGGCTCTA…
ENSXETG00000020568	nxnl1	-0.18706	nucleoredoxin like 1 [Source:Xenbase;Acc:XB-GENE-961004]	ATGGCTGATTTATTTTTGGGCAAAGTTTTGGTGAAAAATAACCGTGACCAAGACGAGCTGGACACAGAGCGAGAGATTTGGGAGCGCCTGCAAAACCGCGTGATCCTTCTGTTCTTCGCAAGATCAAGGGACTCACAATGCCAAGAATTCGCGCCCCTTCTGAAGGATTTCTTTGTGCGGCTGACTGACGAGTTCTACGTAAACCGAGCGTCCCAGCTTGCCTTAGTCTATGTGTCGCTGGACCAGAGCGAGGAGGAGCAGGAGAAATTTCTTAAGGATATGCCAAAACGCTGCTTGTTTGTTCCCTTTAAAGATGAAGAATTCAGGAGAAATCTTGAAGCTCAGTTTGCAGTGTCTCATGTTCCGGTCCTTGTTGTCCTTAAGCCTTCTGGTCATGTG…
ENSXETG00000009506	cs	0.414648	citrate synthase [Source:Xenbase;Acc:XB-GENE-943160]	ATGTCTCTCATTACAGCTGGACGCCTGTGCGCCCGTATCCTCGGAGCCAAGAACTCCCCTTGTGCTCTGATTGCTGCCCGGCAGGCTAGCTCTTCTGCGAATCTAAAAGATGTCCTGTCAGATTTAATCCCCAAAGAACAAACTAGAATTAAGAATTTTCGGCAGCAGTATGGCAAGAACGTGATAGGACAGATCACTGTTGACATGATGTACGGTGGTATGCGAGGGATGAAGGGTTTGGTTTATGAAACATCTGTGCTTGACCCTGATGAGGGTATCCGTTTCCGAGGCTACAGCATTCCAGAGTGTCAGAAGTTGCTCCCCAAGGCTCCAGGTGGAGAAGAGCCATTACCTGAGGGACTCTTCTGGCTTTTGGTGACCGGGGAGGCACCTAGTCAA…
ENSXETG00000038450	mfsd9	-0.0270659	major facilitator superfamily domain containing 9 [Source:NCBI gene;Acc:100494544]	ATGTCAGCATCAATAGGAGTCGAGAAAATGAAGGCAAACGGGCGATTCTTCCATCACTGCCTACACGTTGTAGGCTTCCTGGACCTTTTTGGAGTAAGCATGATCATTCCATTGTTGAATCATCACATTAAATCCCTTGGAGCAAGCCCAACTACAGCTGGCATAATAGGTTCTTGCTATGGTGTGTTGCAACTATTCTCTAGCTCAATTGTGGGTAGTTGGAGTGACATTGTTGGAAGACGATTTTCACTTATTACCTGTATTCTTGTCAGTGCTTTTGGCTATGCCCTTCTTGGTTTATCCACCACCATATTTATATGTGCTATTGCTAGAATCCCAGTAGGAATCTTTAAACACTCACTTTCCATATCAAAAGCCTTACTCTCCGACTTGGTGGCA…
ENSXETG00000024066	pms2	0.0967484	PMS1 homolog 2, mismatch repair system component [Source:Xenbase;Acc:XB-GENE-998793]	ATGACTGACAGCCCCAGCTCTGAGCTTGCAAAAGCAATAAAGCCTATTGACCGGAAGTCAGTCCATCAGATTTGTTCCGGACAGGTGGTGCTGAGTCTTGCCACTGCTGTGAAAGAACTCCTGGAGAACAGCATTGATGCTGGTGCCACAAGCATTGATATAAAACTTAAGGAGTATGGAGCAGAGTCTATTGAGGTGTCAGATAATGGCTGCGGTGTTGAAGAAAACAACTTTGAAGGTTTAACTCTTAAGCATCACACATCCAAGCTACAGGATTTCTCGGATCTTATTAGTGTGGAAACATTTGGATTCCGTGGAGAGGCTCTCAGCTCTCTGTGTGCATTAAGTGATCTTTCAATTGTCACCTGCCACAAGACTGCTAAAGTCGGAACTCGTTTG…
ENSXETG00000040748	NA	-0.0656797	NA	ATGAAGTCCAAAGAACATACCAGACAGGTCAGGGATAAAGTTATTGAGAAATTTAAAGCAGGCTTAGGCTACAAAAAGATTTCCAAAGCCTTGAACATCCCACGGAGCACTGTTCAAAGGATCATTCAGAAATGGGAGTATGGCACAACTGTAAACCTACCAAGACAAGGCCGTCCACCTAAACTCACAGGCCGAACAAGGAGAGCGCTGATCAGAAATGCAGCCAAGAGGCCCATGGTGACTCTGGACGAGCTGCAGAGATCTACAGCTCAGGTGGGGGAATCTGTCCATAGGACAACTATTAGTCGTGCACTGCACAAAGTTGGCCTTTATGGAAGAGTGGCAAGAAGAAAGCCATTGTTAACAGAAAACCATAAGAAGTCCCGTTTGCAGTTTGCC…
ENSXETG00000007609	thrsp	-0.130281	thyroid hormone responsive [Source:Xenbase;Acc:XB-GENE-6258595]	ATGCAGAGAATGGAGGTGTCAGTGCTCAACCCTCAGCGCCAGTCTTTGCTGGATGCAATCCAACGCTTTAACACTGCCACGACAATCATGGATGAAACCATCATGGTGCCTAGTATGTTGCGGGATATCCCTCCTGTTCAGGAAGAATGTGGAGAACAGTCTAACCAAATCATGGAGCAGAAAAGCCTCTATGAATCCTATCTTCTCCTAAAATCTCTCAGGAATGACATGAAATGGGGGACTCACCAGGACAGTAAAACTACACAAGAACACTACACCGAGAAAGAGGAATCTCCTGAGGATGAAACAAGCGATCTTGTAGAGCAATTCCAGCAACACTTAAAGGGACTTCTGTCTGTACTTACCAAACTGACAAAAAAGGCCAATCTACTGACAAAC…
ENSXETG00000039661	slc44a2	0.723786	NA	ATGGGAAAGACCAAAGAGCTGTCCAAGGATGTCAGAGACAAAATTGTAGACCTGCACAAGGCTGGAATGGGCTACAAAACCATTAGCAAGAAGCTGGGAGAGAAGGTGACAACTGTTGGTGCAATTGTTCGAAAATGGAAGGAGCACAAAATGACCATCAATCGACCTCGCTCTGGGGCTCCACGCAAGATCTCACCTCGTGGGGTGTCAATGATTCTGAGAAAGGTGAAAAAGCATCCTAGAACTACACGGGAGGAGTTAGTTAATGACCTCAAATTAGCAGGGACCACAGTCACCAAGAAAACCATTGGAAACACATTACACCGCAATGGATTAAAATCCTGCAGGGCTCGCAAGGTCCCCCTGCTCAAGAAGGCACATGTGCAGGCCCGTCTGAAG…
ENSXETG00000037821	syt14	0.354822	NA	ATGAGAACAAAAGTAATTGAGATCTATCAGTCTGGTAAAGGTTATAAAGCCATTTCTAAAGCTCTGGGACTCCAGCGAACCACAGTGAGAGCCATTATCCACAAATGGCAAAAACATGGAACAGTGGTGAACCTTCCCAGGAGTGGCCGGCCGACCAGAATTACCCCAAGAGCGCAGAGACAACTCATCCGAGAGGCCACAAAAGACCCCAGGACAACATCTAAAGAACTGCAGGCCTCACTTGCCTCAATTAAGGTCAGTGTTCACGACTCCACCATAAGAAAGAGACTGGGCAAAAACGGCCTGCATGGCAGATTTCCAAGGCGCAAACCACTTTTAAGCAAAAAGAACATTATGGCTCGTCTCAATTTTGCTAAAAAACATCTCAATGATTGCCAA…
ENSXETG00000037273	NA	0.0978034	NA	ATGCCATTATATCCCATTATATCCCATTTTATCCCATTATATGCCATTATATCCTATTTTATGCCATTATATCCCATTATATCCCATTATATCCCATTTTATCCCATATTATCTCCTGCAGAGTTTGGGCACGGTACTGACCCAATATGGCTCCCTGCAGGTTCTGCACTGAAGGTATCGGATCCTCCCTCTCACAAAGCCCTTCTGGGTTCTACAACTTCCCTCCCTTGCACCTTCTCTTTGGGCAAATCTCCCATTGACCACTCGGTGTTGTCCATCATCTGGACCTTCAGAGACAAGGAGATTCTTAGGTACAACAAGGGTCGGACCCTCTCCCAAGCCGGACTGTCTCTGGATGTTCAGGCCATAGAGGAAGGGAGGGTGTCTCTGTCGGTCTCC…
ENSXETG00000030826	tmem182	0.196666	transmembrane protein 182 [Source:NCBI gene;Acc:779857]	ATGAAGATGAAGCTAAGTATTGGCATATTTTTTGGTGGTCTCTTTGGTGCATTGGGGATTTTAATCTATCTCGTAGCCTTTGGAAGTGACTATTGGCTTCTTGCCAAGGAAATTGAGAAATGCTCAGAAAACCAAGAAACTGGGGATAATGCAACCCACTCGGTTCTCTTGCACCATGAAGGATTTTTCTGGAGATGTTGGTTTAATCATGCTGAAGAAGAAAACTCAAACACCATGGAGAATTTCTGGTTCACTAACCAAGCACCAACTAAGAACTGCACCCATGCATACCTCTCCCCATTTCCACAGAATAGAGACAACAGTAACTCCACCTCGTATCATTCTGCACTTGTATACCGTGGCTTCTGGAACATATTCATGCTTCTTGGTGTAGTAACA…
ENSXETG00000007608	tspan6	-0.0911327	tetraspanin 6 [Source:Xenbase;Acc:XB-GENE-868432]	ATGGCGTCTCCTTCGCGAAGGTTGCAGACCAAGCCTGTAATAACGTGCCTAAAGAGCGTGTTGCTTATCTACACCTTTATCTTTTGGATCACAGGTGTCATCCTTCTAACAGTTGGTGTCTGGGGAAAAGTCAGCCTTGATATATATTTCTCTCTCCTGAATGAGAATGCCACCAATGTTCCATATGTTCTTATCGGCACTGGAGCGGTCATCATCCTCCTGGGCACATTTGGCTGTTTTGCCACATGTCGAGCAAGTACTTGGATGTTGAAATTGTATGCAATGTTCCTGTCCATCATTTTCCTGGTCGAACTGATAGCAGCCATTGTTGGTTTAGTTTTCAGGCATGAGATTAAGAACAGTTTTGAACAGGGTTACTTGCAAGCTCTCAAGCAGTAC…
ENSXETG00000039051	NA	-0.461895	NA	ATGGGCAAACCTAACAAAAGCAGGTCGGAAAGGGAGAAAACCCCAAACAAAAAGCAGTCAGCAGCCCAGAGCGATATTGCTCCGTTATTTCTAAAGAGAAAAACGGACCGCCTGGAATCCAAGATGGCGCCCGTCCGAGAAATGAGAGAGGAGGAAGCAGACTCCAACAGAGAACTCTCAGAACAAGAAAGCGACACGGAAGAGGGAATCGATTTACAAGCATATATATCTAATCTACCCTCTAAAGCTGATATTAAAGATATGCTTCGTGAAATGACTGACACCATCAAGGAGGAAATCCAGGATATAAAGAAAGACATGTTAACATTAGCTGCACGCACAGATGACCTAGAGAACGGCATAAGTAAGTGCACAAGCAACCAAAAAACTATATATATG…
ENSXETG00000038389	pgls	-0.0575816	6-phosphogluconolactonase [Source:NCBI gene;Acc:548361]	ATGTCCTCCTCCCATCAGATCTGTGTGTTCTCCTCACCTGCAGAGCTTGCGCTCTCCCTTACTCAGCTCCTGGTTCATGAGTCCCAGGGCACCTGTAGCTTCCGGCTGGCTTTATCTGGTGGGAGCCTGGTGCAGCTGCTAAGCCGGGAGCTACCGAAGACCGCAGGGCTCAATACAGCCGGGTGGAAAGTTGCCTTCTGCGATGAAAGGCTTGTACCATTCTCAGATCCCGAGAGTACATATGGCGAGTATAAACGCCAGCTGGTTCCCCTTGGGCTTCTTTCCGAGTCGCAGTTTGTGACTATTGACCCAGCGCTGCCTGTAGAAGAAGCCGCAGTGGATTATACCAAGAAAGTGCGGGAGCTGTTCCCTGGGGATGACCATCCAGTGTTTGACCTT…
ENSXETG00000001536	irf2	0.21957	interferon regulatory factor 2 [Source:Xenbase;Acc:XB-GENE-942910]	ATGCCAGTAGAAAGGATGCGAATGCGACCTTGGCTAGAAGAACAAATAAATAAAGATCTAATTCCTGGTTTAAAATGGTTAAATAAGGAGAAAAAGATATTTCAGATTCCATGGATGCATGCTGCTCGTCATGGCTGGGATGTTGATAAGGATGCTCCTTTATTCAGAAACTGGGCTATACACACAGGGAAGTATCAACCTGGAATAGACAAGCCAGACCCAAAGACATGGAAAGCAAACTTTCGCTGTGCTATGAACTCTTTACCAGACATTGAAGAAGTTAAGGATAAAAGTATGAAAAAAGGAAATAATGCTTTCAGGGTGTACAGGATGATCCCAGTAGCAGAAAGGCCATCAAAAAGAGGTAAAAAAAACAAAGCAGATAAAGAAGACAAAATC…
ENSXETG00000034561	NA	0.724491	NA	ATGGGAAAGACCAAAGAGCTGTCCAAGGATGTCAGAGACAAAATTGTAGACCTGCACAAGGCTGGAATGGGCTACAAAACCATTAGCAAGAAGCTGGGAGAGAAGGTTACAACTGTTGGTGCGATTGTTCGAAAATGGAAGGAGCACAAAATGACCATCAATCGACCTCGCTCTGGGGCTCCACGCAAGATCTCACCTCGTGGGGTGTCAATGATTCTGAGAAAGGTGAAAAAGCATCCTAGAACTACACGGGAGGAGTTAGTTAATGACCTCAAATTAGCAGGGACCACAGTCACCAAGAAAACCATTGGAAACACATTACACCGCAATGGATTAAAATCCTGCAGGGCTCGCAAGGTCCCCCTGCTCAAGAAGGCACAGGTGCAGGCCCGTCTGAAG…
ENSXETG00000035837	lcor	0.127755	ligand dependent nuclear receptor corepressor [Source:NCBI gene;Acc:100125102]	ATGGCGGCGAGTCTGTGTAAGAGCCAGCAATGTTCCATCGAGAGGCGCGGTTTTCGTCAGGAACTTGACTCGTGGCGGCACAAGCTCATTCACTGTGTAGGCTTTGAGAGCATTTTAGAAGGGCTCTTTGGACCTGGATTACTGAAAGATATCAGCCTATATAAAGACTGTGAGCCAACGGGTGTATGTGATTGGTCCTTTGATGAAAACTGCCTTTTCTGCTGCTTGAGAAGAGAAAAAGTCAAGGAACACTTGGCTGATTTGCATAAGCCAGTGACTGATGTGGGGCCAGAAAATTTACTTAAACAAGAAAAGTTAAGAATTATTCGGCTAGAAAAACAAGCTGAAGAATTCATCAATGCGGTATTTTATAAGAAAGATACTCCTAGGGTCTCGGAC…
ENSXETG00000004912	rbfox1	0.0938499	uncharacterized LOC100144954 [Source:NCBI gene;Acc:100144954]	ATGATGTGTGTGCTGCCGCTGGCCGGCAGCCTATCAGAGAGGCCGCCGGACCGCGATGACGTCATCGCCGCCAGCGCTGAAGAGGAGGACCGGGCTGAAGCCAGACTGCAGGAGGACCGGGCTGAAGGGAGGCGCGTGATTCGCTCTCAGGAGAGTGAAGATATTGATGAGTGGGATGATGCTGCCCTCATTAAATCCTATGAAAAGGCAGTACAATCCTTCCAGGATATGCTAAGATGCAGCGACAAGAATAGGAGACAAGAGGGTGCCTCTGCTGCAGGGGACTCCCAGAAGGATGGCAAGCGGGAAACAAATCGGGAAACAGAATGGGACAGAGAGGGCCACAAGGACATGCAAAAAGAGGAGGCTGAGAAGTGGAACAAGAAGAAGAAGGCACAA…
ENSXETG00000007921	kcnv1	-0.131224	potassium channel, voltage gated modifier subfamily V, member 1 [Source:Xenbase;Acc:XB-GENE-956997]	ATGGAATGCGGTGAAAGTGCCGGCAAAGTGCCGGCGTCCTCCCGTGATGGAGATTCGGACTCAGCGCTTTCCTTGGACTCCAGTGTATTCTGTAGCGACTACTTTCCGGCACCCAAAGATCATTTAACCATCAACGTCGGTGGGAGCCGATTTATCCTGTCCCACAAGGTCCTCTCCAACCACCCAGAGACCCGCCTAGGACGGTTAGTATCTTCTGGAGGGCAGGAGGTATATGAGTTGTGTGATGATGCCAACCTAATGGACAATGAGTATTTCTTTGACCGTAGCTCCCAAATGTTCAAGTATATCATGAACTTCTACAAGACTGGACACCTTCATGTTATGGAGGAACTGTGTGCTGTGTCCTTCCTACAGGAGATCCAGTACTGGGGCATTGAT…
ENSXETG00000041375	NA	-0.196671	POU class 3 homeobox 3 [Source:NCBI gene;Acc:100497507]	ATGGCCACGGCTGCCTCTAACCCCTACCTCGCTAGCAACAGCATCCTCTCCCCGGGATCCATCGTGCACTCAGACTCAGGGATTGGCATGCAGCCTGGAAGCGCCGCCGTTACCTCAGTGGCAGGCGGCTACCGGGGGGACCCCACGGTGAAGATGGTGCAGAGTGACTTCATGCAGGGGGCGATGGCTGCCAGTAATGGGGGGCACATGCTGAGCCACGCACACCAGTGGGTTACTGCCTTACCCCACGCAGCGGCAGCGGCGGCGGCAGCAGCTGCAGCAGCGGCAGAGGCAGGCTCTCCCTGGTCCAGCAGCCCGGTGGGCATGACCGGCAGCCCGCAGCATCCTCAGCAACAACAGCAGGACGTGAAAGGGGGAGCTGGGAGAGACGAACTGCAC…
ENSXETG00000024193	elk1	-0.118511	ELK1, member of ETS oncogene family [Source:Xenbase;Acc:XB-GENE-5992134]	ATGAGAGAGTCAGTCATGGACCCCTCTGGGACCCTCTGGCAGTTCCTCCTGCAGTTGCTGGAAGAGCAGAGCCACCGGCACCTCATCTCCTGGACCTCCAACGACGGGGAATTCAAGCTCCTGGATGCGGAGGAGGTGGCGCGACTGTGGGGGCTGCGAAAGAACAAGACCAACATGAACTACGATAAACTCAGCCGCGCTCTCCGGTATTACTATGACAAGAACATTATTAAGAAGGTGAGTGGGCAGAAGTTTGTGTACAAGTTTGTTTGTTACCCGGATCCCGGCAACAGTGAGGTCTCTAAGGACGATGGCAAGTGCAGAGAGAGTGTGAGCGAGCCCAGCCAGCCCCCCAAATCCGCCGACAGCTCCCCCTTTGTCCCCAAGATGGTTCGGAGC…
ENSXETG00000001534	enpp6	0.387079	ectonucleotide pyrophosphatase/phosphodiesterase 6 [Source:Xenbase;Acc:XB-GENE-977063]	ATGGCAAAGTACAGCACCTTCATCCTCCTCATCCTCTGCCTGTTGCCCCCATCCTCTGCACGCAGAAAGCTATTGCTGTTTCTGATTGACGGCTTTCGCTTTGACTACATCAGTGATGGAGAAATTCAGCATCTTCCCGGCTTCAGGCAGTTTGTGGAAAGTGGGGTTAAAGTAGATTACACAACCCCAGACTTCCCAAGTCTTTCCTACCCCAATTATTACTCTCTGATGACTGGGCGCCACTGTGAAGTGCATCACATGACTGGAAATTTTATGTGGGACCCTAAGAAGAATATTTCATTCAACATTGGTGAGAATGAAGACAGTCGACTGCCACAATGGTGGAATGGAGCAGAGCCTCTTTGGGTCACCATGGAAAAGGCAAAAAAGAAAGTCTCT…
ENSXETG00000020999	acvr2b	0.0982743	activin A receptor type 2B [Source:Xenbase;Acc:XB-GENE-484248]	ATGGGTTATTCTGCCAGGCAGCGGCTCAGACAATGGCTGTTATTTCCGTGCCCAGTGTTTACACGATCTTGGCAGCGGCGGCGTTTGAGAAGCTGTTTTCGAGGAAAATGCCGTCTACTTGGCTCCACTTTTTGTCTCCGATTTATTTTGTGCTCCGGACATGACGAGGTGGAGACGAGGGAGTGCATCTATTACAATGCCAACTGGGAGCTGGAGAAAACCAACCAAAGTGGGGTAGAAAGCTGCGAAGGGGAGAAGGACAAGCGACTCCACTGTTATGCATCTTGGAGGAACAACTCGGGCTTCATAGAGCTGGTGAAGAAAGGGTGCTGGCTGGATGATTTCAACTGTTACGACAGACAGGAATGTATTGCCAAGGAAGAAAACCCCCAAGTGTTT…
ENSXETG00000008388	rgs17	-0.452729	regulator of G-protein signaling 17 [Source:Xenbase;Acc:XB-GENE-984104]	ATGAGAAAGAGGCAGCAGGCACAAAATGAAGAAATCTCGACAGTGTCTCAAGCTCCTGGTGGGAATCAAAGGCCAAACACATGCTGCTTTTGTTGGTGCTGTTGTTGCAGCTGCTCATGCCTCACTGTTAGGAATGAAGAAAGAGGGGAGCAAGCAGGACGACCGACACATACAACAAAAATGGAGAATATACAGGTTGAAGAAGAATGCCAAACTCCTACTGCTGAAGAAATTTTGTCCTGGTCCCACAATTTTGACAAGATGATGAAAAGCCCTGCAGGACGAAACCTCTTCCGAGAATTTTTACGTACAGAATATAGTGAAGAAAATCTTCTGTTCTGGTTAGCATGTGAAGACTTGAAGAATGAACAAAACAAGAAAATAGTTGAAGATACAGCT…
ENSXETG00000002583	mrps9	0.42072	mitochondrial ribosomal protein S9 [Source:Xenbase;Acc:XB-GENE-995324]	ATGGCTGTAGTGTGCCGTGGTCTAGGGTTTGCAGCTGTATTACGGGCAGCCGGTACCTGTAGTAGGAAATCGACATTGACTGCTGGAGCCTGTGGCGAGGCTTCTCGACTAATACATAACAGTGCTGCAGTACACAGGAAAAATGTTGCAGCCCCAGGATGCGAAAAGTACACAGAGGCCTTTATTAAAAAACAGATTGAAGAGTACAACATTGGAAAGAGACATTTAGCCAACATGATGGGAGAAGATCCAGAGACATTTACCCAAGAGGATATTGATAGAGCCATTGCATATCTTTTCCCTTCTGGCTTATTTGATAAGAAGGCACGACCAATTATGAAGCATCCAGAGGACATTTTTCCAAAACAGAGAGCAATTCAGTGGGGAGAAGATGGCCGT…
ENSXETG00000007607	sox3	-0.301166	SRY-box 3 [Source:Xenbase;Acc:XB-GENE-484815]	ATGTATAGCATGTTGGACACAGACCTCAAGAGCCCGGTGCAGCAGAGCAATGCACCGAACGGGGGCCCCGGCACCCCAGGGGGCAAAGGCAATGCTTCTATCCCGGATCAGGAGCGGGTGAAACGGCCGATGAACGCGTTTATGGTGTGGTCCCGGGGCCAGCGGAGAAAGATGGCCCAGGAGAACCCCAAGATGCACAACTCGGAGATCAGTAAGAGGCTGGGGGCTGACTGGAAGTTGTTGAGCGATTCCGAGAAAAGACCCTTCATCGACGAGGCCAAGAGGCTGAGAGCAGTCCATATGAAGGAGTACCCGGATTACAAGTACAGACCCCGCAGGAAGACCAAGACCCTCCTGAAAAAGGACAAGTATTCCCTGCCTGGCAACCTTTTGGCTCCA…
ENSXETG00000008401	oprm1	-0.171394	opioid receptor, mu 1 [Source:Xenbase;Acc:XB-GENE-1011391]	ATGGACGGTACCCCGAACAGCTCCCTTCGATCTGCCGACAGCCTGCTCAATAGCACCCTTAGCGGCTTGGGTGACAATGGCTCTCAGATTCCAATGATATGTCCGGTTGGCGGCATGGGCAACTGGAGCAGACTGGAAGGCAACCAGTCATACTTGTGCAACCAGTCAGAGACTTTCCCGGAGGACAGCGATTCCATTATTATAGCCATCATCATCACCGCTCTCTACTCCATGATCTGTGTGATGGGACTCTTTGGCAACGTCTTGGTCATGTATGTCATTGTCAGGTACACGAAAATGAAGACTGCAACCAACATCTACATTTTTAATCTTGCCCTAGCTGATGCCCTCGCAACGAGCACCCTCCCTTTTCAAAGTGTAAATTATTTGATGGGAACG…
ENSXETG00000012579	polg2	-0.0407211	polymerase (DNA directed), gamma 2, accessory subunit [Source:Xenbase;Acc:XB-GENE-1009985]	ATGAACTTTCTTCTGTTATCAGCACAATATTGTCTTTATTCCCACCCAGTCAATTGCTTGGGTACTCACCCAAATGTTATGCTGCCAGGGGATGGCCAGGAAAGGAGAAAATCAATTCATACTTACCGAGATTTTCTTTTCCTGGCCATCCTCCCTGGCAGCATGCCCACCCTTTCATTGTCTGTCCAGAAAATCAGGCAAAGACTGAGGAGGACAGGAAGGGGTGGGTATTTAATGCATTGCTTTATTAACCCTTCTGTAATAGGAGAGAGGACAGTGGCCTCCCTTGTCTGGTTCATTTCCCCAAAATCCTCAGGGCAGTGGCAGGATTACTGGCTCCGGCACCGACTCCAGTGGTGGCAAAAGTTTGCTCAGAGCCCGTCGGGGTTCGGCTGCAGG…
ENSXETG00000018164	sema4a	-0.207107	sema domain, immunoglobulin domain (Ig), transmembrane domain (TM) and short cytoplasmic domain, (semaphorin) 4A [Source:Xenbase;Acc:XB-GENE-5914424]	ATGCCCACGTGGAAGCGCTGTTGGGGGCTGCTCCTGGCGCTCCTGGCGTTGCTGCCCTGTTTGCCCTCCGACCTGGTTCCCAGGATCACATTCAGGCACGGTGAGTGGTGGGATGGGGGGGCGGGGTTAGGGGGGGTGGGATTCAGGATGATAAAAGCCCACATGACAGTTCTGCCCCGCGGGGTAACTCTCCTGCTAATTTGCCCCCCGCAGACGGAGTGCTTTAACTTCATCCGGATCCTGGCCCCAGTGAATGGCAGCCACCTGTATACCTGTGGGACCTACGCCTTTAACCCTACCTGCACCTACATTGAGTTGGACCATTTCTCAATGCCCAAGAACCCCAATGGAACGATTATCACAATGGATGGAAGAGGCCAGTCACCCTTTGACCCCCAA…
ENSXETG00000016213	XB5957220	0.360551	uncharacterized XB5957220 [Source:Xenbase;Acc:XB-GENE-5957221]	ATGGGTAACACAGCTCTGATAGCTACCATGACTTCCTTTGTCTTTCTGCTGGTGTGTTGGATCATCAAAGACAGTATTAAAATCAAAAATATCCATGAAAAGCACGTGCTCATCACTGGATGTGATTCTGGGTTTGGGAATCTGTTGGCACAAAGGCTTCATCGGAAGGGTTTTGGTGTTATTGCTGCCTGCTTAACTGAAAAAGGATGCCAGGATCTGATAGCTTGCACCTCCCCATCAATGAAAACTGTGATATTAAACGTGACTAATGCAAGAAGCATCGATCAAGCCGTGCAATTTGTTGCAGCGGAAACAGGGAGCAAAGGGCTCTATGGCTTGGTCAATAATGCTGGAAGAGCCACACCCATTGGACCCACTGATTGGTTGGATATGGAAGAC…
ENSXETG00000012352	slitrk4	0.123056	SLIT and NTRK like family member 4 [Source:Xenbase;Acc:XB-GENE-983538]	ATGATTTCTCCCAGAAGTCTGAGGCTGTTCTGTCACTGCCAGAAGATGTTTGTGTGGCTTTTCCTCTTTCTCTGCACTCCAATCTCCTCCACCAACCCTGACTCTGAACTGTCCCTTGAGATCTGCAATGTCTGCTCCTGCCTGTCAGTGGAAAATGTTATGTATGTCAACTGTGAGAAGGTGGCATTGTACAGACCAAACCAGCTCAAGCCACCCCCCTCCAATTTCTATCACCTGAACTTTCAGAACAATCTGCTAATCATTTTATACCCCAACACCTTCCTCAATTTCACGCATGCTGTTTCTCTGCAGCTCGGCAACAATAAATTGCAAAATATAGAGGGAGGAGCTTTCCAGGGACTCAGTGCACTGAAACAGTTGCACTTGAACAACAATGAA…
ENSXETG00000016189	celsr3	0.305203	cadherin EGF LAG seven-pass G-type receptor 3 [Source:Xenbase;Acc:XB-GENE-852799]	ATGAGACAAGGTACTATGGCTGCTCTGCTGAGGGGAGCCAGCCTGCCTTGCCATCTCCTCCCGCTGCTTCTCATCCTCCTCATCCCTTTGTTCACTTCCAGCCGGGGAAAGCATGCAGGGACCTGGGACACAGCTGGGCCGCCCCCTGCCCATCCTCTAGGCACCGACCGGCACAGCCTTGCCCACAACAGGTCTTCCATTCAAGGGCTTGTGTGGGAGATCTACTGGGCTACTATGGCTCAGTGTGAGGCCAAGAGGAATGGCAGCCAGGAGGGGCTCTTGGGGGGCCCTTGGAATTTAACCCTTTGTTTGCAAGGAAACTCCACAGGACCCAATGCCACAGGGACGCTTGATGGATTTAGGGGGTGCAGTTTTGCCAAGTGTCTACTCAGGACAGCT…
ENSXETG00000025752	rnf4	-0.641437	ring finger protein 4 [Source:Xenbase;Acc:XB-GENE-1016982]	ATGACCATGAAACAGGCTCAAAGAAAACGTAAAGGAGCAGAGCCAGGTCACTCAAAGTCGTCCAAGAGAAGGGCGCCAGGTTCCACTGCCGCAATGACAGCGGCGACGGAGCCCATTGAACTGGAAAGTGGGGAAGAAGTTGTTGATCTTACGTGTGAATCCACGGAACCAGTCGTTGTCGACTTGACTAACAATGACTTGAGTATCAATGACTCTGTTGTTGTAAATACCCCCAGGCAAAGAAGGGCTCTATCTAGACCTTCCCAACAAACAACCAGCTGTGTATTAAGTAGTGATGATGAAGACTCAAGACACGCTGACCACTTTGCTGCAAATAAAGATATTTCCTCACAAGCCTATGGTAGTTCAAGATCTTCTTCAGGTAAAGTGAGTTGTCCG…
ENSXETG00000018016	sybu	-0.189195	syntabulin [Source:Xenbase;Acc:XB-GENE-979776]	ATGGGACCCCTGCAGGAGAGCAAGAAGATGCAGGAGAGAGAGCTTGCTCGCAGCCGCATCCCTCGCCTGGTCCTGCGCCCTTACTTACCCAAACAGAAAAAGTCCCCGTCTTCCGAATCTCCTTTCTCCGAGGAAGAGAGCAAAGATTTCCATTCCAGCCGATCTGCAAGGACCATAAGTAGCAACAGCTTCTGCTCAGATGACACCGGTTGCCCCAGTAGCCAGTCGGTGTCCCCAGTGAAAACTCCCTCAGACGCCGGCCTCAGCCCAATGGAATTCTGCACTGGAAGTGAAGATGATTTTGGCCGTAAGAGAGTCAGTGTTGGCACCTTTGCCGATACCAGTGCTCAGCCTGCCCGATTCAAGAAGGAAATGAAGATTTGTCTCCTCAAGACAGGC…
ENSXETG00000001533	stox2	-0.315187	storkhead box 2 [Source:Xenbase;Acc:XB-GENE-5852839]	ATGCCCCAGGAGATGAAACATTCCCGTCAGATTGCCCCGCATTCCCTGGCTGTGGTGCTCAGTCACTTGGGTTCATGTGAGAGGCTGGGGCTGCCGGAGGAAAAGCTGCAGCGGCACCATGTTGGTTATGAGATCTTTGCGGACTTTAAAGCGGAGAACATGCAGCATTTCTGGAACAGAAGGGTGACCCATGCCATCTCCGAGACCTTCTTCCTGGGCTGGATAGACGAACATGTGCTGCTCATCCAGGGCAAGGAGGAGCACCTAGGGGTGCTGAGGGAGGGCTGGGTCAGGAGGTCCCTAAAGCCCCCGCCTGGATTTACAATCAAGTATCTGGGTGATGTGTCGCCCATCAGCATGTCTCCAATCAGCCAGTCACAGTTTATTCCTCTTGGGGAA…
ENSXETG00000001613	emilin2	0.162202	elastin microfibril interfacer 2 [Source:Xenbase;Acc:XB-GENE-978931]	ATGATCCCGTTCCGCGCAATGCAGTCTGGCGGGGCTGCCCCTGCTCCGCGCTCCTCGGCTCCTCTGCTACTGGCGCTGCTCTGTGCTGTCCTAGTACTGAGCGGGGCCACTCCGCCCCTCACCTATCAGCGGTCGGGCCAGAAGGGCAAGAACTGGTGCGCTTACATTATCAATAAGAATGTCAGCTGCACAGTCATGGATGGGACGGAGAGCTTTATTCAGCCTCAGTACAGATGCGCCTGGAATCAGATCCACTGTCAGCCAACAATGGCATATAGAGTGGGTTTCCGACCAAGATACACCACGTCGTACAAAGTAGTCACAGAGTTGGAATGGAGGTGCTGCCCTGGCTTTAAGGGGGTGGATTGCAAAGATGGTCCGTCTGAAGAGGCCAAGTCT…
ENSXETG00000010706	myo7a	0.6878	myosin 7a [Source:Xenbase;Acc:XB-GENE-494060]	ATGTACCAACGCCGTGGAGTGGAGGAAACGTTGGAGAAGGATCAGGGCAAGTGGGCTCTGCTGCGTAACGTTAATCAGGCTCTGAAACCAAGCACTTTGCTGCCGGGTGATTATGTCTGGTTGGACCTCAAAACAGGGCGTGAGTTTGATGTCCCGGTGGGAGCTGTGGTCAAACTTTGTGACTCTGGTCAGATCCAAGTGCTGGACGATGAAGGCAATGAACATTGGATTTCGCCCCAAAATGCGTCTCATATCAAACCGATGCACCCGACATCAATCCATGGGGTGGAAGACATGATCCGTCTGGGAGATCTCAATGAGGCGGGAATCCTGCGTAACCTGCTCATCCGATACCGCGAGCATCTGATATATACTAACTGCGGCGGTAGGACATATACC…
ENSXETG00000020570	colgalt1	0.203549	collagen beta(1-O)galactosyltransferase 1 [Source:Xenbase;Acc:XB-GENE-952955]	ATGTCCCAGCCCGGAGTGGAGCGGCTCCTGAAGGGGCTGCAGTTACTGCTGCTGGTAGTGCTGGGGCTCAGCGCAGGATACTTCCCGGAAGAGCGATGGAACCCGGAGTCTCCGCTCCGTCGCCCTACGGTCCTGATCGCCCTGTTGGCCAGGAACTCCGAAGGTTCCCTTCCTGAGGTGCTGGGAGCGCTGGAACGGCTGCACTACCCGAAGGAGCGTATCTCGCTATGGGTTGCTACAGATCATAATATTGACAATACGACCCAGATGTTGCGCGAGTGGCTGATCAATGTGCAGAATCAGTACCACCACGTGGAGTGGAGACCGCAGGAGCACCCAAGGTGGTTCAGGGACGAGGAAGGCCCCAAGCATTGGTCCCACGGCCGGTACGAGTATATC…
ENSXETG00000010068	sumf2	0.4474	sulfatase modifying factor 2 [Source:Xenbase;Acc:XB-GENE-5815462]	ATGGCGGCGAATTTAGCTTCCGGTTTAAAAAGGTCATGTTGTGATAAAGCCATTGGCTGGCAGAGTTATATGTCAGTACGGAATAGTTCAATTGTGAGAATGAGCGGTACAATTGTGGTTCTGCTGGGTCTGGTTGTTTTAGGAATAACGCAGGGCCACGAGGATGCTGATAACATGGTACAGCTTGATGGAGGACAGTTTGATATGGGAACAAAGGCCTCTGATGGTAAAGATGGTGAAAGCCCTGTCAGGCAGGTGAAAGTTCTGCCTTTTGCTGTTGACAAGTATCCAGTTACCAACAAAGATTTCAGGGAATTTGTGCGGGCAAAGAAATACAAGACTGAAGCAGAGGCATTTGGGTGGAGTTTTGTATTTGAAGACTTTGTATCAGAGGAACTG…
ENSXETG00000030163	ADGRG6	0.178571	adhesion G protein-coupled receptor G6 [Source:NCBI gene;Acc:100489626]	ATGGTCTCATATTTGTTTTCTTCTGGCTCCCACATGGATCCAGTGCAAGTTTTTGCTTTCATTAGCCACAGGCATGTACTTTGTGCTGTCTGCAGGTTAACCCTGACAGCACCTACTGGAAATGTCACTTCGCCTTGCTATCCCCAATTATACCCAAACAACCAGGACTGCAAGTGGATTATACAGGCTCCAAAGGGATTTATCATTCAACTCACATTTGTGGATTTTGATGTTGAGGAAGCTCAGAACTGTGTGTATGACTATGTTTCTATAAGCAATGGAGAAACAACAACCAAATATTGTGGTGTAACAGCAAGAGGCCTTACATATAACTCCACTGGGAATATGATGAATATATCCTTTGTTAGTGACTTTAGTATCCAAAGGAAAGGTTTCACT…
ENSXETG00000003455	acap2	0.195023	ArfGAP with coiled-coil, ankyrin repeat and PH domains 2 [Source:Xenbase;Acc:XB-GENE-990716]	ATGAAGATGATAGTGGATTTCGAGGAGTGCCTAAAGGATTCGCCTCGCTTCAGGGCATCTTTAGAAGATGTTGAAGGCGATGTGGCCGAGTTAGAAATGAAGCTTGATAAGCTGGTGAAGCTTTGCATTGGAATGATTGATGCTGGAAAAGCTTTTTGTGCTGCCAATAAGCAGTTTATGAATGGAATTCGGGACCTTGCCCAGTATTCTAGCAAAGACTCTGTGATTGAAAGCAGCTTGACAAAGTTCGCAGACAGTTTACAGGAGATGATAAAGTACCATGCAATGTTATTTGACCAAGCCCAACGATCAATCAAAACACAGCTTCAAACATTCGTTAAAGAAGATCTTAAAAAATTTAAAGATGCCAAAAAGCAATTTGATAAAGTCAGTGAGGAA…
ENSXETG00000004288	slitrk2	-0.0114056	SLIT and NTRK like family member 2 [Source:Xenbase;Acc:XB-GENE-964776]	ATGCTGAGCAGCATTTGGTTGCTAAGTGTTATATCACTGACTGGGATCTTAAAGACAGAGAGTCGGAAAACTGCCAAAGACATATGCAAGATCCGCTGTGTGTGCGAGGAAAAGGAGAATGTGTTAAACATAAATTGTGAGAATAAGGGGTTCACCAGCGTCAGTTTGCTCCTGCCTCCCCAGTCTAGAATCTATCAGCTTTTCCTTAATGGTAACTTACTAAGCAGACTGTATCCCAATGAGTTTGTCAATTACTCCAACGCTGTGACTCTCCATCTAGGCAACAACGAACTACAGGAGATCAAGACTGGGGCTTTCAACGGGCTAAAGACTCTGAAACGGCTGCATCTAAATAATAACAAACTGGAAGTGCTCAGGGAGGAAACTTTTCAGGGCCTC…
ENSXETG00000009386	caap1	0.363023	caspase activity and apoptosis inhibitor 1 [Source:Xenbase;Acc:XB-GENE-5731696]	ATGGCTGGTGCCAAGAAAAGCTCTAAAGAAAAGAAAAAAAGGCGAAGGTCAGACTCTTGCGAAGGTGGAACCCGAGTTGAAAGAAAGAGGAGGTCCACGGATGTCAGCCACACTCAGCATGAATCTGATATTTCCCATTTAGCTGCTGCCACCAAGGAAGAGGAAGAAGACGAACCTAGTGACATAGAAGAAGGAGGCCTAGACCTAAATGTTCCTCTTAAGCCAATTAGCTTCTATATTTCTGATAAAAAGGAAATGCTTCAGCAGTGCTTCAGAGTGGTAGGGGAGAAAAAACTGCATAAAATGCTTCCTGACTTATTAAAGGTCTATTCTACTGACGAGATCAAACAGATGTGCCTGGAACAGCTGGAGTTGCTTTCTGAAAAGAAGCTTCTGAAA…
ENSXETG00000023752	adamts14	0.133194	ADAM metallopeptidase with thrombospondin type 1 motif 14 [Source:Xenbase;Acc:XB-GENE-490125]	ATGAACGCTAAAAGTTCTAAACCATTAAAAGTTCTTATTTATTTATTCCTTGTAGAATCCATATCTGGGAAGCTAAGTGAATACGGGGTGATTGTCCCATTCAGTACGGATCACCTAGGGCATTATATTTCGCACGTGGTGTCAGCAGCAGGAAGTAGCAGAGGCGGTCTGACCTCAGAGCACCCTGGCCAGACTCAGAGGGTTGCCCGCAGTGCGCCCGAATCATATGATAGGCACTTATACTTCAATGTCACAGTATTTGGCAAGCAGCTGCATCTTCGTCTCAAGCCTAATAGACATCTGGTTTCTCATGGGGCTACTGTGGAGTGGCAGGAGGACTTCCAAGAGACCTCTCAAGGGTCACTCCATGCTGGGTGTGTGTACACAGGAGACATCACC…
ENSXETG00000037896	pheta2	-0.425901	cocaine- and amphetamine-regulated transcript protein [Source:NCBI gene;Acc:100492550]	ATGGGCATCTTAAAACAGAGAGCATCTTTTATCAGCACAATGGCAAGCCACCGACTACACCTGGTCTGTCTTTCCCTGTCTTTACTCCTGTTTCTGGTCTACAGTGATGAGTCAGTTGGGGTCAGATCAGCAGAACCAGCAGACAGCAGCCAAGAGGAAAAAGAACTGATAGATGCTTTACAGGAGGTACTGGAGAAGCTAAAAAGTAAAAGGATCCTTCCTCTGGACAAGAAACTAGGATGGGTGCCATCGTGTGATGCTGGTGAGCAGTGTGCTGTAAGGAAAGGGGCACGAATTGGCAAGCTCTGTAACTGCCCAAGGGGAACTGCCTGCAACTTTTATATTTTGAAATGCTTATGA
ENSXETG00000026942	rplp0	0.835469	ribosomal protein, large, P0 [Source:Xenbase;Acc:XB-GENE-976211]	ATGCCCAGGGAAGACAGGGCTACCTGGAAGTCCAACTATTTCCTGAAAATCATTCAATTGCTGGATGATTATCCAAAATGCTTCATTGTGGGGGCGGACAATGTTGGTTCAAAACAAATGCAGCAGATCCGTATGTCCCTGCGTGGAAAAGCTGTGGTGCTCATGGGAAAGAACACAATGATGCGCAAGGCTATTCGTGGTCATCTGGAAAACAACCCAGCTCTGGAGAAACTTCTATCTCACATCAAGGGTAATGTGGGCTTTGTTTTCACAAAGGAAGATCTTACTGAGGTCAGAGACATGTTGCTGGCAAATAAGGTTCCTGCCTGTGCCCGTGCAGGAGCAATAGCACCTTGCGGGGTCGTTGTGCCCGCTCAGAATACTGGATTGGGCCCTGAA…
ENSXETG00000036392	map1s	0.244989	microtubule associated protein 1S [Source:NCBI gene;Acc:100494497]	ATGGCGGCGACTCGGGCGGGTCCCGGGCATCTGCGGTGCTCCGTGCTCATAGTGTACGGGGAGATCCGCCGGGGGCCTGGCCTTGTGCGCAGGGCGGTGAGCGAACTAAAGAGAGGCTTCTGTTCATGGGATATCGATCCATCCTTCTGTAATCTGGATGAGCAGCTGAAGTTGTTTGTATCCCGTCACTCTGCCAGTTTCTCCTCGGATGTGAAAGGTATGTTTGCTATTTTAAATAATCAAACAGCATTGCTTTTTACCCTATCCCTTATTACCCCATCCAAAACACACACCTATATCCATAAATTGATTTGCTATGAATCTCAACACAAGTTACTGATTTTCATTGGCCCTTTCCTGGAAGGAACTGGGGAGATACTCCTTCAAGATGGTGGAAAC…
ENSXETG00000021514	dcp2	0.240556	decapping mRNA 2 [Source:Xenbase;Acc:XB-GENE-966970]	ATGATGCAATGTTCTGGATGGCATCACTTTCTGCGCTTGATGCTAGTGTTTCACTGGCCTTTCAGTTCTGCTTGCGGAAGTGACGCAGCACTCACTGTCACTGTTGTTGTTTCGCTTCCTCCACTGGCTCCTCCCTCGTTCCCGAGTCGCAGCCGGGCTCTTGGACCGCGCTGTCTCCGTAATGTTCCTCTGTCCGACATGGAACCCAAACGCTTGGAGGTGCCGGACGGAGTCCTTGATGACCTATGCAGTCGGTTTATTTTACACATTCCCAGTGAAGAAAGAGACAACGCTATTAGACTTTGCTTCCAAATTGAACTGGCCCACTGGTTCTATCTGGACTTCTGGATGCAGAACATTCCAGGCCTGCCTCAGTGTGGGATAAGAGATTTTGCCAAA…
ENSXETG00000012584	cep95	0.0762532	centrosomal protein 95kDa [Source:Xenbase;Acc:XB-GENE-962343]	ATGGGGACGGCTGTATCTTGGGTGGATGTTGCCAACAGCCTTCTGAGTAAATGCCACATTAACCTGCAAGTCCAGGAAGTGTCGGGATGTGACGCTCGTGTATTTCTTGCTCTCTACGAAGCTATTTTAGGAGAGAAGGTACCAGATTTTATTCCTGACGCTCAGAATCCAGAAACCAACGCTCACAATGTGCAGTCTGTTATCGACTCTCTTGCTCTGGATTATCTGCAGGTCAGCCTGTCCCATATCACAGGGGAAAACATTGTGCGTGGGGATACTGAATCCATCCAAAACCTTTTGGAAATATTTGACGGCTTGCTGGAGTATCTCACCGAACAAATCAGTGAAGCGTCTTCCCAAAATGGAGAGGATTTAGATGATCGTGACTTCAGCCAAAGG…
ENSXETG00000002582	gpr45	-0.275429	G protein-coupled receptor 45 [Source:Xenbase;Acc:XB-GENE-1009027]	ATGGGCTGCAATAATACTGCCCTAGACAGTTGCATGCTTCCCAATCTCAGCATTGCTACTGCTCCTCCAGACTCTAGGTTTGCATTTTCCACCCCACTCAGGATATTGTTGGCAATAATAATGATAGTGATGATTGCTATTGCTTTTTTGGGCAATGCCATTGTTTGCCTTATTGTCTATCAGAAGCCAGCCATGCGTTCAGCAATCAATCTTCTCCTGGCAACACTAGCATTCTCTGACATCATGTTGTCCCTTTTCTGTATGCCCTTTACCGCAGTAACAATTATAACTGGGAGCTGGCTATTTGGAACTCAGTTTTGCCAGATATCAGCCATGCTGTACTGGTTTTTTGTGTTAGAAGGTGTAGCCATTCTACTTATCATCAGTGTGGATCGTTTC…
ENSXETG00000001891	elk3	-0.249293	ELK3, ETS transcription factor [Source:Xenbase;Acc:XB-GENE-853037]	ATGCTCTGGTCGGAAACATTAGAGTTACGGGATATGGAAAGATCAGCATCGTTATGTTGCCATGAGAAACTGTTCCCCCAAGTACAGTGGGTATGTATGGAGAGTGCAATCACACTGTGGCAGTTCCTGTTGCAATTGCTACTGGATCAGAAACATGAGCACCTTATCTGCTGGACATCAAACGATGGGGAATTCAAGCTGCTCAAGGCTGAAGAGGTGGCCAAACTCTGGGGGCTTAGGAAGAATAAAACTAACATGAACTACGACAAACTGAGTCGGGCCCTTCGGTATTACTATGATAAGAATATTATCAAAAAGGTTATCGGACAGAAATTTGTGTACAAGTTTGTTTCCTTCCCGGAGATACTAAAGATGGATCCGCACTCGGTGGAAGTCAGC…
ENSXETG00000010192	pde4dip	0.294698	phosphodiesterase 4D interacting protein [Source:Xenbase;Acc:XB-GENE-982015]	ATGAAGGAGTCCTGCCGGATCTGCGGCCGGGAGCTGTGCGGGAATCAGCGCCGCTGGATCTTTCACACCGCCTCGAAGCTCAACCTGCAGGTGCTGCTGTGTCACGTCCTGGGCAGGGAGGTGCCCCGCGATGGCAGAGCCGAGTTCGCCTGCAGTAAGTGCGCTTTCATGCTGGAGCGGATGTGCCGCTTTGACACTGTCATCGCCCGCATCGAGGCGTTATCCATTGAGCGGCTGCACAAGCTGATTTCCGAGAAGGAGCGCCTCAAGCACTGCCTGGCCGGCCTCTATAGGAAGCATAACAGCGAGGAGGATGGGCCAGACACCGGGCCAGACACCGGGCCAGACAGCAGACCAGCGGCAGAGGGCGGCACAGTGGACATATCCGAGCTGCCAGAT…
ENSXETG00000035081	cbx6	0.44427	bile salt export pump [Source:NCBI gene;Acc:100489744]	ATGACAAACCTCATTTTGTACTTGATAATTTTTATGATGGTCATCGGAGCCTTGTGTGCCTTAATCCATGGTGCTGCCCAGCCATTGATGCTTTTGATATATGGTATGATGACTGACACCTTTATTACATATGACAGAGAGACGCAAGAGCTTCAGGATATAAATAAGGAATGCATCAATGATACAATCTGGTGGAAGAATGGAACTGAATACATTGTAGACAACAATGTGGTGTCTGCATTTACCTGTTCTATTCCATCTAACACATTCTACTCTCACCTCTTACTCGACAGAACTAACATTGAAAAAAAGATGACGGAATTTGCCTACTACTATATCGGTATTGGAATTATTGTTCTGGTTCTAAGTTACTTTCAGATTTCGCTATGGGTCGTGGCG…
ENSXETG00000004908	b3gnt3.1	0.126693	UDP-GlcNAc:betaGal beta-1,3-N-acetylglucosaminyltransferase 3, gene 1 [Source:Xenbase;Acc:XB-GENE-5815508]	ATGACTTTCAGCAATTCATATGGAAAGAACAGACATCAGCTGGAGCTTAAAGTCACAACTCTGCTAGGTGCTTTTCCTCATAATACAACTGCTCTGCAACAACACAGGGCAATGACAAAAAAACATTTCTGGAAATGTCTTCTGGGATCAATAGCAGCTGTCATCACCCTCCGATTCGCTTTGCACTTCAATAGCTTCTATGTTCTTAATAATGTTATTGATAAAACAGAAGAGTTATCTTTTTCTAATGCGATAATGTCAAACCAACCTATAATCGAGTTACCCTACTCTGAATGCAAGGAAGACACTTCTGCCAGAAACGTAACCAATTTTAATAAAGAACCGCAGAACATGAAGGATTTTTTGACCTACCGTCATTGCAGGAGTTTTCCACAGCTT…
ENSXETG00000021359	nup88	-0.0482119	nucleoporin 88kDa [Source:Xenbase;Acc:XB-GENE-1004636]	ATGGCGGCGGGGGAACATTGGCAGAGCTCGCTTAGTGAACATGCGCTCTTCTCCCGTCTGAAAGAACGGACGAGGGAAGTCGAAGAACTTAGGGAAGAGGGTGAAAGGCGGACAAGGAAAGACAAGCAACTGAGGAACTTGCTGTGCGTCCTCGATGGAGATCTATTGGTGTGGGACTCGGAGGAGTGCGCCTTTCTCACTGTCAGACTGAGGAGTCTAAGTGTGGAGAGCACAGGGAGCAGTGGTGAGCAGAAACTGCTTTGTACAAATCCTCCACTTTTTGAAGTTAATGAGGTGTTGCTAAGCCCCACACAACATCATGTTGCTCTGGTTGGAAGCAAAGGAGTGATGGTGCTGGAGATTCCTAAACGCTGGGGAAAGAAATCTGAATTTGAGGGC…
ENSXETG00000019647	fmr1	0.193206	fragile X mental retardation 1 [Source:Xenbase;Acc:XB-GENE-977113]	ATGGAGGAGCTGGCCGTGGAGGTGCGGGGCTCCAATGGAGCCTTCTACAAGGCATTTGTGAAGGATGTACATGAGGATTCTATAACTGTCACTTTTGAAAACAACTGGCAGCAAGAGAGACAAATCCCATTCCATGATGTAAGATTTCCACCTCCATCAGGGTATAATAAGGATATAAATGAAAGTGATGAGGTAGAGGTGTATTCCAGAGCAAATGAAAAAGAGCCATGCTGCTGGTGGCTTGCTAAAGTTAGAATGATAAAGGGTGAGTTTTATGTTATAGAATATGCAGCTTGTGATGCAACTTACAATGAGATAGTCACTATAGAACGGCTGCGATCTGTTAATCCCAACAAGCCGGCAACAAAAAACTCATTTCACAAGGTTAAACTGGACGTT…
ENSXETG00000021109	vta1	0.241907	vesicle (multivesicular body) trafficking 1 [Source:Xenbase;Acc:XB-GENE-984112]	ATGATAGTGCAAACCATTATTTTTTTCTCTCTACAATTCACAGGTCGTTTGTATTCCATGCAAACTGGCATGAAGATCGATAGCAAAAGTCCAGAGTGTCGCAAATTCCTCTCTAAACTCATGGATCAGTTGGAAGCTTTGAAAAAGCAGCTGGGAGATTGTGAGTCTATAACTCAGGAAATAGTTGGCAGTGCTCATGTGGAGAACTATGCTCTGAAAATGTTCCTGTATGCAGATAATGAGGACAGAGCAGGGAGATTCAATAAAAATATGGTAAAATCTTTCTATACAGCTAGTCTTCTTCTTGATACACTGGCAGTATTTGGAGAGCTCACCGAAGAGAATGTTCAGCACAGGAAATATGCTAGATGGAAGGCAACCTACATCCACAACTGTCTT…
ENSXETG00000018572	ppm1f	0.0371935	protein phosphatase, Mg2+/Mn2+ dependent 1F [Source:Xenbase;Acc:XB-GENE-948958]	ATGGAGCTGGAAGACGGGGCCCTTCGGGAGTGCCTGCTGGCTCTACAGCGCCATCCCCCCGGGCAAGACGAACAGCTGCGACCTCAAAGCCGCCATGTGAGCCAAGCGGAGGCTGAAGGGGAGCTCACCGAGTTGTTGCTGAAGTTGTTAGGAAGCAGGGTCACACCTTCACATATTGCTGCCTTCCTGACCCAATCTGTTGTGCATAAAGCACTGCAAGGAGACCTGTCTTCCTTTGCAAAGAAGAATGAAACACAGACAACAGAGAACAATGAAGAGAATGAGCAGCTTCTGTGCTCAGAGTCCTTGTGTCATTACTGTCTTCAATGTCTGCAAGAGGTCATCAGCCAGTGGCTTGAGCAGCTGCCACCCTTGCCGCCGCCTCCACATGAGCTCTGT…
ENSXETG00000019069	trappc11	0.428476	trafficking protein particle complex 11 [Source:Xenbase;Acc:XB-GENE-5931148]	ATGAGCCCTACACAGTGGGACTTTCCTGTGGAGCTATGCTGCCGCCCAATGGCCTTTGTGACCCTTACAGGTTTAGATGTAACTTTTAATGCAGTTCACCGAGCTATCTGGGATGCCTTTTGTGCCAACCGAAGGGCAGATCGTGTACCTATCTCCTTCAAGGTTCTACCTGGTGATCACGAGTATCCAAAATGCAGAACAAAGAGAACGTCTTACGAATGGTACATCCCAAAGGGAATTTTAAAGACAGGCTGGATGAACAAGCATCTAAACCTGGTGCCTGCATTGGTCGTGGTGTTTTATGAACTTGACTGGGATGAGGCCCAATGGAAAGAGAAACAGTCGGAATGTGCAACCAGAGTTGAAATTGTCAGGCAGAGTTTGCAGGGGAGAAACACA…
ENSXETG00000002581	tgfbrap1	-0.00867723	transforming growth factor beta receptor associated protein 1 [Source:Xenbase;Acc:XB-GENE-1009020]	ATGAGTGTGCAGGCGTTTCGGCTGGTGTGTGCATCAGAAAGGGAGCAGTTTCCCCAAGGAATTCACATTGAATGCTTGGAATGCTCTGGCCATGATCTGTACCTTGGCACCAGTGACTGTGTTATTTACCATCTTCTGCTAGTGGAACAGCAGCTCTCTGAGCCCACATCTTTAGTTCAGCAAACAGACCAGCCCTGTACCAGCTTTACTACTACTCAGCAAAGGCAGAGACAGCTTGGACTAAAGAAGCCTATTTGTGAACTAAGAGCTGCCTCAGCTTTGAGCAGGCTGCTGGTGCTCTGTGATAATACTATCAGTATACTGTGCAGTGAGTCACTTGAACCCCTTCCAGCACCCAAGATTCGGGGGGTCCTCACTTTTACCCTCAATGAGAACCCT…
ENSXETG00000037813	cfap99	0.0733997	cilia and flagella associated protein 99 [Source:NCBI gene;Acc:100495334]	ATGGTTAATTATAGAAGATGCACTGAGCTTGTAGCTCACCTTCTTAGTAAGTACCACCCAGAGGAGCAGAGCCTTGAGCACTTCCTGGAAGAGTCCACAGAAGATTTCCAGAGCCTTAATGATGAAGAGGAGAGATTTGTCGGCGCGGCTCTCTGTGGAAGTGTGCAGTACAGAGCTCTCCTGGATACAGTGGTGCGCGCTTTCTATGCCAGAGACGGCAAACACTGCAAGCAGTCGGAGCAATATCTCTTTGTTGTGATTGGCTACCTGGCAACATTTCAGTTGGAAGAACTCGGCCTACAAACCTTTGTTAGAATCATCACATCTCAGGATGTCACTAAAATGTGCAAGTTTCTCAGCTTTTTCTTTAATGTTGTGAATTTGAACACGTGGATAAAA…
ENSXETG00000016431	fcho1	0.0291039	FFCH and mu domain containing endocytic adaptor 1 [Source:Xenbase;Acc:XB-GENE-5946032]	ATGTCTTATTTTGGAGAACACTTCTGGGGGGATAAAAACTCTGGCTTTGCTGTTTTGTACCATAATATGAAACATGGGCAACTATCTGTCAAAGAACTGGCAGACTTTGTGCGAGAAAGAGCAGCCATTGAGGAATCGTACTCAAAATCCATGCAGAAACTGTCCAAGATGGTCAGCAGTGGGAGCCATTTAGGGACATTTGCTCCCATGTGGGAGATGTTCAGAGTGTCTTCAGACAAGCTAGCTCTCTGCCACCTGGAACTAAGCAAGAAACTGCATGACCTTATCAAAGATATCAGTCGGTATGGAGATGAACAAATCAAAATGCACAAAAAGTCCAAAGATGAGATGTCTGGTACCCTGGAGGCCATACAGTTGCTTCAGTGCAATTCTCAAATG…
ENSXETG00000036789	NA	0.744196	NA	ATGGGAAAGACCAAAGAGCTGTCCAAGGATGTCAGAGACAAAATTGTAGACCTGCACAAGGCTGGAATGGGCTACAAAGCCATTAGCAAGAAGCTGGGAGAGAAGGTGACAACTGTTGGTGCGATTGTTCAAAAATGGAAGGAGCACAAAATGACCATCAATCGACCTCGCTCTGGGGCTCCACGCAAGATCTCACCTCGTGGGGTGTCAATGATTCTGAGAAAGGTGAAAAAGCATCCTAGAACTAGACGGGAGGAGTTAGTTAATGACCTCAAATTAGCAGGGACCACAGTCACCAAGAAAACCATTGGAAACACATTACACCGCAATGGATTAAAATCCTGCAGGGCTCGCAAGGTCCCCCTGCTCAAGAAGGCACATGTGCAGGCCCGTCTGAAG…
ENSXETG00000035980	NA	-0.232375	oocyte zinc finger protein XlCOF7.1 [Source:NCBI gene;Acc:100493797]	ATGGTGAAATCTAAGAAAGCCTCCAACTTCCTCAGAGGGTTGGTAGTATCTAATAAGTTTTCAATGAGACACAAGATGAACAAAACAAGGAAGCTGGAGGATGAGCATATTTTAGATCATACCATGAAGATTATTCATCTTTTGACTGGACAGCATTATATTATTATTAAGAAGCACAAAGACTACATCATTGAGAGTAGGACCGATAATCTTGTTGTGGAGCCTGTGCCTTATTCAAATATACATGAAAGCAACAAAGACAAGAACCTGTGCTATGGGAAAATGTTAGGACTCACTAAAATGATTATTCAGCTCCTGGCTGAAGAGTTTTCTTCTGATTATCATGAAGATGCACAAGAAGAGGGTAATAAGCACTTACACAAGGAGAAGAACCAGTTC…
ENSXETG00000041050	nucks1	0.0302852	gap junction protein epsilon 1 [Source:NCBI gene;Acc:100489464]	ATGTCTTTAAATTATATCAAGAACTTCTATGAAGGATGTCTCAGGCCTCCAACAGTGATTGGTCAGTTCCATACTCTCTTCTTTGGTTCTGTGCGAATGTTCTTTCTTGGTGTATTGGGCTTTGCTGTATATGGAAACGAAGCTTTACATTTTAGCTGTGAACCTGACAAGAGGGAGGTGAACCTGTTTTGTTACAATCAATTTCGACCGATAACTCCTCAGGTATTTTGGGCCCTACAGCTAGTGACAGTATTGGTCCCGGGAGCTGTATTCCATCTTTATGCAGCCTGTAAGAGTATTGATCAAGAAGACATTCTCCAGAAGCCTGTCTATACTGTATCTTACATTATATCTGTGCTGCTAAGGATTATCCTGGAGGTGGTAGCATTTTGGCTTCAG…
ENSXETG00000012607	cpt1al	0.406276	carnitine palmitoyltransferase 1A (liver) like [Source:Xenbase;Acc:XB-GENE-5770297]	ATGGCAGAAGCCCACCAGGCTGTGGCATTTCAGTTTACAGTTACTCCTGAAGGAATTGACCTCCGTCTGAGTCATGAAGCACTAAAACAGGTCTACCTCTCAGGGTTACGTTCATGGAAGAAGAAATTTGCCCGCGTAAAGAATAGCTTTATTACTGGTGTTTACCCTGCCAGCCCATCAAGCTGGCTTTTTGTTGTTATTGCTATCATGGGGACCTTGTATGCCCGTGTTGACCCATCCATGGGAATGATAGAAAAGATTAAAGAACATCTGCCTGCAAGTAGTTATCTGTCTCATCAGGGCCAGAGCATCGTAAGTGCCCTCCTATTTTCTACAGGACTTTGGTTTGCACTTATTATGACCATGAGGTTTATTCTTAAACAACTCTTATCCTATCAT…
ENSXETG00000015442	syt4	0.163373	synaptotagmin 4 [Source:Xenbase;Acc:XB-GENE-5963049]	ATGGCTCCAATCACGAGCGGCAGAGATGCTTTTGATGAAATTCCATCAGTGGTTGGACTGGTCAGCGGGTTTGGACTTGTTTTCACGGTGTCTTTGTTCTCGTGGATTTGTTGCCAGCGTAAATCAGCCAAATCCAACACGACGCCCCCGTACAAGTTTGTCCATGTGTTAAAAGGCGTTGACATATACCCCGAGAGCTTAAACAGCAAAAAGAAATTCGGAGCAGATGAAAAAACAGAACTGGCTCCTAAATCTCTCATCTCAAAGACTTCTCTTCACCTTGATCTCGAAAAAAGGGACTTAAATGGCAATTTTCCGAAAGCCAATAAAGTCAGAAGCTCTCCAGACCTTGAGGATTTCTCGCAGCCTCAATTACCAGAAAAAGACAAAGACTCCGTT…
ENSXETG00000012024	slc15a2	0.289187	solute carrier family 15 member 2 [Source:Xenbase;Acc:XB-GENE-486968]	ATGCCCCCCTCACCCACCGACCCCTCTCTGCTCTCCCCCCCAGGAAAGAAGAGCGGACTGAGCAGTTACTTCTCAACATCTGCCTCCTCTCCGACCAAGAAAGTGCCGAAACTATGCGGAACCAACTACCCCCTGAGTATCATGTTCATCGTCGTCAACGAGTTCTGCGAGCGATTCTCCTACTATGGAATGAAAGCGGTTCTCACCTTGTATTTCCTCAATTACCTGCACTGGGATGAAAACCTGTCGACGACTGTGTATCACGCCTTCAGCGGCCTCTGCTACTTCACCCCCCTCATTGGCGCCCCCATCGCCGACGCCTGGCTTGGGAAGTTCAACACCATCTTTTACCTGTCAATCCTCTACGTCATTGGGCACGTGATAAAGTCAGTGGGTGCC…
ENSXETG00000018576	mapk1	0.372386	mitogen-activated protein kinase 1 [Source:Xenbase;Acc:XB-GENE-479467]	ATGGCAGCGGCAGGGGCCTCGTCTAACCCCGGCGGGGGGCCGGAGATGGTGCGAGGGCAGGCGTTCGACGTAGGCCCGCGATATACCAACCTGTCATATATCGGGGAGGGAGCGTACGGCATGGTTTGTTCTGCCTATGACAATGTAAACAAAGTACGAGTTGCTATCAAGAAAATCAGCCCATTTGAGCATCAGACATACTGCCAGAGAACACTGAGGGAGATCAAAATCTTGCTGCGTTTTAAGCATGAAAACATCATTGGAATTAATGACATAATTCGAGCTCCAACCATTGAGCAAATGAAAGATGTGTATATTGTGCAGGATCTCATGGAGACAGATCTCTATAAACTCCTGAAGACTCAGCATCTTAGCAATGACCACATCTGCTATTTCTTG…
ENSXETG00000033727	SLC22A2	0.131776	solute carrier family 22 (organic cation transporter), member 2 [Source:NCBI gene;Acc:100487774]	ATGGCAACTTTTGATGAACTTTTGGAACACATCGGGGAGTTTGATGCCTTTCAAAAGCAGATATTTATACTTTTGTGTTTCATATCAGTTGTGTTTTCCCCCATTTACGTGGGCATAGTTTTCCTAGGCTTTGTACCTGATTACAGGTGTGTTAGTGCTGGGATTCCGGAACCAAGCAACGAGTGTGAATGGACACTTAACTATACAGGACCAAATGGCTCTACTGATTCTTTATATATGAGTCAGTGTTATCAGTATGATGTAGACTGGAATAGCACATCTCTGAACTGCACAAATTCATCATTAAATATCACCAGCAAGCTGCCAATAACAAACTGTAAAGATGGATGGGATTATAACACCACCGGATCATCCCTTGTAACAGAGTTTAATCTTGTT…
ENSXETG00000039863	NA	0.746323	NA	ATGGGAAAGACCAAAGAGCTGTCCAAGGATGTCAGAGACAAAATTGTAGACCTGCACAAGGCTGGAATGGGCGACAAAACCATTAGCAAGAAGCTGGGAGAGAAGGTGACAACTGTTGGTGCGATTGTTCGAAAATGGAAGGAGCACAAAATGACCATCAATCGACCTCGCTCTGGGGCTCCACGCAAGATCTCACCTCGTGGGGTGTCAATGATTCTGAGAAAGGTGAAAAAGCATCCTAGAACTACACGGGAGGAGTTAGTTAATGACCTCAAATTAGCAGGGACCACAGTCACCAAGAAAACCATTGGAAACACATTACACCGCAATGGATTAAAATCCTGCAGGGCTCGCAAGGTCCCCCTGCTCAAGAAGGCACATGTGCAGGCCCGTCTGAAG…
ENSXETG00000012585	bmf	-0.158409	SMAD specific E3 ubiquitin protein ligase 2 [Source:NCBI gene;Acc:100038194]	ATGTCTAACCAGGGATCCCGGCGGAACGGGCCGGTGAAGCTGCGACTGACCGTGCTGTGCGCTAAAAATCTGGTGAAAAAGGATTTCTTCACAGGACTCCCGGATCCCTTTGCCAAGGTGGTTGTGGATGGCTCGGGGCAGTGCCACTCTACCGACACCGTCAAGAACACACTGGACCCAAAATGGAACCAGCATTATGACCTCTACATTGGCAAATCTGACTCCATTACCATCAGTGTCTGGAACCACAAGAAGATCCACAAAAAGCAGGGTGCTGGCTTCCTGGGCTGCGTACGGCTTCTCTCCAATGCAATTAATCGGCTGAAGGACACTGGCTACCAGAGACTCGACCTATGCAAGCTCGGTCCCAATGACAATGACACTGTGCGAGGGCAGATT…
ENSXETG00000024161	lmna	-0.0993317	lamin A/C [Source:Xenbase;Acc:XB-GENE-920722]	ATGTTTCTCCAATCTAGGAACGCCAAGAAGGAGAGCGATCTGCTGACGGCGCAGGCGCGGCTGAAGGATTTGGAGGCCCTGCTGAACTCTAAAGATGCCGCCCTCACCACGGCGCTGGGAGAGAAGAGGAATCTGGAGAACGAGATCAGGGAACTTAAGGCTCACATTGCAAAGTTGGAGGCCAGCCTCGCCGACACAAAGAAACAACTGCAGGACGAGATGCTCCGCCGCGTGGATACCGAGAACCGCAACCAGACGCTGAAGGAGGAGCTTGAGTTCCAGAAGAACATTTCTAACGAGGAGATGCGCGAGACCAAGCGCCGCCACGAGACCCGGATGGTGGAGATGGACAACGGGCGGCAGAGGGAGTTTGAGTCCAAACTGGCAGACGCCCTGCAG…
ENSXETG00000016436	b3gnt3.2	0.0519088	UDP-GlcNAc:betaGal beta-1,3-N-acetylglucosaminyltransferase 3, gene 2 [Source:Xenbase;Acc:XB-GENE-996589]	ATGCTGCTGCAGGAAATTTGTGTCAATATGAGGAGGAAATTTTTTAAAACCGAGATCTTTGTCTTGCTTGCTGTGGGAATCCCATCCCTTCTTTTTATCCTGTGGGAAGATCAAAATAATCAACTAGTGTTAGAAGAAATCGAGGAACCTTCACCTGAACGTCTTGCAGACAATAATACCATCGACTCCCCTGCTGTAAAAATTGAGTGGAAATCCAGTTGTAAGGCAAATTATTCTGTTGAAAATATTAGTGGGTTTTCTGATTTGCCACCTCATATTAAAGACTTCTTAATATACAGGCATTGCAGAAGTTTTCCTATAATTATTGATGCTCCCAGTAAGTGTGGTGGCCCATCTGCATCCAAAGGAGTTTTCTTGCTACTTGCAATTAAATCTTCC…
ENSXETG00000020484	mob2.2	0.00160066	zinc finger FYVE-type containing 28 [Source:NCBI gene;Acc:779953]	ATGTATGGGGTAACACAAGGAAAGCTGCTATGGGTTACTAGACCTGGTAGGTCTGACCCGCAGCTTCTTGCACAATTCTACTATGCAGACGAAGAACTTAACCAAGTGGCTGCTGAGTTGGACAGCTTGGATGGAAGGAAGGACCCCCAGAGGTGTACACTTCTAGTCAACCAGTTCCGATCGTGCCAGGACAATGTTTTAAATATCATAAACCAGATAATGGAGGAATGTATTGCGCATGAGCGAGCAAACAGGGATTTCTGTGTGAAGTTTCCAGAAGAAATTCGGCACGATAACCTGGCGGGACAGCTCTGGTTTGGAGCCGAGTGTTTGGCTGCCGGCTCCATCATAATGAATCGTGAAATAGAGAGTATGGCTATGAGACCTCTAGCCAAAGAC…
ENSXETG00000038097	rflcii	-0.642848	relaxin family locus C type II [Source:NCBI gene;Acc:100145369]	ATGGCTTTCCGCCTCTACCACTTAGCTCTTATAATTACTCTTCTAATGCCCAATTGGTGCTTGTGTTCAGCAAGCAATGAGTTGGGGATTAAGCTGTGCGGACGAGAATTCATCCGGACTGTGGTGATGTCCTGCGGGGGTTCAAGGTGGAAGAGGTACTCACCAGAGCCAGGACAGGAGAGAGTTAATCCCTACAGAGACTTCATTGACTGGCTGAACCGAGACTTCCTTGACAACCCAGAAAGCTTTAACTCCTTGTACAACGAAGGGCATAGTGCGCGGAATGTTCTCTCTCCTGTCCGGCAGCAGCAAGATACCACCATGGAGCAGTTGCAGGGGCCCTTATATGATTCATTAGTAGGTCAAGAACCACGGAGCACCAGCCTACGGATGAGGAGG…
ENSXETG00000038798	med25	-0.351982	NA	ATGGAACCGCAGCTCTCTCTCCCAACCAATCAAGCTTCTACCCAGAACGAGAGTGGCTCTGTCTTGGTGGCTCAACCCGACTCACCTGGAGAAGGGCCGTTCCCTACAGGAACCACAGTGGCTCATCCTAACCACGGACGCCAGCCTCAAAGGCTGGGGCGCAGTCCTGGGACAGCTCTCAGCTCAGGGAACCTGGGCAGCAGCAGAATCCCAACTTCCAATCAACATATTAGAAATCAGAGCGGTACGACTAGCCTTATGCCACTGGCAGAACCGACTCACAGGACGCGACATCAAGATCCAATCGGACAACGCAACCACGGTTGCATACCTGAACCACCAGGGGGGCACAAGAAGCCGACAAGCCCTCAAGGAAGTCAGTCGCATTCTAACATGGGC…
ENSXETG00000012201	pxn	-0.133514	paxillin [Source:Xenbase;Acc:XB-GENE-941407]	ATGGATGACCTGGATGCATTGCTGGCTGACCTGGAATCTACCACCTCCCATATATCCAAACGTCCAGTATTTTTGGCAGAAGAAACGCCATATTCATTTCCAAGTGGATGTCATACATATCAAGAGATTACGATACCTGCTACATCAACAACAAAAGCTCTCAATGGGACTTTACCAGATTCACTAGATTCTTGGACAAGCAACACTCCCATCCAGCAGGAGAACCCTTTGTACTGCTCTTCTGGTGCCAAGGAGGTTTCGGGCTCACCAAGTTTTGGTGAAGAAGAACATGTGTACAGTTTTCCCAATAAACAGAGATCTGCAGAGCCATCTCCTACTGTTATGAGCTCATCATTGGGCAGCAATTTGTCTGAACTGGACCGTCTTCTCTTGGAACTA…
ENSXETG00000030684	gemin2	0.317086	uncharacterized XB5894820 [Source:NCBI gene;Acc:100135146]	ATGAAGAACCTGGTGGCCCTGTTACTGCTGAGCCTGCTGTATCTGCATGGCACTACATCACTGGCTGAAGACATTAACTCAGATGCAGAAACGCTACCTGCATTTTGTACCAGTTATAAGTGTCCAAGGTATCAACTAATCAAAAAATATGAGAAATTTGAACATAGAATTTATAATGCAACTAACTGGGTCACCACATCTCTAAAGCTGGACTTCCTTGGCATTGGACTAGCTAAAAGCTTCAAACGCCTGCTGGATTATATCAATGGGAAAAATTCTGAAGGTCTAGTGATGAAGATGACTGTCCCAGTCCGTATAAAGGTTCCACGGAGCGATATTTTATCTACTAACGCTACTATGTCATTCTTTGTGCCACCAGCTGTGGACACTCTGCCCACT…
ENSXETG00000001594	kpna2	0.439487	karyopherin alpha-2 subunit like [Source:Xenbase;Acc:XB-GENE-979796]	ATGGGGCAGTGGCACTCATTGCCGTGGGTATGGGCCTTCGGCTCACTCTGGCGCTTCTTTCCATGGCAGGAAATGAGGAGGAGGAGGATCGAAGTGAACGTGGAGCTGCGCAAGGCCAAGAAAGATGATCAAATGCTAAAGAGGAGAAATGTCAGCACCTTCCCAGATGAGCCAACCTCTCCCCTACAGGAGAAGAACCAGAATGGGCAGACCTCTACACAGTGGAGTGTTGAGGAGATTGTCCGGGGTGTCGCCAGCTCCAGCCTAGAAATACAGCTACAGGCCACACAGGCTGCGAGGAAACTTTTGTCCAGAGAGCGAGAGCCGCCAATCGATCGCATCATTCAGGCGGGTCTCATTCCCAAGCTGGTAGCGTTTCTGGCCCGCACCGACTGCAGC…
ENSXETG00000040774	NA	0.0990319	NA	ATGGTTGATATAACTGCTCTCTCTAACTCTCTTAGTTCTAGCCTCTCCTCCTCCTGTGCTTCCTCTGATCCTGAGTTACTGGTAAATACCTACAACTCCTCAATTTTATCATCTGCAATTAACACCCATGCCCCCCTGCAGCCCGAACGCAGTCGTGCCCGCAATCCCTGTCCCTGGCTTAACCCTCAGACGCAATTTCTGCGCTCCTGTGCACGATCTGCTGAGCGCATTTGGAGGAAATCACGCGTTAAAGCTGACTTCCTCCACTATAAATTTGTTATGGTGTGCCTCAATACTGCCCTATCCCAGGCCAAGCAAGCATACTATAACACACTTATAAATAATAATAAATCAAACCCGTGGCGCTTATTCTCCATATTTAACTCGCTACTTCATCCC…
ENSXETG00000022667	fam83g	0.0346735	family with sequence similarity 83 member G [Source:Xenbase;Acc:XB-GENE-6258742]	ATGGCGCTGTCACAGCTCCAATGCCTGGACAATAACCATGTGAACTGGAGGGCCAGCGAGAGCAAAGCCGAGTTCTTCTACAGCGAGGAGCAGAGGCTGGCCCTGGAGGCGCTGCTGGCCCGGGGGACCGACGCTTTCTATGGGGTCGTCAAGCAGGAGAACATCAGGGACTTCCTCTCCGAGCTGGAGCTGAGCAGGATCGCCGGCCGGCTGGAGCCCTTTGACCCCGACTCTGGCCACTGCAGGGCGGCCGGGGAGGATGGCGAGCTGGATAGTGGGGAGGAAGAGGAGGATGGGGGGCAGTCGCTGGAGTACTGGCCCGAAAGATCGGACTGTTCCATTCCAGAGCTGGACTTGGGCTGGCCCGAAGCTGTAGCCTATCGGGGGGTGACCAGGGCC…
ENSXETG00000003349	poc5	-0.0429646	POC5 centriolar protein [Source:Xenbase;Acc:XB-GENE-5850620]	ATGGCCTGCAAAAAATTTATTCACATGAGCAAAAAGAAAGTTATGAAGTGTGATGTTTCCATGCAGATGTCTTCTGATGAGGAGTATCGTGAAAGTCCCATTTTGCCAAAAGATTCAGACCATGGCAGTTCAGTGTCCTCAGATCTTCAGGATGAATATGATGAGCTTCTCCGCTATGCAGTTGTAACCCCAAGGTTTGGCCCTCATTTCCTTGGGCAGAATCAGCTCATCACTGAACAAACTAGAATTGACAAGGTTTCAAGCCCAAAGGATCCAGTGCAAGATCAATCTCCAGCAAGAAATAACTCAGAGGAAAATATTCCAGACTGTTCAGCAGTGAGCACTTCTCAGCGCAGGTCTCCATCAACAGCAAACGAGGAAGAAAGGGTCATGTCGGAA…
ENSXETG00000004971	cobl	0.14146	cordon-bleu WH2 repeat protein [Source:Xenbase;Acc:XB-GENE-490658]	ATGGAGACTGCACTTAAACCACCTACTGGAAAAAAGCTAAAGGCAAGAGCGCCTCCTCCTCCAAATCAAACTTCTCTGCCAACACCATCAATAGAACAGAGATCATCCTTAGATTTTGATGAGACAGACAGCCAGAGCCCTGAAGATTTAAAGGAGAACATGCTGCACAGGAAAATGGACCTCAGAATATATTTACCTGATGGTCGAGGAAAAACAGTCACTGTGGATGGAAGTAAAGCAGTGATGGACCTGCTGGTGGATTTATGCAGTCAGTACCATTTGAATCCTGCTCAGCATATCATTGAGGCAAAATCTGGCGAGTCCCAGCAACCGTTCACTTTGAGGCCAAATACTCTCATTGGAACACTGGATGTTCAAACAGTATGTCTGAAGGAGAAA…
ENSXETG00000022549	brf1	0.194163	BRF1, RNA polymerase III transcription initiation factor 90 kDa subunit [Source:Xenbase;Acc:XB-GENE-946065]	ATGAGCAGCCGGGTGTGTAAGAACTGCGGTTGTACCGATATAGACGTAGATGCGGCCCGCGGGGATGCGGTGTGTACGGGCTGCGGCTCGGTGCTGGAGGATAATATCATCGTGTCTGAGGTGCAGTTCGTGGAGGGCGCAGGCGGGATCTCCTCGGCAGTTGGACAGTTCGTCTCCTCGGAATGTTCTGGTAAAACTCCATCACTGGGAGAAGGATTTTACACCAGCGTGGGAAAGGAGTCCCGTGCACAAACTCTACAGAATGGGAAGCGTCAGATTCACAACTTGGGAGTGCAGTTACAGCTAAATAAGCATTGCCTGGACACTGCCTTCAACTTCTTTAAAATGGCTGTCAGCAAGCACCTTACCCGTGGTAGGAAGATGACCCATGTCATAGCC…
ENSXETG00000014775	lacc1	0.0254032	laccase (multicopper oxidoreductase) domain containing 1 [Source:Xenbase;Acc:XB-GENE-989463]	ATGTGCACAGAAGAAGTTGTACTTGTTGACTTGTTTGATCCAGGGTATCTCTTATACAACAATAACTATACAGAGCCTATTGAACATGTTTTGGACATATCTAAAAAATATTACAGCCGAAATCTCCCATTTACTTATATAATGTGCTTTTGTGATTCATCTTGCTCACCTGAAGCTCAAGAACTTTTCCATGGCGCTTCTATCCAGTATCTGGAGGGTTTAAGAAATGGATCTAAAATTGTGAGTGACTCCAGTATGGCTGCTATTCTGTACTCCATCAAACAAGATATAGATGCTTTAAACTTGAGTAAAATTCTTGTTATCATGCCCAAGAACAGAAGAGCACAAATGGACATATTTGTAGATTATTTGTTTACTGACCTATACAAGTTTACCTTT…
ENSXETG00000000784	hebp2	0.258533	heme binding protein 2 [Source:Xenbase;Acc:XB-GENE-489461]	ATGTATCAGAGCACTTGGCTGCGCTTGCTGCTCACTGACAACCTCTGTGTCCTGCATTTTATCATGAACAATATGGGTCCCCTGCTGCTGCTGAGCCTGCTCTCTCTCTGGGGCACTGCAGTGAGGGCTGAAGATGGGGCATCTACTGATGGCAAGTCTCCTGCATTCTGTGGTGAACGAGAATGTCCCAAATTTCAACTGATACAGCAATACGATTCTTTTGAGCTCCGAGCTTATGAAGGAAGCCAGTGGGTCACAACAGAGCTGGATGATGGTTTCCTTGGCTTTGGAATGGTCACAAGCTTCAGGCGCTTATTTAATTATATCTCTGGCAAGAATTCCCAAGAAAAAAAGATTGAAATGACGGTGCCAGTACTCATACAGTACCCATTAAAAGAT…
ENSXETG00000023113	scyl1	0.489214	SCY1-like, kinase-like 1 [Source:Xenbase;Acc:XB-GENE-5843537]	ATGTGGTTCTGGTCTCGGGATCCGGCCCGTGATTTTCCCTATGACGTCACCGGGGAGCGGGAAGAGTTACCGGCAGGATGGGGGGTGCAGAAGGGCAAAAAGAAGACTGGCGGAGATGCCGTGTCAGTATTCACGTACGAGATCCGGCCTGGGGCTGAAGAGCAAACACAAGCCGCCAAAACAGCCTTAAAAAGGATCAAAACCCTGAAACACCCCAATATTTTATCATACGTAGATGGACTGGAGACCGACAAATGCCTGTACATTGTGACAGAGCCTGTTACACCGCTGGGGACATATGTGAAACTGAGAACGGACAGTGGAGGAGTCAGTGAACTTGAGATATCGTGGGGGCTCCATCAGATTGTGAAAGCTCTGAGTTTCCTGGTGAATGACGGT…
ENSXETG00000041151	psph	-0.0157039	phosphoserine phosphatase [Source:NCBI gene;Acc:549747]	ATGTCCGCAAACTTCAGTTTGTGCAAGAAAATTCCACTCAGAATGGGCTCCCTCTCTGAGATTAAGGAAACATTCCGGAGTGCAGATGCAGTTTGCTTTGATGTGGACAGCACAGTGATAAAAGAGGAGGGCATCGACGAGCTAGCAAAGTTCTGCGGTGTTGGTGATGCAGTGGCAGAGATGACACGCAGAGCGATGGGGGGATCTCTAACCTTCAGGGCAGCTCTAACAGAGAGACTTGCATTAATCCGGCCTTCAAGAGAACAGGTGCAAGCCCTGATCACAGAACACCCTCCAAGGCTCACCGAGGGGATAAAGGAACTGGTCTGCAGGCTGCACCAAAGAAATGTCCAGGTCTTCCTCATATCTGGTGGATTTCGAAGCATTGTGGAGCATGTA…
ENSXETG00000039530	wdr47	-0.152611	enoyl-CoA hydratase domain containing 3 [Source:NCBI gene;Acc:100490288]	ATGTCGTGGCTGTGGTTCTGTGGCGAGCGGGCAGCAGCTCCAGCAGTGAGAGGCATATGCAGCAGTTTCGCTGGGCTAAGCAGACATGTCAGTAGCTCAACGCACTTACAACACCCTCCCCTTACTGTCCTCCAGCAGGAGCATGGGATAAGGAGGATCATATTAAATAATCCTCAGCAAAGAAATGCACTTTCTCTCCCTATGCTTCAGTCCCTTCAGAATGACATCCTTCATGAAGCTGATGATGTGAATCTAAGGGCTATTATCATATCAGCTGAAGGACCTGTATTTTCATCTGGCCACAACCTTAAAGAATTGACAGCTGAATATGGCCAAGGTTATCATATGGAAGTATTTAACACCTGTGCCAAGCTTATGACCTTATTTCAGACTCTTCCA…
ENSXETG00000022668	grap	-0.0487219	Xenopus tropicalis GRB2 related adaptor protein (grap), mRNA. [Source:RefSeq mRNA;Acc:NM_001345939]	ATGGAGGCAACGGCAATATACAACTTTAAGACTACAGAAAGGGATGAACTGCCATTTAAAAAAGGGGATATAATAAAGATACTCAACATGGAAGATGACCAAAACTGGTTTAAAGCAGAACTTTTTGGAAGAGAGGGCTATATCCCAAAGAACTACATCAAAGTGAAACCCCATCCGTGGTACGCGGGCAGGATCTCCCGGCAAGTGGCAGAGGAGATACTGCTGAAACGGAACTTTGTAGGAGCCTTTTTGATCAGGGACAGTGAGAGTTCCCCAGGAGACTTCTCCATCTCTGTCAACTATGGGCACCACGTGCAACATTTCAAGGTCCTGAGAGACACTGAGAGCAACGGGAAATACTACCTGTGGGAGGCCAAATTCAACTCCTTGAACGAGCTG…
ENSXETG00000025658	mrpl13	0.0280387	mitochondrial ribosomal protein L13 [Source:Xenbase;Acc:XB-GENE-1016174]	ATGGCGAGTTACAGCCGGAGCGCTCAGCAATGGGCTACCTTTTCCAGAATGTGGTACCTAATTGATGCCAGAATGCAGCCTCCTGGGAAGGTCGCCTCACTGTGTGCTGTGCACCTCAAGGGGAAACACAAGCCCATGTACCATGCCCTGAGTGACTGCGGGGACCATGTGGTGGTGGTGAATACCAGGCATATTGCTTTCTCTGGCAATAAATGGGAGCAGAAAGTGTACTCTTCTCACTCAGGTTATGCCGGAGGGTTTCAGCAAGTGACGGCAGCGCAGCTTCACCAGAGGGACCCCACAGCCATTATGAAACTTGCTGTATACGGAATGTTACCCAAAAACCTCCACAGAAGGACAATGATGCAGAGATTGCACCTCTTCCCAGAAGATGACATT…
ENSXETG00000038969	serp2	-0.210708	stress-associated endoplasmic reticulum protein family member 2 [Source:NCBI gene;Acc:779835]	ATGGTGGCGAAGCAGAGGATTCGGATGGCTAACGAAAAGCATAGCAAAAACATCACCCAAAGAGGCAACGTAGCCAAAACCTTGAGGCCACAAGAAGAGAAATATCCTGTAGGACCTTGGCTTCTGGCACTGTTTGTTTTTGTTGTCTGTGGATCAGGTATGAACAAAGAACAAAGTCTGGACTTGAGTATGTGCTGTAAATGA
ENSXETG00000040685	nr5a2	-0.203009	NA	ATGATTGGGTATAAAAAGAGCTTCTTAGAGTTGCAGTGTCTCTCAGAAGCCAAGATGGGTAGAGGATCACCAATTCCCACAATGTTGCGCAGAAAGATAGTGGAGCAATATCAGAAAGGTGTTACCCAGCGAAAAATTGCAAAGATTTTGCATCTATCATCATCAACTGTGCATAACATCATCCGAAGATTCAGAGAATCTGGAACAATCTCTGTGCGTAAGGGTCAAGGCCGTAAAACCATACTGGATGCCCGTGATCTCCGGGCCCTTAAACGACACTGCACCACAAACAGGAATGCTACTGTAAAGGAAATCACAGAATGGGCTCAGGAATACTTCCAGAAACCATTGTCAGTGAACACAATCCACCGTGCCATCCGCCGTTGCCAGCTGAAACTC…
ENSXETG00000022670	syngr3	-0.532081	synaptogyrin 3 [Source:Xenbase;Acc:XB-GENE-949635]	ATGGAAGGAGCCTCATTTGGTGCTGGCCGGGCAGGTGGAGGATTCGAGCCAGTGGAATTCCTGAAGCAGCCCCAGACCATCCTGAGAATCATATCCTGGGTGTTCTCCATTGTGGTTTTCGGTTCGTTAGTGAACGAGGGATCAATTAACGTCGACAGCCCCGAGCTTTATTGCGTTTATAACCAAAACGACGATGCCTGTAACTACGCCATCACCATCGGAGTCGTCGCTTTCTTCGCCTCCATCTGCTTCTTCGTCGTGGATATCTACTTCCCACAGATCAGCAGCGTGAAGGATCGGAAGAAAGCCGTGATGATCGATATTGGCTTCTCAGCGATATGGAGCTTCCTGTGGTTTGTGTCGTTCTGTTTCCTGGCTGACCAATGGCGAAAGACGTCT…
ENSXETG00000032144	ptprc	0.657162	ankyrin repeat and death domain containing 1B [Source:NCBI gene;Acc:100145596]	ATGAAAATGGTTATGAGAAAAAAAGCAACAGCCCAGCAAGAACAGTGGGCATCAGAAACAGGGGAGGAAGAACCAAGCAAGCAGAACCATGCTCAGAAGGTGCTGAATACGGTGACTGGGCTCGTACAGTCTGTACGCAATAGAAATGTCACTGAAAATGACTCAGGAGACCACCATGAAATATTGCTGCATAAAGAAATGGCCTTTCATGACGCTGCTAAAAAGGATGATGTGCTAGCCATGACTCGGCTGCTGGAACAAAAAGCTAACATTAATGCCAAGAATAATCTCAACAGGACAGCGCTTCACTTTGCTGTAGCTGCAAATAAAATGCAGGCCGTGTCCTTCCTCCTGAGCCACAAAGCACGAGTAGATATTGCTGATAAGCATGGCCTGACT…
ENSXETG00000036633	thap2	-0.0751272	THAP domain containing, apoptosis associated protein 2 [Source:NCBI gene;Acc:100380030]	ATGCCTACCACGTGCGCAGCTTCTGAATGCAAAAATAATTCCAAAAAGGACAGCCAGGTCACTTTTCACAGATTCCCAGCAGACCCAAAACGGAGAGCAGAATGGTTGAAACATCTTAACAGAGAGAACTTCTTTCCCACATTGCACACCTTCTTATGCTCAAAACATTTTGAAGAGTCTTGTTTTGACCGAACAGGACAGACTGTGCGTTTGAGGGCAAATGCTGTGCCAACAATATTTATCTATCCCGAACACATGAAGGAGAAGATTTCTTGCCTGAAGGTGACTAGCATTGCAAAGCCAGAAGAACATCTGCCACAGCCCAGAGCAATCTCCCAGAAGCAAACAGATTCCTTCCCAGATCACAATTATTGCCTTCCAAGTCCTGCAGCAATTAAA…
ENSXETG00000022671	znf598	0.0145363	zinc finger protein 598 [Source:Xenbase;Acc:XB-GENE-999290]	ATGGCTTCCAAGGTGGGGAAAACCGTGGACTTGGAGCGAAGTTGTGTGCTCTGCTGTCAAGACCTGGACATTTATGCCGTGGGAAAATGTGATCACCCAATCTGCTACCGCTGTTCGACTAAAATGCGGGTCCTGTGCGAGCAGAAGTACTGCGCTGTGTGCAGGGAAGAACTCGATAAGGTGGTGTTTGTGAATAAGCTGGCTCCTTTTACAAGCCTCCCTTTGCAGCAGTTGCAATACGAGAAGAAATACGACATTTACTTTGAGGATGGAAAGCTGTTTTCTCAGTTTAGGAAGCTCCTGCAGCACGAATGCACTCTGTGCCCCTCCATGCGACCCTTTCATGCATTTGCTGACCTGGAGCAGCACATGCGGAAAAACCATGAACTGTTCTGCTGC…
ENSXETG00000024940	ypel1	0.315027	yippee like 1 [Source:Xenbase;Acc:XB-GENE-998682]	ATGGTGAAGATGACAAAATCAAAAACTTTCCAGGCCTACCTGCCAAATTGCCACAGAACTTACAGTTGTATTCACTGTAGGGCACATTTAGCTAACCATGACGAGCTGATATCCAAGTCATTTCAGGGAAGTCAAGGGAGAGCCTACCTCTTTAATTCAGTGGTGAATGTGGGATGTGGTCCAGCAGAAGAGAGGGTTCTTCTAACAGGACTGCACGCAGTGGCTGATATATACTGTGAGAACTGTAAAACTACCCTCGGCTGGAAATATGAGCATGCCTTTGAAAGCAGTCAGAAATACAAGGAAGGCAAATTTATCATTGAACTGGCTCACATGATAAAAGACAATGGCTGGGAGTAA
ENSXETG00000009385	plaa	0.301171	phospholipase A2-activating protein [Source:Xenbase;Acc:XB-GENE-1011438]	ATGTCTCAGGCAGGAAGAGATGGCGGTGACAACTGTTACCGGCTGCGCTGCTCCCTCCTGGGGCACGAATTGGATGTGCGGGGAGTGGCGCGCTGCCCCCTTTGGCCGGGCGAGGGGTTCGTGTCCGTGTCACGTGACAGGAGCGCACGCCTCTGGGTACCAGACAGTCCTAACCAAGAATTTGTGGAATTGCAACGTATGAGTGGCCACTCCAACTTTGTGTCCTCTGTATGTATTTTACCTCCAAGTGACCTATACCCCAGAGGATTGATTGCCACTGGAGGGAATGACCATAACATATGTGTGTTCAGCTTGGACAGTGCAAAGCCTTTATATACACTAAAAGGTCACAAGAATACTGTGTGCAGTCTTTCTTCTGGAAAATTTGGTACCCTGCTA…
ENSXETG00000021513	reep5	0.201286	receptor accessory protein 5 [Source:Xenbase;Acc:XB-GENE-944534]	ATGGCTGCGGCACTGAAAGACAGCTTCGAGAAATTCCTTCATCAGAAGAACGTATGCACTGACGTCTTGGAGAAGATTGAAGCCAAGACTGGGGTGAACAGGCGTTACATAGCCCTAGCAATCATCGGTATTGTGGCAATTTACCTTGTGATCGGATATGGTGCCTCCCTGCTCTGCAACCTGATTGGATTTGCCTATCCTGCATATGTTTCAATCAAAGCCATTGAGAGCGCCACTAAAGATGACGACACACAGTGGCTGACCTACTGGGTTGTGTATGGAATCTTCAGCATCATTGAATTCTTTGCGGACATATTCCTGTCTTGGTTCCCTTTCTACTACATGATCAAGTGTGGATTTCTGCTGTGGTGCATGTCTCCCAGTCCCTCCAACGGCGCC…
ENSXETG00000001609	smchd1	0.606873	structural maintenance of chromosomes flexible hinge domain containing 1 [Source:Xenbase;Acc:XB-GENE-968672]	ATGGAGCGTGGCCGTCAGGGCCCTGACAGCGGCGCAGGCAGCTACAAAGGCCGCATGGTGACCCTGTTTGATAGGCGCCTGGAGCAAACACAGTGCTGCGAAGAGAAAACACTCAGCGTGTATGGCGGCGGCTACGCGGAATTCCGTGCGGATATGTGCCAGGCTTTTGGCATTGACCCAGAAGACCAATTTGTTATAACCACTACAGACAGGAAACAAGTCACCCATACAAACTTTGATCTAATTGTTCAAGATGGTATCACTTTATATCTTCTTCAGTCACCAAACCAGTCTCTATTTTCTCCAACCAAAGAAAAAATTGACTTTTTGCCACATTATGATACTTTGGTCAAAAGTGGGATGTATGATTATTATGCTAGTGAAGGGCAAAATCCACTA…
ENSXETG00000004976	dclk3	0.11434	doublecortin like kinase 3 [Source:Xenbase;Acc:XB-GENE-983282]	ATGGGCCCGAGACCATTTGCCAAGCCATTCTTGGGAATAAACAATTACACGTCTCCCTATCTTCACTCACAAAATGGTTTTCACACAATTCATTCTGAAAACAGCCCTGTAAAACCAAGAATTGTTACCGTAGTAAAGCCAGGAAGCCATCCTTTGAAAAAGATCACATTACTTCTAAACAAGAGGTCTGTCCAGACTTTTGAACAACTGGTTGCTGATATATCAGAAGCACTTGGTTTTCCGAGGTGGAAAAATGACAGAGTGAGGAAACTTTATAACCTCAGAGGCAAGGAGATACGAAGTATATCTGATTTCTTTCGTGGGGATGACATTTTTATAGCATTAGGAAGAGAAAAGCTGACAACAAAGTGTACTGAATCTGTTTTTAATGAACTTTAC…
ENSXETG00000000991	numb	0.179778	numb homolog [Source:Xenbase;Acc:XB-GENE-854791]	ATGAACAAACTGCGTCAGAGTTTTCGGCGGAAGAAAGATATCTATGTCCCAGAGGCAAGCCGACCCCACCAGTGGCAAACTGACGAAGAATCGGTCAGGAATGGGAAATGTAGCTTTCAAGTTAAGTATCTCGGCCATGTGGAAGTAGAGGAATCAAGAGGGATGCACATCTGCGAAGAAGCAGTGAAAAGATTAAAATCTGAAAGGAAGTACTTCAAAGGCTTCTTTGCAAAAAGCGGCAAGAAAGCAATCAAGGCCGTCCTGTGGGTTTCAGCTGATGGACTTCGAGTTGTGGATGAAAAGACAAAGGATCTTCTGGTTGACCAGACTATTGAGAAAGTCTCCTTCTGTGCTCCAGATAGAAATTTTGACAGAGCCTTTTCTTATATCTGTCGTGAT…
ENSXETG00000000783	sec23b	0.110145	Sec23 homolog B, COPII coat complex component [Source:Xenbase;Acc:XB-GENE-974663]	ATGGCAACCTACTTAGAGTTTATTCAACAAAATGAGGAGCGGGATGGCGTTCGCTTCAGCTGGAATGTGTGGCCCTCCAGCCGACTGGAAGCCACACGGATGGTTGTACCTTTGGGCTGCCTTTTTACTCCTCTGAAGGAACGTCCAGATCTCCCACCAGTTCAATATGAGCCAGTGCTTTGCACAAGGCCAACCTGCAAGGCAGTACTTAATCCACTTTGTCAGGTGGACTACAGAGCTAAACTGTGGGCATGTAATTTCTGCTTCCAAAGAAACCAGTTCCCTCCAACATATGCAGGGATATCAGAAGTAAATCAACCTGCGGAATTAATGCCACAGTTTTCCACAATTGAATACATAGTGCAGCGAGGTCCTCAGACACCACTGGTATTCTTATAT…
ENSXETG00000015460	fes	0.0679655	FES proto-oncogene, tyrosine kinase [Source:Xenbase;Acc:XB-GENE-6067138]	ATGGGGTTTGCGGAAGAGTTACAGTGCCCCAATGGACACGGCGCCTTGTTGCGTTTACAAGACGTTGAACTGAGATTAATGGAGACCATGAAAAAATGTTTTTTACAGCGTGCAAAGAGTGACAAAGAGTATTCAAATATGCTTCACCACATGTCTGTGCAAGTTGACAAGCTGGATCACTCGCCAACCCCTGGATTATCTGAATACACAAGCCAGCTTAATGAGTCCTGGGCAACATTGGTGTCTCAGACGGAGAACCTAAGCCAGATCTTACGGAAACATTCCGAGGATTTAAATTCAGGACCCCTGAACAAATTAACCATTCTCATTCGGGAAAAGCAGCAGCTAAAAAAGTCTTATAGTGAGCAATGGCAACTTCTCAACCAGGATTACATCAAG…
ENSXETG00000031425	NA	-0.375769	BCLAF1 and THRAP3 family member 3 [Source:NCBI gene;Acc:100490423]	ATGGCGAAATCACGGTCAAGATCACCTAGTTGGAAACACAGGCAACCAGCTTATAGAAGTCCTGAAAACCATAGGCAAAAGCACTTTCAGGATGATTATACTCAAGACAATGGATTTAGAAGAAATTCTAGGAGACCCATACACTGGGAAGAAGGAAGACACAGGCAGAACAACACAAGGACACCAAATTATAATAGGTTTAATGATAATCTTTATGATAAACCTTATGAGCAGAATTCCTTCCCTACAAATGCAAGAAAATCGCCTGGGGAAAAATTTGATCGAGACAAAGGGATATACTCTCCAGAGAGGCACAGAGATAACAATAAATCTCCTGTAGAAAAGTTTGATCGAGAAAAAAAGATATACTCCCCAGAGAGGCACAGGCATAATAATAAA…
ENSXETG00000010077	cct6a	0.577678	chaperonin containing TCP1 subunit 6A [Source:Xenbase;Acc:XB-GENE-987462]	ATGGCCGCAGTCAAAGCCCTCAATCCGAAAGCCGAGGTAGCCCGAGCCCAGGCGGCCCTGGCTGTGAACATCAGTGCGGCAAGGGGGCTCCAGGACGTGCTCCGGACCAACCTCGGGCCTAAAGGCACCATGAAAATGCTTGTTTCTGGTGCTGGAGACATCAAGCTTACCAAAGATGGCAATGTCTTGCTTCATGAAATGCAAATTCAACATCCAACAGCCTCGCTGATTGCTAAAGTAGCCACAGCACAAGATGACATTACTGGAGATGGAACCACATCAAATGTTCTGATCATTGGAGAGCTGCTGAAGCAAGCAGATCTCTACATCTCAGAGGGTCTGCACCCCAGAATAGTGACTGAAGGTTTTGAAGCAGCAAAGGTCAAAGCACTTGAAGTT…
ENSXETG00000001892	cdk17	0.00909639	cyclin-dependent kinase 17 [Source:Xenbase;Acc:XB-GENE-920552]	ATGAAAAAATTCAAGCGAAGGCTTTCACTCACATTGAGAGGCAGCCAGACAATTGACGAATCGCTCTCAGAGCTGGCAGAACAAATGACCATTGAAGAAAATAGCAGTAAAGATAACGGATCCTTCAAGAAGCCTCCGCTGAGAAGACCCCATAGTGTAATAGGTGGAAGCCTCGGTTCGTTCATGGCCATGCCAAGGAATGGGAGCAGACTAGATATAGTACATGAAAACCTAAAGATGGGATCAGATGGTGAAAGTGACCAAGCATCTGGGACATCATCAGATGAAGTTCAGTCACCAACAGGAGTGTGCCTCAGAAATCGAATACACAGGCGCATTTCAATGGAGGACCTGAACAAGAGGCTGTCACTTCCAGCTGATATTAGGATACCTGATGGA…
ENSXETG00000011993	srp19	0.20123	signal recognition particle 19kDa [Source:Xenbase;Acc:XB-GENE-5919686]	ATGGCGAACTTGGAGAAATCCCATGCAAGTGTTGACAGGTTCATCTGCATTTATCCAGCTTACTTAAACAGTAAGAAAACTATTGCTGAGGGAAGGCGCATTCCCATAGAAAAGGCTGTGCAGAACCCGACATGTTCTGAGATTGCAGATATCTGTCGTGCCAACAAGCTGAATGCAGTTGTGGAGGGGGATAAAATGTACACTCGGGAGTGGAACAGAGATACACAATTTAGGGGCAGAGTGCGGGTGCAGCTTAGGAACGAAGATGGAAGCAGTTGTGTCGATAAACTTTCATCAAGGAAAGCCATAATGCTGCGAGTAGCGGAAGAAATTCCAAAGCTGAAGACCAGAACACAGAAGAGTGGAGGTGGAGACCAAAGTGCGCAACAGGGCGAAGGT…
ENSXETG00000020815	cdk16	-0.266241	cyclin-dependent kinase 16 [Source:Xenbase;Acc:XB-GENE-5856779]	ATGGATCGGATGAAGAAGATCAAGCGCCAGCTGTCCATGACCCTGCGGGGTGGGCGGGCCACAGAGAAGACATCCAATGAGCATTCAGAGCCAATAACGGGGGAGGAGAATAGCAGCAGTGATAATGAGCCCATCGTCAGAAATGGGAGAAGCCTCTCGTCCCACAGCATGCAATCCTTCCTGCACCACTACACCGCCAGCTCCTTTCAAAAGCCGCCCATCCCCCGGCCTCACAGCGCCGTGTGCCGCAGCCTGAGCTCTTACCTGAATCGGACCAGCAGACTAGAGATCGTCCACGAAGACTTGAAGATGGGGTCGGATGGAGAGAGCGACCAAGCGTCCGGCTCCTCGGATGAGGTTCAGTCGCCGGTGCGAGTGCGAATGCGGAACAACGCCGCG…
ENSXETG00000010280	pik3c3	0.316766	phosphatidylinositol 3-kinase catalytic subunit type 3 [Source:Xenbase;Acc:XB-GENE-6085226]	ATGCTCAAGTTCTCGGGTCTCTATCAGGAAACCTGTTCCGATCTCTATGTGACCTGCCAGGTGTTTGCAGAAGGAAAACCTCTCGCTCTCCCTGTGAGAACCTCCTACAAGGCCTTCAGCACCCGATGGAATTGGAATGAGTGGCTGAAGCTCCCCGTGAAGTATGCGGACTTGCCCAGAAGCGCCCAAGTGGCTCTGACCATCTGGGATGTGTATGGGCCCGGGAAAGCCATTCCAGTTGGTGGAACCACTGTGTCTTTATTTGGAAAATATGGAATGTTCCGCCAAGGAATGCACGACCTTAAGGTGTGGCCCAATATCGAAGCGGATGGGTCCGAGCCGACTAAAACTCCCGGTAGAACGAGCAGCTCTGCCTCTGAAGACCAAATGAGCAGATTG…
ENSXETG00000009845	gabrb1	0.223446	gamma-aminobutyric acid (GABA) A receptor, beta 1 [Source:NCBI gene;Acc:100489344]	ATGTGGACTCTCCGGGGCAGGGGATATTTCGGGATGCTGTCGCTGCCCGTGATGATTGCCATGGTGTGCTGCGCTCAGAGCGTTAACGAGCCCAGCAACATGTCATATGTGAAGGAAACAGTGGATAGATTGCTCAAGGGATATGACATTCGCCTCAGGCCAGATTTCGGAGGCCCTTCGGTGGAGGTTGGGATGCGAATTGACGTTGCTAGTATAGATATGGTCTCTGAAGTCAACATGGATTACACACTAACAATGTACTTCCAGCAATCATGGAGAGACAAAAGACTATCATACTCTGGGATTCCATTAAATCTAACATTGGACAACAGGGTCGCCGATCAACTGTGGGTGCCAGATACATATTTTCTAAACGATAAAAGATCTTTTGTTCACGGT…
ENSXETG00000033932	dmp1	0.243882	TSC22 domain family member 1 [Source:NCBI gene;Acc:594936]	ATGCACCAGCCTGATCCAGCCGCAGATCTTGCTGCCAGGAAGATGGCGCACCCGGCAGATCTGCCCAGAAGGGGTAGTGGGACTGGTGGCAGCTCGGCTGCGCTGCATGGAGCAGTAGGGCCAGGGCTCGCCGGCCACGTCCTGTCTTCAGATGATTACCCTCCTCTGTTGGTGCAGCCTCCGCCTCCCGCCGCAGCTTCATCTCCTGGACCCCAGCAGCATCCTCCCCAAACACTGAATTTACTGCCCCAGCCACTTGTGCAGAGCGGCGCCCAGATCAAGAAGAAAAGCGGCTTTCAGATCACCAGTGTAACTTCTGCTCAAATCTCAGCCAGCATGAGCTCCAACAATAGCATTGCTGAAGATACCGAGAGCTATGACGATCTGGATGAGTCTCAC…
ENSXETG00000022556	btbd6	0.195178	BTB (POZ) domain containing 6 [Source:Xenbase;Acc:XB-GENE-6258082]	ATGCCACTAGACCCAGGCTGCCTTAATGGCAGGGTCATGAAGTGTTTGACTTTCTTTCTTCTGCTTCCAGAGACCTTAAAGAAGTCTAGAAAGAGTGCCAGGGCACAGGGCAAGGTGCAAGCATGCTATGAGATAGTGCCCTTGGCCCTCAAGAAGAAGATGGCTGCAGAGCTTTACCCTGCCAGCGCAAACACCAATATCGCTAACAGTAACGCCGCTGCCAACGCCAAGAAGAACGCCCTCCAGCTCCAGCAGGCTGCCCCGCCGCCGCCGCAACTCCACAACCTCAACAACAACAACATTGAGAGCGGCAACTGGCAGTCCTTCCACCCGACCCTGCGGGAGAGGAATGCTCTAATGTTCAACAACGAGCTTATGGCGGACGTTCACTTCATTGTG…
ENSXETG00000039371	NA	-0.1883	NA	ATGCCCCCCCAGACCCCCTCAGGCGCTATAAAGGTAAGTGTGGGGGGCCGAGGAGGGACGGAATCCCAAAAGTGGAATTTATACAGAAGTGCCCCTACGATGGTGCGACCTGCTGCTACGGTCGGTTGGTGGTTTCTTGGCTTTTTGCTGCTTCTTCTCCCCCATCCAGGGACCCCCTGGTACAAGCATTCGGCCAGCCCCCGATATCACACAGTGGGCAGAGCTTCTGGACTTCTGATTGGGGTCCGCAGGTCGCCTTATTTATGGAGAAGACAAATGACAGAGGACAAAGTTGAAGAGAACCAGCAGAGAGAAGTTGAGGGCATGAAGGTGACACAGGGTGCAGAGAGAAGCAACTTCCTTTCAGATCCCAGGGAGACCCCTGAGAGGTGGGAGAAG…
ENSXETG00000018594	ppil2	0.686049	peptidylprolyl isomerase like 2 [Source:Xenbase;Acc:XB-GENE-855860]	ATGGGGAAGCGTCAGCATCAAAAAGATAAAATGTACATCACTTGTACAGAATACACAAACTTCTATGGAGGAAAGAGACCAGATATTCCAAAATCAAATTTCAGACGCCTGTCGTTTGATCACTGCAGTTTGTCCTTACAGCCCTTTGAATATCCTGTTTGCACACCGGATGGAATAGTCTTTGATTTGCTGAGCATCATCCCTTGGATAAAGAAATATGGCACCAACCCAATCACGGGCGAGAAGCTTGAGGCCAAGTCTCTAATAAAACTGAATTTTGCCAAGAACCAAGATGGCAAGTATCACTGTCCCGTGCTCTTCTCTGTTTTCACCAACAACTCCCATATTGTGGCTGTGAACAAAACTGGAAATGTCTTTTCTTATGAGGCTGTTGAGCAA…
ENSXETG00000015923	XB5949052	0.184547	high choriolytic enzyme 2 [Source:Xenbase;Acc:XB-GENE-5949053]	ATGCACCTAGTGCTGCTGTTTGCTGCTCTCTGCGGCTCATGTCTGGCCTTTCCCACTCAAAAACCAAATGAGACACCAATAGAGCCAACTGAGAGGAACCAAGCCACGGCTGGGGAAGAAAACAAGAGCATGTTTGACAGACTCTATGAGGTCAACAAAGATGCATTGCCTTTCACTGGAAAATACATTGTCAGCAATCTGGATATTGCCTTGAAATTGGGGAAAAGTGCCAACACTTGCCCCAAGGGAATCTGCCTGTGGCCTAAATCTTCGGATGGACTTGTGCGGATCCCCTATGTTATTTCCAGTGATTACTCATCGTATTCAAATGCCCTGTTTCAAGCATCTTTCAAAGGCTTTGCCGATACAACTTGCATTCGTCTTGTGCCGCGCACATCA…
ENSXETG00000019911	slc4a7	0.43122	solute carrier family 4, sodium bicarbonate cotransporter, member 7 [Source:Xenbase;Acc:XB-GENE-963950]	ATGAGACCTCTGCTCACCACGGGACATGATGAAGAAGCTATTGTGGACTTGGGGAAGACCAGTTCTACGGTAAACACCAATTTTGAGAAGGAGGAGCTGGAAAGTCACAGAGCTGTTTACATTGGTGTTCACGTGCCATTTGCCCGACAAAGTCGTAGACGACATAGACATAGGGGTCACAGGCATCATCGAAGAAGAAGAGAGAAAGAGAACGATAAGGAGGATGGAAGAGAATCTCCCAATTATGACACCCCTTCCCAGCGTGTGCAGTTTATTCTTGGCACTGAAGATGATGATGAAGAGCACATTCCTCATGACCTTTTCACAGAAATGGATGAATTGTGTTTCCGGGATGGTGAGGAATGTGAATGGAAGGAAACTGCAAGGTGGCTCAAATTT…
ENSXETG00000001592	bptf	0.359572	bromodomain PHD finger transcription factor [Source:Xenbase;Acc:XB-GENE-6054434]	ATGAGGGGCCGCCGGGGCAGGCCGTCCAAATGCCCTGTGTTGCCCGACTGCTCCCCGGGGCCCACCGCCGGCCTGAGGTCCCGCCTCCGGGGCAGTAGCAGGGGCCGCTGGGCACCAGAGAACCAAGGGACTCCCCGTAACAGCAATAGGGTCAGCTCCCCGCCCTCCAGCACTTCCCCCCGGGGCCGGAGGCGCAGGAAGGCCGGCACAGGCCGCGGAAGGGGTCGGGGTCGGGGCGGCCCCAGAGCAGGAGCCCGGAGGAACCTGAACAAAGTGGTGTATGATGATCATGAGAGCGAAGAGGAGGAGGATGGGGTGCTGGGGGGCCGCAGGGACAGTGAGGAGGAGGAGGCAGACGAGGAGCCGGAGGAGGAGGAGGATATGGAGGATTCGGATTAT…
ENSXETG00000021501	apc	0.0958672	adenomatous polyposis coli [Source:Xenbase;Acc:XB-GENE-480855]	ATGGCTGCTGCTTCGTATGACCAGTTGTTAAAGCAAGTGGCGGCACTGAAGATGGAGAATACAAACCTTCGACAAGAATTAGAAGACAATTCCAATCATCTTACAAAACTAGAGAGTGAGGCATCAAACATGAAGGAGGTTCTCAAGCAGCTACAAGGAAGTATCGAGGATGAGGCAATGGCTTCTTCTGGCCAGATTGATCTGCTGGAGCGTCTTAAAGAACTAAATTTAGACAGCAGTAACTTCCCTGCAGGCAAGACTAGGCCAAAGATGTCTATGCGTTCTTACGGAAGCAGGGAAGGCTCTCTCTCTGGTCATTCGGGTGAATGCAGTCCGGTCCCTGTGGGTTCCTTTCAAAGAAGAGGCCTTTTAAATGGAAGCAGAGAAAGTACTGGGTAT…
ENSXETG00000021586	nlrx1	-0.0063737	NLR family member X1 [Source:Xenbase;Acc:XB-GENE-6039800]	ATGCAGTGTTGCTGCTCTGAGACCCTTTTTGGGGCACTGGGAAGGTGGAAGATTAGACTTTCTATTAAAGGTGAGTACAATGAAATATGTCACTACTTTGCTCTGCTCTATAAATTGAAGTCTACAGTATTCAACAGTTCATTTATTTTTGTTTTAGAAGTATCTCGATTATACCAGAAACGTGTCTATCACTCCCTGATTAGTAGGAATGGGTCCCATTTGACCCTGCTTTCCCAGGGCCAGCAATTCTGCTGTCTTCAAGGCTGGAGGGCTTCAAGCAGTGTTGCTGTAGATCCAATTCAGCAGCACCGACTGCGCCTGTCTGACTGGTTTAGCCGCTTGCCCAGTGAGGAGCAACACTTTGGTCCATCTTTCTCCCTTGATTCCATCCACGTGGAC…
ENSXETG00000037846	rbl2	-0.673703	NA	ATGGTCACCTTGATTCCTTCTTATTTGCCCTCGGATGGGGGGGCTCCGGCAGCCAGTGCGGCCCCCTCAGTGGAGGAGAGTTTGGGGGTGCAGCCCCCCCTGACCCTGCTGGTCCTCCTGCTGGTGCCCTGCGTGCTGCTGCTCTTCCTGCTCAATTGCTTCCTGCTGTTCCACCGGCTCCCGGCCCGGAGAGGGGCCCCCCGGGGCCAGTACCCCCACAGCCCAGCAAGGCTGGAGCCCCCCTATATCCCTACCCCGGGGCCAGTGCTGCGGGGGGGCCGCCTGAGCTCTGACACCATTAGCCAAGGCTTTGAGGCCACACTGGCCCTGGAGGAGGGGGTTTGTGGGCGACTAAACCGACCCCAGTCCAGAGAGAGTTGCTATAAGGGGGGCAGTACC…
ENSXETG00000035055	aoah	-0.00970455	protein phosphatase 1 regulatory subunit 36 [Source:NCBI gene;Acc:100497339]	ATGGATCCTACAATAAAGCCAAATCCTGGACACTGGTTTTGGAAGGAAGACACTAAAACGTTGGAATTTTCAAGGTATATGAGTAACAACGCATTTACAGATTCCAGAGAAAGAATTAAAAAGGGCAGAGCAATACACTTCCAGGATAATCTAACCAAAGCACCAGACAGTTACTTCTGCGCTCTACCTGGAGCTAAATCCCCCATTTTCAATGACAGAATGCCCAAATCTCCCAGGCAAGCCAATAAGCGAGACGAGTATGTCACACTAGAAGATGTCAAGTGTGTTGCCTTAAATTTGTTGCAGGAACAGGAAAGACAATGCATAACTTCATTTTCTACAGCTGTAAGATCTCAGCTTCTGGATGAATTCCTTATGGCCCTACTTTATTATCTTTCC…
ENSXETG00000015931	slc9a3r2	-0.0388581	SLC9A3 regulator 2 [Source:Xenbase;Acc:XB-GENE-481282]	ATGGCCCAAGAGCGGCACCGACCCCGGCTGTGTCACATCAAGAGGGGAGAGCAGGGCTACGGCTTCCACCTGCACGGCGAGAAGGGCAAGAGCGGCCAGTACATCCGCAAGGTGGAACCCGGCTCCCCCGCCGAGGCTGCCGGACTGAAGGCTGGAGACCGGGTGCTGGAAGTCAACGGGGACAACGTGGAGAAAGAGACCCATCACCAGGTGGTTCAGCGCATTAAAGCAATAGAAAACGAAACGCGGTTGCTGGTGGTGGACAGAGAAACTGATGAGTACCTGAAAAAATCCCCACCCGGCTCACCTACTGAATCCCAACCCAACTCCAGCGCCCCCTCAACTCCAACTCCAGGGAGCAACAACAACGGCGAAGTATGGAAAACAAAGGAGGACACA…
ENSXETG00000014155	dnajb5	0.501957	DnaJ heat shock protein family (Hsp40) member B5 [Source:Xenbase;Acc:XB-GENE-995211]	ATGTTCAAGTGTGAAAAACGGCAAAAAGTCGGCAACGAGTTCTTTATCAAGTCCATTGGCGACGGCACCGCCGAAAAGCGCAGAACCACGTTTTTCAGAGTCGGTATCAGCTTAGGGATCCTCTCTGCTCATTTTGGGGGGACAAGGATTCTTGACCAGAAACCCCACACGTTGGACATGGGGAAGGATTACTACAAGATCCTGGGACTCGCCTCTGGCGCCAACGAGGATGAGATCAAGAAGGCGTACCGCAAGATGGCGCTGAAATACCACCCGGACAAGAACAAGGATGCCAACGCCGAGGATAAGTTTAAGGAGATCGCAGAGGCCTATGATGTCCTGAGTGACCCCAAGAAAAGGGCTGTGTACGACCAGTATGGGGAGGAAGGGCTGAAGACA…
ENSXETG00000012909	kyat1	0.275956	kynurenine aminotransferase 1 [Source:Xenbase;Acc:XB-GENE-966486]	ATGTTCCGCTCCAGAGCACCCTTCCTAGCAGCTCTCTCTCTGCCTGGGTACAAGACTCACACTTCAGCCTTTATTCAGAACAAAGTCCAGCCTTTGCTTTCTCTGCCTCTCCATGGACTGCCAGGGTGGGGGGGTCATCGGCTGATCCCCAGAACAGACTTCGGCACTTGTCAGCCTGAGAAAAGGGGCTCAGCAGTCAGGAGCATCTCTTGTTCTGTGCAGGACGCCATGGCAAAGCAGTTGCAGGCCCGGAGGCTGAAGGGAGTGGATGAGAATATCTGGGTAGACCTGGTCAGTTTGGCCGCTCAGTACAAACCAGTGAATCTGGGGCAGGGATTCCCAGACTTCCCCCCGCCAGCGTTTGTGAGAGAAGCCTTTGCCAGGGCCGTTACTGAGGAG…
ENSXETG00000009843	commd8	0.00355332	COMM domain containing 8 [Source:Xenbase;Acc:XB-GENE-942437]	ATGGAAGGAGAAGCGCATAGCGGGTTGCGTCTGATCGGGAAGCTTCCCGCAGCGCAGTGCCCACAGTTCTTTCACAAAGTCATAGATGGAGTATGTGGCCGGGCACAGCCTCGTTTCCAGGATTATGGCAATATATGGAGCCTACAGGAATGGCTGGAAGTTCTAGAAGACTCCACAGCTTTCTTCAAGAACAGTATTGGTGCTGATGTAAATGCAGATGAGGTTTCTAATGGGTTAAATGTGCTCAGTGCAGAACACCAAGAAGTGATCCTAAAGTGTTTGAAAAGTAGAAAACCTGACATAGCAGAAGCTGTTGTGGAGAAGGCGTGTGCTATGTCATCTGCATATTTACAGGATTTTGACTGGCAGTTAAAGCTTGCCCTTTCTAGTGATAAGCTC…
ENSXETG00000021587	pdzd3	0.191768	PDZ domain containing 3 [Source:Xenbase;Acc:XB-GENE-486153]	ATGTACTTTGCACCTTTCAAAGGAAGACTGCAGAAATCTAAAGCCGGAATGAAGAAGCGCTCAGAAATTGAAGATGACCTCGTATTAACCACGAGGTTTCTATTTAACCCAAAGCTTGGAATTGATAATCCTGCTTTGTGTCTGGGAGAAGACACGGGTTCTGATCCCGAGCCTGCGGCAAGGATTTGCATTTTAAGGAAAGATGCAGATGGGGATTTTGCCTTTCATTTGAGTAAGGAGCAGGAGAGAGAGGGCCATATTGTGAGGCAGGTGGTTCCTGGAGGCCCGGCCTATCTTGCAGGACTGAGGGATGGAGACCAGCTGCTACAGGTTAATGGAGAATATGTGCATGAACAGGAGTACCTAAGGGTGGTACAAAAAATAAAGTACAGTGGTTCC…
ENSXETG00000022536	hspa2	0.48591	heat shock protein family A (Hsp70) member 2 [Source:Xenbase;Acc:XB-GENE-992125]	ATGTCTGCCAACGCTCCAGCTGTGGGAATTGACTTGGGCACCACATACTCCTGTGTAGGTGTGTTCCAGCACGGCAAAGTCGAAATCATTGCTAACGAACAGGGCAACCGAACCACCCCAAGTTATGTGGCTTTTACCGACACCGAACGTCTGATTGGGGACGCGGCCAAAAACCAAGTGGCCTTAAACCCGGCTAACACTATATTCGATGCCAAACGGCTGATCGGGCGCAGGTTCGATGACCCCACGGTGCAGGCTGACATGAAGCACTGGCCATTCACTGTGGTAAGCGATGGGGGCAAGCCCAAAGTGAAGGTGGAGTTCAAAGGCGAGAATAAGACGTTCTTCCCTGAGGAGATCTCTTCTATGGTGCTAAGCAAAATGAAGGAGGTGGCCGAG…
ENSXETG00000038987	NA	0.756874	NA	ATGGGAAAGACCAAAGAGCTGTCCAAGGATGTCAGAGACAAAATTGTAGACCTGCACAAGGCTGGAATGGGCTACAAAACCATTAGCAAGAAGCTGGGAGAGAAGGTGACAACTGTTGGTGCGATTGTTCGAAAATGGAAGGAGCACAAAATGACCATCAATCGACCTCGCTCTGGGGCTCCACGCAAGATCTCACCTCGTGGGGTGTCAATGATTCTGAGAAAGGTGAAAAAGCATCCTAGAACTACACGGGAGGAGTTAGTTAATGACCTCAAATTAGCAGGGACCACAGTCACCAAGAAAACCATTGGAAACACATTACACCGCAATGGATTAAAATCCTGCAGGGCTCGCAAGGTCCCCCTGCTCAAGAAGGCACATGTGCAGGCCCGTCTGAAG…
ENSXETG00000014778	nufip1	-0.143235	nuclear FMR1 interacting protein 1 [Source:Xenbase;Acc:XB-GENE-1015991]	ATGGGTCATTATTTCTGTTCAGTTAGAATCCTATATAACAGCTTATTATACGCACGTTGTCTGATGTGTGCTCTGCTATCTGCTAGTATGGAGCACAGCAATCATTACCCGGCTCCGGTGCTTAGACCTCCGGTATTTACAGCAGGGCCCAGCTCTGGCCCTCCACCCTCCGCTCCATGGTTTGACTGCCCTCCACCTCACCCACAGGGACTGTGGGGTGGGGGATGGAACCAGTGGCGGCCTCAGTACAGACAGCAGCCGTCATACAGCGAACAGCGTGGAGGGGGACATGGATATTTTAACCATGAAAGCCGAATGCCATTTGGAAACTGTCAAAGTAGAACAAAACAACATTCGAAAAAGCAAAAGAAAGAACCAGTTTACACATACTACTGTGAC…
ENSXETG00000024630	ccdc153	-0.00202748	coiled-coil domain containing 153 [Source:Xenbase;Acc:XB-GENE-6258448]	ATGCCACCAAAGCAGAAGGGAAAATCTCAAAAGAAAAAGGGGAAGAAAACAAAGAATGGAACAAGCTCAGTAGACGACCAGTACCGCAAGGCAACGTTGGAAGTTGAAGTTTTACAGAATCACTTGGCGCTGCGCAGGCAAGTAACACGGCGAACTCAGGAACACAAAGAGGAGCTGCATGCAAAACTGCAAGAGCTGCAGGGAGACCTGGAAGAGGAGAAAAGTGAAAAACAAGCTATATACAGTGAAATGACACGTCAGCAGCAGGCTTTGGAACAGCAGAGCTCAGCATCTATCCAGGCCCTGAAACAGGAGGTTGCGGAACTGAGGTTACAACTTGGTGAGTCTCAGCAAGAGCTAAAGGAAGTCCGTGAAGAATTGGAGCACACAAAATCCGAG…
ENSXETG00000004670	mvp	0.199576	major vault protein [Source:Xenbase;Acc:XB-GENE-5880837]	ATGAGTGAGGAATCCATTATCCGCATCCCTCCGTACTACTACATCCATGTCTTGGATCAGAACAGCAACATCTCCCGCGTGGTGACTGGGCCCAAAACCTACATCCGCCAGGACAATGAGAGGGTCCTGCACCACCCCCAGCGCATGGTCATGGTGCCCCCCCGCCATTACTGCGTGATCCAGAACCCCGTGCAGAGGGACGCAGACCTGAGAGTTCTGTTTGATGACGTGGGACAGACCAAGCTCAGCCACGGGGACAAGGAGATCCGACTCACCCAGGACCCGTTCCCCCTGTACCCTGGGGAGGAGCTGCTGCAGGGCATCACCCCCCTCACCGTGGTCCTTGCCAACACCGCCTTGCACCTCAAAGCCTTGTTGGACCTGGAAGAAGAGAGCGGC…
ENSXETG00000040876	tmem147	-0.114808	acrosin [Source:NCBI gene;Acc:100490933]	ATGGCCAGCATTCAGATGCTTTATAAAGACGGCTATGGGTCTGCTTGTGGCGGCGTGCTTTTGAGCAATCGTTGGGTTGTAACGGCAGCTCATTGCCTATCTGATTTAAAGAGATATCGCCACTTAGCACGAATTGTGCTTGGAGCACGTGACTTGACGCAACTGGGACCTGAGACACAGATCAGAACTATCAAACAATGGATACAGCATGAAGATTTTGATCATAAAACACATAAAAATGATATTGCGCTGATTCGGTTAAATTACCCAGTTAAATTCAGCGACTACATACAGCCGGCCTGTTTACCCCCTAAATCTTCTAATGTCTACAAGATGGATGACTGCCACATTGCCGGTTGGGGACTTCTAAATGAAAAACCTAGAACAGTCACAACTATG…
ENSXETG00000024065	usp42	-0.102085	ubiquitin specific peptidase 42 [Source:Xenbase;Acc:XB-GENE-920936]	ATGACTATAATAGATAAAGTCACAGTGGCACCCTCATCAGGAGAAATGGAAAATGGATCTTCAGTTTGGGGTGTTGTATCAGCCCTAGCTAAAATTGGGCTTGGACTGGTACCTGCTGCAGCCGTGTATTCAAGCTCATCTGTTCCTGAAAAGCCTAAACCTGGGGATGGCATTGATCCACCCGAGAAGATTCTTTTTCCCCCGGCAAAGATCTGTCTGAAGTGGCAACGTGTGCAGAAAGTTGGAGCTGGTCTCCAAAATCTTGGGAATACATGCTTTGTGAATTCTGTATTACAGTGTTTAACTTACACGGCGCCTCTTTCTAACTACCTTATTAGCCGCGAACACTCTGAAACATGTCACAGCCAAGACTTTTGCATGATGTGCGTAATGCAGACA…
ENSXETG00000001002	papln	0.102361	papilin, proteoglycan-like sulfated glycoprotein [Source:Xenbase;Acc:XB-GENE-855687]	ATGCTGAAGCCTGCATTCCTGTTACGAAGGCCCAAACGGCAAAGTGACTTTTGGGACAATTGGGGAGAATGGAAAGAGTGCAGCCGTACATGTGGGGGCGGAGTAAGCTTCAGAGAGCGCCAGTGCTACTCCCGCAGGGCAGATGGGGGATCGAATTGTATTGGACCAACCAAAAACTACCGTTCTTGCAATGAATGCCCTGACGGCTCTCGTGATATCCGTGCAGAGCAGTGTTCAGAATATGATGGAATGGAATTCCAAGGCAAGAGGTACAAGTGGCTTCCATATTATGGAGCATCCAATAAATGTGAGTTGAACTGTATCCCCAAGGGAGAGAATTTCTACTACAGACACAAGATGGCTGTGCTTGATGGGACCCCATGTGAGCCTGGAAGAAGA…
ENSXETG00000015934	nthl1	0.275145	nth-like DNA glycosylase 1 [Source:Xenbase;Acc:XB-GENE-962530]	ATGAGTGGCAGTCTCCGGCCGCTGGGAAGGAGGGGAAGGAGGGGAGTTCTTAAGGCAGTGGGGGGCAAGGATCAGCAGGATGGGACCAGCAAGGGGCAAGTCATTGATGACAGTGAAGATGAGAAGCCGAGTTCCCCCAAAGAGCGATCAAAGAGGAGAGTTAGTGTGGAATACGAGCAGGCAGCAAGCGAGACTGTAGCTAAAAGGCCAAAATGGCAACCAAAGAACTGGGCGCAACATCTGGAGAACATACGGCAGATGAGAAGCAGAAGGGATGCGCCGGTGGATCAGATGGGAGCGGAGAAGTGCTATGATCAGAATGCTGCCCCAGAGGTAATGAGGTACCAGATCCTTCTGTCGCTCATGCTCTCCAGTCAGACTAAAGATCAGGTGACCTCA…
ENSXETG00000014175	vwa5a	0.418793	von Willebrand factor A domain containing 5A [Source:Xenbase;Acc:XB-GENE-5898460]	ATGGCTCCCTTCTTTGGCCTCATTATTGTGTGCTCCAGGCAGCCAGTGCCGCTCCGTGGGATCTCGGTGGAGGTGCAGGTAAAAGGCTTCGTGGCTGATGTATGTGCCACACTGAGGTACAAGAACACGGAGGAGAAGCCCATAGAAGCCATCTTTGTGTTCCCTCTGGATCAGGACTCTGCCGTGTACAGCTTTGAGGCCACGGTGGAAGGGAAGACCATAGTGGCAGAGCTACAGGAGAGGGAGCAGGCTACCAAAACCTACGGTGAGGCCATCAGTAAGGGCCAGCAGGCCTTCTTATTGCAGGAGGATAAGAGCTCTGGCGACATCTTCAGCTGCAGCGTTGGGAACCTACCCCCTGGGCAGGAGGCCGAGGTGAAACTGAGCTTCGTGCAGGAG…
ENSXETG00000014229	cspg4	0.0559505	acid sensing ion channel subunit 2 [Source:NCBI gene;Acc:100492214]	ATGACTCGGGAAGAGAGGATCCGGGCTCCAGCTGGCAGCTGCCCCTCAGGAGTGACCAGAACGGATGCCCATGTGGTTTCTCAAAAATGCCACACAAGGACACAACATCGCCATGCCTTATCTCTGCCCTCCCTGCAACACATAAAGTTGCATGGCCTAAAATACATCTGCTCGCCCAAACTAGCATTTCGGCATCGTACTTTTTGGTTTTTGGCCTTCTTCACTTCTCTGGGCTTCTTTCTGTCCTGGTCATCCAACAGACTCTTGTATTGGCTGTCCTTCCCCTCGCACACCAGGGTCCAGTTGGAGTGGAGCAAAGAGCTGGCTTTCCCAGCTGTGACATTTTGCAACAACAACCCTGTTCGATTTCATCGGCTCAGCAAAAGCGACCTGTATTTC…
ENSXETG00000040269	esm1	-0.167297	NA	ATGTATGCAGTTGTGGAACAACACTTCCAAAGTGCATACCTCTGTTGTGGATGTGAGCGAGTTGCCACTTTAGAGGCTCGCGTTAGAGCACTAGAGGAACAAGTTGCAACACTGCGTTCTATTGACAATCTTGAAAGAAGTCTCTTGCTAACTGAACAAGAACTAGCGGGGTCAGATAGTATGGGGGGAGGGGAGCAAGGAAAGGATGATAGGGCAGTAAGCTGGGTGACAGTTGGAAAATCGAGTGTGGGGAAAAGAAAAAGGGAGGCTGCTCCAGGGTTTGCGCATCCCAACAGATTTGCCAGATTGTGTGAAGAAGATGGGAGTGTGAACTCTGGACTGGCGGTTCTTGATGAGGCTGATCTCTCTAACAGCCGGGAGACCAGTTTCTCTAGTAGT…
ENSXETG00000007884	gzmak	0.220251	uncharacterized LOC100038305 [Source:NCBI gene;Acc:100038305]	ATGGAGCGAGTCCAAGCTGAAGCTAAGAGGAAAACACCAGAAGAGTTGGTAATGATTTACAAGGGCATTCCCTACCCGAGCTGTATTTGCAGTGAGGAGACCTTTTGGACAAATTGGGTAATTCGAATACTGCATGAAATGTTGTTTTTCATCGGTGGTAAAGAGCCTTCTATAGATCAAGCTATGATTGAATTTGGAAAACCAGAAAAAGTACAGGCTCTTAAAGAAGCATCTTCACCAAGAGTGTTTTCAACACATTTGCATTACAAGGACATCCCTAAGTCATTTTTGGAAAAGAAAGTAAAGACTTTGTTGATCCTTCGTAATCCCAAAGACACAGCAGTCTCTTACTTCCATTTCAGTAATAATAATCCAATACTTCCCAGCTATGACTCATGG…
ENSXETG00000021588	cbl	0.148213	Cbl proto-oncogene, E3 ubiquitin protein ligase [Source:Xenbase;Acc:XB-GENE-6258452]	ATGCTAATCATTACTACTCAGTTTTGTGCGCGTTCTCGCTTGAGAAAAGGCGGAAGTGACGGCGGCGGCGCGGTGCTCGGCCCCGGGAGAATCATCTCCCCCTCCCAGCCCGGCGCACACAGGGAGGGCTGTGTCCGGGGGCCCCGTGTTCACCAGCCGCAGGAATTCCACCCTGCTGCTCCACGCTCACTGGTCACCATGGCGACCAACCTGCGAAAGGGCGGCGGGTTGATCGGGCTGGTGAAAGATGCCTTCCAGCCCCACCATCACCATCCGACTGCGCAGCCGGGGGCTGTGGACCGGAAGACGGTGGAGAAATGCTGGAAACTCATGGATAAGGTTGTTCGGTTGTGCCAGAATCAAAGGCTAGCTCTGAAGAATAGCCCTCCTTACATTCTA…
ENSXETG00000005087	polk	0.232817	polymerase (DNA directed) kappa [Source:Xenbase;Acc:XB-GENE-985768]	ATGGATAACAAGCAAGAAGCAGCGCTTGCTCCCAGCAAGGAAGCCTTTCAGTTTAGGATGGGTCTCAATGACAACAAAGCTGGGATGGAAGGGCTGGATAAGGAAAAAATCAATAAGATCATAATGGATGCAACCAAAGGCTCAAGATTTTATGACAACGAACTGAAGAAAGACCAGCAAGTTAATCAGCGTATTGAAAAGCTGATGCAACAAAAATCTCAGCTGACAGACCAACAAATAAAGAAAGCTCAGATTCAGGTGGATAGACTTGCCTTGGAACTTGAAAGGAACCGTGATTTAAGCCGTATTATTGTCCATGTTGATATGGATGCATTTTATGCAGCTGTAGAAATGCGAGACAGCCCAGAGCTGAAAGACAAGCCAATGGCTGTTGGCTCA…
ENSXETG00000039277	NA	0.457045	NA	ATGGATCCCGAGGAAGCGGTACCGGACGTCGGAAGAGCCCTTCGCGGGCTGGCGTCCCGTATGGAGGCGTATGAATCCCAGCAAGTCAGAATTGGGCAAGTACTTGATTCCATTTTGTCCCGTTTGCCCGTTACTCCCGCTGTCGCGGAAATTCCTCCTGCTGTGGTGGTTCCTCTGCCAGCGATGCCGCCAGCTCGTGAGCCACGAATACCTCCTCCTCCGCGCTACAGTGGCAATCCGCAGGCCTGCAGGGGATTCGTGACTCAATGCCAGATTCAGTTTGAGTTCCAACCTTCCCAATTCTCCTGTGAGCGAGCGAAGGTGGGCTACGTTATGTCTCGTCTGGAGGGCAAACCACTGGAATGGGCAACTTCTCTCTGGGAGAGTCAGTCACCCCTG…
ENSXETG00000016211	dhrs9	-0.0471816	dehydrogenase/reductase (SDR family) member 9 [Source:Xenbase;Acc:XB-GENE-973205]	ATGCTTCTGTGCTTCTTGATCGGTGTGGCCATTCTGTACATCTGGTGGAGAGTGAGGGATGGACTGAAAATCAATAACATCACAGAGAAATATATATTGATTACTGGATGTGACACAGGATTTGGGAACCATGCAGCTAAAACATTCGATAAACAGGGCTTCCGCATCCTTGCAACGTGCCTGACGGAGGCTGGGGCCACAGGGCTGAGAGAGGCAACTTCACAACGGCTGAAAACAACACTGCTGGATGTGACTATTGCCGAGAATGTGGTATCAATGGCTGAATGGGTGAAAGGTGAAGTTGGGAGTAGAGGACTTTGGGGTTTGATTAATAATGCTGGAGTAATGGGAACCCTGGCACCCTTTGACTGGCTGACCATTGAAGACATCAAAAAGCCA…
ENSXETG00000017990	ptpn9l	0.157639	protein tyrosine phosphatase non-receptor type 9-like [Source:Xenbase;Acc:XB-GENE-5815286]	ATGCTGATATTAGCTTCATCCTTTGCCTGCATCCGGAACTATTTTGTAAGCCTGTGTGCAGGCACACGCGGGGTTATCGGCGCTCAAACACTAGAGTTTGCATATGGGAGAAGATATTACACATGTGTGCCTGCTATCGAAGAATTTCTGGCTGAGTTGAAAAACCGAGAACAACCACAGTTGGTTTCAGTGCCTCCTAACACTGCTCTGAAGTTTTTAATGGCTCGGAAGTTTGATGTTACTAGAGCAATTGATTTATTTCAAGCCTACAGAAACACAAGACTGAAAGAAGGCATCTATAATATAAATCCTGATGAAGAACCATTAAGAGCAGAGCTGCTAAGTGGTAAATTTACAGTTTTGCCTGGAAGAGATGCAAATGGGGCTGCTTTAGCTTTA…
ENSXETG00000022532	zbtb1	-0.348223	zinc finger and BTB domain containing 1 [Source:Xenbase;Acc:XB-GENE-1006815]	ATGGACAGGTCAAGTCATTGTAGTTACGTTCTTCAGCAACTGTACAATCAAAGAGAATGGGGATTTCTTTGTGACTGCTGTATTGCTATTGATGACATTTATTTTCAAGCCCACAAGGCTGTTCTAGCTGCTTGTAGTTCTTACTTTAAAATGATGTTTATAAATCACCAGAACACTGTTTCACAAATAAATCTCAGCAGCATAAAGGTTAGTGCACAATGTTTTGATCTTATTTTACAGTTTATGTACTTGGGAAAAATACTGCACCTCCCTGAAAATTTTGATCAGCTTAAGCAAGCAATGAGCTATCTACAACTGTATGTTATTCCTGAATGCTTGGAGGATATACAGGATGCAAATTCTTCAAACCTAAAATGCTCCTCTACAGCCTCTAGTAGC…
ENSXETG00000004985	mrpl1	0.228423	mutL homolog 1 [Source:NCBI gene;Acc:100170640]	ATGGCGGGGGTTATTAGGCGTCTGGAAGAGACAGTGGTTAATCGTATAGCTGCTGGGGAGGTTATCCAGAGGCCGGCCAATGCAATCAAGGAAATGATTGAAAACTGTTTAGATGCCAAATCGACCTCCATCCAGGTGACAGTGAAGGATGGAGGCATGAAACTTATCCAGATTCAGGACAACGGAACTGGGATTAGGAAGGAAGACTTAGACATAGTGTGTGAGAGATTTACTACAAGCAAGCTACAGTCATTTGAAGATTTGTCCAATATTTCCACTTACGGATTTCGAGGAGAAGCATTGGCCAGCATAAGTCACGTGGCTCATGTTACAATAACCACAAAAACAGCAGATGGAAAATGTGCATACAGAGCAAGCTATGCAGATGGCAAGCTAAAA…
ENSXETG00000022529	zbtb25	-0.0589227	zinc finger and BTB domain containing 25 [Source:Xenbase;Acc:XB-GENE-958947]	ATGGATTCTTCTTGCCACAGTCAAGTCCTTCTCCAGCAGCTGAATATGCAGCGTGAGTTTGGATTTCTTTGTGACTGCACAGTTGCAATTGGAGATGTATATTTTAAAGCACACAGAGCAGTTCTTGCAGCATTTTCAAACTACTTCAAGATGATCTTCATTCACCAGTCCAGTGAGTGTATAAAGATCCAACCAACAGATATTCAGCCTGACATATTCAGTTACCTTTTGCATGTCATGTACACTGGAAGATGCCCAAAACAGTCAGTTGATCATATTCGTTTAGATGAGGGAATAAGATTTCTCCACGCAAACCTTCTGGCACTTTCTGCCAATGAGCAAACCAAAATGTTTTCAGCTGATACTATACAGTCTTCTAATTTATATGGGATCCAGATC…
ENSXETG00000002578	c2orf49	0.0363481	chromosome 2 open reading frame 49 [Source:Xenbase;Acc:XB-GENE-939822]	ATGATGGCTAAAGCTAGTAGCAGTGCTGGGGTTGTTGCGCAGGACTCTGCTCTGTTGCTGCATCCCGAACTGCTCTCCCGGGATTTCTTACTGCTTTCCCTGGAGCGGAGAAACATTCCAGTTGAAGATGCTTTTAACGACAAAGAAAAGCTAACCAAGATCTTTGTACAGCATGCTATGCCTCTGCCACAGAGGGATTTACCCAGGAACCGATGGGGTAGAATGATGGAAAGCAAGAGAGGGGAGAAGAAAATTACAACTGTGCAGAAAAGTGCTGGCACCGAAGGCGTGAGAAAACGACCCCCTATTGTTTTTGATGGATGTTCAACCAGTACGAGCATAAAGGTGAAGAGAACAGAAAATGGAGACGCATTGCAACGACTTAATCCCTCCCCGAAG…
ENSXETG00000023119	frmd8	0.0459225	FERM domain containing 8 [Source:Xenbase;Acc:XB-GENE-5852953]	ATGCCATTGTGTTTGCAGATGGACGGAAGTGAAACATCGCACAGTTCTGGGCTGAATGACTTCTTACTGAGAAGCAGCGTGTCTTCTGGATCACGATCAATGGATGTGATTGTTTACCTAATTAATGATGAGATAATACAACTTACAGTAGATGGGCTTTCAGTCATCACCGCACATGAACTACATAAGTCTATACGCGAGGCTCTTCAACTACCTGAAACTGCTCAGGATGTCTTTGCTTTGTGGCTCATCTCGCCTTTCTTGGAGGTGCAATTAAAACCAAAGCATCAGCCATACAAGGTTTGCAGACAGTGGCATGATCTCTTGGCTCGCTTCACAAACTGTTCTTCCAATGACATTCTCCAAGATGAACCATTTCTGCAATTCCGAAGAAATATA…
ENSXETG00000031732	fras1	0.233279	calpain 8 gene 1 [Source:NCBI gene;Acc:733929]	ATGTCTAACATAGCCGCTAGGTTAGCCAAGAGCAGGGCGGCGGCGGCTGATGGTCTTGGTACCAATAAGAACCCAGTGCAATATCTAAACCAAGACTTTGAGAAGCTGAGGGCACAATGCTTGGCATCTGGTACCCTGTTTAAAGATGAAGAATTCCCAGCATGCCCTTCTGCACTGGGTTTCAACGAACTGGGACCCGGCTCCCCAAAAACACAAGGAGTGATATGGAAGAGACCTTCGGAGATTTGCCCCAACCCCCAGTTCATTGTGGATGGAGCAACACGCGGAGACATCCGTCAAGGGGCTCTCGGGGATTGCTGGCTCCTGGCGGCCATCGCTTCTCTTACACTGGACGCGGATCTTGTAGCCCAGGTGGTTCCAGAGAATCAAAGTTTCCAG…
ENSXETG00000024990	vepp1	-0.323529	ventral pancreatic precursor 1 [Source:Xenbase;Acc:XB-GENE-483027]	ATGACTAACCCACTTGCCCTCACTGCCCAGCTCTGGCTTCTTACAGCTACATTCCTCTGCACAGGGGAGTGTCAGCACCAGGTCCGTGTCCCCCCGGGGCCCCTACTCCGCACTGAGGGCTCCGCAGTCTCCCTATGGTGCAATGTGAGCGGCTCCCCGGCCGGGGGGTTCGAATGGTCCGTGTTCCCCTCACACTCCCCCTCCCAGAAACTGCAGATCATCAGCTCCACCGACCCGCACTTCTCCTACGCGGTGTACCGGGAGCGGCTGTCCGTGCGTAGGGAGATCTACCTGCAGGGTGTGAGTGCCGGTACCGGCAGGCTCCATATCAGCCACCTACGGGCAGGGGATGCGGGGGAGTATGAGTGCCACACCCCCAACACCCAGCACAATTACTAT…
ENSXETG00000018652	rprd2	0.356939	regulation of nuclear pre-mRNA domain containing 2 [Source:Xenbase;Acc:XB-GENE-6257583]	ATGGCGGCGGGCGGCAGCAGCAAGGCCTCGGCGGGGGCACTGGAAGCTTCTCTGGACCGAAAAATGCAGTCTGTCACCAACACCATGGACTCCATCCAGAGCCTGTCCTCCTGGTGTATCGAGAACAAAAAGTACCACAGCACCGTCGTGCACCACTGGCTCAAGTGGTTCCGCAGATCCGGCTTTGGTCATAGACTTAACCTGTTTTACCTGGCAAACGATGTCATTCAGAACTGTAAGAGAAAAAATGCCATTGTGTATCGAGAGGCATTTGCAGAAGTGTTACCTGAGGCTGCTTCCCTAGTAAAGGATGCCTCTGTGGCAAAATCTGTGGAGAGAATTTTTAAGATCTGGGAAGAAAGAAATGTTTACCAAGAGGATGTAATTGCGAATTTCAGA…
ENSXETG00000005757	sntb1	0.0279291	syntrophin, beta 1 (dystrophin-associated protein A1, 59kDa, basic component 1) [Source:Xenbase;Acc:XB-GENE-1013041]	ATGGCGGTAGCTGCAGCAGGAGCGCTCCGGAGCGGCTGGCTGGAAGTGCTGGTGCGGGGCCGCTGGCACAAAGTTCTGGGCAACTTGTATGAGAGCTCCCTGGTACTGAGCAGCCCGGAGCGGCCGGAGGATGCCCCCAGCTCTAACAGCATGACCAATGGCACCAACAGCAGCCCCCAGGGGGTCCGGACTGCCTTCACCGAACTGCCCGACACCGTGCCGGAGGCCATTGCCAACAAGAAGAGGGCAGTCAAGGTGGTCAAACAGGAGCTGGGGGGGCTGGGCATCAGCATCAAGGGGGGAAAGGAAAACAAGATGCCCATTCTCATCAGCAAGATCTTCAAGGGGCTGGCAGCGGATCAGACCCAGTCCCTGTATGTGGGAGATGCCATCCTGACT…
ENSXETG00000034988	NA	0.763634	NA	ATGGGAAAGACCAAAGAGCTGTCCAAGGATGTCAGAGACAAAATTGTAGACCTGCACAAGGCTGGAATGGGCTACAAAACCATTAGCAAGAAGCTGGGAGAGAAGGTGACAACTGTTGGTGCGATTGTTCGAAAATGGAAGGAGCACAAAATGACCATCAATCGACCTCGCTCTGGGGCTCCACGCAAGATCTCACCTCGTGGGGTGTCAATGATTCTGAGAAAGGTGAAAAAGCATCCTAGAACTACACGGGAGGAGTTAGTTAATGACCTCAAATTAGCAGGGACCACAGTCACCAAGAAAACCATTGGAAACACATTACACCGCAATGGATTAAAATCCTGCAGGGCTCGCAAGGTCCCCCTGCTCAAGAAGGCACATGTGCAGGCCCGTCTGAAG…
ENSXETG00000008277	aifm3	0.395392	apoptosis inducing factor, mitochondria associated 3 [Source:Xenbase;Acc:XB-GENE-5763104]	ATGGGAGGATGCTTCTCCAAGCCCAAACCAGTTGAGGTAAAAGTTGAGGTTGTTCTGCCTGAGAAAGAAAGAGAAAAAGAAGAGATGTCTCCAAATGGAAAAGCCAGTCCTCTTGCCTACAAAGCAAATGGAACTACTCGGCTATATCATCACGAGGAGAGACCAATAGTCCTTAATCCCTACACAAATCCTAAGGATGTGGTAGAAGCCTCAGTGTGTCACGTGAAGGACCTAGAAAATGGACAGATGCGGGAGGTTGATCTAGGATGTGGCAAAGCTTTGCTGGTTAAACAGAATGGAGAATACTATGCAATGGGACACAAGTGTCCTCACTATGGTGCACCACTAGTGAAAGGTGTGCTCTCTAAAGGTCGAGTGCGTTGCCCATGGCATGGTGCG…
ENSXETG00000019630	aff2	-0.193726	AF4/FMR2 family member 2 [Source:Xenbase;Acc:XB-GENE-952102]	ATGGATCTATTCGACTTTTTCCGAGACTGGGACCTGGATCAGCAGTGTCATTATGAACAAGATCGGAGTGCTCTTAAAAGAAAAGAATGGGAGAGAAGGACACAAGAAGTCCAACAAGATGAAGACCTGTTTGCTTCTGGCTTTAATCTGTTTGGAGAACCATACAAGACAAACAAAGGGGATGCTCTTGCAAACCGTGTTCAGAACACCTTGGGAAATTATGATGAAATGAAGGACTTATTAACAAATCACAACAATCAGAGCCATCTTGTAGGAATTCCAAAGAATTCAGTGCCACAGACACCAGCTCCAGTAGAGAAAAACGAGCAGAGCTTTTTTCCAGATCAAAGAAACAGGCTGGCCCCATGCCACCAAAGCAGTAGCCATCCATCATCCTCA…
ENSXETG00000030638	fbxo40	-0.0469186	F-box protein 40 [Source:NCBI gene;Acc:100492195]	ATGGGAAGAACACATCGCCCCCCTGCAGGCCATCACCAGCACTGCGAGAGGTGCTTCAACAAGCGATGCCAGGCACCAATCAACAGCGGCTTCTCTTGTATCATGATCAACTGCCGCTCCAACTGTGGCGCCACCTTCCACCTGTGCAAAGAGGAGGAGCATCGACTGCTGTGCCCCTACGAATGGGTGCCCTGCCTGAACTCCGGCTTTGGGTGCCCTTTCTCCATGTCCCGATTCAAGCTGGCAAAGCACCTTAAGGTGTGTCCGGCCAGTGTGGTCTGCTGTTCTATGGAATGGAACCGTTGGCCCGTTATGGACAAAGTAACCTCATTATACGGCAACATTGCGAGCGAGGAGCACAGCGACGAATGTCTGGACGTTGCCTTGGCAATAAGGGAT…
ENSXETG00000002577	fhl2	0.176648	four and a half LIM domains 2 [Source:Xenbase;Acc:XB-GENE-969632]	ATGACTGAGCGCTTTGACTGCCACTACTGCAAGGAGTCTCTCTTTGGCAAAAAGTACCTGCTGAGGGAGGAGAATCCCTACTGTGTGAAGTGCTATGAGAGCCTATACTCTAACTCATGTGAGGAATGCAAGAAGCCAATAGGTTGTGATGGCAAGGATCTTTCCTATAAAGACCGCCACTGGCATGAATCCTGTTTCCATTGCTTCCAGTGCAAGAAATCCCTGGTGGACAAGCCTTTTGCTGCTAAAGATGAACACCTCATTTGCACTGAGTGCTACTCTAATGAGTATTCTTCTAAGTGCAGCGAGTGTAAGAAGACAATCATGCCAGGAACTCGCAAGATGGAGTATAAAGGTAACAGCTGGCATGAGACCTGCTTTATTTGCTCCCGTTGCCAA…
ENSXETG00000016438	jak3	-0.0662911	Janus kinase 3 (a protein tyrosine kinase, leukocyte) [Source:Xenbase;Acc:XB-GENE-5904698]	ATGTCTGGTGAGGAAAGTCCATTACTATGGGGGTCACGCTCATCCAGCACCTCTTCTACTGCCACAGGCTCCCTCCAGTTACTTCTGTATCACTCCTCTCTTTCTGTTAATCCCCCCACTGAATCCCAGCTGACCTTTCCTGGGGGCCAGTATTCCGCAGAAGAATTGTGTATTGCGGCTGCCAAATCATGTGGGATCCAGCCAGTCTATCATTCCCTGTTTGCATTGGCATGTCCGAAACTCAAAACCTGGTATAATCCTAATTATGTCTTTACTGTGGACAGCAGCACCTCTCATGTTCTGGTTTATAGGATCAGATTTTTCTTTCCTCATTGGATTGGGGTAGGGGGACAAAAATCTTCTCGTTGCAGTCTTATGAAGCTCCCTCCTGACCCCCTG…
ENSXETG00000014779	gpalpp1	-0.382295	GPALPP motifs containing 1 [Source:Xenbase;Acc:XB-GENE-989473]	ATGGAACAGCGCGATTTCAAGCTTCCATGCAGTCAGACTGTCATTTTCGTGCACCGGAAGTCGCGTCGCACTGAAACAACGTCAACGTTTTCCAGCTGTGTTGTGCAGAGCAGCGTAGAATACGCGATGTCTCGGGAATTGATCGGCCCTGCGCTGCCCCCTGGGTTTCAAACCCATGATCAAGAAGAGGAGCCGGAGGAAGTTGCAGGCCCAGTGCTGCCACCTGGCTACAAGTGTGACTCCAGTACCTCAGACTCGTCAGATGACAGTGATCAGGACACATCAGAATCCTACAAACGGAGTTCATACACATCTAATAAGAACGACCCCAAAAGCAGCAAGCAAAGTCTGCCTGTGGTTACCACAGAAGTGGATGATGGATTTTTTGGCCCAGCTCTT…
ENSXETG00000018076	etv3	-0.0307748	ETS variant transcription factor 3 [Source:Xenbase;Acc:XB-GENE-852742]	ATGAAAACTGGCTGTAGCATTGGGGAAAAGCCTAAAGGAGGGGGAGGGTACCACTTTCCAGACTGGGCGTACAAGGCGGAGTCAAGTCCTGGCTCCCGACAGATTCAGCTATGGCATTTTATCTTGGAACTGCTGCAGAAGGAGGAATTTCGGCACGTTATTGCCTGGCAGCAAGGGGAATATGGAGAGTTTGTGATCAAGGACCCGGATGAAGTAGCCAGGCTGTGGGGCCGGCGCAAATGCAAACCTCAGATGAACTATGACAAGCTGAGCCGAGCGCTAAGATATTATTACAACAAGCGGATCCTGCATAAAACAAAAGGAAAGCGTTTTACCTACAAATTTAACTTCAACAAGCTGGTTATGCCCAATTACCCGTTCATCAACATCCGGCCCAAT…
ENSXETG00000008264	itgb1bp1	-0.379023	integrin subunit beta 1 binding protein 1 [Source:Xenbase;Acc:XB-GENE-6072966]	ATGTTCCGCAAGGGGAAGAAAAGGCACAGCAGTAGCAGCTCTCAGAGCAGTGAGATCAGCACCAAGAGCAAGTCTGTAGATTCCAGCCTTGGAGGCCTTTCCAGATCAAGCACAGTGGCTAGCCTAGACACAGACTCAGCCAAGAGCTTCGGACAAGGCACTGGTACCTCTGAAGCGCGAGCTGAGTTCCGAGTCAGATATGTGGGGTCCATTGAGAGACTGAAATCAGAAGACTCTAACAGCCTGCAGGGGCCACTGGATTTAATAAATTATATTGACGTGGCACAGCAAGATGGAAAACTGCCATTCGTCCCCCCAGAAGAGGAATTTATCATGGCTGTCTCTAAATATGGTATTAAAGTAGCCACGTCTGACCAGTATGATGTTTTGCACAGACAC…
ENSXETG00000000786	dusp12	-0.189326	dual specificity phosphatase 12 [Source:Xenbase;Acc:XB-GENE-5900067]	ATGATCTGCGTCCTGCCTGGGTTGTACCTCGGCAGCGCTAGTGATGCTGCTGATCTGCAGAGATTGCAAGAGGCCGGTATCACTCATGTGCTGACGGTGGACAGTGAAGTACCAACTGGGCTGGATGGGTTCATTACAAAGTTTGTTCATATACTGGATGACGCCAGCCAAGACCTCCTAAGTTGTTTACCTGCATGTACAGACTTCTTGAAAGAGGCTTTGGGGAAATGTGGTCGATCTGTACTTGTTCACTGTCATGCCGGGGTGAGCCGAAGTGCCGCAGTAATTGCAGCTTATTTGATGCACACCTCCAATCTTTCCTTGGAAGATGCTTGCTCAAGGCTACAGGCTCTGAAGTCGGACATCCGTATGAATGAGGAGTTTCTTGGCCAATTATCT…
ENSXETG00000006203	map7d2	0.366808	MAP7 domain containing 2 [Source:Xenbase;Acc:XB-GENE-960947]	ATGGCGGAAGGGACAGCAAAGGCTTCTCCGCAGAGCCCCAAGGTGTCACCGGTGTCTCCAGTCATGGACTGCTTTTTCAAAACTGACGAAAGGCAAAGGCTTGCAAAAGAAAGAAGGGAGGAAAAAGAGAAGTGCCTTGCTGTCAGAGAGCTACAGATTCTGGAAAAAGAAAAAAGGGCCAAACTGCAGTATGAAAAGCAGGTGGAAGAGCGCGGGAGGAGGCTGGTGGAGCAGCGAATCAGAGAGGAGCAGAAGAAAGCCGCAGTGGAAGAGAAGAGGAAGCAGAAGATCAAGGAGGAAGAAGTAAGACTGATGATTTCTTCAACAAAATGGGAGCGCTTAGAGGCCATGATGCGTCGTGCCCAGGAACGCAGTCAGCAGCTGGAGCAGAAACAGAAG…
ENSXETG00000018654	prpf3	0.463866	pre-mRNA processing factor 3 [Source:Xenbase;Acc:XB-GENE-996787]	ATGGCTCTTTCTAAGAGAGAACTGGATGATTTGAAGCCATGGGTGGAGAAAACTGTGAAAGGAGTCTTGGGCTTCTCTGAGCCTACAGTAGTCACTGCAGCTCTAAACTGTGTGGGGAAGGGAATGGACAAGAAGAAGACTGTTGATCACCTGAAACCCTTCCTTGACGACTCCACTTACCGTTTTGTGGATAAGCTGTTTGATGCAGTAAAGGAAGGTCGCAGCTCGAGGCATTCAAGATCTAGCAGTGACAGAAGCAGAAAGCGGGAGCTGAAAGAGGTGTTTGGAGAAGATCCAGACCTCTCCAAGGATTCATCCAATTCCAAGAAGAAGCGAATACCACGTTTTTCAGAAGTAGAGGAAGAGCCGGAGGTGATACCAGGCCCTCCCTCAGAAAGC…
ENSXETG00000020592	NA	-0.118802	NA	ATGCATTTTACACAACTGAAATACCCTTTTCCAAATAGGGTTTTATTGTTTGTGTGTAAAAATGATCCCCATTGCCATCTTCAGAGGTCCATTTACCACATCCTGAAATCTTCTTGCCAGAATGGAACCAATTTAGACATTGAGAACATCACAAATTCTGCCTCTCAGATCCTCAGCAACGATTCTTGGTCTAATCTCAACTCTTCTGAAGTCAGAACTGTTATCAATGGACTCCTGGGGAATGTGGAATTATCAGTATTGGAATTATTTTCTATAAATCCCACCAATCGCAATTTCAGCACCCCTGAGATAGATGTTGCTACCAAGGTGGCCCAAGAAAACTGTTCTTTCCTAACCATAACGGTGGGACTCAACAGGATGCAAGTGTCATGTGACCTC…
ENSXETG00000036976	pdzrn3	0.0720278	NA	ATGACTGAGACAAAAGATAAACTGATAAATTCTAACTTTGATGGGATGTTGGAGGAAAAGAATCCCCATGTAGAAGAGGCCGAAGCTGAGGCATATTTCCAGCTTCTTAGTGATAAAAAGATTATGTCTTTCCTTCAAAAGGACCGCTTTTACAAAATAGCAGACAAATACCTTCTTGCTATAGTGCTTATATATTTCAAGCGTGTGGGACTAAAGATTGATGAATTTAATCGGCAGAACTTTGTTTTGTCCCTGTACCTGGCACACGAGATTGAGGAAGATACAGATATCCCAACGATGGCCATGCTTGCCTGGGTTTTAGGAAAGAACCTGAAAGAAAAGCGCAGAAATTTTCTTAGGAAGTGGGACAGGTTCTTACAGCAGATGGACTACAGGGCA…
ENSXETG00000015935	tsc2	0.447528	TSC complex subunit 2 [Source:Xenbase;Acc:XB-GENE-981706]	ATGGCCAAGCAGATGGGTAAAGATCCTGGCCTGAAGGAAAAGGTGAAAATGCTATTGGGATTGGTGCCTGCACGAGTTAAAACCAAGCCTTCAGAGTGGAAACATCCGGAATATGTCATTACTGCAGATTTAATGAAGGAGCTGAGCTCTGAGTCTGCTCTCCACGTTCGCATCCGTGCAATTATTCAGGTCTGTGAGCTTGCAAAGACGAAAAAATTTGAAGAGCATGCAGTAGAAGCAATCTGCCAATCAGTTGGTGACTTGATACAGCCCGAACAGCCAGTAGAAGCTCGACATCACGTTCTGCAGTTACTAAAGGCCATTATTGTGGGGCAGGGTGAAAGACTTGGCGTCCTTCGTGCCCATTTCTTCCGAGTCATAAAAGAGTATCCTATGAAT…
ENSXETG00000037785	nipsnap2	0.184584	nipsnap homolog 2 [Source:NCBI gene;Acc:733910]	ATGGCGAGCAGAACCATGTTGGTGGCTTTGAGTAGGACAAGCAGAGCCCAGGCCTGCGGGCTGAGACCTTTGGCAATCAGGGGTCTTGCATCATCGAGTCAGAAAGCCAGAGAAGACAGCTGGTTGCGATCACTCTTTGTTCGTAAAGTCGATCCACGGAAGGATGCTCACTCAAACCTTCTGGCCAAAAAGGAGATCAGTAACCTGTACAAAATTCAGTTTCACAATGTAAAGCCAGAGTGCCTGGAATCATACAATAAGCTTTGTGAAGAGGTGCTGCCAAAGATTCATGCAGATGAAGACTATCCATGTACTCTGGTGGGAACCTGGAACACATGGTATGGAGAGCAGGATCAGGCTGTTCACCTGTGGAAATATGAAGGTGGATATCCAGCCCTG…
ENSXETG00000019065	rwdd4	0.178789	RWD domain containing 4 [Source:Xenbase;Acc:XB-GENE-942899]	ATGGCTGCTAACGAGGATCAAGAGATGGAGCTGGAAGCTTTGCGATCAATTTATGAAGGGGACGACAGCTTCAAGGAGCTGGGACCTACATGTTTCCAGTACCGGGTTGGTGACAACGGTGATTCCAAAGCCTTCCTTATTGACATATCCTGGCCCGAAACGTACCCAGACGGCCCCCCTACCATTTCAATGAATGCATTTTTTAATAATCAGATCTCTCCAGCTGTTAAGCAAAGTATACTAAGCAAGTTACAGGAGCAGGTAGATGCCAATCTTGGCACAGCCATGACTTACACACTGTTTGAGTTTGCCAAAGACAACAAAGAAGATTTAATGGAAAACCACCAGCCCCATAGCAATACCAATGCACCGGGAAATGACATCACAGTAGAGACGGCA…
ENSXETG00000009839	atp10d	0.325721	ATPase, class V, type 10D [Source:Xenbase;Acc:XB-GENE-1000388]	ATGGCAGATCCTTTCCAGTGGGTACGTTACAGATGGCAGCGTTTTATGTCTGGAGATAGCAGGAACAGAGACCTAGAAGATTCCTCAACATCAAGGAAGTTACTGGGATTTAATAAAAGTAATGGCACCTCATCAAATTCTACCAAACACAGGGTTGTTATCCCATGCTTGGGCCAGTTTAAGGAAGAGTATGAGAAGTTAACCAAAGCCTACAAGAACAATCGAATACAGACTACCAAATACACTCTGCTTAACTTCATTCCGAGAAACTTATTTGAGCATGTACTTTCAATTCCTTCTGTTTTTAATCTTTTTTTTTCTTTCCTTTTTGAAAGAGCGGCCAACCTGTACTTCCTCTTCTTGGTCTTTCTCAATTGGGTACCACTGGTGGAAGCCTTC…
ENSXETG00000000790	dtd1	0.10275	D-aminoacyl-tRNA deacylase 1 [Source:Xenbase;Acc:XB-GENE-958228]	ATGAGAGCTGTCATTCAAAGGGTCACTAGGGCCAGTGTGACTGTCGGAGATGAGCAGATCAGTTCCATTGGGAGAGGCATCTGTGTCTTGTTGGGTATATCAGTGGAAGATACCCAGAAAGATATTGAGTATATGGTGCGGAAGATTCTGAATCTGCGTGTGTTTGCGGATGAGAGTGGAAAGCAGTGGTGCAAGAGTGTAATGGATAAGCAGTATGAGGTGCTTTGTGTGAGCCAGTTTACCCTGCAATGCGTCCTTAAAGGAAACAAGCCAGACTACCATATGGCTATGCCTTCTGAGCAAGCAGAGCCTTTCTACAATGTCTTTTTACAACAAATGCGGAAAGCCTACAAACCAGAACTCATTCAAGATGGAAAATTTGGTGCCTACATGCAAGTG…
ENSXETG00000036901	gtf2f2	0.33925	general transcription factor IIF subunit 2 [Source:NCBI gene;Acc:394584]	ATGGCCGCCGAGAAAGGGGATTTGGACCTGAATGGAGCAAAACAGAATACCGGAATGTGGCTTGTCAAGCTCCCAAAGTACTTGGCCCAGCAGTGGGCAAAAGCAACCGGCAGAGGAGAAGTTGGAAAGCTGAGAATTGTTAAAAATCAAGGAAAAACAGAGGTGTCCTTTACCCTTAATGAAGAACTTGCAAGCATTCAGGATATTGGAGGAAAGCCAGCATCATCCTTAGTCACTGCACCCAGGGAACATCCGTTTCTGCTACAGTCTGTGGGGGGACAAACTCTCACAGTGTTTACTGAAAGCTTATCAGGTCAATCTGATGACAAATCTGAAAACCGGGTTATAGATAAACTTGCTTTGGAGGGTATTGTGGTGCATCGTGCTGAGTGTAGACCA…
ENSXETG00000021497	epb41l4a	-0.0461595	erythrocyte membrane protein band 4.1 like 4A [Source:Xenbase;Acc:XB-GENE-953979]	ATGGGTTGTTTCTGCGCCGTCCCGGAGGAATTCTATTGTGAAGTTTTGTTACTGGACGAGTCCAAGTTGCCTTTAACCTGCCAACAGCAAGGGGTGAAGAAGTCAACGAAAGGCTCTGTTGTCCTGGACTACGTGTTCCGTCACCTAAATCTCGTGGAGATAGATTACTTTGGGCTACGTTACTGTGACAGAAATCATCAGACGTATTGGCTGGATCCTATGAAGACAATTTCAGAGCACAGAGACTTGATCAGTACTGGACCTCCCTACACTCTGTATTTTGGTGTTAAATTTTATGCTGAAGATCCTTGTAAACTGAAGGAAGAAATAACAAGGTATCAGTTTTTTCTACAAGTGAAACAGGATGTTCTTCAAGGACGCTTGCCATGTCCATTTAAC…
ENSXETG00000006863	has2	0.0619986	hyaluronan synthase 2 [Source:Xenbase;Acc:XB-GENE-5775581]	ATGCACTGTGAACGGTTTATATGCATCCTGAGAATAATTGGGACAACTCTCTTTGGAGTCTCCTTGTTACTTGGAATCTCAGCTGCTTATATTGTTGGTTACCAATTTATCCAAACAGACAATTATTACTTCTCATTTGGCCTTTATGGGGCAATTTTAGCCCTCCATCTTATCATCCAAAGCCTTTTTGCCTTTCTGGAACACCGAAAAATGAAAAGATCTCTAGAAACCCCCATTAAGCTGAACAAATCCGTTGCCCTATGTATTGCTGCATATCAGGAGGATCCCGACTACTTACGGAAATGTTTACTCTCGGTCAAGCGTTTGACATACCCAGGAATGAAAGTCATCATGGTGATCGATGGGAACTCGGACGACGATCTGTATATGATGGATATC…
ENSXETG00000001734	ube2ql1	-0.34659	ubiquitin conjugating enzyme E2Q family-like 1 [Source:Xenbase;Acc:XB-GENE-6073410]	ATGGCTACTCTGCTGCGGAAAATAGGGCTGATTCGTCTTCATGATAGGGATACGGAAGACCCTAAGCATCATCATCATCATAATCGCAGCCAGCAAGGGTCGCTGAAGGGTAGCAAGGGAAAGCACAGCAGCAACAAGCAGCAGCAGCAGCAGCAAGGAGGCTCAGCAGGAGGAGGTGGTGGTGGGAGTTGTGGGGGAGGCAGCAGCGGCTGCTGCAGCAGCAGCAATAACACAACAACTACTGATGGGATCCTTGGCCAACCTGAGATCAAGGGCAAAAAGGCTGAGCAGGCCCACAAGGACAAGCACTGTATAGCTGGGGGTAAAGAAAAGAGTAGCGCTAGAGAGACGAGCACCCCGACCATCACTAAGGAGTCCAAACAGCAAGGAGGTGTTGCG…
ENSXETG00000034805	erbb4	0.714771	NA	ATGGGAAAGACCAAAGAGCTGTCCAAGGATGTCAGAGACAAAATTGTAGACCTGCACAAGGCTGGAATGGGCTACAAAACCATTAGCAAGAAGCTGGGAGAGAAGGTGACAACTGTTGGTGCGATTGTTCGAAAATGGAAGGAGCACAAAATGACCATCAATCGACCTCGCTCTGGGGCTCCACGCAAGATCTCACCTCGTGGGGTGTCAATGATTCTGAGAAAGGTGAAAAAGCATCCTAGAACTACACGGGAGGAGTTAGTTAATGACCTCAAATTAGCAGGGACCACAGTCACCAAGAAAACCATTGGAAACACATTACACCGCAATGGATTAAAATCCTGCAGGGCTCGCAAGGTCCCCCTGCTCAAGGCGGCACATGTGCAGGCCCGTCTGAAG…
ENSXETG00000036064	NA	0.720036	NA	ATGGGAAAGACCAAAGAGCTGTCCAAGGATGTCAGAGACAAAATTGTAGACCTGCACAAGGCTGGAATGGGCTACAAAACCATTAGCAAGAAGCTGGGAGAGAAGGTGACAACTGTTGGTGCGATTGTTCGAAAATGGAAGGAGCACAAAATGACCATCAATCGACCTCGCTCTGGGGCTCCACGCAAGATCTCACCTCGTGGGGTGTCAATGATTCTGAGAAAGGTGAAAAAGCATCCTAGAACTACACGGGAGGAGTTAGTTAATGACCTCAAATTAGCAGGGACCACAGTCACCAAGAAAACCATTGGAAACACATTACACCGCAATGGATTAAAATCCTGCAGGGCTCGCAAGGTCCCCCTGCTCAAGAAGGCACATGTGCAGGCCCGTCTGAAG…
ENSXETG00000033809	etv3l	-0.391449	ETS variant transcription factor 3 like [Source:NCBI gene;Acc:100493025]	ATGAACTATGACAAGCTGAGCCGAGCGCTAAGGTACTACTACAATAAGCGGATCCTGCACAAGACCAAAGGCAAGAGATTCACCTATAAATTCAACTTCAGCAAGTTAATCTTTGTCAACTACCCCGTGTGGGACGTGCGCTGCCCTCCCCAGCCTGTTCTAATGGGGAGCAATGTCTGTCGCTCGCCTGTAGTGCCCCCTGGTGTGCAGAGAGAGGTCCTACAGAACACCTTCCTGGCCCACAAGCTGCTGGCCAACCCGCTGACGTGCCGCAGAATGATCCCCAGCCTGATGGATTATGAGAGGTGTCTAGAGAAAAAGTCACCAAGCATTGGGCGCTGCAGTCCTGCCACATGTTTGTTGGGCCCCTACTGCCATTTTGGCCTGAATGATGGAACC…
ENSXETG00000028017	NA	-0.0288706	NA	ATGTATAAACATTTTAATGCCCACCTTAAGTTTAATACTATTTTCTTTACAGATGTTGCTACCAAGGTGGCCGAAGAAAACTGTTCTTTCCTAACCATAACTGTGGGACTCAACAGCATGCAAGTGTCATGTGACCTCCTTCCTAAACCCGAAGATGGAGCTGTCTTCATTTCATACAAGAACCTCGGCTCCAGGTTAAGTGGGAGTTTTCTCAAGTTATCAGAGGACCCTGAGGATAATAACCCTGCTGTAGTTAATTCACAAGTGGTGACTGGAGGCATCACAAGCCAAACACGGGAAAACCTTAACCCCCCGGTGTCTTTCTACCTGAATAATCTGCAGGCCCCAGACTCCTTCCATATATCTTTGTGTGTATACTGGGATCCCAAGCTGAGTGGT…
ENSXETG00000021480	pik3r1	0.0731398	phosphoinositide-3-kinase regulatory subunit 1 [Source:Xenbase;Acc:XB-GENE-6067221]	ATGAGCGCGGAGGGATACCAGTACCGGGCCCTGTACCCGTACAAGAAGGAGAGGGAGGAGGACATCGACCTGCGGGTAGGAGATACCCTCACCGTTAGCCGTGCCACGCTGCTGGCTCTGGGCTGCTTGGCCGAAGGAATGGAGGCTCGGCCCGAGCAGATCGGCTGGCTCAATGGATGCAACGAGAACACCGGGCAGAGAGGGGACTTCCCGGGCACCTACGTGGAGTATATTGGTCGGAAGAGGATCAGCCCCCCGACCCCCAAACCGAGGCCCCCTCGCCCGCTGCCTGTGGCTCCAGGGGCGGTACGTGGGGAGGCAGAGGCGCAGGCTTTTACACTTCCTGACCTGACTGAACAGTTCTCACCACCTGACACAGCCCCTCCAGTCCTTATCAAG…
ENSXETG00000040253	rasgrp2	0.00229734	RAS guanyl releasing protein 2 (calcium and DAG-regulated) [Source:NCBI gene;Acc:101733706]	ATGGATTCATCTGGTTTTGATAAGGGCCTCACCATTGATGAAATAGTGGCGAAATGCATCCAGAGCTTTGATAAGGATGGAAAGCTATCAGATCCAGAATTGGTCCAGATGTTTTTGATGATGCATCCATGGTATATACCATCTGGCGACCTTGCTAAAAAACTCTTTAGGATCTGTCAACTTGTGAGATTCTGGATATCTGAGTTTCCTGCAGAGTTTGATCTCAACCCAGAACTTGGGGAGCAAATCCGAGACCTAAAGAGAGCACTGGAGAACAAAGGAAACAGAAGAGAGAGTAACCTAATAGACATCGAGAGTGTCCCATCCTATGGATGGAAGCGACAGGTGACACAACGGGGCCCAAGTGGCGGCAGAGTTCGAAAGACATCCTTGTTGTTT…
ENSXETG00000002573	cdc16	0.30412	cell division cycle 16 [Source:Xenbase;Acc:XB-GENE-5755167]	ATGCTAATTAGGATTTGGATTCAGTTCAGCCAGGACCGTGGATTCGGCCGAATCCGAACCCTGCTGAAAAAGGCCAAATTCTGGCCAAATACCAAACCGAATCCTGGATTCGGTGCATCCCTAGTAAACAAAGAGCCACAGGATATTTACTGGCTGGCACAATGTCTCTACTTAACTGCTCAGTATCATAGGGCATCTCATGCTTTAAGGTCACGTAAACTGGACAAAGTACATGAGGCATGCAGATACCTTGCAGCACGTTGTCATTATGCTGCAAAAGAGTACCAGCAAGCTCTGGATATACTTGATATGGAAGAACCAATCAACAAGAAATTATTTGAGAGGAGTCTGAAAGAAGATCTAAAGGAGCCATCAGGAGAATGGCAGATGTCACAGTCT…
ENSXETG00000007745	ids	0.202856	iduronate 2-sulfatase [Source:Xenbase;Acc:XB-GENE-972154]	ATGAATTTGTTTGGATACCTTCGTTTCCTGATGTGCGCCACCACTGTGTTTGCTGTCTGGCAACAGCCCTTTTTACCGAAACATACCGCTACAGGTGGAAAGAATGTTTTAATTATAATTGCTGATGATCTACGTACAAGTCTTGGCTGTTACGGTGACAGTGCTGTGAAATCACCAAACATCGATCACCTAGCATCACAAAGTATAATATTTACAAATGCATATGCACAGCAAGCAGTGTGTGCTCCAAGCAGGGTGTCCTTCTTAACAGGAAGGCGTCCAGACACAACCAGGCTTTTTGACTTTAATTCCTACTGGAGAACACATGCTGGAAACTACACAACTCTTCCTCAGTACTTTAAAGAACATGGTTATGTGACAATGTCAGTTGGGAAAATC…
ENSXETG00000037086	smpd2	0.385926	uncharacterized LOC100492862 [Source:NCBI gene;Acc:100492862]	ATGCTGCAGCCGGGCCCCAGGCTCCTTCCCCTTGTGCTCCTCACAGCCATTCTCCATTGCTCAGCCAAGGAAGATGGCCCCATCCACGTGAGTGGCGCACTGAACCAATTTATCTTCTTGTCCAACTACCTGAGCTTGGAAGCGCCCGCCCAGCAAGTCACTTGGTTTTTTAACAACAATGGGACGAAGTCCAAGCTGGCGGAATACAAGAATCAGCATTTTGAGATCATTAGCAGCCAATTTACCGACCGGCTGGAAGAGTCGAACGATGGGACGACGTTAAAGATCAGTGACCTGAGCGTGGAGGACGGTGGAATCTACTCGGCCATCATTACTCTGGAGGATGAAGAGACAAAGGAGATTGCTTTTAATCTCACTGTGAGCGTCCCTCAAGAAAAA…
ENSXETG00000026404	med10	0.0543479	mediator complex subunit 10 [Source:Xenbase;Acc:XB-GENE-950393]	ATGGCTGAGAAGTTTGACAACCTGGAGGAACATTTAGAGAAGTTCGTGGAGAACATTCGCCAGCTGGGAATCATTGTTAGCGACTTCCAGCCCAGCAGCCAGGCTGGTCTTAATCAGAAGCTAAATTTTTTGGTAACCGGCTTGCAAGATATTGACAAATGTCGACAACAACTTCATGATATCACTGTACCCTTGGAAGTTTTTGATTACATTGATCAAGGGCGCAATCCACAACTTTACACCAAGGAGTGCTTGGAAAGAGCTTTGGCTAAAAACGAGCAAGTCAAAGGGAAAATTGATACCCTAAAGAAATTTAAGAGTCTGTTAATTCAAGAATTAAGCAAGGTTTTTCCAGAAGACATGGCAAAGTACAAAGCAATAAGAGGGGAAGATCATCCT…
ENSXETG00000039273	NA	0.177493	uncharacterized LOC101730828 [Source:NCBI gene;Acc:101730828]	ATGGGCCGTGAGTCTTTTCTGCAAGAATTACAAGACTGCATAACATCTGCCAACAAGCAACTAGTGGTGGTTCATGGGGAGTCGGGTAGTGGAAAAAGCTCAATTATTGCCAAAATCGCTACGCTGGCTTCCCAGTGGATAGGAAGGGACATTAGAGTGGTGACAAGATTTATTGGTAGAACCGGAGAAAGTCGAAATCCCCGCATGTTGCTATACAGTCTTTGTTTTCAGATTGCAGAAATCTACAACATCACAATGGATTTTTCTGAGGACCTGAAAGGATTAATAAATGAGTTTTCCACGTTGCTGGAGTTTGCTAATAAATGTCGCCCTCTGATGGTAGCCGTGGATGGGATTGATGAGTTATCAGTGCATGAAGATAGTCTTTCCTGGATACCT…
ENSXETG00000010088	mrps17	0.418855	mitochondrial ribosomal protein S17 [Source:Xenbase;Acc:XB-GENE-5730000]	ATGTCAGCCATACGAGCTGCAGTCCACGCCAAATGGATTGTAGGGAAAGTCATTGGAACAAAGATGAGAAAGACCGCAAAAGTCAGAGTGACCAGGCTGGTGCTAGATCCTTACTTATTAAAGTACTACAACAAAAGAAAGACCTACTTTGCACATGATGCCCAACAGCAGTGCACCATCGGAGACATAGTTTTGTTAAAAGCGCTGCCAGAGAGGAGATCAAAACATGTGAAACATGAACTGTCTGAGATCATATTCAAAGTAGGGCGAGTGGAAGATCCCCTAACTGGGAGAAGGTGTGCTGGGAGCATGTACCTCGATAGTCTGACGACTACTGACGATTCAAATGTTGCAGACCTTAATGAACAGCTTCAGAGTCTGGATATTAAAGACACTGCA…
ENSXETG00000035680	kctd4	0.169725	potassium channel tetramerization domain containing 4 [Source:NCBI gene;Acc:100158517]	ATGGAACGCAGAATCAACAGAACAGACAAAGACTGTGATGATAAATGTCACAATTCAGAAGATGGAGACCCGAGTACAAACTGTAAAACATCCCTTGTCACTCTCAACGTTGGTGGCTATCTGTACATCACACAAAAACAGACTCTCTCCAAGTACCCTGACTCTTACCTTGAAGGTGTGGTCAATAGGAAAATTTTCTGCCCAATTGATGCAGACGGACATTACTTCATAGACAGAGACGGGCTACTATTTAGGCATGTTCTGAACTTTTTACGAAATGGGGAACTCTTGTTACCAGAGGGTTTCAAAGAAAACCATCTTTTGGCACATGAAGCAGATTTTTTCAAGCTGAAGGCACTTAATGCAGCTGTGAAAGCTAGATGGGAGAAAGAGCAGCAG…
ENSXETG00000006064	sult1e1	0.46643	sulfotransferase family 1E member 1 [Source:Xenbase;Acc:XB-GENE-5756033]	ATGGCTAAAATATTTTGTTTCCTTAGGATAAAAGATGAAGACTTTGAAGCAATTACGCGTGTTGTTTCCTTTCGAGGGGTACCAATGTCAAAATATAATGTAGAGAACTGGGAACGGATGGATTACTTTCAAGCCAGGCATGACGATGTAGTTATTGCCACATATCCTAAAGCAGGAACCACCTGGGTAAGTGAAATTATGGATATGATTTACGCTGGTGGAGATCTAGAAAAATGCCAGCGTGATGCCATATATAATCGCGTCCCATATATGGAGATCAGAGTTCCTGGAATGCCTTCAGGTGTGGATCAACTGGAGGTCTTGGCTTCTCCCAGGCTGATTAAGACCCACGTCCCCATCCATCTGATGCCGGAGTCCTTCTGGGAGAAAAACTGCAAG…
ENSXETG00000007744	tmem185a	0.0612038	transmembrane protein 185A [Source:Xenbase;Acc:XB-GENE-972141]	ATGAATCTTAGGGGCCTCTTCCAGGATTTTAACCCCAGTAAATTTCTCATCTACGCATGTTTGTTGCTCTTCTCTGTTCTCCTCGCCCTGCGACTGGATAATATTATTCAGTGGAGTTACTGGGCAGTGTTTGCACCAATATGGCTGTGGAAGCTAATGGTTATTGTAGGAGCATCAGTTGGTACAGGTGTATGGGCACGTAACCCTCAATACAGGGCAGAAGGTGAAACATGTGTGGAGTTCAAGGCCATGCTCATTGCAGTGGGAATTCATTTGCTGCTTCTTATGTTTGAAGTTCTTGTTTGTGATCGTATTGAAAGAGGAAACCACTACTTCTGGTTGCTAGTCTTTATGCCTTTATTCTTTGTGTCCCCTGTATCAGTAGCAGCTTGCGTTTGG…
ENSXETG00000020611	adgre1	0.270447	adhesion G protein-coupled receptor E1 [Source:Xenbase;Acc:XB-GENE-6036068]	ATGTATAGTGACTGTATTTTGTGTTTATTTGCAGATATAAATGAGTGTCAGGAGAATGCAAACATCTGTGGTCCTGAGGCAGAATGTAAGAACACGATGGGAGGATACAAGTGTATGTGTGCCCATGGCTATCAGACAAAAGCAAACAAAACAGAATTCTGCCATAATGAAAACTATACTAAATGTGAAGATATAGATGAGTGTGATACAAACACCCACAAATGTGGCGCTAACGCAAAGTGTATAAATACAGAGGGAAGCTACCAGTGCCAGTGTGAGCGTGGATATCACTGGAAAGACAACACAACTAAATTCACTCCCACCGATAATAAGGAGCAAAATAAATGTGAAGATATAAATGAGTGTCAGCAGAATGCAGGCATCTGTGGTACTAAGGCG…
ENSXETG00000008263	cpsf3	0.508995	cleavage and polyadenylation specific factor 3 [Source:Xenbase;Acc:XB-GENE-972322]	ATGTCTGTGAAAAGGAAAGCGGAGAGCGCTATCCCGGCCGAGGAGAGTGACCAGCTGCTCATTCGGCCCCTAGGCGCTGGTCAGGAGGTGGGAAGATCATGTATCATTCTGGAATTCAAAGGAAGAAAGATTATGCTGGACTGTGGGATCCACCCTGGATTAGAGGGAATGGATGCTCTCCCATACATTGACTTGATTGACCCTGCAGAGATTGATTTGCTCCTTATAAGTCATTTCCATCTGGATCATTGTGGGGCCCTTCCATGGTTCCTGCAGAAGACGAGCTTTAAGGGGCGGACATTTATGACCCATGCTACTAAGGCTATATACAGATGGCTGCTGTCAGATTATGTCAAAGTCAGTAATATCTCAGCAGATGATATGCTGTACACAGAGACA…
ENSXETG00000018917	gabbr2	0.194556	gamma-aminobutyric acid (GABA) B receptor, 2 [Source:Xenbase;Acc:XB-GENE-5815161]	ATGGCTCCGTCCCCGAGGAGGCGCTGGAACTCGCCGTGCGCTCTCCCTGGTGCTGAAACCCCACAAGCTGCTGGCGCTGGTGGTGCTGAATCCGCCACCGGCGTCTCACCTAAACCTGCCATTCAGATGCCAATGCTGCCTCCGCAATGCCTGCTGCTGGTATTGGGTTTGGGATTGGGACCTGGTTTCGTGTATGGATCAAGGGGCACGACAATCGAACAGCCTGCCAATGGCACTTCGCTATCCATCATGGGCTTGATGCCCCTCAACGAGACTGTGGCAAAGGGGAATATCGGCAGAGGCGTCCTGCCCGCAGTGCAACTGGCTATCGATCAGATCCGCAATATATCCCTCCTGCACCCTTACTTCTTGGACCTAAAGCTTTATGATACAGCGTGT…
ENSXETG00000022511	mthfd1	0.697461	methylenetetrahydrofolate dehydrogenase (NADP+ dependent) 1, methenyltetrahydrofolate cyclohydrolase, formyltetrahydrofolate synthetase [Source:Xenbase;Acc:XB-GENE-992132]	ATGCACATTATCAGCTTACCGGAGGCTTTATTTGGTAGTAAATCTTGTTTTTATTCAACCAAAACTTGCCACCAAGTCAGGAATTCAAAAATAACTACCTGGTTGGTCCGTGAGAGACTAAAAGCTGAAGTTGCTGCAATGAAGGAAAAGGTCCCTGGTTTCAGCCCTGGATTGGCCATTGTGCAGGTGGGAGACAGAGATGACTCAAATCTCTACATCAGCATGAAACTTAAAGCTGCTGCAGAGATTGGGATCAGTGCCAGTCATGTAAAGCTGCCGAAGACTGCCACAGAAGCTGAGGTACTAAGCAAGATAAACTCCATAAATGAGGACCCTAAATATCACGGGATGATTGTGCAGTTGCCTTTGGATTCCAATCATCCAATCAACACTGAAAAA…
ENSXETG00000020483	mxd4	-0.229002	MAX dimerization protein 4 [Source:Xenbase;Acc:XB-GENE-6257573]	ATGGAGTTGAACTCTCTGTTAATCCTTCTGGAGGCAGCTGAATATTTGGAAAGAAGAGATCGAGAAGCAGAACATGGCTATGCATCAGTTTTACCTTTTGACAGTGATTACTCCATGAAGAAAACCAAAGCAGCCTCCTCCTTATCTAGGAAATCTCAGAACAACAGGTCATCGCACAACGAATTAGAAAAACACAGGCGAGCAAAATTACGATTATATTTGGAGCAGCTAAAGCAACTCGTGCCTCTTGGGCCAGATAGCAACAGACATACTACTCTAAGCCTTCTGAAAAGAGCCAAAATGCACATAAAGAAACTAGAAGAACAGGACAGAAAAGCTCTCAATGTTAAAGAACAGCTTCAGAGAGAACATCGCTACCTCAAGCGCCGTTTAGAGCAG…
ENSXETG00000001008	psen1	0.216478	presenilin 1 [Source:Xenbase;Acc:XB-GENE-481916]	ATGCAGTACTTCCAATGTTTTGTAATAGATTACTCAACACTCAGTAGCGACAATCAACCCACAACCTCAGTTGTGGCATGTCTCTTTCAGAATGACACCAATGAAAGAAGAAGCAATGAGCACTCAGAGTCTCAGAGCAATGGGCAGACACAGAGCAGTTCCCAGCAAGTACTGGAACAGGACGAGGAAGAAGATGAAGAACTCACCTTGAAATATGGAGCCAAGCATGTAATCATGCTGTTTGTCCCTGTCACGCTATGCATGGTGGTGGTTGTTGCAACCATCAAGTCTGTCAGCTTTTACACACGCTATGATGGGCAGCTAATCTACACCCCATTCACAGAAGACACGGATAGTGTTGGACAAAGAGCTCTGAACTCCATACTCAACACAGCCATA…
ENSXETG00000004672	pagr1	-0.396277	PAXIP1 associated glutamate-rich protein 1 [Source:Xenbase;Acc:XB-GENE-5914139]	ATGGAGTCTTTGGCTGTAAAGGAAGGAGGAGAAGGGGAAGAGGAGGAGGAGGAAGAGGTGGAAGAACAGCAGAAAGTGGAAGAGGGAGAAGCAGAAGAACAGCAGGAAGAACATGGAGAAGAGGAAGAGGAGGGGGAAGCAGAGGAAGGGGAGGACTGGTGCATAGCGTGCAGTGATGAGGAGGTCGAGGAACCTGAGGGGTGGATCCCACCTCCGGAAGACATTAAAAAACTGTATGAGTTGTTGGCCAGCGAGGGAACGCTGCCTCTGCAAGTGGACATACTGCTTCGCCGGCCCCCCACCCCTGAACCCGACCCTCTGGATAACGAATCCGATCAGGAGGCAGAGGAGGAGGAAGAAGAGCAGGAGACGCCCAACATTCCCACTGAGTTTGATTTT…
ENSXETG00000038758	mapk14	0.166453	NA	ATGTGGCAGATACAGAATCTCAGTACCGGAACTACTTGTGTTTCATTTATTCCCATTAGTGAGAAAGGTAGGAAAGAGTTAGTTTGTGATGGGGTCGGGGAAATGAACGCAGCCAAATTTATTGCCATAGATAGGCAGCAGAAGCCAGGGAGGAAGCACTTTATAGATAGTAACCGATCAGCTTTGATTGACAGAATGTCCGTCCCCACCATTAATGCTGTTCTGGATGAGCTACTGAGCGAGGAGATCCTGAATGATGAGCAGTACAGCACTGTGAGGAGCAAGAAACTCTCCCAGGAGAAGATGAGGGAGCTTTATAGCTATGCCAAGTCCTGGAGGCACCAGGATAAGGACATGTTCTTTTCCCTTCTGTTAAAACACAATAACTCACTTGTCATG…
ENSXETG00000014661	tpt1	0.774817	tumor protein, translationally-controlled 1 [Source:Xenbase;Acc:XB-GENE-854747]	ATGATCATCTACAAGGACACCGTCACTGAGGATGAAATGTTCTCCGATATCTACAAGATCGCCGAAACCCCCGACGGCATGTGTTTTGAAGTGGAAGGGAAGATCATCCAAAGAGTAGAAGGTGCAATTGATGATGCGCTTATTGGTGGAAATGCTTCAGCTGAGTGCCAGGAGGAGGACATCGGTGGTGCAACAACAGTCAGCGGGGTGGACATAGTGATTAATCACAAACTTCAAGAAACTGGTTTCACCAAGGACTCTTACAAGAATTACATTAAGGATTATGTAAAACTAGTCAAGGCCAAACTTGAGGAGACTGATCCCGACAGAGTAAAACCCTTCATGAAAGGAATTCAAGATAGAGTAAAACTCATACTTGGAAACTTCAAAAACTATCAG…
ENSXETG00000019052	ing2	-0.316091	inhibitor of growth family member 2 [Source:Xenbase;Acc:XB-GENE-951849]	ATGTTAGGGCAACAACAGCAACACTTGCACTACTCCCCGGGGAGCTCGGCGGCGGAGGACGGCCAGCTGGTGAGCTATGTGGAGGAGTACTTGGAGTGCGTGGAGTCGTTGCCGTTGGAAATCCAGAGGAGCGTCACTTTGCTACGGGAGATCGATAGCCAGTACCGGGAAGCTCTAAAAGAAGTTGATGATGTTTTTGAAAAACATTCAAATGAAACTGATGCTAATCAGAAAAAGCGACTCTTGCAGCAGCTTCAGAGAGCCCTCATTGTGACCCAGGAGCTTGGCGATGATAAAATACAGCTAGTTACCCAAGTGTTTGAGTTGATAGAGAACAGGACGAAGCAAATGGAATCTCTCTGCCAAGGCTTCTTTGATCAAGAAGAGAGTGAAAAGTCT…
ENSXETG00000000793	slc24a3	0.343094	solute carrier family 24 (sodium/potassium/calcium exchanger), member 3 [Source:Xenbase;Acc:XB-GENE-958238]	ATGACTAGAGTAGCGCCGGGCACGGATATGGCAAAGTACAGCAAGGAGGTCGTGCTTGGTGGTTGGACTCAGGGAGAGCAGCGCCTGTACTCTGCCCACAGAAGGATGGAGCCCGCAAGGCAATGGAGGGGCAAAACTCGCAGGAAAAGGAAGGAGCTATTTTTTGGGCAATTGTGTTTTATGGGCTGCCTCCTGCTCATTGGCTCGTCTTTTTCCCAGTGGACCGAGGCATCTGGTTATAAAAGCATTGACTATTTTGACAATGACCTAAACAATGCAGTAGAAGCCAGTGACAAGTGGAGTGGACGTGGGATACTCTGGTCTAGTGATGAAAATGTGACTGAAAGCCAAAGAGAGACCAAACATCGCAAGAATTGCACAGAACCAGCTCTTCATGAA…
ENSXETG00000012212	hsd11b1l.2	0.210755	hydroxysteroid (11-beta) dehydrogenase 1-like, gene 2 [Source:Xenbase;Acc:XB-GENE-5834068]	ATGGCTGGGGTAAAATTGGTGCTTCTGTCTCTGTTTGTTGGGTACACTGTTAATTACTTCTATAGATCTGAGTCCATGAACCCAGAATTAGTTCGTGGGAAGCGTGTACTAATAACAGGATCCAGCACTGGGATTGGAGAGCAGATTGCTTATGAATTTGCCCAGATGGGTGCACACATAATGCTTACAGCTAGAAGACATCAGCGTTTGCAGGAAGTGGCAAACCAATGTTTGAAGTTAGGAGCTGCCTCTGCAGACTATGTGGCCTCTGATATGGGAAACTTGACATCAGCGCAGTACGTAGCACAAGAAACAGTGAAGAAGCTTGGGGGCTTGGATTACTTGGTTCTGAATCATATTGGAGGATCTGCATCATTTGGATTTTTCAAAGGTGACATG…
ENSXETG00000021591	mcam	0.271269	melanoma cell adhesion molecule [Source:Xenbase;Acc:XB-GENE-1002617]	ATGGGTTTAACTTGGTTTGGTAGTGCAAAACTGTTATGTGGGCTCTTTGCAGGTGCTTTGGGGCAGCCGGATGGTTTACTGCAGGTTAAAGCAAAAGTGAGTGAAACCATTAAGTTGCCATGCAGTTCATACAAAGATGGAGAGTCCAACAACAAAACCCTGGAGTGGCTCAGTAAAAAAACTACAGAGAAGGTGATTTATCGCAGGGGTCCCAATGGGCTCACTGTTCCTGATCCTGAGCTGAAGGAGCGAATGAGTGTGGATGAGCACTTCACCTTAGAAATAACAGATGTCCGTGTCCAAGATGAAATGATATTTATCTGCCGAGTGGTAGATACCAGCACCAAAGAAGATGCTGTACAGTTACTCGTTTTCAAGGCACCAGAATCTCCAGAGATC…
ENSXETG00000034665	NA	0.19197	NA	ATGGAAGAAGAGATCGAAATTTCCTTGAAACCAGGTTCGGAAACAGAAACCAACTCAGTATGGGGCGCTACAGTGAGGAGAGAGGATCTTGGTTCAAGGTCACAGGAGGCTTCTGGCATAAAGCACTTTATAGATAGTAACCGTTCAGCTTTGATTGACAGAATGTCTGTCCCCACCATTAATGTTGTTCTGGATGAGCTACTGAACGAGGAGATCCTGAATGATGAGCAGTACAGCACTGTGAGGAGCAAGAATATCTCCCAGGAGATGATGAGGGAGCTTTATAGCTATGCCAACTCCTGGAGTCACCAGGATAAGGACATGTTCTTTTTCCTTCTGTCAAAACACAATAACTCACTTGTCAAGGATCTCATGAAATAA
ENSXETG00000036927	NA	0.390105	NA	ATGGCCAAGCGGGTGAGCATTCTGGATCAGCACAAGAAGCCGTCCTCGGCCCGGGTGCGTGTTGCCGTCAGACTGAGGCCCTACATGGAGAAAGAGGATGAGAAAGCGCCCGCCGCGTGTGTCCGGGGCCTGGACTCGCAGTCGCTGGAGATTGTCAACTGGAGGAATCAGCTAGAGACCATGCAGTACCAGTAA
ENSXETG00000006328	adsl	-0.0596723	adenylosuccinate lyase [Source:Xenbase;Acc:XB-GENE-1001539]	ATGGACGGGAGCAGCGGGTTAAGTGGGGAGAGCAATCCCCGAGTTACGGGCAGCGTGTCCCCGCTGACTCCCGGGCCCGAAGAGGTTATGAGGTATAGGTCGCCGCTGGTCTCCAGGTACGCCAGCCGGGAAATGGCCTTCAATTTCAGTGACAGCAAGAAATTTCAGACGTGGAGACGGCTTTGGTTATGGCTGGGGCAGGCCCAACGGAGTTTGGGGCTACCCATTACAGAAGAACAGATCCAGGAGATGGAGGCCAACCTGGAAAATATTGACTTTAAGATGGCAGCGGAGGAAGAAAAGCGCTTGCGGCATGATGTTATGGCACATGTACACACGTTTGCACACTGCTGCCCCAAAGCTGCCCCAGTCATTCATCTCGGAGCCACTTCTTGCTAC…
ENSXETG00000002388	poln	-0.221749	polymerase (DNA directed) nu [Source:Xenbase;Acc:XB-GENE-988834]	ATGTCAGCCTTAGAGCACAATACAAGCTTGTTTCTAACGTGTCTTTCTTCTTTGCTGGTAAAGTCTAATATTCTTGATAGAGAAGTAGTATATATTGCAGAGTTCTTAAACAGTAACACTCTTGTAATACAAAAAATAAATGTTGGCTCAAATTTGTTATATATCCCATTTTATAGGAATTTGCTCTCCCTTGTACTGCAAATGAACACAAATGTAATTTGCTTCAATGCCAAAGATTTTCTTCGGACAGTCCTTCTTGTCTATGGGGAGAAAGAAAGCTGGAAAAGAGTTACAAACAGCATTGTGCTGGACCCCAGAATAGCGGCGTGGCTCTTAAATCCAGCAGACTATAACCCATCTTTTGAAGATTTGGTCTGCAAATATTGCACAAATCCGGAC…
ENSXETG00000004675	maz	-0.0956937	MYC associated zinc finger protein [Source:Xenbase;Acc:XB-GENE-1021005]	ATGGATGCAAATTGGAGCAGTTTTATATTCCAGACCCCTCCTCCCCCCCCTGCGGAGCCGATGCAGGTTGAGCTCTTGCCAGTCTTAGCCACTGTTACAGCGTCCCCAGATGGAACCCTCCAGTCTCAGACGATGGTGCCTACTTTGGCCACCCAGCACCCCTCAACTGTGGATGCAGCTGCTCTCAAGCAGGAGGTGACCAGCATTCCTATCTCCCAACATATTACTTCTATTACCTCGGTTGGCCACAACCAGTCCTCTCTCTGTACTGCCCTGCCATTGCAGCCCCTCATGGAACTCCCGAAGAAATCCAAGAGTCGGGGCCCTTATATCTGCTCTTTGTGCTCTAAGGAGTTTAAGAACGGATACAATCTAAGGCGACACGAAGCCATTCACACT…
ENSXETG00000012902	dnajc8	0.281211	DnaJ heat shock protein family (Hsp40) member C8 [Source:Xenbase;Acc:XB-GENE-946546]	ATGGCGGCTCCCGGGTCTGGCGGTCCGTCCGGTTCAGTGGATGATCTGTTTTCGACGTTTTACACCGAGGTTAAGCAAATTGAAAAACGTGATTCTGTATTAACCCCAAAGCAGCAGATAGAAAGACTGATTAGACCTGGGTCATCCTACTTTAACTTAAACCCTTTTGAGGTCCTTCAGATTGATCCAGAAGTAACAGATGAGGAAGTCAAGAAGAGATTTCGACAGTTATCAATACTTGTGCACCCGGATAAAAATCAAGATGATGTTGACAGAGCCCAGAAAGCTTTTGAAGCTGTAGACAAAGCCTATAAGAGTCTCCTAGATCCAGAGCAGAAAAAGAGGGCGCTAGATGTCATCCAAGCTGGATATGAATATGTTGAGCATATTGCAAAAGAA…
ENSXETG00000031529	ppwd1	-0.138186	calcitonin receptor [Source:NCBI gene;Acc:100491101]	ATGGCTATAGTAGGACATGCCTTGTCTATTGTTTCATTGATGATTTCCCTTGGAATATTCTTCTATTTCAAGAGCCTGAGCTGCCAGAGGATAACCCTACATAAAAACTTGTTTACCTCTTATGTTTTGAACTCAGTGTTTACAATTGTCCATCTTACGGCTGTAGTACCAGATACAGATCTTGTGAGGAGTGATCCTGTAAGCTGCAAAGTGCTCCAGTTTTTTAGCCAATACATGCTGGGATGTAACTATTTCTGGATGCTTTGTGAAGGAATATACCTCCATACACTGATAGTGGTTGCAGTCTTTGCAGAAGAGCAGCATTTACATTGGTATTATCTGCTCGGCTGGGGTTTCCCCTTAGTGCCTGCATCTATTCATGCGTTTGCAAGAACAAAG…
ENSXETG00000019049	cdkn2aip	0.194807	CDKN2A interacting protein [Source:Xenbase;Acc:XB-GENE-984876]	ATGGGGTCTGAGTGCGAGGTGAGCGAGTTCCTGGGCCAGAACCCTGAGACTGCCGCCTGGCTGGAGCGTGTTCGCGGGGAGTGCGAGTCGGACAAGTGGTGGCAACACCGCAGGGAATTCATTCTCCGGAACCTGCGCGATGTGTGCGGGGAAGGAGAGATCCCGCCACTGCCTGAGACCAACCACAAGGAGTTGGACCGGCTTCTTGCCTACTCCATGGCGTGGGCCAATCATGTCTTCACGGGCTGCAGGTACCCCCTTCCAGTTATGGAAAAAGTGCTTAAAATGGCAGAAAATATTAAGGTGACTGATGCACCAACCCATACAACACGTGATGAACTGGTTGCCAAGGTGAAGAAAAGAGGGATTTCAAGTAGCAATGAAGGGGTAGAAGAGGAG…
ENSXETG00000034762	cenpk	0.410378	aconitate decarboxylase 1 like gene b [Source:NCBI gene;Acc:100125311]	ATGTTCTCAGCCACCTTGCAGAATTCCAAGAAACTTCAGCAGATATGCAGACAGCTCCACAGCGCTGCTTTAAAAGTCGCTGTCAGTCCTCAGTATGAAGAATCTGTCACAAGCACTTTTGCCTCATTCATCACTGACATTCGCCCTGAGCACCTCTCAGAAGTTGTACGGCACAGAAGTAAGCGCATGATCCTGGACAACATCGGAGTCGGCCTCGTGGGCACAACCACTCATGTGTTCGACATTATTCTGCAGTACTGCCAGGATTTGCACTCTTCTGGATATGGGAAAGCAGCTGTTAGCTCAGTGTATGGAAGAAAGGACCTAATGCTGTCACCAACCCTGGCTGCCTATGTCAATGGAGTTGCAGTTCACTCCATGGACTTCGATGACACCTGG…
ENSXETG00000017701	ttc27	0.202538	tetratricopeptide repeat domain 27 [Source:Xenbase;Acc:XB-GENE-952006]	ATGTGGGTTGCATTGGAAAAGGATGTCCTCAGGGGCTTCCGAGCATCATCTCATGTTGACCAAGATCAAAGACCTTCAGATACAGAAATTGAAGCCCTCTTGCAATCGCTGTTTGAGGGCAACTTTGAAAGCATTCTGCTTTCTCCACTCATAATGGAAATGTTCACTGCACCAGTCCCAGAGGAGAATATAGAAATTTATTTGGTACGACAGATTTCTGCATTCTTAGATGGACCAGCTGATGTTCAAAACAGACAACTAATGGTGTTCCTGCTTGGAGTAAGCTGTCTTCACCTTTTTGTTCAAAGCAACTGGACAGGTCCTCCCATCATTTCAATACCACAGGACTTTTTACCATCTTCTCTCTTTGAACATTTTTCAGAGCAAAAAGCGGTGTCT…
ENSXETG00000038595	NA	0.2529	NA	ATGTCGCATCAGCAAATCAGTATCCTTGGGAAGGAGGATTTTGTGGAACCAGTGCTGGGAACTAAGCTGCTCCCGAAAATACCCTCAGTCAACAAATATGAGAGCAGGGGGCCTCCAGATCCAAGGGATATTGACATGCAAAGTAAATTCAAAAGGTACCTGAGCTTTAAGGATGTGTTTGGTATGTTTTATAGGCTCCGTTTTACATCAAGAGAAAATAAGCTGGCCAATGCAGGTTTCTACTATGTGGGCCCCAGGGACCGTGTGCGGTGTTTTTCGTGTGGGGGTCAGTTGGAGATGTGGGAGGAATGGGATTTTCCTCTCACCCGTCACCAACAAACCTTCCCTGAATGCCCCTATCTGCAGGAGCTGAAAGCCAAGGGGGAATGGAAAGATTAT…
ENSXETG00000012899	lrrc8a	0.103437	leucine rich repeat containing 8 VRAC subunit A [Source:Xenbase;Acc:XB-GENE-1012024]	ATGATTCCGGTAACAGAGTTGCGGTACTTTGCTGACACCCAGCCGGCTTACCGTATCCTCAAACCATGGTGGGACGTCTTCACGGACTACATCTCCATCGTCATGCTTATGATAGCAGTGTTCGGGGGCACCCTGCAGGTCACGCAGGACAAGATGATCTGTCTTCCGTGCAAGTGGGTCACTCATGACTCCTGCAATGATTCCTACCGGGCCTGGAATGTGCCAGAGACAGATCTCTATACAAATTCTACCCTGTCACCTCCACTTGCACCAGGACCCACAGGTATTAAATATGACCTGGATAGGCATCAGTACAACTATGTGGATGCAGTGTGCTACGAGAACCGCTTGCACTGGTTTGCCAAGTACTTTCCCTACCTTGTCCTGCTGCACACGTTG…
ENSXETG00000006053	slc25a45	0.0607128	solute carrier family 25 member 45 [Source:Xenbase;Acc:XB-GENE-1006763]	ATGCCTGCTGCTGAATTCATTGCAGGATGGATTTCAGGTGCACTTGGCTTGGTTGTTGGACACCCAGTAGACACAGTTAAGGTACGCCTGCAGACACAATCAAGGTACCGTGGGATTCTGGACTGTGTCATTCAAACATACAGGAATGAAACGATTTTTGGATTTTTTAAAGGTATGAGTTTTCCAGTAGGAAGTGTGGCAATTAGTAACTCATTAGCATTTGGATCGTATAGTAATGCTTTGCTGTACCTAAGCGATCAAGAGATTAAAAACTGGAAGAATCCACCGCATAATTGCCATGTTTTTATGGCCGGATGCTTTTCAGGAATTGTACAACTTTCTTTTTCGGCTCCAGTTGACCTTGTAAAAGTTAGGCTTCAGAACCAGACGGAATCTTTT…
ENSXETG00000036154	srek1ip1	-0.13778	NA	ATGCAGTGGTTTTGGGATTTCTCCACCCTAAAGCTGGGGCCTTGTGACAGCAAAGAGCATCAAGCCTGGACCTGTGATAAAATGGGCCACTTGGTTCTCCAGCCCCACGGACTCTACCTAACGGCAAAGCCCGAGTCCAAGAAGGTATTTGTGTCCAAGGGGAGGGATAAATTCAGCAAATGGAAGACGGAGTTGAATGCCCCAGTCTGCAAGGGCTTCATCAAACCTTCTGAGCCCCTCGAGCCAAGCAAGACCCCCGAAATGGACACTGTCACACAACTGGCGTATGGATGTAAGCAAAACCAGCCAAGTATGGCAGCTCCTCCCTGGTCTTCCCCTCACACACTTTCTCCTCCCCTCACAGGTAACAGCTGGAAGGCGGCCATGTTGGTCCTGAGC…
ENSXETG00000013218	ift43	-0.0117057	intraflagellar transport 43 [Source:Xenbase;Acc:XB-GENE-5909249]	ATGGAGGATGTGTTGGACCTCGGGGAGGCTCCGAGCCGGAGAAGTGGGGTAAAGATGGGACGTCGAGCACGTGCATCTCAGGAAAATCAGCAGGAAACAGCTGATGCGTCACGGAACCAGCCTGGAAGAGAGGGCCCACCTAAACCTTTGCGGCAAGGAGGATGGGCAGATGACTCTTCTGGTCCATCAAAGTCAACAAAGCGAATGACTGAGGATGTTGAAGACAGCCGCCTGAAGCAGCAAAGCCTGGATGAGTCAGATGAAGGAGAAGACATTCCAGTGATACCAGACCTTGAAGATGTACAGGAAGAGGATTTAGCACTACAGGTAGCTTCTCCTCCGAGTGTTCAAGTGAATAGAGTTTTGACATACAAGGATCTGGATAATGACCTTATGAGA…
ENSXETG00000012892	ptafr	-0.188576	platelet activating factor receptor [Source:Xenbase;Acc:XB-GENE-968925]	ATGTCTTCAGAGACAACTACAAACTACCTAAGTAAAACAGATCCTTGTAATGTGGATTCCACGTTCAGATACTCCCTCTTCACCGTGACCTATAGCATCATTTTTGTCTTCGGATTCATTGCCAACTGTTATGTCTTGTGGATATTTGGCAAAGTTTACCCTGCCAAGAATCTCAGTGAAATTAAAATTTTTATGATCAATTTGACAGTTGCAGACTTGCTGTTTTTAGTAACGCTTCCACTCTGGATTGTTTATTACCATTACGGAGGAGACTGGTTTATGCCTTCCTTTCTGTGCAATGTGGCAGGCTGCTTTTTTTTCCTCAACACATATTGTTCAGTGGCATTTCTAGGAGTCATAAGCTATAACCGATTCCAGGCTGTAACACGTCCAGTAGAA…
ENSXETG00000007743	mamld1	-0.0554283	mastermind like domain containing 1 [Source:Xenbase;Acc:XB-GENE-6460427]	ATGCTGCTGGTTTCCCAGCGCATAGAAGCACCACGTATGGAGCCCTATTTACCACTGCAAGGATCCATAAAGAGAAAACTGGAAGATGACAGTTCCCCTGGGTCATCTAGCATGAATGATATCATTTTCTCAAGTGACAACAAAAGACTCTGCCTTGATGATGTAACACTTTCTATGGGCCAAACTCAAAACACCAGCTCCGGCATAACTTGCTCTGAATTACAGCACTCTCCTTTCGCAACTAATCAAAATTCAGCTACCATGGGGGTAAGTGCCCATTCAGTTGTTATGGAGAATAATCACATGAATGGTAGAAGTATGGCTTCCCCCTTTTCTGTTCCACAGAGTAATGAAATAAACCAGAAAGCAGCCTTCGAAGAAAAGGCCAGCAATTTACCA…
ENSXETG00000035262	NA	-1.08937	NA	ATGTGGCCTGTCAACATCGTGGGCTTCGTGTACTCCCTCATGTCTCGCAACAGCCTGCAGCAGGGGGATATCGATGGAGCTTTCCGGCTCGGCCGCGTGGCCAAACTCTTGAGCATTGTGGCGTTAGTTGGAGGAGTGCTGATCATCACCATATCCTGTGTCATCAATTTTGGAAGTAAGTTTGTCAGTCCATTCATTGGGCAGCAGGAAACCCCCACACTATGA
ENSXETG00000038979	NA	0.62337	probable alpha-ketoglutarate-dependent hypophosphite dioxygenase-like gene B [Source:NCBI gene;Acc:100490918]	ATGAAGGCAGAAGCCACTCAGCTGAAGGCTCTTTATGAAGCTAACGGCTTCCTGACAGCTATTGATGTGCTGGGGAAGGACGAGCTCAATCAGGCCTGCAAGGAACATGCAAAACTGGAGAACAAATTTGGCAAGGAATACACACAGTACAACCTGCACAACATCCACATGCAATATGAGTGGGTGATGAATCTGGCTGCTCATCCCAAACTACTGGATGCAATCATTGCTGTGTTAGGGCCCAACGTTATTCTCCTGGACTCCAGGTTTATCTGTAAATACCCTTCCTCTGACGTCCCCCACAAAGATAACACTGTCCCATACGTTGCTTGGCATCAGGACATCAAGTATTGGGGATTTGAGGGGGGTCCCGTGGCGTCTGTGTGGCTGGCCTTTGAC…
ENSXETG00000017290	chrd.1	0.151808	chordin, gene 1 [Source:Xenbase;Acc:XB-GENE-480638]	ATGCTTTGTTCCCCCATCTTACTTCTGTGGACCCTGTGGATTATGGCTGTGGATTGCTCTCGCCCAAAGGTTTTCCTGCCCATTCAGCCTGAACAGGAGCCCCTCCAATCTAAGACACCAGCAGGTTGTACGTTTGGTGGAAAATTTTACTCTCTGGAGGATTCATGGCATCCAGATCTTGGGGATCCATTCGGAGTTATGCACTGTGTATTATGCTATTGTGAGCCGCAGCGAAGTCGCCGGGGAAAACCATCTGGCAAAGTCAGCTGCAAAAACATCAAACATGATTGCCCCTCACCCTCCTGTTCTAACCCTGTCCTGCTTTCTGGACATTGCTGCAAGACTTGTCCCAAAGCTCCTCCTCCTCCTATAAAGAAATCAGACTTTGTTTTTGATGGA…
ENSXETG00000037435	tmem169	-0.0538847	SRP receptor subunit beta [Source:NCBI gene;Acc:394639]	ATGGCGGAGCCTCAGGTTCAACATGATTCTCGGTGGTTGCCGGACATGGAGTTCATTACACAGGAGCTGCAGAAGCAAGACCCGACCTTGCTCTCCGTGGGGATCGCCCTAATTGTTGTCGTGCTTAGCTTTGTTCTATGGAAGATTCTGCGAGGCAGTCGGACCAGCCGCAGAGCAGTGCTGCTTATTGGAGTGTGTGACTCGGGAAAAACTCTACTGTTCAACAGGTTACTTACAGGAACATACAAGAAAACCCAAACCTCCATCACTGCCAATTGTGCTGCATATAAAGTGAAGAATGACAAGGGTTCCAGTTTGACGCTTGTTGACCTCCCTGGCCATGAAAGTTTGAGGCTTCAGTTCCTGGAGCAATATAAAGCATCAGCAAGGGCATTGCTG…
ENSXETG00000035337	pecr	0.244146	NA	ATGCTCAGGAACTACTATACACTTTACAATGAAATGATCATTCAGCAGTGCTTATATTGTAATCGCACTTGGGATGGATGGTTATGTTGGGACGATACCCCTGCCGGCATAAATGTTACCCAGAATTGCCCTGACTACTTTCCTGATTTTGATCCAACAGAAAGAGCGTCCAAATACTGTGATGAGAATGGCAATTGGTTCCAGCACCCTGAAAGCAACCGCACGTGGTCCAACTACACTCTCTGCAATTCATTTACCTCTGAGAAGCTGAAGGTGAGATTAACATGGCTTCATCCCCTACACTCATGCATAATGCAAAGGTGTGGTTGCTGGAACACTAACGTAGTTTGA
ENSXETG00000013217	esrrb	-0.0192361	estrogen related receptor beta [Source:Xenbase;Acc:XB-GENE-483510]	ATGGACCTGCCAGAAGTCTGTGTTTCGGAATCGCTGTCCTACCACAACCAGTTCCTGGTCAGGCTGACTGCTGATGAGCGCCTCCTTACAACTGGATGCTTCATTAAGCGGGAACCATGCAGCCCATCCTCCCTTGCAGGATTTGGAAATCACCACAGTCCCAGTGGATCATCTGATACCAGTGGAGGCTACAATCCAACGTTCCAAGGGACACTTAGTGGCTTGGAATCCCCTTCCATGACTAGAAACCATAAACCTTTTGAAATACGTGATGAGACAGAGTCTCCTGCTAAGGCTGACTATACTGTGAGTGTAGCACCCAAACGTCTGTGCCTGGTTTGTGGAGATGTGGCCTCTGGGTATCATTATGGTGTGGCATCATGTGAGGCCTGTAAAGCC…
ENSXETG00000041302	slc30a5	0.268454	aldo-keto reductase family 1 member C1 homolog [Source:NCBI gene;Acc:100494522]	ATGGTGCTGCACAAAGACCCCTGCGTTGAGCTGAATGATGGGCACAAAATGCCAGTGCTTGGGTTTGGCACCTATGCCCCAGAGAAGTTCCCCAAGAGCTTGGCAGAAGAAGGCACCAAAGTGGCCATTGACGTTGGATACCGCCATATTGACTGCGCGTTTATCTATGGGAATGAGGTGGAGGTTGGACGGGCGATCAAGGCAAAGATTGCGGATGGTACTGTGAAGAGGGAGGACGTGTTCTACACTGGGAAGCTCTGGTCCACGTTCCATACCCCCGAGAGGGTCCGTCCAGCCCTGGAGAAATCTCTGACAGATCTGCAGTTGGATTACATGGATCTCTTCATCATCCATAATCCGGTGGAGTTCAAGCCTGGAGATGACCCCTTGCCATTGGAT…
ENSXETG00000034028	NA	0.0276854	claudin 22 [Source:NCBI gene;Acc:100485528]	ATGGCATTGGTTAAAAGAACTAATGTTCAATTTGGAGGGATCTTGTTGTCCTTGACAGGATGGATTCTCTCCTGTGTCACTACCTATATTCCTGTCTGGAAAAACCTCAACTTGGAACTAAATGAGTTAGAAAATTGGACTATGGGACTGTGGCAAACTTGTGTGGTCCAAGACGAAGGCCCCATGCAATGCAAGGATTTTGATTCTTTTTTGGCACTGTCTTCTGAGCTCAAGATATCAAGGATCCTTATGTGCTTATCCAATGGCTCAGGTATAATTGGGCTTCTGCTCTCAATTTTTGGCCTGGACTGTGTGAGAATTGGAAAAGGAAATCAAGCACAGAAGAACCGTCTGCTACTTTTTGGAGGAATAATGCTTTGGACTTCAGGATTAAGTGCC…
ENSXETG00000035780	NA	0.764346	NA	ATGGGAAAGACCAAAGAGCTGTCCAAGGATGTCAGAGACAAAATTGTAGACCTGCACAAGGCTGGAATGGGCTACAAAACCATTAGCAAGAAGTTGGGAGAGAAGGTGACAACTGTTGGTGCGATTGTTCGAAAATGGAAGGAGCACAAAATGACCATCAATCGACCTCGCTCTGGGGCTCCACGCAAGATCTCACCTCGTGGGGTGTCAATGATTCTGAGAAAGGTGAAAAAGCATCCTAGAACTACACGGGAGGAGTTAGTTAATGACCTCAAATTAGCAGGGACCACAGTCACCAAGAAAACCATTGGAAACACATTACACCGCAATGGATTAAAATCCTGCAGGGCTCGCAAGGTCCCCCTGCTCAAGAAGGCACATGTGCAGGCCCGTCTGAAG…
ENSXETG00000002389	nat8l	-0.103438	N-acetyltransferase 8-like (GCN5-related, putative) [Source:Xenbase;Acc:XB-GENE-5817008]	ATGAGTTATCTGCCCCCCAAAATGGTCTGCGAAACGAAAATCCTTGCGGATGACCTACCGGGGCACCAGAAAGAGCCCTTGCTGCTCCCCTCCTCCCAGATGTGGCCCCCTTTGCCCAGTGGCCCCGCCGGTTCTGCACTGGGGCCCCCCAGCTCCGGGGCCGAGGAGGAGATGACTAAGGAGCAAGTTTATCTCCGGGAATTCCAGCCCGCAGACCAGGAGTTTGCCAGGAGGATATTCTATGAAGGAATTAAGGAAAGGATCCTTAGCTCGGCATTCAGAGGGTTAAAATACCAGCCCCTCCTACAGAGTGTATATGCGGTGATCATAATAATGTGCTTTGTTGTGACCAAGTCCTTGCTGGTGACGTGCTGTATGCCCCTCTTTCTATTGGGCATG…
ENSXETG00000004487	ccnb1	0.38062	NA	ATGACTCAGGTATCCAGGTTAGGAAATAACAGACAGACTTCCTTGTTGGGTGATAACCCCACCTCCCTGCCTCTCTGCCATGTGTATAAAGAGCTCAGAGAGGCTTCCTTCCCACACTGTTGTGCTCCTTATCGCAGAGGCACCTTTGTGTTTGCAGCTCTCCCTGAAGCTATGGCTAAGAAGGTGGCAGTGATCCTTGCTGGTTGTGGGGTTTATGACGGCAGTGAGATTCATGAATCGTCGGCTGTCTATGTTCATCTGAGCAGAGCCGGAGCTCAGACTGAATTTTTCGCCCCAAACACAGACCAGATGCACGTAGTGAGTCACACCAAAGGGCAGCCCACAAAAGAGACACGCAATGTGCTTGAGGAGAGTGCACGGATCGCAAGAGGAAATATT…
ENSXETG00000036750	zranb3	-0.00429599	NA	ATGATGTACAGTATATGCTGCATATACACAGCTAAATCATATTCAATTTATTTTGTAATATTCTTTTTAATTTCAGAGGATCTTGGTTCAAGGTCACAGGAGGCTTCTGGCTGTAATCACTTTATAGATAGTAACCGATCAGCTTTGATTGACAGAATGTCCGTCCCCACTATTAATGCTGTTCTGGATGAGCTACTGAGCAAGGAGATCCTGAATGATGAGCAGTACAGCACTGTGAGGAGCAAGAAACTCTCCCAGGAGAAGATGAGGGAGCTTTATAGCTGTGCCAAGTCCTGGAGGCACCAGGATAAGGACATGTTCTTTTTCCTTCTGTCAAAACACAATAAATCACTTGTTATGGATCTCATGAAATACTAG
ENSXETG00000036652	rab3gap1	-0.303125	NA	ATGGGAATGTGGGAGGAAGCGAGTGACCCAGTGATGGGGAAGAAGGATAAAAATGAGGAGCGGAAGGAGAGAATCCTGAATCTCACACTGGAGATTATCTATCTGCTGACTGGAGAGGGCTACGTCATCCCTAAGAAGAAGAGCCCAACTGTGGGTTTGGGGGCCCTGCATGCCCCTGGCTCCGTCATACAGAAGGAAAATGACAAGAAGATCCTGGAACTCATCTCCAACATCATCCAGCTGCTGACTGGAGAGGTTGCCATAAGGTGTGAGGATGTTTCCATCTATTTTTCCTTGGAGGAGTGGGAGTATATAAAAGAAAACAAGGCCCTTTACAGGGAAGGAATAAAGGAGGAGGAGCCCCAGCAGCTCCACCCACTGCATTGTGACAACGAAGCT…
ENSXETG00000006049	NA	0.3068	synaptotagmin-1 [Source:NCBI gene;Acc:100497338]	ATGCTGCAAATTGCCCTCGCTTCGTTCCAGATATTTCTCCCCTTTTCCAATTCAGTTAAATACATTCTTCTGGGGGTGGCAATATTCTTGTTCCTGGTGGCAATCTTCCTTTTAGTCTACAACCTTTACAAGTACCTAAGATATAAATCATCTGTTGCTAGAAATGAAAAGACATACCTTGATGGAACATATGTTGAGAAGAAAACTACGAGCAACATCCTACTGAAAAGTGTAGCTCCAACCTTTCTAGAGATAACCAGAAAAGAACAAGACTCAAAGATTCAACTAATGAGAAAGGAAATGGAAAAGTTGGAAGAGCGTCTTACTCCTTCACCTCCCAGTACAGAAAGTTTGGATGATTTGGATTCTAACCCTCCACTTATGCCTAGAGGGAAACTA…
ENSXETG00000036893	NA	0.137115	putative claudin-24 [Source:NCBI gene;Acc:100486784]	ATGACTGTGACATGGAAGCTGAAACTGCAATATGGAGCACTGTTTTTCTCAGTTTTGGGATGTGTGCTGATCTGTGTAAGCACCTTTGTTCCACTATGGAAGTTTCTGAACTTGGATCTTAATGAGATGGAGACCTGGAACATGGGATTGTGGCACATTTGTGTAGTGCAGGAAGAAGGAGGGACGGAGTGCAAATATTATGATTCCTTTTTGGCAATGCCATATGATCTCAGGATCTCAAGGATTCTGATGTTTCTCGCCAATGGCATTGGACTGACTGGCCTCGTCATGGCTAGCTTTGGCATAGACTGTTTAAAGTTTGAAAAAGAAATAAAAAAGAAGCTGTCCATCTGTGGAGGTATACTTCTGTTGTTGTCAGGCATCATTTCATTGGTCCCT…
ENSXETG00000024063	cyth3	0.141755	cytohesin 3 [Source:Xenbase;Acc:XB-GENE-941327]	ATGACTTGTATTGATGCTGAGGTGCCTGAAGATCTCTCCCCTGAAGAGCGAGAGGAACTTTTGAATATACGACGAAGGAAAAAAGAGCTCATTGATGACATTGAGAGACTGAAATTTGAAATAGCAGAGGTGATGACTGAAATCGATAATTTAACATCTGTAGAAGAAAGTAAAACTACACAAAGAAATAAACAGATTGCAATGGGAAGGAAAAAATTCAACATGGACCCCAAAAAGGGCATTCAGTTCCTCATAGAGAACGACCTACTGCAAAACACGCCAGAGGATATCGCTCAGTTCCTGTACAAAGGGGAAGGGCTCAATAAGACAGTCATTGGAGATTACCTGGGGGAGAGGGATGATTTCAACATCCATGTCCTTCAGGCGTTTGTTGAACTC…
ENSXETG00000013214	vash1	0.0227948	vasohibin 1 [Source:Xenbase;Acc:XB-GENE-956494]	ATGCGTATAGGGCTTGCTTTGGCTAGTAGTTACGTGGAATGCGTTGGCAGTGTATTAACCTGTGGCAGGGGTGCAACAGAGATGTCTGAGCCGCTTCAGAATGGAGGGGATGAGGAGGATGGGGGAGCTCCTTTTTATGTGAATAGAGGGGGCCTCCCAATAGATGAACCAACATGGGAACGAATGTGGCAGTTCGTGGGCAAAACCCATCCTGACGGGGAGGCGCTGGTGAGAAGGATTCGGGAGGCGCAAGATCTGCCCCGGGTTCCAGCTCCTAGTGTTCCATCCTTTCATGTTGGAGCCACAGTTCCAGAACGCATTGAGGCTATTCAAAGATACATTCGAGAGCTGCAATACAATCACACAGGGACACAGTTCTTTGAAATCAAGAAGACACGG…
ENSXETG00000014983	XB5863530	0.0951647	estradiol 17-beta-dehydrogenase 12-B-like [Source:Xenbase;Acc:XB-GENE-5863531]	ATGCAGGTAGTGGGGGCGGAGCCTAAGCCAAGCAGGCTGTTCAGCTTTGCACCTTGCCAGTATCCAGGGATCATGGTGAGTGTGCTGGAGGAAGGCTGCCTCTCCCGGGGCTTTGCGCTCATTGGGCTCATTACTGTGGGCTACGTAGCCATCACCCAAGGCTGGAGGATACTCTGCGGCTTCAGAGCCCACTTTGTGTCCCACTGGTGGAAGCCCAACCTCAGGCAGTATGGAACCTGGGCCGTGGTGACGGGGGCTACAGACGGGATCGGCAAATCCTACGCGGAAGAGTTGGCCCGGAGGGGATTCGACATTGTCCTGATCAGTAGGAGCCCAGAGAAACTGCAGAGAGTGGCAGAGGGGATAGAACAGAAGAGTGGACGCAAGACCAAGATAATC…
ENSXETG00000036019	selenof	-0.0157773	NA	ATGTCGCATCAGCAAATCAGAATCCTGGGGAAGGAGGATTTTGTGGAACCAGTGCTGGGATCTAAGCTGCTCCCGAAAATACCCTCAGTCAACAAATATGAGAGCAGGGGACCTCCAGATCCAAGGGATATTGACATGCAAAGTAAATCCAAAAGGTACCTGAGCTTTAAGGATGTGTTTTATATGTTCCATTTTAAATCACCGCAAAATAAGCTGGCCAATGCAGGTTTCTACTATGTGGGCCCCGAGGACCGTGTGCGGTGTTTTTCGTGTGGGGGTCAGTTTGAGATGTGGGAGGAATGGGATTTTCCTCTCACCCGTCACCAACAAACCTTCCCTGAATGCCCCTATCTGCAGGAGCTGAAAGCCAAGGGGGAATGGAAAGATTGCCACTACGAG…
ENSXETG00000037363	ccnt2	0.0811495	zinc finger protein 81 [Source:NCBI gene;Acc:100497179]	ATGCAGCACCTGTTGGACCCAATAATACTCAACACAATGAATAAAGATAAGAAGCAAATGACTGAGAAGATATTGAATCATGCCCTGGGTATTATATTCTTACTCACCGGCGAGGAATACATCATTGTGAAGAAGAATTATCCCCACAGTAGCATTCAGCTGCTAACTGGAGAGGTTCCAATAAAGTGTGGGGATGTTGCAGTCTATTTCTCCATGGAGGAATGGGAGTACATAGAAGGACACAAGAAGCATTACACGGATGTTGTAACAGACAATCAGAAGTCTTCAGAAGTTCCAGCACAAGAACACCCTGGCCTTTGTGACAGAAATCAAAACATGGCGGCAACTAATGACGTGGACAAAATGGAGAAACATGGTAATGCTGTTCAGCAGGATCCT…
ENSXETG00000005127	gata5	-0.478358	GATA binding protein 5 [Source:Xenbase;Acc:XB-GENE-484906]	ATGTACCCCAGCCTGGCCCTCACTGCCAACCATGCCCAGCCGGCCTACTCCCACGACCCCTCGAACTTCCTGCACTCTACGGGCAGCCCCCCGGTCTATGTGCCGACTAGTCGGATGCCGGCCATGCTACAGTCGCTCCCCTACCTACAGAGCTGCGACACTGCCCACCAGGGCCACCATCTGGCCAACCACCCGGGCTGGGCACAGACTGCCAACGAGAGCCACACGTTCAATGCCAGCAGCCCCCACACCCCCAGCGGATTCCCTTACTCGCACAGCCCCCCTGTGGGCAACGCCAGTGCCAGGGAAGGTGCCTACCAGAGCCCCCTGATCATGGGCAGCAGTGCCAGGGACCAGTATGGCAACTCCCTGGTGCGCACCGGCTCCTACCCCAGCCCC…
ENSXETG00000035329	NA	0.193223	NA	ATGTTAGTCCTGCTGTTTGGGATCCTGCTCACAACGGTCACGGGAGAATCGGGCGACTACCCAAATCACAATGGAAACAAGGGTGGGAACGCACACAACAGACACACGGAGCCGATCCCCAAGCCAGAAATAAGAGTGAGCCCCAAAGTGATCACTGAAGGAGCTGATGTGTCCGTATCCTGCCATTATACTCCAACCCCACCAGGAGAGATTCCATGGCTGCAGTTTGCATTATACAGAGATGGAACAATCATGGAGGGATTCAGTTCTGCCAGTGAGTGGCACATTTCCCCGGCCCGGGCGCAGGACTCAGGAAATTATACATGTGCAGTTAGACCCCAATATGGAGAAGAACAGAGAAGCGCTGCTGTCTATATTCCCATACACGGTAAGGATCCA…
ENSXETG00000037876	NA	0.726848	NA	ATGGGAAAGACCAAAGAGCTGTCCAAGGATGTCAGAGACAAAATTGTAGACCTGCACAAGGCTGGAATGGGCTACAAAACCATTAGCAAGAAGCTGGGAGAGAAGGTGACAACTGTTGGTGCGATTGTTCGAAAATGGAAGGAGCACAAAATGACCATCAATCGACCTCGCTCTGGGGCTCCACGCAAGATCTCACCTCGTGGGGTGTCAATGATTCTGAGAAAGGTGAAAAAGCATCCTAGAACTACACGGGAGGAGTTAGTTAATGACCTCAAATTAGCAGGGACCACAGTCACCAAGAAAACCATTGGAAACACATTACACCGCAATGGATTAAAATCCTGCAGGGCTCGCAAGGTCCCCCTGCTCAAGAAGGCACATGTGCAGGCCCGTCTGAAG…
ENSXETG00000037301	c4orf48	-0.615849	chromosome 4 open reading frame 48 [Source:NCBI gene;Acc:100491954]	ATGCCTTCCAGAAGCACATCAAGGTGCATCTACTCCATGCTCTTCCTCATGCTAACGATGGGGCTGCCGTTCATGAAGCTGGTCTTAGCAGATGAACCATCTGGAACAACTATTCCCCCAGAAAGTCGCCCCTGTGTCGATTGCCATGCGTTTGAATTCATGCAAAGAGCACTCCAAGACCTCAAAAAGACAGCGTACAACCTAGACTCACGGACGGAGACCCTTCTGCTTAAGGTGGAGCGGAGAAGCCTGTGCGACTGCATCACCGCCGAGGGCTTGAGCTGA
ENSXETG00000038513	rnf26	-0.248401	ring finger protein 26 [Source:NCBI gene;Acc:779652]	ATGCAGGGGATCATTCTGTTCCTCAATGGGCTTGGCTGGACCCTGGACATGTTGTTCCTGTTGCTGGACTTAAATTACATGCTTGTTTCCTCTGTTGTATCAGTTTTGTGTTGGACCATTTGCTTTATCTTTAACCTTCCCTGGACCCTGACCAATGGCATTCTTCAGTTGTGGGAAGCTGTATTGGGATTTGTGCTTATGGTTGGTGATTCTTCCTGCAGCCTTGCACTGGGCACAGTGCAGACATTAGTGGATGCTTTATGGGGATGCCTTGCTGGTTTAGACAGTTTGAAGTTGATATGGAACTTGTTGTGCCACCTACTATTCCGCAGTAGGGAGCTGATCCATCGAGGGCTGCTGAATATCACATTCTCTGTACAGACTTTTCACAGGAATTTC…
ENSXETG00000013900	tfpi2	-0.148035	tissue factor pathway inhibitor 2 [Source:Xenbase;Acc:XB-GENE-1002090]	ATGCATGCCTCCCTCCAGGCTCTGATGGCAGCCAGCCTCCTCATTCAGGTTTTTGGCTCACCCATGCAAGGTAACACCACGGTCTGCTTGTTGCCCCCCGATGAGGGCCCATGTAAAGCTCTTATCCCACACTATTACTATGACCGATATACACAGACTTGCCAGGAATTTTTATACGGTGGTTGTGATGGAAACTCAAACAAATTTCTCTCTATGGAGGATTGCGAAAAATTTTGTTGGAAGATCAAAAAGGTTCCTAAAGCCTGCAGAATGGATCCTGATGAAGGACCTTGCCGGGGCTTCTTAAAGAGATACGCTTACAACATGCAGACAATGAAGTGTGAGCAGTTTTATTACGGTGGCTGCTACGGCAATGACAACAATTTCAAAGATAAAGCC…
ENSXETG00000031363	rab6b	0.0198256	RAB6B, member RAS oncogene family [Source:NCBI gene;Acc:100038231]	ATGTCTGCAGGGGGAGATTTTGGAAACCCTCTGAGAAAATTCAAGCTGGTTTTTCTTGGAGAGCAAAGTGTTGGCAAGACATCTCTCATCACAAGGTTTATGTATGACAGTTTCGACAACACATACCAAGCTACAATTGGAATAGACTTTCTTTCAAAGACAATGTATCTGGAGGATCGGACGGTTAGACTGCAGCTGTGGGACACTGCTGGCCAGGAAAGGTTCCGCAGCCTCATCCCCAGTTATATTCGGGACTCCACCGTGGCCGTGGTGGTTTATGACATTACAAACCTGAACTCATTCCACCAAACATCCAAATGGATCGATGATGTCAGAACAGAAAGAGGAAGTGACGTCATAATAATGCTAGTTGGCAATAAGACAGACCTTGCAGACAAA…
ENSXETG00000027089	fut3	0.251795	fucosyltransferase 3 (Lewis blood group) [Source:Xenbase;Acc:XB-GENE-5889327]	ATGGAGCTGAAAATACAGACATTGTCATTTAAACATTGTCTTTTTTTCTTCACTTTTCAGGTAGTAGTAGCATTTTTCTTCTTCTCTGCTACATTCCAAGGCAAAGTCAAACCTGATGATATTTTTGTGACTGATGTTCCTTCTAAGCCAGAGGAGCCAGTGAAAATTATTTTGCTGTGGACTTGGCCCTTTGGTACTGCATTTCCCCTGAATCAGTGCCCGAGTCAGTTCGATGGAACTGGTTGTTTCTTTACAGTCAATCGCAGCTTGTATTCAGAAGCAGCAGCTGTTGTTCTACACAGCAGAGATGTATGTTCATCTAAGAACCAGTTACCGCAGATGCAAAGACCCCCAAATCAATATTGGATTTGGTTTACCATGGAGTCCCCAAGCCACAAT…
ENSXETG00000028038	mrps21	0.352214	mitochondrial ribosomal protein S21 [Source:Xenbase;Acc:XB-GENE-1010108]	ATGCTGCTACTAACTTTTTTTTTTGTTTTTACTTCCTTTCCTAGTGCTGCTGGGATGGCGAACCATCTGAAGTTTATTGCTCGCACTGTCATGGTCCCCAGTGGAAATGTGGACATGGCTTACAAGATGCTGAACAGGATTCTGACTGTGGATGGCATCGTAGATGAAGCAAGGCGGAGGCGATATTACGAGAAGCCTTGTAATAAGAGACGGAGAGAGAATTATGAGAACTGTCGCCGGATCTATAACTCTGAGATGGCAGGCAAGGTCTCCTTCCTCATGAGGAAGAATCGCCAGGATCCTTGGCCTGGGTGTTAA
ENSXETG00000012919	phyhd1	0.01939	phytanoyl-CoA dioxygenase domain containing 1 [Source:Xenbase;Acc:XB-GENE-966497]	ATGACAACCAAAACCCCCACTGTACCATTGCTGCTACCATTGCAACCTCCCTCTTTCAGCTGTCATTCACTTGCTTCCTTTGGTCTGTCTGTCTGCCCCCTACATCATTTAGAAATGTGCCCCCCCCACCTTACCTACACCCTAGGCATGTACCTACCCTGCCTTCCCCTAATGCCTGAATCACAAAGTGGTCTGACTCCAAATGAATGGCGCTTCTCTGTGCAGTATCACAGGGATGGGTACCTGGTACTGGAGGGGGTGTTTAGCCCCCAGGAGTGTGAGCTGATGAAGCAGGAGATTGAAAAGATCCTGGGGGGAATGGATGTGCCATCCCACTGCCGCACAGAGTTCATCACTCAGCAGGAAGACCAGCTCCGTGCCCAGGGCAGTGCTGATTAT…
ENSXETG00000026378	XB5729271	0.258712	novel C3HC4 type (RING finger) and B-box zinc finger protein with SPRY domain [Source:Xenbase;Acc:XB-GENE-5729272]	ATGGCAGCTGCTGGTGTGAGAGACGAGCTGACCTGCTCCATCTGCCTGAACCTTTATACGGACCCTATAATGCTGCCATGTGGCCATAACTTCTGCCAGGGCTGTGCCGAGAGGCTGCTGGATTCCCAGGAGGAGTCTGACGGTTATTCCTGCCCTGAATGCAGAGCGGAGTTTCAGGAGCGCCCTGAACTGCAGAGGAACAGAGCCCTGGGGAACATAGCCGAGCACTTCCGTCCTAATAAGGGAGAGCAGGGGGGGAGTGATATCTGCTGCACCTACTGTGTTTGCTCATCTGTAGCTGCTGCTAAATCCTGTCTGCACTGTGAGGCTTCCCTGTGTGACACTCACCTGAGGGTGCACAGCAAGTCAGCAGAACATGTCCTCACTGAGCCCACCACC…
ENSXETG00000013213	thbs4	-0.166573	NA	ATGATGGAAGGACAGCAAACTGTCTCTTATTTGAAACCAAACAATGATGAAGCATCACACACAAATTTAAACATGGAATGCGGTGACAAAGCAATAATTAAAGATAGCATTGGATCTTTTACAAAGAGCATGCAAAATGAGTCTTTATGTCAATGCAAAGAGAAGCATACCACAGAGTCTGATAATGAAGCAATACTTGAAACTTTGCCTCGGTCGGGCTTGCACAGTTACACAAGGCAGGATGATTCTGCTGTAAAAGAATGGGTGCTGCGTAAAGAGAAACCTTCAGAAGAGGACAGTTGGCATCTCTTAGATTTGGAGCAGTCCCTGCCACAACCTGCAATGTACTCTGGTAAAATTTTCCTTATAACTATCCCTGATGCTTTTTTAGATATATAT…
ENSXETG00000015990	NA	0.229859	NA	ATGTTCTCTAAACCAAAACTGAGAGTGAGCTCCAACCCTATTACAGAAGGCTCAGCCCTGACCCTGACATGTGGTACAACTCCCAGTACAGTCAGCACCCAGGAACTGCAGTTTGCTTTCTACTGGGATGGGCAGGAGCTGCAGGGATTCACTTCATCCAATCAGTATCGAGCTTACTCAGTTCAGCTGGAGGATTCTGGGAATTATACCTGTGAAGTGCAACATCCAGCTAAAAGCATTAATAAAACAAGTGACATGTCTTATATTCAGGTAGTAGGAGGAGCAGTCAGACCTGTGGTTTCCTTATCCCCCAACTGGGCCAACATATTAACTGGTGACAAGGTGACTCTGACATGTGATGTGGGTTCTACAGCAGGAACAGCACCCAGATATTCCTGG…
ENSXETG00000018920	elp2	0.175824	elongator acetyltransferase complex subunit 2 [Source:Xenbase;Acc:XB-GENE-5752362]	ATGACGTCTATAGCAGCTAACATGTCTGCTCCCATAGTTCAGCTTGCACATGCCGCCTTCTCTGTAAATCGCTGTCCTAGCTGTGTGAGTTGGAGCCGGACTGGAATACTCGCATGTGCGACGTGTCATTCTATTGCATTATATGACCCTCAGAAAAATGTTGTGATATCCACACTAAATGGTCATACCGGAAGAGTAAACTGTGTGCACTGGGTTCAGAAGAATGACTGTAGTGCTGAGACAGAACTGGTATCTGGTGGATCTGATAAGAAGGTGATCATATGGGCGATAGAAAAAAATAAGTGTGAGCAACCTGTTGCAGCTGAAGGTCATACAGAAGTAGTAAATGCTGTCCATGCTGTCTATACGCAAAGATCTGAGAATGAACTTCTCATTGTT…
ENSXETG00000021595	c1qtnf5	0.18694	C1q and TNF related 5 [Source:Xenbase;Acc:XB-GENE-1011870]	ATGATACCATTGCTCCATCTGCTATCCCTGGTCACTTTAATACCAATCACCAGTCCAATAGGGGATAACAAGATTGCCTCTTCCTGCTGCGGAATGCCAGGAATTCCAGGTATACCCGGGACACATGGTAATGCTGGATTACCTGGAAGGGATGGGAGAGATGGAAAGGATGGGAGCCCAGGCACAAGTGGACCTAAAGGTGATTCTGGAGAACCAGGAATCCCTGGTGCTCGAGGTTTCCCAGGTATGGCAGGTCCTCCTGGTGTACAAGGTGATAAAGGAGTGCAGGGGGAGTGTGCTGTGCCCCCCCGCTCTGCGTTTAGTGCCAAGCTATCAGAGTCCCGCACATCCCCCATACCTGGGCAGCCTGTTCCCTTTGGCAAGGTTCTAATAAATGAA…
ENSXETG00000041253	acmsd	0.250752	fucosyltransferase 6 [Source:NCBI gene;Acc:100495376]	ATGGAGCAGAAAATACAGACATTGTCCTTTAAACATTGTCTATTTTTCTTCACTTTTCAGGTAGTAGTAGCATTTTTCTTCTTCTCTGCTACATTCAAAGGCAAAGTCAACCCTGATGATATTTTTGTGACTGATGTTCCTTCTAAGCCAGAGGAGCCAGTGAAAATTATTCTGCTGTGGACTTGGCCCTTTGGTTTTGCATTTCCCCTGAATCAGTGCCCGAGTCAGTTCGATGGAACTGGTTGTTTCTTTACAGTCAATCGCAGCTTGTATTCAGAAGCAGCAGCTGTTGTTCTACACAGCAGAGATGTATGTTCATCTAAGAACCAGTTACCACAGATGCAAAGACCCCCAAATCAATATTGGATTTGGTTTACCTTGGAGTCCCCAAGCCACAAT…
ENSXETG00000025999	agmat	-0.433638	agmatinase [Source:Xenbase;Acc:XB-GENE-997016]	ATGGCCGGACTCACTAGCACCGTCAGCAGGGTGGGCTCCCTCCTCTCGGCACAGTTGTGCCCCCCCAGGGCTGTATCTCTTGGGGCCCATTTTCCCCCATACAAGCAGGAGCAGCGTTCCAGATGGGCCCCCCTGAGATCCTATCACTCCTCCCCCAGGAGCCCCCCACCTCTTCTTGGGAATAACCTGCTGAAACTCCAGGCCCCCCCCAGCCGCAGGGCATCGGGCAAGTTTAATGTGCCCCCCAGCGCCCAGTATGTGGCCCGGCCAGCGGGGGTCTGCACCATGATGAGACTGCCCTACCAGGAGACTGCACAGGGATTGGACGCCGCCTTTATTGGGGTCCCCCTGGATACCGGCACCTCCAACCGCCCGGGAGCGAGGTTTGGGCCGCGCCAC…
ENSXETG00000014651	cog3	0.243704	component of oligomeric golgi complex 3 [Source:Xenbase;Acc:XB-GENE-855843]	ATGACTGCTCTTAACTGGAAGCCCTTTATATATGGGGGGCTAGCCTCTATCACTGCTGAATGTGGTACATTCCCCATAGACTTGACCAAAACTCGTCTCCAGGTACAGGGTCAAGCTAATGATGCCAAATATAAGGAAATCCGATATAGGGGAATGCTGCATGCAATTGTGAGGATATGGAAGGAAGAAGGCGTGAAAGCACTTTATTCTGGAATAGCACCTGCAATGTTACGGCAGGCGTCGTATGGCACCATTAAAATTGGCACTTACCAGAGCTTGAAAAGATTGTTTGTTGATTGCCCAGAAGATGAAACGTTAGTCATCAATGTATTCTGTGGTGTACTGTCAGGGGTGGTTTCTTCCTGCATTGCCAATCCTACAGATGTTTTAAAGATAAGA…
ENSXETG00000035886	fut3	0.211777	fucosyltransferase 3 (Lewis blood group) [Source:NCBI gene;Acc:447987]	ATGGAGCTGAAAATACAGACATTGTCCTTTAGACATTGTGTATTTTTCTTTACCTTTCAGGTAGTAGTAGCATTGTTCTTCTTCTCTGCTACATTCCAAGGCAAAGTTAAACCTGATGATATTTTTGTGACTGATGTTCCTTCTAAGCCAGAGGAGCCAGTGAAAATTATTCTGCTGTGGACTTGGCCCTTTGGTACTGCATTTCCCCTGAATCAGTGCCCGAGTCAGTTCGATGGAACTGGTTGTTTCTTTACAGCCAATCGCAGCTTGTATTCAGAAGCAGCAGCTGTTGTTCTACACAGCAGAGATGTATGTTCATCTAAGAACCAGTTACCGCAGATGCAAAGACCCCCAAATCAATATTGGATTTGGTTTACCTTGGAGTCCCCAAGCCACAAT…
ENSXETG00000036485	tmem163	0.706586	probable alpha-ketoglutarate-dependent hypophosphite dioxygenase-like gene a3 [provisional] [Source:NCBI gene;Acc:100490235]	ATGAAGGCAGAAGCCACTCAGCTGAAGGCTCTTTATGAAGCTAACGGCTTCCTGACAGCTATTGATGTGCTGGGGAAGGACGAGCTCGGTCAGGCCTGCAAGGAACATGCAAAACTGGAGAACAAATTTGGCAAGGAATACACACAGTACAACCTGCACAACATCCACATGCAATATGAGTGGGTGATGAATCTGGCTGCTCATCCCAAACTACTGGATGCAATCATTGCTGTGTTAGGGCCCAATGTTATTCTCCTGGACTCCAGGTTTATCTGTAAATACCCTTCCTCTGACGTCCCCCACAAAGATAACACTGTCCCATACGTTGCTTGGCATCAGGACATCAAGTATTGGGGATTTGAGGGGGGTCCCGTGGCGTCTGTGTGGCTGGCCTTTGAC…
ENSXETG00000037911	mtx3	-0.105647	1 [Source:NCBI gene;Acc:105947788]	ATGAGTGAAGTTAATAGGCTGCCCCTCTGTGCCACATCTGAAGATGAGGTGAAGTTCTGCAATCCTGCCTTTGACTCTATGTCTGAGGTCTTCTTAACAGAAACTATTGGAGAAGATACTGTGCCACCAACCTCCCAGGTCAGCACTGTTCCTAGACCAAGGGGAAGGTGTTGTTCCAACAGGCCCCGAGCCAACCACACCATCATCATAATTCTTACTACACTGCTGGTTCTTTTTGTTCTGATCTTCAGCTTCACATTGGGAATCTTGATCTCCAAACACAAAGTAGAAGATTTGGCACTAACTGGTGTCTCACCAAATAACAACAGCAACATTTCATCCCCAGACTCTAGGGATTTTACAGAATCCATCTCAACAGTTTGTGGAGGCACCTTGAAT…
ENSXETG00000012216	msi1	-0.0376882	musashi RNA binding protein 1 [Source:Xenbase;Acc:XB-GENE-490596]	ATGGAGACAGAAGCGCCCCAGCCCGGACTGTCGCCCCCGGACTCCGCGCACGATCCCTGCAAAATGTTCATTGGGGGACTGAGCTGGCAGACGACACAAGAGGGCCTGCGGGAGTACTTCAGTCATTTTGGGGATGTAAAAGAGTGTCTTGTCATGAGAGATCCATTGACCAAAAGATCAAGGGGATTCGGATTTGTAACTTTCATGGACCAAGCGGGAGTGGACAAAGTTTTGGCTCAATCACGACATGAGCTGGACTCAAAGACGATTGACCCAAAAGTAGCATTTCCTCGGAGAGCTCAACCCAAGATGGTAACACGGACAAAGAAGATTTTTGTAGGGGGCTTGTCAGTTAACACAACAGTTGAAGATGTGAAACAATATTTTGAGCAGTTTGGG…
ENSXETG00000019930	rrnad1	-0.104252	ribosomal RNA adenine dimethylase domain containing 1 [Source:Xenbase;Acc:XB-GENE-5845705]	ATGTATATCCTACAGGAATTTTTCACCGACAACCTGTGGGAGAAACTTCCAGAATCCTGGAGGACGTCCCTGTCGGATCTTTCATCTCCTGAATTAGCCGAGCAGCTGCTGTCTAATGGGAGGAGAGGTACTATCAGTTACAGGTCAGTATGGCCGCTGAGCCTGTTAGCGCTGAAGGCGACGGCACACTGCCTGGCGTTTCCCAGGATTCCCGTGAATGAAGCGGCCAACAAAAACCATAAAAGGCCGGAGGAATTCTGTGAAAATCACTGCCAGAGCAACAAGCTGGATCCTCTCTTCCGGAAGCATGTGAAGCCTAAAAAACAGCACGAAATCCGGCAGCTGGGCAAGCTGGTGAGAATACTGAGTGAAGTAACCGGATGTGAGCAAGTGGTGGAC…
ENSXETG00000013901	gngt1	0.600794	guanine nucleotide binding protein (G protein), gamma transducing activity polypeptide 1 [Source:Xenbase;Acc:XB-GENE-952138]	ATGCCGGTCATTAACATAGAAGATCTAACAGAAAAGGATAAATTAAAAATGGAAGTTGAACAACTCAAGAAAGAAGTGAAGCTGGAGCGACAGCTGGTTTCCAAAATGTGTGAGGAAATTAAAACCTACATTGAGGACAAGTCTGGAGAAGATCCTCTTGTCAAGGGTATTCCTGAAGACAAGAACCCCTTCAAGGAGAAAGGAGGCTGTGTGATTGCCTAA
ENSXETG00000036340	cmya5	-0.0372536	NA	ATGAGTGGCAGCAACATTGAAGGTATGACACAGTGCACAGCCTGCCGCATGTATGCAGTTGTGGAACAACAGTTCCAAAGTGCATACCTCTGTTGTGGATGTGAGCGAGTTGCCACTTTAGAGGCTCGCGTTAGAGCTCTAGAGGAACAAGTTGCAACACTGCGTTCTATTGACAATCTTGAAAGAAGTCTCTTGTTAACTGAACAAGAACTAGCGGGGTCAGATAGTATGGGGGGAGGGGAGCAAGGAAAGGATGATAGGGCAGTAAGCTGGGTGACAGTTAGAAAATCTAGTGTGGGGAAAAGAAAAAGGGAGGCTGCTCCAGGGTTTGCGCATCCCAACAGATTTGCCAGATTGTGTGAAGAAGATGGGAGTGTGAACTCTGGACTGGCGGTTCTA…
ENSXETG00000020575	ptchd1	-0.152508	NA	ATGGTGAATCGCGCGATAATTATCGCGTCTATTTTAAAGGTATCAGTAACAATAACTTTGCTTTGTTTTTTTATTGAGGCCTCGAACTCCTCCCAAAAATATTTGTGTGTATTCTGGGATCCTGAGCTGAGTGGATGGTCCCAGAGAGGCTGCAATATGACACATTCCAATGTCTCCCACACCGTCTGCTCCTGTGATCATCTCTCCACCTTTGCGGTCATCATGGCTCCCTGTGATATAAAGAAAGATCGTGGCCTTCTCTTCATCTCACGCATTGGTCTTGGTGTATCTGTTCTCTGTCTCTTTCTATCTCTTGTCACATTCCTCCTGTGCCGGTCCCTAAGGAGCGCTCACACCTCCATGTTGATAGCACTATGCGGATGTCTCTTTCTGGGACAG…
ENSXETG00000002392	nelfa	0.188161	negative elongation factor complex member A [Source:Xenbase;Acc:XB-GENE-988837]	ATGGCGTCTATGAGGGAGAGTGACACCGGCCTGTGGCTTCACAACAAGTTGGGCTCCGCTGACGAGCTGTGGGCGCCCCCGAGTATCGCCTCCTTGCTCACCGCCTCCGTCATAGACAACGTGCGGCTGTGTTTCCATAACTTGTCCTCCGCCGTCAAACTGAAGCTGCTGCTGGGGATCCTGCACCTCCCGCGGCGCACAGTGGATGAGATGAAAGGCGCACTGACAGAAATCATTCAGCTCGCCACTCTAGATTCTGACCCCTGGATCCTGATGGTCGCGGATATCCTAAAATCCTTCCCTGACACAGGATCCCTGAATCTCGATCTCGAGGAACAGAATCCGAATGTGCAGGACATATTGGGGGAGCTCAGAGAGAAAGTCAGTGAATGTGAAGCA…
ENSXETG00000011065	tent2	0.181526	leucine rich repeat containing 74A [Source:HGNC Symbol;Acc:HGNC:23346]	ATGGCTGAGCTCTGCCAAAACATTGAGGCTCTTTCTCTGTGGCATTCCCTTACTCCTCTCTGCATTGCAATGTTAGAGAAGCCACACAATAAAGAGACATCTGGGGAGCTATATGTGCAGGCATGCCAAGAAGCTGGTGTTGTACCTGCCTCATATTTCATGCGCCACATGAATGACACAAGTATGGAACTTAAACATCATGGACTGGGACCCCGTGGTGCTCGGGCAATTGCTGCATCATTACTGTCCAATAAATGCATTACACACCTGAACCTAGAGGATAACTGGATTCAACCAGAGGGAGCTTCTGACCTGGTGGAGATGCTTAGAAAGAACTACTACATTCAAGACCTGGCTAATTTTCGCTTAACCGAGCTGGATCTGAGTCACAATGAGTTT…
ENSXETG00000025753	wwc2	0.135047	WW and C2 domain containing 2 [Source:Xenbase;Acc:XB-GENE-1001637]	ATGCCTAGGAAAGGGAATGGGCAGCTGCCTTTACCGGATGGCTGGGAAGAAGCGAGGGATTACGACGGGAAAGTCTTTTATATCGATCACAACAGCAGACAGACCAGTTGGATTGACCCAAGGGACAGGCTAACAAAACCTTTGTCATTTGCTGACTGCGTTGGCAATGAGTTGCCTTGGGGATGGGAGTCTTCCTATGATCCTCAGATTGGAGTCTACTTTATCAACCATATTAACCAAACCACACAGATAGAAGACCCAAGGAAGTTATGGAGGAACGAGCAAGAACGTATGCTGAAGGATTACCTCATGGTGGCTCAGGATGCCCTAAGCACACAGAAAGAACTCTACCACATCAAAGAGCAAAGGCTGGCACTTGCGCTGGATGAGTATGTGCGC…
ENSXETG00000028037	jmy	-0.343084	uncharacterized LOC100135188 [Source:NCBI gene;Acc:100135188]	ATGGATATTGAATTGCCACTTTTAATACTGTACAAAATACGAACAAGCCGCCTGTCGCAGAACAAAGAGCAGCAAAGGAGCGGGAGAAGCGCAGCGAAAAAGAGGCGCGTGTACTTGCGAAACGAAAGAAAGTTCCCCAATCGAGTGAATCTTCTCGATCTGAATGAAGAGGAGATTAAAGCAAGGTATCGATTGTCCTCCGAAGCCATTCAGTCCCTTTTTGAAAAAGTAAAAGAAAACTTGAATCCCAAAACAGAGAGAAGCCACGCCATTCCGGGCATCGTCAAGTTACTGTGCGCACTACACTTCTTCGCCAGCGGCTCTTTCCAGAACAGCGTCTCCACAGCCGGCGGCATCACGCAGTCCAGTTTCAGCAGATTTCTCTTCCAAGTCATACAG…
ENSXETG00000010090	klhl15	0.424647	merlin [Source:NCBI gene;Acc:100485014]	ATGTCCATTAGAGGATTGACTAGAAAACAGCTGAAAAATTTCAGAGTTAAAATTATGACTATGGATTCTGAGATGGAATTAACCTGTGAGATGAACTGGAAAGGTTCAGTCCTGTTTGGTTTGGCATGTGAAACATTGGGCTTAAAAGAGTCTTGGTTCTTCGGTCTACAGTTTACTTCAAATGGGATGGACACTTGGTTGAAGCTAGATAAGAAAATATTACAGCAAGATCTACCTAAAGAAGAGCCTACAAAGTTCCGCTTTTTAGCCAAGTTCTACCCTGAAAATGTTGCTGAGGAACTGGTACAAGACATCACCCGTCATCTGTTCTTCCTACAGGTAAAAAAACAGATTTTGGATGAAGAGATTCATTGTTTACCTGAGGCATCTGTTTTATTG…
ENSXETG00000006040	hras	-0.0987453	Harvey rat sarcoma viral oncogene homolog [Source:Xenbase;Acc:XB-GENE-479381]	ATGAAAAGAACCCTTTCTGTTATATTTAGGGGTGGCACTATTGCCTCTTATTCCAGAACATCAATCCCAAGAGGGTCTTCAACAATGACGGAGTACAAGCTGGTAGTGGTCGGTGCTGGTGGCGTGGGGAAGAGTGCACTGACAATCCAGCTTATACAGAACCACTTTGTGGACGAGTATGATCCTACCATAGAGGATTCCTACAGAAAACAGGTGGTTATTGATGGAGAGACGTGCCTCTTGGACATCTTGGACACAGCAGGGCAGGAGGAGTACAGTGCCATGAGGGATCAGTACATGAGGACAGGGGAAGGCTTTCTCTGTGTCTTTGCCATCAACAACACCAAATCGTTCGAGGATATCCACCAGTACAGGGAACAGATTAAACGAGTGAAGGAC…
ENSXETG00000004994	lrrfip2	0.177051	leucine rich repeat (in FLII) interacting protein 2 [Source:Xenbase;Acc:XB-GENE-950912]	ATGGGGACTCCTGGATCTGGAAGAAAACGCACCCAAATTAAGGACAGGTTTTCTGCTGAAGATGAAGCTTTAAGTCATATTGCTAGAGAGGCAGAGGCAAGACTCGCCGCCAAAAGAGCAGCTCGAGCAGAAGCTAGAGATATTCGCATGCGAGAGCTGGAACGGCAACAGAAAGAGCTTACACATCGCTATCATGATAAAAAATGGGGACAGATCCAAAAGTGGATGTCCCACACCTACAGCAATTCATATGATGTCAAGAATACTTCATCCAGTTCTCATAGAGATCTGCTGAGTGGACTCTACCACGATCAAAGGAAATATACCAGCCTTAAGTATAGCAAACCAATCTCCACCCACCACACGAGGACCTCTCTGTACAAAGATGGGTTTTATAAT…
ENSXETG00000035319	ankrd45	0.0532605	interferon stimulated exonuclease gene 20kDa like 2 [Source:NCBI gene;Acc:448477]	ATGGAGAGTGACGTCACAACCCGGAAGTTGGTTCACAGTTTCCTTTCCGCTTCAGCCCGTAAGCGAGGCAAGGAGATGATTTTCTCTCTCGCTCCACCCACGGGATGTTTTATATGCGAGAGAAAGAAGTCTGGGACTATGCAATTGTTTATTTTCACAGAGTTTTTTATACCCCCCGCCCCGCGATACGAGTCGGCCATGTCGGACCTGCTTTTAAACCTGAATGTGGGCGCCAGCCCGCCCTCTGGAAAGGCTGTACACACCAACGAGAAGCGTGCGCGCTCCCACACGCGAAGGAAGCTCTTGGAGAGGAAAGCTCTGCTGAAGCAAAAGCAGCGCCCTCCGAGACCAAACCGGTCTATGCCAAAGAGCGCCCCGGGGCACCAGGCCAAGTCGTGG…
ENSXETG00000006830	dnajc16	0.0277322	DnaJ heat shock protein family (Hsp40) member C16 [Source:Xenbase;Acc:XB-GENE-6035331]	ATGGGCCATTGGAAATTACGCCTCCTTTGCTGGTTTCTGCTTTTCCTTGTCTTGGCTCTGAAGATCCTGTCAGCTGCAGATTTTGACCCTTATCGGATCCTTGGAATCAGCAAGTCAGCTAGTGATTATTCTCTTTCCCACTATTTAGGGGTTGGAATAGGAGTCGTCCATGCCGGTTACGAGAGAAGACTCGCTCACCACTTGGGCGCACACAGCACCCCTTCTATTCTAGGAGTAATTAATGGCAAGATTTCATTTTTTCACAATGCCGTTCTCCGGGAAAATCTCCGACACTTTGTAGAAAGCCTTCTTCCTGGGAACCTCGTGGACAAGATCAATGACAAAAACTACATTCGGTTCTTGTCCAATTGGCAACAAGAGAATAAACCTCATGTGTTA…
ENSXETG00000018471	ctdspl	-0.181627	CTD small phosphatase like [Source:Xenbase;Acc:XB-GENE-1013061]	ATGGACAACACATCTATCATCACCCAGGTCTCTAACCCCAAGGAGGAGGGAATCCTGTCTTGTGCCCAGGAAAAGGTCTCCCAATGCAATATTAGCCTAAAAAAGCAGCGGAACAGAAGCATCTTCAGCTCCTTATTCTGCTGTTTCCGCAGTTACAGCGTAGAGCCACCAACCTCAAATAATAACAGTAGCCCCCTTCCTCCGCTGGTGGAAGAAAATGGGGGCATTCAGAAGGCAGATCAGACTCAAGCCCTTACCATTCCTAGTCCACCTGCTAAATACCTCCTCCCTGAGCTGAAAGTATCCGATTATGGAAAGAAGTGCGTGGTCATCGACCTGGATGAAACCTTAGTGCACAGTTCATTTAAGCCTATAAACAATGCAGACTTCATAGTTCCT…
ENSXETG00000035435	dmgdh	0.130518	NA	ATGGAAAGGCTTCTTATCTGGAAAACTCCAGATCCCGAGCATTGCCCATACCTGTACATGGTATATATTTATAAAGGTTATCTTCAGTTCCTCTATAATGAGGTCTCATGTTTGCTTTCCAGTGAAGTGTTTAAAACCTATAATGTGGCCATGGATTACATCACGCTGGCTTTAATGATCTGGAATTTTGGCGTAGTAGGAATGATCTGCATTCACTGGAAGGGGCCCCTTCTTTTGCAGCAGGCATATCTTATTATGATTAGTGCTCTTATGGCGCTGGTGTTTATAAAATACCTTCCTGAGTGGACAACTTGGCTCATCTTAGCAGTGATATCTGTTTATGATCTTATTGCTGTCCTGTCTCCAAAAGGACCTTTACGCATGCTGGTCGAGACAGCT…
ENSXETG00000011054	ankrd34a	0.0958648	ankyrin repeat domain 34A [Source:Xenbase;Acc:XB-GENE-6035402]	ATGCTTTGGAACTACGAGAAAAGAGATGGTTGTGAAACGCTCCCCAAAACCCATCTGTGTCTTTGCTTAGCAGATACTGTATCTGTTTGCACTTTACCAATGAGAGACTCTAACATGTTGCACCCAGAGGGCAGTGCCTTACTGAAGGCTGTGTGGCAGGGCAAATTCAGACTGACGCGCCTTCTGCTGGAAGGAGGTGCCTACATTAACGAAGGTAATGCCCAAGGTGAGACACCTCTAATGGCAGCCTGTTTAGCCAAATATGACGACCCTCAAAACAAATCCCGGATGGTAAAATACCTGCTGGAGAATGGGGCAGACCCTAACATGCCGGACAAGATGGGAAAAACTGCACTTATGCATGCCTGTTGCAATGTAACTGGCGCAGCGGTGGTATCT…
ENSXETG00000010597	nup205	0.235048	nucleoporin 205kDa [Source:Xenbase;Acc:XB-GENE-1009711]	ATGGCGGCGCAGTTGGCGCTAAATTCAGAAGCCAGCCTGTGGGGCCCTTATAGAGAAATATGGCAGACCGTGGTGGGCGCGCTTGTGAAGAGGCAACCGGAAGCCATTCATTCGCTCGATATCGTCTTAAAGAAATATAAACCGGACTTCATCTCTCTCTTCAAAAATCCACCAAAGAGCGCTCAGCAACATGAAAGAGTGCAGAAAGCCAGCAGCGAGGGGATTCCTATTAAAGGGACGCAGCGGACCCGGATCCTGGAAGGACAGCTCATTAAGGAAGCCTTCATCCTTAGCGACCTGTATAATATCGGAGAGGTGGCAGCCGTAGAACTTCTACTTTTAGGTGAGCAGCAGCAGCCTACCTTCCATGGCCTGACGAGGGGCTTGGTAGCCATACTG…
ENSXETG00000040299	NA	0.52483	NA	ATGGCTGAAGCAGCTGAGACGGCGCCTGCTCCTCCCCCGGCTGAACCCGCAGCCAAGAAGAAGAAACAGAGCAAGAAAGCAGCGGGGGCCACTAAATCCAAGAAGCCATCTGGGCCCAGTGTGTCCGAACTGATAGTCAAAGCCGTATCCGCTTCCAAGGAGCGCAGCGGGGTGTCCCTGGCAGCTCTGAAGAAGGCTCTGGCTGCAGGAGGTTACGATGTGGAGAAGAATAACAGCCGCCTCAAGCTGGCTCTCAAGGGCTTGGTCAGTAAGGAGACCCTTGTCCAAGTGAAAGGGAGCGGAGCCTCCGGGTCCTTCAAGCTCAACAAGAAGCAGCTGCAGAGTAAGGAGAAGGCGGCACCGGCAGCAGCCAAAGCCAAGAAACCGGCAGCAAAGAAG…
ENSXETG00000011067	irf2bpl	0.167414	interferon regulatory factor 2 binding protein-like [Source:Xenbase;Acc:XB-GENE-968642]	ATGTCGGCCGCACAGGTCTCCTCCTCACGCCGCCAGTCGTGTTACCTGTGTGACTTGCCACGGATGCCATGGGCTATGATCTGGGACTTCACTGAGCCAGTTTGTCGCGGCTGTGTCAACTATGAGGGGGCAGATCGAATAGAATTTGTCATTGACACTGCTCGGCAACTGAAACGCAGCCACAGTTTCCAGGATGGTCGTTCACCTGGACCCCAGGGCCCCGGCTCAGGAGCAGCCAACAAACAGCACCCAGCTGTGCAGGCAGCCCTCACAGCAAAAGATACTGCCCAGCTAAACCATTTAGATGGGGCTACTAAGGCAGCAGCTGCCTCTGGGCTGGAGAGATACGGATTGGCCACAGATCGAGGTCGCTTCGAGTACACATTAACTGCTCGGCTT…
ENSXETG00000011817	slco2a1	-0.0629102	solute carrier organic anion transporter family member 2A1 [Source:Xenbase;Acc:XB-GENE-5814577]	ATGGGAATCAAACTGGTAGATAGCAAGGCAGACAGTAAATCAATAACTGGCTGCAAGAAAGGAATCTTCAACAATATTAAGGTGTTTGTAGTTTGTCATGCTCTCCTGCAGCTTTCTCAGCTGTTATACAGTGCTTACTTTAAGAGTTGCCTGACCACCATTGAGAAACGATTTGGGCTTTCAAGCTCCTCCTCTGGCCTTCTCTCCAGCATCCATGAGATCAGCAATGCAGTTCTTATCATCTTTGTCAGCTATTTTGGAAGCCGAGTTCACCGGCCACGAGTCATTGGTGTAGGAGGCCTTCTGCTGGCCTTGGGGACCTTTCTTCTGACGGTGCCTCATTTTGTATCAGAGAAATATCAGTACACTGAGCTAAATAGCGGAAACAGAAGTCAAGTT…
ENSXETG00000011053	polr3gl	0.254485	polymerase (RNA) III (DNA directed) polypeptide G (32kD)-like [Source:Xenbase;Acc:XB-GENE-945834]	ATGGCTGGAAAAGGCAGAGGTAGCGGTCGGGGCCAACTGACCTTTAATGTAGAAGCTGTTGGAATTACCAGAGGGGAAGCACTGCCGCCACCCACTCTCCAACCTCCCCCGTTGTTCCCGAACCTGGAATACAAACCAGTACCCCTGCAGACAGGGGAGGAGGTGGAATATATGCTGGCGTTGAAACAAGAACTCCGAGGAGCCATGAAGACTCTCCCGTACTTCATCAAGCCCGCTGCTCCCAAGAAAGATGTGGAACGCTACTCTGATAAATATCAGACGTCTGGACCTGTTGACAATGCTATTGACTGGCAACCCGATTGGAGGCTGCTGCCACGGGAGCTGAAAATAAAAGTCAGGAAGCCGCAGAAAGACAAGTCCGCCGTTGTCCTCCCCAAA…
ENSXETG00000013902	mgc147631	0.336317	acyl-CoA dehydrogenase (3J649) [Source:Xenbase;Acc:XB-GENE-5814061]	ATGACGTTGAAATGGGCCTCCCTACTGAGACGCTGGCCAGGCTTCTTTTCAAGGTTGCCCACTGGCCCCATCTACCAAACAGCTGCCAACCAGTCCACCCTCCAGGCACAGAATTCCCTCTACACCCCGGATCACATTGCCATAAGGGAGACCTTGAGAAAGATAATTGACACTGAGATTAATCCCTATGTCGACCAATGGGAAGATGCTGGGCAGTTCCCAGCTCACAAAGTCTTCAAAATCCTTGGCAATGCTGGGATATTGGGAGTAAATAAACCAACAGAATATGGAGGACTGGGTCTGGACTTTTCCTACAGTATTGCAATTGCAGAGGAGCTTGGCAATATTCGCTGCGGTGGGGTCCCTATGGCCATTGGTGTTCAGTCAGACATGGCTACA…
ENSXETG00000010931	nelfe	0.04834	negative elongation factor complex member E [Source:Xenbase;Acc:XB-GENE-482911]	ATGTTGTATATTATATGTGACATCTGTTTGTATCAATATTTATCTACAGAAGTACCCCTCTGTGCAAGCATCATGGTCCTGCTACCAACCAGCCTTACAGAAGAAGAGGAGGCTTTGCAGAGGAAGTTTGCAAAGCTGAAAAAGAAGAAAAAAGCCCTTCTTGCTTTAAAGAAGCAAACATCCACGAACCAGACAAGCCAGACGGGAATAAAAAGATCCCTCTCAGACCAGCCTGCAGTTGACACAGCTACAGCTACAGAACAAGCAAAGATGTTGGTGAAGACTGGAGCAATCAGTGCTATAAAGTCAGGGACAAAAAACAGTGGCTTCAAACGTTCTCGTACTTTGGAAGGCAAACTCAAGGACCCTGATAAGGGACCTGTTCCAAGCTTCCAGCCT…
ENSXETG00000021857	rbm25	0.27982	RNA binding motif protein 25 [Source:Xenbase;Acc:XB-GENE-490152]	ATGAGTTTAATGGCACCTGGACCAACTGTATTGGTACCAACAGTATCTATGGTTGGGAAACACTTGGGGCCTCGGAAAGACATGATTGGGCTGAAAAATAAAGAAAATGATGATAACAGTGGCCCAACTACCACAGTGTTTGTGGGAAACATATCTGAAAAGGCATCAGATATGCTCATCAGGCAGCTTTTAGCTAAATGTGGCTTAGTCTTAAGCTGGAAGAGAGTACAAGGAGCATCTGGGAAACTTCAAGCCTTTGGATTTTGTGAGTACAAGGAACCTGAATCTACTCTGCGAGCTCTACGGCTTCTTCATGATCTACAAATTGGGGAGAAAAAGCTGCTTGTAAAGGTTGATGCCAAGACCAAAGCTCAGCTGGATGAGTGGAAAGCATCTAAA…
ENSXETG00000011071	cipc	0.0356669	CLOCK-interacting pacemaker [Source:Xenbase;Acc:XB-GENE-5806252]	ATGGAGAAGAATCAGAAATATGCAGCTGGACAAGAAAGATTTCAGATTAGGTCAGGTCATGGGGATGGTCAGAGATCAGAGCCCAGGAAGACACAAACTATTATAGAATCTGACAAGGACTCTGGCTACTCAGATGTTGCATCAGAGTGCCTAAGCTCTGTTGAGCAGACTGATTCAGAAGAGGGTCCAACTACATCACGCTGCAATTTAGCATGGAGCCCCTCAGGCAAAACTCCATCGCAACCACATTCATTGGTCGTCTTGAAAAACCTGCTTGTTGATCAGGGGTCCGGCCCTGAGCCTAATGCCAGCTCCTGGGCTGTCCGCCCTTCCTTTCAACTGCTTCAGACTTCTCCACAGATCCTCTTTTTTCCCCAGACTGTGTCTTCTGCCAAGCCA…
ENSXETG00000031184	xylb	0.133426	xylulokinase homolog (H. influenzae) [Source:NCBI gene;Acc:100486367]	ATGGGCAGCCAGCGAATGGGAGGATACGCTACATGGATTAAAACCCCTGGAAGAGCTGCCAGTGCTCAATTCCAAGTTTTAAAGCCTAAAAAGGATTATAGGGCTTTATACCTTGGCGCATACAAGGATATTGCACAGCTAAAGGTAATTGCCATTAATGAAGGCCTGCAGGTTGTTCTTGAAGATAATATCCAATTCGACAGAGATTTACCAGAGTTTGGGACTCAAGGTGGCATTCATACTCACAGGGATAAACTGACTGTCACATCCCCAGTCTTAATGTGGGTTAAGGCACTGGATATCATATTGGATAGACTAAAATCCTCTGGATTTAATTTTGGCAAAGTCAGAGCTCTATCAGGCTCAGGACAGCAACATGGCAGCGTCTACTGGAAAAAT…
ENSXETG00000019927	crabp2	-0.0262191	cellular retinoic acid binding protein 2 [Source:Xenbase;Acc:XB-GENE-959098]	ATGCCCAACTTCTCAGGACACTGGAAAATGAAACAGTCGGACAACTTTGAGGAGATGCTGAAGGTTTTGGGAGTGAATATGATGCTGAGGAAGATCGCTGTTGCTGCCGCTTCTAAACCAGCAGTGGAGATCAAGCAGGACGGAGAAGTCTTCTACATCAAAACCTCAACAACGGTTCGGACCACCGAGATCAGCTTCAAAATTGGGGAGGAGTTTGATGAGCAGACAGTGGATGGGCGCCCTTGCAAGAGTCTGGCGAAATGGGTGAGTGAGAACAAAATGGCTTGTGAACAGAGACTTCTCAAAGGGGATGGACCCAAAACAGCCTGGACCAGAGAACTGACCAACGATGGAGAGCTTATCCTGGTAAGTCATTTATATAACATAGTCCCAACTGCA…
ENSXETG00000011050	txnip	0.332388	thioredoxin interacting protein [Source:Xenbase;Acc:XB-GENE-968442]	ATGGTTGTCTTCAAGAAAGTCAAGTGCTTCGAAGTGTCCTTCGCCGACCCGCAGAAGGTGTACTGCGGCGGGGAGAAAGTAACCGGCAAGGTCCTGGTGGAGGTGGCCGAAGTGACCCGGGTGACAGCCGTCAGAGTGTTGGCTTGTGGAGTGGCCAAAGTATTGTGGTCCCAGAACTGCAAGCAGGAGATGGAGTACTTGAGATTTGAGGACACCTTGCAGATGGAGGAGCAGCCTACAGATTCCGATGGATCTGTCATTATGAGGCCAGGCAACTTCTATGAATACAAGTTCGGTTTCGAGCTGCCCCAAGGTCCTTTGGGGTCATCATTCAAAGGAAAGTATGGTTCTGTAAAGTACTGGGTTAAAGCTTTCCTCGATCGGCCATCCCATCCTCCC…
ENSXETG00000006929	stard4	0.495584	StAR related lipid transfer domain containing 4 [Source:Xenbase;Acc:XB-GENE-5944117]	ATGGATGATCTTGATATCCCTTCAAAAACCACCAGATTGCAAAATACCTTAATTCAGTACCACTGCATGCTTGAAGAGGAATGGTGTTTCGCCAAGAAATCAAGTGGAGTTACAGCATGGCGAAAACCTTCTGAGGAATTCGGTGGTTGCTTGTACAAAATTGAAGGAATAGTGGAAGATGATTATAACAGAATTGTGGATTACATTCGCCCAGGACCTTACAGACTGCAGTGGGACAGCTTAATGACCTCAATGGATATAATCAAAGAATTCAGTAAGGAGTGCTGTGTGATGCGCTACACAACTGCTGGGCAGCTGCTGAATATTATATCTCCTAGAGAGTTTGTTGACTTTTCCTACACAACGCAGTATGAAGATGGCCTTCTGACTTGTGGTGTT…
ENSXETG00000015575	nrxn2	0.338433	neurexin 2 [Source:Xenbase;Acc:XB-GENE-6039577]	ATGTGGTCCCTTCTCTGCCTCTCTTCCCTCCTTTCCCTCCCCCTCCGCTCCTTTTCCCTCCAGTTCCAAGGGGCCCCTGGCCAGTGGGTTCGGTATTCCCGGCCTACATCAGCTAGTGGCAATGGAGGTTGGGGAGAAGACCTTAATTTTCGGCTTCGGACAAATGCCAGCCGTGGCCTGCTTCTTTACCAAGATGATGAAGGGGACTGTGATTTTCTTGAGCTAGTTTTAGATGGAGGACGCCCACGCCTAAGGTTTTCCATCTCTTGTTCTGAGCCTGCGGTTGTCCGCTTACCTCGAGTAGTATCAGATGGCCTTTGGCATGCAATAGTAATTGGTGGAAATGGCCGTGAAGGCTGGCTGTCTGTAGATGGAGAGAGGGGAGTAGCTGAAGTACGG…
ENSXETG00000035354	NA	0.118842	NA	ATGTCTGGCAGAGGCAAGGGCGGTAAGGGCCTGGGGAAAGGAGGCGCCAAGCGCCACAGGAAGGTGCTGCGGGATAACATCCAGGGGATCACCAAGCCCGCCATCCGCCGCCTGGCACGCAGAGGGGGAGTCAAGCGCATCTCCGGCCTCATTTATGAGGAGACTCGGGGGGTGCTGAAAGTTTTCCTGGAGAACGTTATCCGGGACGCTGTCACCTACACCGAGCACGCCAAGAGGAAGACTGTTACCGCTATGGATGTGGTGTATGCTCTCAAGCGCCAGGGCCGCACTCTCTACGGATTCGGGGAGGGGGAGTCAAGCGCATCTCCGGCCTCATTTATGAGGAGACTCGGGGGGTGCTGA
ENSXETG00000017985	anxa3	0.436452	annexin A3 [Source:Xenbase;Acc:XB-GENE-953000]	ATGGCGTCAGTGTGGGTAGGCAGCAGAGGAGCTGTGAAAGATTTCCTAGGATTCAGTGCTGGCAGAGATGCTGATGCTATTCGAAAGGCAATCAAAGGATTGGGAACTGATGAAGATTCACTAATCAACATTCTGACACAAAGGTCCAATGCACAGAGACAGCTAATTGTAAAGGAATATCAGGCAGCCTGTGGGAAGGAGCTAAAAGATGATTTGAAAGGTGATCTTTCTGGCAACTTTGAACACATTATGGTCTCCCTTATATTGCCACCAGCTTATTTTGATGCAAAGCAGCTGAAAAAGGCAATGAAAGGCACGGGTACAGCAGAAAGCATCTTAATTGAAATTCTAGCATCAAGAACCAGCAAACAAATGAAAGAAGTAGGAGATGCCTACTAT…
ENSXETG00000034609	lhfpl2	0.234461	sperm tail PG-rich repeat containing 2 [Source:HGNC Symbol;Acc:HGNC:28712]	ATGTTAGTTAGGATCAATTACAAGGTACTGTTTTATTACTACAGAGAAAAAGGAAGGCTTTCCTTTTTATTTGACTTTCCCTTAAAAATATCACTATTGCTTGTGCAGGTGATTCAAAACCATGTTAAAAAGCAGCATGAACAATGTATTCCGTCAATTCCTATACCTGGGAAAGCCTTTGGGTATGAAGAGACTGCAGATGGTTTTCTTGTCAAGCAACTTCCACCTGAAAGAGACGATACTTTGGGGCCTGCCTACTATCAACCTATTCATAATGTGGCATATGCGACTTTGAAATATAAAGGTTCACACTTTGGAAAGTACACTGGCAAAAGGCTTGAATATCAGTGGCCTGAAGGTCCTGGGCCTGGTGAATATGAAATAGATCATGCACTGCAT…
ENSXETG00000034191	sucla2	-0.227414	zinc finger DHHC-type containing 22 [Source:NCBI gene;Acc:100489922]	ATGGTTCTTCTTAAACTGCTGAATCTTCTGGCTCCACTCTATTTCCTCTGCCTGCTATCAGTTACTTTATCCATTCAGTTCTTCTTACTACTTCCTGGCATAAGTGGGGAAACTTCATCTACCTTGTCTTTCTCTGGTTTTATTCACAATTCCCTCTTTGTTGTTTTACTTGTCAATGTGTTGGGAAATTATATACTGACAATCTGGAAGAGTCCTCATGGCAATGCAATGTATGCAGAAACTGAGCTATCAGGAAAACCATTTTGCCATCTTTGTGCCCGGGTGATGGGCGAACAGGAACATCACTGCTTTTTCACAGGAACATGTATAGGACGCAGCAATCTTCGTAGCTTTGTTCTGTTTTGCCTGCATGCTTCCTGCAGTTGTTTTCATGCTATG…
ENSXETG00000037568	med4	-0.077221	ubiquitin specific peptidase 2 [Source:NCBI gene;Acc:100216064]	ATGTCCCACTCTTCCTCTACCCTCAAGAGATATACAGATACATCTTATACCAAAAGTTATGGGAGCTTCAGCTCATACACCTCCAATCTCAATTCATCCTACATTGACCGTGATAAAATCCCATATAAGACAAGTTTTGGTAGCTCATATCTTTCCAGTTCCCCACATCTCCGATCCTACCCAGAGTTGGAGCGAAGCCTTCCTCGTCTAGATGTAACTAGCAAAAGGACTGACATTGTGGGACGTTCTACATCCAAATATGGGACGAGTAATTTCCCCACATACTCCTATGGCTACAACACTACATACTCACCCATTACAGCCTCTCCCGTCACCTCTCTGACACGCAGAAAGTCCTCCAGTCACACAGACCTGTCCCATGGACTTTCAGAGTTGCGG…
ENSXETG00000032054	Tmem17-b	-0.300101	transmembrane protein 17 [Source:NCBI gene;Acc:100124937]	ATGGCTCTTCTTACTCCACTGCCTGGCAGCGTACGGCATGGACTTGCCAGAATTAGTGGATCTCTCTTCATTCAAAATAAGACCAGAGACTGTGGAGAACAACATGCATATCAGTCAGGCCATGACCTACTGTCAAGCCTTCCACTACAGATGATGTTATATTTCAATGCTTTCTTTTTTCCTTTCTGGATTATATCAGAGATCATTACCATGGAACTCAAGTTTGGTCGGCTGTCTGGTTACTATCAAATTCTTCTGACCACATCCTTGGTTATTCTTACATTAGTAGAAAGCTTGAGATTGTATATTGGATATGTTGGAAATTTACATGAAAAGGTTCCAGAACTGGCTGGCTTTTTGATCCTGACCCTTTTAATACAGTTGCCTCTGCTCTTATTC…
ENSXETG00000012888	eya3	0.232261	EYA transcriptional coactivator and phosphatase 3 [Source:Xenbase;Acc:XB-GENE-486218]	ATGTCGGCCATGGAGGATGGACAGGATTTAACAGAGCAGCCGGTAAAAAAAGCCAAAATGCAGGATTCTGGAGAGGAAGGTTTAAGTCAAGTGGGCAACAATGAAACTGGTGATCGAAAAGCAGAGACATCTTCAAATATGTCATCAAACCACACGATACCTAGTGAAATCCTGCCCTGTGCAGATTACATTCTACGTGCAAATGACTATACATCACAGATCTATCCTGCAAAACCATATACCCACATCCTTTCAGTACCTGTAGCAGAAACGGTGGCAGCGTATACTGGACAAACACAGTATCAAACATTGCAGCCATCTCAGCCATACACAGTTTACCCTCAGGCTTCGCCAACGTATGGTCTACCTCCCTTTGGAGCTCTGTGGCCGGGTATTAAA…
ENSXETG00000019917	dnaja4.2	-0.148112	DnaJ (Hsp40) homolog, subfamily A, member 4, gene 2 [Source:Xenbase;Acc:XB-GENE-5891666]	ATGCTTTCCAGAAGAGCAAACATGGTAAAGGAAACTGGATATTACGACCTGCTTGGCGTAAGGCCCTCTGCGTCCTCAGAAGAGATAAGGCGAGCGTTCAGACGCCTTGCATTAAAGTATCACCCTGACAAGAACCCCAGCGCTGGGGAAAAGTTTAAACAGATCTCCAAAGCCTATGAAATTCTCCACGACTCGCATAAAAGAGAACTGTACGACCGCGGCGGAGAGGATGCCCTCACAGGCAACAGCACGGGGTGCAGGAGCGCCTTCGATTCCCCATTGGACATATTCAACCTGTTTTTTGGTGGCAGCACTAGAGTACACCATCAGGCAGAGAGGAAAGGGAAGAGTGTAGCCCACCACCTTCCTGTGTCATTGGAAGATCTGTACAATGGTGCA…
ENSXETG00000040701	HJV	-0.0206628	hemojuvelin BMP co-receptor [Source:NCBI gene;Acc:100493945]	ATGGGTAAACGCCATCTTCCAACATGTTTAGACAGTGTCCTTTTCAAGACGGTCCTTCTGCTTATCTTCTGCGAGCAAGTGAATGCCCAGTGTAAGATCATCAAATGCAATTCAGAATATGTGTCTGCTACATTAAACTTGAGGGGTTCCGGCAGAAATGCAGAGATTCAAAAGTGCAATGCCCTGCGCTCCTATTCCCAATGTACCCGCAAAACTGCCCGCACCTGCCGCGGAGACCTGATCTACCACTCTGCAGTGCACATCATTGAAGATCTCATGATTCAGCACAACTGTTCCAAAGAGGGGCCTACAGCATCACCCAGGCCCCAACCTCCCCAGCCTCGCCCCGAAGGCCCCAGGAAACAGGAGGCCTGTGATTATGAGAGAACTTTCCGCGAG…
ENSXETG00000036100	NA	0.344641	platelet glycoprotein Ib alpha chain [Source:NCBI gene;Acc:101730428]	ATGAGACGTTTGCTCTCGTTGGTCCTCATTCTCTTGGCCACTTGGCCGGCCTGCTCCCCTTCCTGCACCACTGAGAAGAACGTAGTGAAGGACAAGCAGGAGACCCAGTGTACGCACATGGCTCTCACCTCTGTCCCCATAACGGATATCCACAAGGACACCGCCATCCTCATCTTGAAATATAACGACTTGAAATCCGTCACTGCCTCCACCTTCAAAGGTCTCTCACTGCTGCTGGAGTTGGACCTGTCTAACAACGCAATGACCAATTTTAAGGTAGAATTTGCACTGGGCTTGGAAGAACTCAACTTGGCCAACAATTCATTGGACCACATCCCAAACCTCTCCCTGCTGACCAACCTGAACAAGCTCATTCTGTCCCACAATCGCATCACCTCC…
ENSXETG00000030784	lyrm7	-0.116201	LYR motif containing 7 [Source:NCBI gene;Acc:100124785]	ATGGACAGTAGGATGAAGGTGTTAAAACTATTCAAAACGTTGCATCGTACAAGGCAGTGTGTATTTCAGAATGATTGTCGCGCCCTGGAAGCTGCCAGACGAAGAATCAATGAAGAGTTTAAGAAAAACAAAAGTGAATGTTCTCCTGCCAAAATTTCAGAGCTGCTGAAATTTGGAACTGATGTTGAAATTGTTCTCAGAACATCTGTTGTTCAGGGCATTCATACAGATTCAAATAAATTAGTGCTGCAAGCAAGGAAAGACCTTCTTTTAGATAATATACCATTTTGTGATGCACCGGAGAAGCAAACATGA
ENSXETG00000040808	NA	0.555083	NA	ATGTCAGGAAGAGGCAAACAAGGCGGGAAGACCCGGGCAAAGGCCAAGACTCGCTCATCTCGGGCTGGGCTGCAGTTCCCAGTCGGCCGTGTTCACCGGCTGCTGAGGAAAGGCAATTATGCTGAGCGGGTGGGAGCCGGAGCTCCAGTCTATCTTGCCGCAGTGCTGGAGTATCTGACCGCTGAGATCCTGGAGTTGGCCGGGAACGCTGCCCGGGATAACAAGAAGACCCGTATCATCCCCAGGCACCTGCAGCTCGCTGTGCGCAACGATGAGGAGCTGAACAAACTGCTCGGAGGGGTGACTATCGCTCAGGGCGGTGTCCTGCCCAACATCCAGTCCGTGCTGCTCCCTAAGAAAACCGAGAGCACCAAAGCGTACTTCAAAGCTAAATAA
ENSXETG00000006039	lrrc56	-0.0999547	leucine rich repeat containing 56 [Source:Xenbase;Acc:XB-GENE-6045468]	ATGTCCCACATGGATCTGGATGTGCGTCCTGGCACTGCCAGTGTCAAGGTGACAGATCTGGGTTGGCAAGGATTGCTAAACCCCTTTCCACTAAACAAAGATGAAGATGATGATCTTGAGGATGAGTGCCTCACACCTGCTAAGCTGCGACTTCTCACCGGTGTGGATGATCTACAGGAAGTTACAACGCTTCAGATGTGTGTTAACACCAGGGAGAACAGTCTTGGGAATTTTGGTGAGGACTATTCCTTAGGTTCTCATCTTCCCAACCTAAGGCAGCTGAAACTAAATAACAGTATCCTCACATCTGTGAGAGACCTTGGTACCTCTCTGTCACAGCTCCAGGTGCTATGGCTGGCTCAGTGTGGCCTTACCGACCTTGATGGCATTGCCTCCTTG…
ENSXETG00000034971	rcbtb2	0.267936	NA	ATGGCTGTTCCCCCTCCGATACGCGTCGTGACCATTAATGTCGCGAGCGTTAAGTCTGTAGGTGCAAGAGACACGGCCTTCTTTTTTCTCTCCCGAGTTGAGGCAGACATTTTATTTTTGCAAGAGACCAGATTATGCAATCTTCAGGTGCTCCATAGGGCCAAGAAGGAATGGGTGCACGGTCCTTCTTACTGGTCTCTTGCGGCCGAGATGTACAGCGGAGTGGCGGTCCTTTTTAAGACCAGTAAGGTAACAGTCAAACGGGTGATTGAGGTAGAGATGGGCAGATGTATGGTCTTAGACGTCCTGCTGAATGGGCAGAATCTTCGCCTTATTAATGTGTACGGTCCTCAGACCCTAAAGGCGAGGAGGGACCTGTTTAGCAGGATTAAGCCCTTT…
ENSXETG00000017786	mtm1	0.0189638	myotubularin 1 [Source:Xenbase;Acc:XB-GENE-1002030]	ATGGCCTCGAACTCCACACCAAAGTATAATTCAAACTCGTTAGAAAATTCTCTCCGAAGGTCTCCAGGAGATGGTATGAACCATGAACAAAACGATGAAATACCATGTCTGCCAGGAGAGGCCTTAATTACAGACAAAGATGTAATCTACATGTGCCCATTTTATGGTCCTGTCAAGGGGAGAATACATGTTACAAACTATAAACTGTACTTCAAAGGTGAGGAGATGGAGCCATTGATATCTTTCTCTGTTCCACTTGGTGTCATTGCGCGGATAGAAAAGATGGGGGGTGCATCAAGTAGAGGAGAAAATTCATATGGTCTTGACATAACGTGCAAAGATATGAGGAATTTGAGATTTGCTCTTAAACAAGAAGTTCACAGTAGAAAACAGATATTT…
ENSXETG00000034920	coq10a	-0.168367	coenzyme Q10A [Source:NCBI gene;Acc:780028]	ATGGCCGCCTCCGGTGCTACTCGCTTCTCTGGCCTAGGCGCGCGTTCCTTCAGCGACTTTGTCGGGATCGCGACATTCCAGGGGCTCCGGGGGTGCCGGACGCGAGCGCACCGCCACCCAATCAGACATTTGTCTTCCTGTGGCATTGTCATGACCAGAGCTTCTAAAAGGGATGTACAAGATATCAGCAGTCCATGTATGCAACCGTGCCGCAGTTTTCTGGGCTTCACTGGACCATTAACTAACAAGAGGAAGGAATACTCCGAGCGTAGAATTATGGGGTACTCCATGCAAGAGATGTATGAGGTGGTGTCCAATGTAGAAGAATATAAACTGTTTGTGCCTTGGTGTAAAAAATCTACAGTAATTTCCAAGCGCACAGGATATGCAAAAGCACAG…
ENSXETG00000041348	c3orf67	0.189317	complement component 2 [Source:NCBI gene;Acc:100491079]	ATGGTGTGCCCTCAGCCTGAGGCATTTGAAAATGGTGAGTTTTTTCCCAGGGGGCCCTACTACGTTGGGGCAAATGTAACATTCAACTGTAATGATGGATACACCTTGAGGGGGTCTGCGGAAAGAACATGTGGAAGGAATGCCAGATGGAGTGGAGTGACTGCAGTTTGTGATGATGGAGCTGGTCATTGCCCTAACCCAGGTATACCTCCTGGTGCTATGAAAACTGGTGTTCGATATGACATGGACAACAGCATTAAATATGCTTGTTCCCGTGGGATGTCACTGGTGGGGTCACCCCACAGGACATGCCTAGAAAGCAGACGGTGGAGTGGAACAGAAATAAGCTGTCAATACCCATACTCATTTGATCTACCAGAAGATGTGCAGGAGCAGTTT…
ENSXETG00000034616	bet1	-0.0583921	Bet1 golgi vesicular membrane trafficking protein [Source:NCBI gene;Acc:549196]	ATGGACCGGGGCGGTATGAAGCACCGGGAGGGGGGTCCGAGAACAGAAATGAGCGGCTACAGTGTATACGAAGAGGAGAACGAGCGGATGACTGAGAACCTGAAAATGAAAGCCAGCGCTTTGAAATCTCTTACCATCGACATTGGAAATGAAGTGAAATATCACAATAAAATGTTAGGAGAAATGGATTCAGATTTTGACTCAACTGGTGGACTTTTAGGTGCAACGATGGGCAGACTGAAGATTTTGTCCCGAGGAAGCCAAGCAAAGCTTCTTTGCTACATGATGCTCTTTGCCTTATTTGTTTTCTTTGTTATTTACTGGTTTATTAAACTGAGGTGA
ENSXETG00000011046	nr2f5	-0.169813	nuclear receptor subfamily 2, group F, member 5 [Source:Xenbase;Acc:XB-GENE-486334]	ATGGCCATGGTGGTTAACCCTTGGCAGGAGGACATTCCTGGTGTGCCAGGGTCTCAGGTGAACAACCCACCAGGGCTCTGCAATCAAGATCCAGGGGGTACCCCTCAAACGCCCACCACCCCGAAAGGAGGTGTCCCTGGTCAGGATCCTGTTCATTCTGGGGATAAAGGCGTACCGAATGTGGACTGCTTGGTGTGTGGGGACAAGTCAAGTGGGAAACACTATGGACAGTTCACCTGTGAAGGGTGCAAGAGTTTCTTTAAGAGGTCAGTGAGGAGGAACCTGACCTACACGTGTAGGGGCAACAGAGACTGTCCTATAGATCAGCATCACCGTAATCAGTGCCAGTACTGCCGCCTGAAGAAGTGTCTCAAAGTTGGCATGAGAAGGGAAGCAGTC…
ENSXETG00000008278	hint1	1.07177	histidine triad nucleotide binding protein 1 [Source:Xenbase;Acc:XB-GENE-1014427]	ATGGCTGATGAGATCAGCAAAGCCCAGACAGCCTGCCCAGGGGGAGATACTATCTTTGGGAAAATTATCCGCAAAGAAATCCCGGCCAAGATCATCTATGAGGATGAGCAATGTATTGCTTTTCACGATATAGCTCCGCAAGCCCCAGTCCATTTCCTAGTGGTACCGAAAAAGTTCATCACCCACTTGTCCAAAGCAGATCCCGCTGATGAAAAGCTACTTGGACATCTGATGATCGTTGGCAGCAAGTGTGCAGCTGATTTGGGTTTGACAAATGGGTACCGGCTGGCGGTGAATGAGGGGCCAGATGGTGGCCAGTCTGTGTACCACCTTCACCTTCATGTTTTTGGTGGACGCCAGATGGGCTGGCCTCCAGGCTAG
ENSXETG00000004489	satpa	0.311054	succinate-acetateTransporter Protein gene a [Source:Xenbase;Acc:XB-GENE-5924815]	ATGACTGATAGTAAAGCTGAGTCCCTTCATGCCTGTATCGGCGCTCTTGCTATCAGTGCAGGCTCGTTTTTGTTGGCAGTAAATTATTACAGTTGGACAGCGGCAACCATAGTGATACCCAGCACAGCCCTCGGCATTCTGCTTCTTATTGTAGCTGCCATTCTGGCATATGTAGGTATCCGAAAATGCAGGACAAATGCCTCCCTGAATGTGTTATTTTACTGGACTGTGTCAGCTCTGTGGTTCAGTTCTGGAATCAACTTCATATTGGCAGGAAATAATGTGTTATCCGCCACTAACCAGACCATTATGTCTGGTTTTAATTCTGGAACCAACTTCCTGCTGGCAGGAAATAATGGGACAGTCAGCCCTGACATGACTAGTGCCAATGTTCCTGGG…
ENSXETG00000009700	rin2	0.0363052	Ras and Rab interactor 2 [Source:Xenbase;Acc:XB-GENE-484799]	ATGGCCATGGAAGTGTCGCCTTTGGATGGCCGTGGAAATTACTTTAAGCTTATTGAAACCCTCGTCTCAGAGATCGGAGAACTGAAACAGGAGATGGTACAAACTGAATTCTGTGTCAGAGATGAAGAGTCCACAGATCGTTTAAGCAGAAAGGAAATGGAGAGTAATCACTCACCAGAAAAGAAAGAAGTGAAATCCTTCCTTCGGGACTCTGGGTATGAGAGCGTTTCCTTCAAACTCAGCATCTTAGATAAACTCCTTCATACTCACCCTGTGTGGCTTCAGCTTGGCCTCAGTGATGACAAGGTACCGGGCATCCTGCTAGAGCAGCCTCCAGCGACTTTTCTTGTTAGAAAATCCAACAAGCTTCAGAAGAAAGTGATCTCTGTCCGTATGCCA…
ENSXETG00000014955	rangrf	0.331538	RAN guanine nucleotide release factor [Source:Xenbase;Acc:XB-GENE-5760490]	ATGTCTCCCACCCTATCCCACATACTAGTGCTGCCCTTCTGGCAAATGGATGCCCAGGCCTCCGACGCCTTTCGCTACAGCGTTTGCCCGCACTTATCATGGCGGCCGCGCACTAGTTTCAATTCACATTTCCCTTTACCAAGATGTCTGCAGCAGTTCCTCATTGTACGTCAGCAGCCAGCGCGGCTTTACCCTGTTGCTACCCGGCCGCCGGTGTCACCTTGGGGGTCTCTCCGTTCAGTCGGTACCAAGATGGCAGAAGCAGGGAGGCAGCGGACCTCCCCCAAGGCTGTGAAGTTCCTGTTCGGGGGGCTGGCAGGGATGGGGGCCACTGTCTTTGTGCAGCCCCTCGACCTGGTGAAGAACCGGATGCAGCTGAGCGGGGAAGGAGCCAAAACC…
ENSXETG00000008062	gpx7	0.126855	glutathione peroxidase 7 [Source:Xenbase;Acc:XB-GENE-940915]	ATGAGAGAATTAGGTGCCATGTATCTAACAGCTCTTGTTCTGCTTCTCTTGTTGCCCCCCTCACTGCAGAAATCCCGGGATTTCTATACATTTAAGGTGGTAAATATCAGGGGCAAGCTGGTGTCGCTGGAGAAGTACCGTGGTTCGGTAACCCTGGTGGTTAATGTAGCAAGTGAGTGTGGATTTACAGATTCTCACTACAAAGCATTACAGCAGCTGCAGAGGGACCTGGGATCTTACCACTTCAATGTTTTGGCATTTCCATGCAACCAGTTTGGACAGCAAGAACCAAATAGTGACCGAGAAATTGAGAACTTTGTCAGAAAGAATTATAGTGCATCCTTTCCCATGTTCAGCAAAACTGCTGTCACTGGCACTGGTGTCAACAGTGCCTTCAAG…
ENSXETG00000037011	kiaa2026	-0.0246245	zinc finger and BTB domain containing 12 [Source:NCBI gene;Acc:100038169]	ATGGCATCTGTCCCTGACATATTACGCTTCCAGCTTCCTGGCCATGAGGCAGCCACTCTCCGCAGCATGAACCAGCTTCGTTCAGAGGAACGATTCTGTGATGTCACTGTTCTCTCTGACGGTCTCAAATTCAGGGGCCATCGGGTGGTTTTAGCAGCTTGCTCGCCCTTCCTCAGAGACCAATTTCTGCTTAATCCAGGCTCAGAACTTCAGGTCTCCCTTATGCATGGCCCCAGGGTGGTCTCAGACCTTCTTCTTTCCTGTTATACAGGCCTCCTGGAATTCTCAGTGAGAGACATTGTAAACTATCTGACAGCAGCCAGTTACCTACAAATGGAGCATGTTGTAGAGAAATGTCGTCAAGCCTTGTCCCAGTTTATTGAGCCAAAGATCGGACTG…
ENSXETG00000009660	endoul2	0.416644	endonuclease, poly(U) specific like 2 [Source:Xenbase;Acc:XB-GENE-5929403]	ATGATGAAGGTCTATCTTGTTTTCTTGTGCCTTCTGCCCTCTCTGATTTCTGGAGCCAGCATCCTGCCTGAACCCAGAAAGAATGTTCGTGCTTCTGCTACAAATGCTGAAATTCAGAGTCTGGCTGAGCAGTTCTATGCAGCTGATACCAACAAGGCTGCAAGCGGGGACATTAACCTGAATCTGCAATATAAAGCCACCAGCTCCCAGAGTACCTCAGGAACGGACTATGCCAGTCAAAAGTTATTCAGTTATGTGAATGAAGCCAAACTGTTTGCTCGGCCAACCTTTGCCAAGCTTGTGGCTTTGCTTGATAATTATGTCCAGATAACTGGTACTGCAGAATCTGTGCCCACGGCTGAAGTACAAGAGCAAAATGCTTTTATCGATGAGATATTC…
ENSXETG00000039549	NA	0.374738	histone H2B 1.1 [Source:NCBI gene;Acc:100495578]	ATGCCCGAACCCGCCAAATCCGCCCCAGCGCCAAAGAAAGGCTCTAAGAAAGCGGTGAGTAAAACGCAGAAGAAAGATGGGAAGAAGCGCAGGAAGAGCAGGAAGGAGAGTTACGCCATCTACGTGTACAAAGTGCTGAAGCAGGTGCACCCTGATACCGGCATCTCTTCCAAGGCCATGAGCATCATGAACTCCTTTGTTAACGATGTGTTCGAGCGCATCGCAGGGGAAGCCTCCCGCCTGGCTCATTACAACAAGCGCTCCACCATCACCTCCCGGGAGATCCAGACCGCGGTCCGCCTGCTGCTGCCTGGGGAGCTGGCCAAGCACGCTGTGTCCGAGGGGACAAAGGCTGTGACTAAATACACCAGCGCCAAGTAA
ENSXETG00000038921	mlana	-0.0388081	lamin tail domain containing 2 [Source:NCBI gene;Acc:100496703]	ATGGAAACTGGACATTTTTTAAGGTCTCCTTGTCCCCTAAAGATTGTTGAGGTGAATCCTTTCGGCCACTTTGTCAGGATATGGAACTCCTCCCCTTTCTGCCATGTTGATCTTAGTGGCTACATCCTCTGGCAGCTAGAAGGGAACTATCCAGTCTCTGTCTACCGCTTCCCACAAAACATATTTCTTCCTGCCTGTCAGCATGTTACGGTTTGGGCATCTGCTTCCAAGGTTTCCCATAACCCTCCTACAGACTTAAGATGGAAAGGAAGGCTGTACTTCAGAACCAACCCCCAATGTATCACAGTCCTTTCACGCCCAACTGGTCAGCCGGTAGCCTCATACAGACCCCTTCACTCTCTCCCAGGGGGGATCCCAGATGAGACTGGAAAGTGTGTT…
ENSXETG00000014260	niban2	0.0689359	niban apoptosis regulator 2 [Source:Xenbase;Acc:XB-GENE-989691]	ATGACAGAGGCATGTCTGAAATGGGTTCTTTTTACTGATTGGTGCACCCCCTTCAGGACCTGCCACTCTCTCTGCTGGGCCATGGGGGATGTAATATCCAGTCACCTGGATGAGAGCCGGCGCAACTACATTACAGAGCGTACAGGAAAACTTCTCACAGAGTTTGGAAGGCTGTATGAAGAGCAGTATGGGGTTGCACTCTTCAATAGCGTCCGCTATGAAATTGAGGGCAATGGTGGACCTCAGACACAGCTACTCCATCGAAAAGCTCCTCTCAAAGACCGGGTGATATTTTCGGGGAACATTTATCAGTATTTAGAAGACACCAAGAAATGGAGAAGCCGATACTGTCTGGTTCCCCACCACTATGGACCAGTACTTTATGAAAACAAGACAACG…
ENSXETG00000033155	grasp	-0.420391	bolA family member 1 [Source:NCBI gene;Acc:100170577]	ATGCTACCGTTGAGCCTGCTCCGAACTAAATGCAGGATACCTTGGACACTGGCCACATTGCCGTATTCTAGATCACAGCTTTACATGGAGAGGCCAGTGGAGAACGCTATCCGATCCAAACTGACTGAGACCCTGAAGCCCAGCCACTTGGAGGTGCTGAATGAGAGCTATATGCATGCGGTGCCCAAGGGCTCGGAAACGCACTTTAAGGTGGTGGTGGTGTCGGAGAGCTTCCTCGGCAAGTCTCTGATCCAGAGGCATAGACTGGTGAATGAACTGCTGAAGGACGAGTTAGCTGGTCCTGTTCATGCCTTGTCCATCCAAGCCAAAACCCCTCAACAATGGGAGGAAAACCCTGCCATCAGCAATAGCCCAGCCTGCATGGGGGGCTCGAAGCAT…
ENSXETG00000036534	NA	0.0293229	NA	ATGTTTTTGTACTCAGGTGGAGGAAAGCAGATTCACTATCATGCACTCCTTTCTGTAGCTCCATTGACAGGCATGTTGTTATCCTGTCTGGAGCTCTTTTGTTTTACCCATTTACCTCAGATTTTCCCAGACCCTTGTGAAGAGGAAGAAGTTCCAGTAAAGATGAGGGGAAGGTTACCATCCATAGTAGTGGAACCAACTGATTTGATTGCTGTAGAGAGTGGGGAGTTACGGTGGCCACCAGATTCTCTTAGAAAGTCAAAAGAAGAAGCTGGACAGGAGGAAGATTGTGAAGAAAATGAAGCAGGAGAACAAATTGGTATGATATTAAAATTTAGCACTCATACTAAATTTTTTTCCCCCTTGCTTTAA
ENSXETG00000033012	shisal2a	-0.307155	shisa like 2A [Source:NCBI gene;Acc:100496818]	ATGAGTGCAGAGTGTTCTAGTTATACTACAGCCGAGAAGGTGGTGGTAGGTGCTTTCAGCTGTCCCAAGGCAGACAGTGACATGGGTGCCATATACTGCTGTGGATTTAAGGACATAAAGTATTGCTGTGATGATCCTAATAGTTTTTTCCCGTACGAGCACAGCTACATGTGGTGGTTGAGTGTGGGAGCTCTTGTGGGCCTGTCCATAGCAGCTGTGGTACTACTGGCATTTATCATTACTGTGTGTGTTCTCTGCTATCTGTTTATCAGCAACAAACCACACAACAAGCTGGACACCGGTTTGAGCCTACAGACAGCAGGGACAGAACAAAATTCCTTAGAAGGCCCCAGCAGATCCAGCCAATCAGTTGCACCCAATGGTTTCAAACGTCATTTT…
ENSXETG00000034631	NA	0.430248	aconitate decarboxylase 1 like gene a [provisional] [Source:NCBI gene;Acc:100490060]	ATGTTCTCAGCCACCTTGCAGAATTCCAAGAAACTTCAGCAGATATGCAGACAGCTCCACTATTACGATGTTACAGTCGCTGTCAGTCCTCAGTATGAAGAATCTGTCACAAGCACTTTTGCCTCATTCATCACTGACATTCGCCCTGAGCACCTCTCAGACGTTGTACGGCACAGAAGTAAGCGCATGATCCTGGACAACATCGGAGTCGGCCTCGTGGGCACAACCACTCATGTGTTCGACATTATTCTGCAGTACTGCCAGGATTTGCACTCTTCTGGATATGGGAAAGCAGCTGTTAGCTCAGTGTATGGAAGAAAGGACCTAATGCTGTCACCAACCCTGGCTGCCTATGTCAATGGAGTTGCAGTTCACTCCATGGACTTTGATGACACCTGG…
ENSXETG00000009659	tspan31	0.122917	tetraspanin 31 [Source:Xenbase;Acc:XB-GENE-942512]	ATGGTGTGCGGAGGCTTCACGTGTTCCAAGAATGCGCTGTGTGCGCTGAATGTGGTGTACATGCTGGTGGGCCTGCTGTTGATTGGCGTGGCAGCATGGGGTAAAGGTTTTGGAATCGTCTCTAGTATACACATCATTGGTGGAGTGATTGCCATTGGAGTTTTCCTTCTACTCATTGCCATAATTGGTTTGATTGGGGCCGTTAGTCATCACCAAGTGATGCTCTTTATTTATATGGTTGTTTTGATTCTGGTCTTTATATTTCAGTTTATTGTCTCGTGTTCCTGTTTAGCAATGAACAGATCACAGCAGGAGTATTTCCTGAATACAACATGGACTCGGATGAGCAATGACACAAGGCTGAATTTAGAGAAAACGCTGGAATGCTGTGGGTTTTTA…
ENSXETG00000030580	jak2	0.058077	chondroitin sulfate synthase 3 [Source:HGNC Symbol;Acc:HGNC:24293]	ATGTTAATTATATGTGTTAATGGCGAATACTTTTTGTTTCAGATGCAGCAGTTATTCCACGAAAATTATGAACACAACAGAAAAGGATATATACAAGACCTTCACAACAGCAAGATTCATGCAGCGATAACACTGCACCCCAACAAAAGGCCAGCATATCAGTACAGGCTCCATAATTACATACTGAGCCGAAAGATTTCTGAATTACGGTATCACACTATCCAGCTTCATAGGGAAAGTGTTCTAATGAGCAAACTTAGCAACAGTGAAATAAGCAAGGAAGATCAGCAGCTTGGCATGATGCCATCATTCAACAGATTTCAACCACGAGAAAGAAATGAAGTAATTGAATGGGAGTTTCTAACAGGCAAGCATATTTATTCTGTGAATGCAAATGTT…
ENSXETG00000006926	camk4	0.156281	calcium/calmodulin-dependent protein kinase IV [Source:Xenbase;Acc:XB-GENE-5911781]	ATGCTGAAAGTCACTCTGCCCTCCTCGTCTTCGTCGTCTTCTTCCTCCTCCACAGCATCCTCCTCTACCTCCTCCTCCTCCTCTTCCTCCAGGTCTGGCAGCGCTGCTCCCGAATACTGGATCGATGGCTCCAATAAAGACACCTTGGCCCATTACTACGAGCTGGAGTCCGAGCTGGGACGGGGTGCTACGTCGGTTGTATACAGATGCAGACAGAAAGGAACCCAGAGACCTTATGCTGTCAAAATGTTAAAGAAAACTGTAGACAAGAAAATTGTCCGAACAGAAATCGGCGTACTGCTCCGTCTTTCACACCCAAACATAATCAAATTAAAGGAGATATTTGAAACCCCTACAGAGATTAGCCTTGTTCTTGAGCTGGTGACAGGAGGAGAGTTA…
ENSXETG00000011072	tmem63c	0.233518	transmembrane protein 63C [Source:Xenbase;Acc:XB-GENE-992232]	ATGGATATCCTATACAGAACTGAGAGTCCTTTGGGGGACTCCCTGTCCATGGACCCTCCAGTAAATGAGACTGAGCAATGTTATAAAGCGCATTCACACAGCACAGTTCTGCAGGGGCTTCCATTTGGTGGGATCCCTACTGTGCTAGCCATCAACTTCCTGGCTTGGCTGGTTCTACTGCTAATATTCTCCTGCCTAAGGAAGGCTGCTTGGGACTATGGACGTTTGGCATTGCTGATAGACAATGACAGCCATGCCTTGCAGCGCAGGTGGACATCATATGATCTCACTTCTCTGTTTTACGGGGAGCCTAGTGAAAAAGAGAAATCGCCCTGTGAGATCAGTCCTTCTGAAGCAAGCACCAAAGATGTGGGCCTGTGTTCCTGGCTCAGCTCCATT…
ENSXETG00000038976	NA	0.0306993	NA	ATGGCATTTGTACCTCCTGAGTTACGCCTTCCCATTCTCCAGCAGACTCATAGCTCCAAACAAGCTGGCCACCCTGGTTCTGAAAAAACTCTTGAACTTCTTCAACGCCTAGTTTGGTGGCCGACCATCCGCAAGGATGTCCGAGACTTTGTCGCAGCTTGTACTGTATGTGCCACCACTAAAGCCAGCCACTCTCGACCCTGCGGTCTTCTGCATCCATTGCCAGTACCCTCTCGCCCATGGACGCATTTGGGTATGGACTTTATTGTGGAGTTGCCGCCCTCCTGTGGTAACACTGTCATTTGGGTAGTGATAGACCGCTTCAGCAAGATGGCACACTTCGTACCCCTGAGGAAACTCCCCTCGGCTGTAGAACTGGCTCAACTCTTCATACAGCAT…
ENSXETG00000006038	rassf7	-0.0369691	Ras association (RalGDS/AF-6) domain family (N-terminal) member 7 [Source:Xenbase;Acc:XB-GENE-956640]	ATGGAGCTGAAGGTGTGGGTGGATGGAGTGCAACGTGTGGTCTGTGGCGTGTCGGAGCAAACCTCCTGCCAGGATGTTGTCATTGCTTTGGCTCAAGCCATAGGTCAAACTGGACGTTATGTTCTCATACAGACTCTTCGGGACAAGGAGAGGCAACTTTTGCCCCATGAAAGGCCCCTGGAGTTCCTATCTAAGAGTGGGCAATATGCCAATGATGTGCATTTTATTTTGAGGCGCACAGGACCAAGCTTAGCTGAACGTCCATCCTCTGATACAGTCCCAGTGCCCCCTGAAAGGACTTTCGTCAGATCGAGTTTGCCCCTAAATACCCGAACAGCTGGCGCAGAGATAATAAAGTCAAAGGAGCCAAAAAAGTCACTGACATTTAATTTGGGGCCT…
ENSXETG00000031305	cdc37l1	0.269995	membrane integral NOTCH2 associated receptor 2 [Source:HGNC Symbol;Acc:HGNC:33914]	ATGAAGAAACTAGAACAGCACAGAATGGATCTTTCTGTTTTGCCGAATAATAATCATCCAGACAAATTTCTTCGTCTTGATGTTCAGACTTTAATAGCTAACTCTGCATTTTTACATGCCAGACAATGGCGCAACAAACTGTATTTACAGGTAAGGGAATGCCTCACAAACATCTCTATAGAAGCTGGTGAGGAGATTCCTGTTGTGGTTGATAGGACATTACGTGAGCACTTTACACCAGAAATCATCACATCCACAATTAAAAATAACCCCTTGTACCAGGACATTGAGAGAGTGGACAAAAGTGAAGTCAAAAAGAAGAACCCTTCATGGACTGTTCAAGAGAATCTCAAGCTTTCACTATACCTTAAGGAAAATCCTAATGACTTACATTACTGG…
ENSXETG00000008063	coa7	0.318992	cytochrome c oxidase assembly factor 7 (putative) [Source:Xenbase;Acc:XB-GENE-6258829]	ATGGCTGGTCTAGTAGACTTAAAGAACGAGGAAGAGGTGAAAGAATACCTGGATAATCTGGGCACGGAGTACTCTTACCAATGTCTCAAAGAGAAGCAGCCAGACGGATGCAATCGGTTAGCTGAATATTTAGAAAACATTAAAAAGAACTTTGAGTCTGCAGCTCAGATATTGAAGATCAACTGTGACCAAAATGAACACAGCGAGAGCTGCTACAAGCTAGGTGCTTATTATGTTACTGGGAAAGGTGGGTTACCAGTAGATCTGAAGGCCGCATATGGTTGTTTCCTGAAATCATGTAACAAAGGTGGCAAAAAGTCCATTGATTCTTGTCATAATGTTGGATTGTTATCTCATGATGGACGAGTGAATGATGACAAACCTGATGCTCTAAAAGCC…
ENSXETG00000032522	pls1	0.385687	synaptic vesicle glycoprotein 2A [Source:NCBI gene;Acc:100379721]	ATGGAGGATACGTACAGAGACCGGACTGCCTTTATTCGAGGAGCTAAAGATATTGCGAAGGAAGTCAAGAGACATGCGGCCAAAAAAGTGGGCAAGGGCGTGGACAAGATGCAGGACGAGTACACAAAGCGATCTTATACAAGATTTGAGGAAGACGATGATGACGATTACCAGCCACAAGATGGATATTACCGGGGCGACCCTCTTAATGACGAGGAAGGAGCCTCTAGTGATGCCACCGAGGGGCACGATGAAGACGATGAAATTTATGAGGGGGAGTATCAAGGTATTCCTCGGGCTGACTCCATGAAGGGAGATCACCTCGCAAACAACCAGCAGCTTGTTACGGAATTCAAAGACTTCAATGATTTGGAAGGTCAAAGGAAAAAGGACAAGGAG…
ENSXETG00000036490	NA	0.503912	NA	ATGCTGAACATGGAAAGTGAAGTATGGGCGTGGCTAAATTGTGTCCAATTAGAAAGCGGTATCAGAATGTACCTGAGCCAATCAGCAGACAGAGTAGATTCTATAAAAAGAGAACAGAAAAGCGCGGCTGGTATATTTCTATTTTCTGAGAAGAACGATAGAAGATTTGCAATGGCTGAAGCAGCTGAGACGGCGCCTGCTCCTCCCCCGGCTGAACCCGCAGCCAAGAAGAAGAAACAGAGCAAGAAAGCAGCGGGGGCCACTAAATCCAAGAAGCCATCTGGGCCCAGTGTGTCCGAACTGATAGTCAAAGCCGTATCCGCTTCCAAGGAGCGCAGCGGGGTGTCCCTGGCAGCTCTGAAGAAGGCTCTGGCTGCAGGAGGTTACGATGTGGAGAAG…
ENSXETG00000009658	marchf9	-0.511462	membrane associated ring-CH-type finger 9 [Source:Xenbase;Acc:XB-GENE-5813114]	ATGATGTTTAAGTACCGGCTCCGCATGTTCTTCAATGAACTGAAGGTTCTGGTTCTAACCCGATCCGGGAGAAGCGAGCCGGAGCCGGGCCAGGCCATGCGTGGGCTCGGGGTTGGGGGCTGCGGATGGCCGCCCTTTGCGGACTGCTCCTCCCGGGACGACGAGGAGGAATATTATGGGACCGACCCCAGAACCCGCAGCTTGGGGCTGGAGGAGAAGGACGGGCGGATTGGGGCTGCGCTGGACGCTGTGTCCCTGGGAAGCAGCATTGACAGTGGCATGAGAACCCCGCAGTGCAGGATCTGCTTCCAGGGGCCAGAGCAGGGTGAACTGTTGAGCCCATGTCGCTGTGACGGTTCAGTACGCTGCACACATCAGCCCTGCCTAATACGCTGGATA…
ENSXETG00000018934	ctnnal1	0.274568	catenin alpha-like 1 [Source:Xenbase;Acc:XB-GENE-5815188]	ATGGCCACTTCTCCCTGCAGCAGCAGTGGGGTCTCCTCTTCGTCTTCTTCTGGCTTCAGCATTGATACGGGATTGGAAATTAAGACCAAATCTGTGGAGCAGACTCTGATCCCTTTGGTGTCTCAGATAACAACACTTATTAACCATAAAGAGAAACCAAAGAAATCAGAGAAGACTTTGCAGGCAATCCAAAGGGTAGGCCATGCTGTTAACCAAGCTGTGGGACGGTTTGTGGCTGTGGGAGAAACGATTGCCAATGAAAACCGTGAGCTAAAAGAGGAAATGGGCTTTGCCTGCAGTGAGGCTAGACGAGCTGGAGAGACTATTGCACAGTTGACAGACATGAACATCAGTGAGCGTCCGGATCCAGATGGATGTACTACCATTTTCACTGATAAG…
ENSXETG00000037313	nes	0.560043	nestin [Source:NCBI gene;Acc:100486009]	ATGGAGGGTTACTTAGCATCAGTATCGCTGGGAGAGGAGTCCACTCAAATGTGGAGCCTTAACAAACGCCTGGAAGCCTATCTGTCTAGAGTCAAAGCCCTGGAAGAAGAGAATGAAGTGCTCAGAGCAGAAATTCACACTTTAAAGAGCAGTAAGTCTGAAAGATGCTGGAAGAGGAAGCATCACGAAGAGATGATGAAGCTGAGGGATGCTCTGGACGATGGCCACAATGCTATGGTCCAAGCAGAAATGGTAAGAGAGAGCATTTATGAAGAGATTGAATTTATAAAGCAAAGGTGCCTGGAAGAGAAGCAAGCCAGGGAAGATGCAAAGAAAGAACTGTCTGAGAGTAAGAGATTGTTGGAAGAAGAAACAAGAGCACAGACCTGGTTGAAAGAA…
ENSXETG00000032613	adamts19	0.00951112	ADAM metallopeptidase with thrombospondin type 1 motif 19 [Source:NCBI gene;Acc:100494209]	ATGTGTTTTTTTTTTTTTTTTTTAGATAAAGGTTTAATGAACACAACACAGTGGTATGAAGAGTGGGAAGTTGTCTATCCAGCTCTTTGGGGATCCCAAAATCCCAAAGAGGAAGAAAGGAAAGCTTTGGTGTCATCAGGAACTCCTTCAACTGACAGAAACCATAGCAACATTCACAGTTCTTCATCATATAACCAGGCTGCTGTTAGTTCTCGGGAAGTACGCTCTGTGTCCTCTCCTTCAACTACCTCTACATATTATCACCTTAGTCAAGAAGAGGAACAGGAAAATGAAAGGTTTGAGCCCCAAGATATGTATCACTTGTCACAATTTTCATGGATTTCTAAAGAAAAAACAACCAACGCATCATCTCCCAATGCATCGATACCAGTATCAGTT…
ENSXETG00000031140	NA	0.150214	glutamine amidotransferase like class 1 domain containing 3A-like gene b1 [Source:NCBI gene;Acc:100491202]	ATGCAGGCACAGCAGCTGCCATTAAGGAGCTCGGCTGCAAACACGTCAACAAGCAAGTCAGTGAAGTTCATGTGGATGCAAAGAACAAGTTGGTCACTACCAGCGCCTTTATGTGTAACAGCCCAGTTTATGACATCTCTCCCTGAAGCTATGGCTAAGAAGGTGGCAGTAATCCTTGCTGGTTGTGGGGTTTATGACGGCAGTGAGATTCATGAATCGTCGGCTGTCTATGTTCATCTGAGCAGAGCCGGAGCTCAGACTGATTTTTTTGCCCCAAACACAGACCAGATGCACGTAGTGAGTCACACCAAAGGGCAGCCCACAAAAGAGACACGCAATGTGCTTGAGGAGAGTGCACGGATCGCAAGAGGAAATATTAAAGACCTTAAAGATCTTGAT…
ENSXETG00000037147	naa20	0.251962	N(alpha)-acetyltransferase 20, NatB catalytic subunit [Source:NCBI gene;Acc:394715]	ATGACATCGCTTAGACCGTTCACATGCGATGACTTGTTTCGATTTAACAACATCAACCTGGATCCATTAACTGAGACTTATGGCATTCCTTTTTACCTGCAGTATTTGGCACACTGGCCTGAATATTTTATTGTTGCAGAGGCACCAGGTGGAGAACTCATGGGTTACATAATGGGAAAAGCCGAGGGTTCAGTAGCACGAGAGGAATGGCATGGACACGTCACTGCACTGTCTGTCGCACCAGAATTCCGACGTCTCGGGTTAGCAGCTAAACTAATGGAGTTACTAGAAGAAATTTCTGAAAGAAAAGGAGGATTTTTTGTTGATCTGTTTGTGAGAGTCTCCAATCAAGTTGCAGTGAACATGTACAAGCAGCTGGGATACAGTGTGTACCGAACT…
ENSXETG00000026376	nsd2	0.144315	nuclear receptor binding SET domain protein 2 [Source:Xenbase;Acc:XB-GENE-988824]	ATGAAACAAGTACCTCATATCCTCGGAAGTCCAGCTGTGAAGCCATCCAATCCAGAAGTGAGTCGGGAGTGCTCTGTGTTGCTTGGGAGAGCCCAAATCTCAGCCTCTCTCCAAGAGGGTGTAATACAGAAACTCAATGGCCATGATTCCCTGCCTTTCATTCCAACGGAGAAGCTGAAGGACCTCACTTCCCGTGTGTTTAATGGAGAGTCTGGAGCCCAGGAAGCCAAAGTGCGCTTTGAGGCTCAAGAGGTTCAAGGTATTGAGACGCCACCCAGCACTACTCCTACTAAAAATGGATCTCCTGAAATAAAGCTGAAAATCACTAAGACCTACATGAATGGAAAGCCCTTGTTTGAATCTTCTATATGTGGTGATAGAGGCGAGGAAGAGCCTCAA…
ENSXETG00000018598	hira	0.057109	histone cell cycle regulator [Source:Xenbase;Acc:XB-GENE-976072]	ATGGTTACAGAGGAACGCGTGCTCTTAACTCCATGTTTCCGGCGGGACAGTTTTGACCTGTGCATCCCGCGGGCTTCCGGTCTTGGTGGTTGTGCCGGAGCGGGATGGAGCGACGCTGAGAGGCGGCTCCGAGGCGGGCAGAAGCCGCTCCTGAAACCAACCTGGGTTAATCATAATGGCAAGCCCATTTTTTCAGTGGACATTCATCCAGATGGCACCAAGTTTGCTACAGGAGGTCAAGGACAAGATTCTGGGAAAGTTGTTATCTGGAATATGCCACCTTTACTCAAAGAGGAAGATGAAAAGAATGAAAATATTCCCAAGATGCTCTGCCAGATGGACAACCACTTAGCCTGCGTGAACTGCGTCCGGTGGTCCAACAGTGGAGCTTATTTAGCA…
ENSXETG00000019908	bcan	0.12408	brevican [Source:NCBI gene;Acc:100486298]	ATGGAGAAGAACATGAGGTGGACCGCGTTGCTGCTCCTGATACTTGCTCAGGTGTCAATATCGCTAACTTCAGCACTGGAAGGAGACTCAGAGCACAGTAAGACTCTGAAAGTGACGATAGGAAGCCTTCCTGCCAGACCGGTGCTGACTGGGACCCTCACCATACCGTGTCACATCAGGTACCACTCTCCATCCGAGGTCCTCAGCGTTGGGCGCCAAGCAGTGCTGGCAACTCCTAGAATAAAATGGAGCTTCATCTCCAATGGGAAGGAGGAGGAGATACTGGTGGCACGGGGCCGGAAAGTTAAGATCAGTGAGGGCTACCGGGCCCGTGCCTTGATGCCACACTACGCCGAGTCGGGCAACGACGCCACTTTAATCATAAACAGCCTAATAACT…
ENSXETG00000037304	NA	0.227321	histone H2A type 1 [Source:NCBI gene;Acc:101733656]	ATGTCAGGAAGAGGCAAACAAGGCGGGAAGACCCGGGCAAAGGCCAAGACTCGCTCATCTCGGGCTGGGCTGCAGTTCCCAGTCGGCCGTGTTCACCGGCTGCTGAGGAAAGGCAATTATGCTGAGCGGGTGGGAGCCGGAGCTCCAGTCTATCTTGCCGCAGTGCTGGAGTATCTGACCGCTGAGATTCTGGAGTTGGCCGGGAACGCTGCCCGGGATAACAAGAAGACCCGTATCATCCCCAGGCACCTGCAGCTCGCTGTGCGCAACGATGAGGAGCTGAACAAACTGCTCGGAGGGGTGACTATCGCTCAGGGCGGTGTCCTGCCCAACATCCAGTCCGTGCTGCTCCCTAAGAAAACCGAGAGCACCAAAGCGGCCAAGAGCAAGTGA
ENSXETG00000021138	igf2r	0.443796	insulin like growth factor 2 receptor [Source:Xenbase;Acc:XB-GENE-480957]	ATGTGGTTTGGCACAAATTATACACTTTGTTTGCCTTTGATATATCTAATACTCTTTTTCTTCTTTCGTTCTGACAGGCACACTTGGGATGCCCTCGATACTGATAAGAATGTTCTCTACAGAATTAATGTCTGTGGTAGCATGCCTGCAGCAGAATGTGGAGGACACGAAGCTGCAATTTGTGCACAGGATTTAACCAAAAATACCTTAAGCCCAGTTGGAAATTCATATGTGCAGATTAGTAAAAACCTTATTTTGTTCAACACTACGCAACCATGCTCTGAGTATGAGCACAGAGTCCAAAGCAGCATCAACTTAATCTGCGGGAAAACATTGGGTACTCCTGAATTTGTTACCTCAACAGACTGTGTACATTATTTTGAGTGGAGAACATTTACT…
ENSXETG00000039163	phrf1	0.130116	PHD and ring finger domains 1 [Source:NCBI gene;Acc:100127807]	ATGGATGATGAAGAGAACCAAGATCAGCTGATGAACAGAAATGGCTCTCAAGGGAGTAATTGGCAGCAAGTGCTGCCTACCAGTGATAATGAAGAGATGGAAGACTCTGAGGATGCATCTGAGAGTGAAGATGGGGATGATGGGGAAGAAGAAGGTGATGAGGATGAAGATGTAACTGACTCTGAAGAGGAGGATGAAGAGGAGGAGGATGAGGATGCTACAACAGGAAGCCAAGATCCAACACAGCCTACAGGGGATTTAAATGAGGGGTTTAGTTCAGACGACGAAAGAGAAAGTTGCCCAATCTGCCTCAATGGCTTCAGAGACCAAGTTGTAGGCACTCCAGAAAACTGCAGTCATTATTTCTGCCTAGATTGTATTGTGGAGTGGTCAAAGAAT…
ENSXETG00000009657	cyp27b1	0.228899	cytochrome P450 family 27 subfamily B member 1 [Source:Xenbase;Acc:XB-GENE-942527]	ATGGCACAGACCCTCAAACTGGGCAGCAGCAGGTCCTCCCAGCTCTTCAGAGGGCTCCAAGAGCTCTGGGCTGAGACGGTCCTCAAGAACTCAGAGAAAGTCATCAAAGGGCACAAGTCATTGGCTGATATGCCCGGGCCCAGCACAGTCAGCTTCATTTCTGATCTGTTCTGCAGGAGGGGACTGGCACGGCTACATGAGCTGCAGCTGGAAGGGAAAGCCAAATTTGGCCCAGTCTGGAAGGCAAGCTTTGGACCCATTCTGACTGTTCACGTGGCAGAACCATCACTCATTGAGCAGGTCCTTAGACAAGAAGGAAAGCACCCTATTCGTTCAGATCTCTCCTCATGGAAAGATTACAGGCAATGCAGGGGACACTCATATGGACTCCTTACAGCG…
ENSXETG00000004478	tmem255a	-0.0293921	transmembrane protein 255A [Source:Xenbase;Acc:XB-GENE-941241]	ATGCTGACTCAGCAGCCATCCCAGCGCACTGACATCCAGGCTGCAGACTCTACGGGTTCATTTAATAAAAGAAGGCGAAATTCCATTTTTGTAACTGTAACGCTCCTCATCGTATCTTCATTAATTTTTACCCTTGGCCTGGCCGCAACAACTAGAACAGAAAATGTGACAGTGGGAGGCTACTATCCAGGGGTTATTCTCGGGTTCGGGTCCATACTTGGGATTATTGGATCCAATCTGATAGAAAACAAGAGACAAATGCTTGTTGCCTCCATAGTTTTTATCAGTTTTGGGGTGATTGCCGCTTTTTGTTGTGCGATTGTGGATGGTGTTTTTGCTGCCAGGCATCTAGATCTCAGACCACTGTATGCTGGGAAATGCCGGTATTTTTCCACTACA…
ENSXETG00000034204	col22a1	0.497317	collagen, type XXII, alpha 1 [Source:NCBI gene;Acc:101730582]	ATGCCGCGTACAACTGTTTATCAAATATCTCCCTTAGCGCTTCTACTTTTCCTTTTAGCGTGCAGCGGAGGTAACACCCAAGTGCAGAGGGCAGGGTGTAAGAACGTTCACTATGACTTGGTCTTCATCTTGGACACCTCTTCAAGCGTAGGCAAAGAAGACTTCGAAAAGGTTCGGCAGTGGGTAGCAAATTTAGTGGACACGTTTGAGATCGAGCCAGATAAGACCCGCGTGGGCGTTGTACGGTACAGTGGGAAACCTTATACTGAGTTTGATTTGGGAAGATACCAGACTCTGGAAGATGTGAAAGAAGCTGCTCGAAATATTAAATATTATGGAGGAAACACCAACACTGGGGATGCACTTCGATATATAACAACGTACAGTTTCTCTGAAGAG…
ENSXETG00000020204	add3	0.254732	adducin 3 [Source:Xenbase;Acc:XB-GENE-5923007]	ATGACGTCTGCCCTCAGCCAAGGAGTGATCACGGCCCCTCCCCTTCCCAGCATGCCTCACAAAGAGCGCTACTTTGACCGCATTGATGAAAATGACCCCAGCTACCTCCGCGAGAGGAACATGTCCCCCGACCTGCGCCAGGACTTCAACATGATGGAACAGAAGAAGCGGGTCACTCAGATGCTAAAGAGCCCGGCTTTCCGTGACGACCTGGAGACCCTGATCCAGGAGCAGATGAATAAGGGCAACACCCCCACGGAGCTCCTGGCGCTGCAGCAAATCTCCGACTATATCATGGCCAGCTCCTTCTCTGGCTCCTCCCAACTCGGTAAGTCCGGTGTCGCCCCAATTAATGACATTCACCCCGCCATGGAAGCCACGATGGCCAAAGGAGAGAGG…
ENSXETG00000011818	ryk	0.0815801	receptor like tyrosine kinase [Source:Xenbase;Acc:XB-GENE-485290]	ATGCTGCCCGGGGCCCCGGACCCCCTGGAGAGTAGAAGGAGGAGGAGGGGGAAGCTGCCGGGCCCCGGGCTGTGGTGCTGGTGGCCATTGCTTCTGTCCGTCCTCCTTCAGCAGCCGGAGAGGGCTCAGTCCGGACCTGGCCCATCTACTGACCCGGGACTGAACTTGTACTTGAGCGAGGAGGAGGTGCGGCGTCTAATCGGACTTGATGCAGAACTGTATTACATAAGGAACGACATAATTAATCACTATGCTCTGTCCTTCAACCTTCTGGTGCCAAGCGAGACCAACAGCCTCCACTTTACTTGGCATGCCAAGTCTAAGGTGGAGTATAAATTGGGATTTCAGGTGGACAACCCAATGGCCATGACCATGCCACTGACCAACATCTCCATGCAG…
ENSXETG00000034472	eif1ax	0.458467	eukaryotic translation initiation factor 1A X-linked [Source:NCBI gene;Acc:448063]	ATGCCAAAGAATAAAGGTAAGGGAGGCAAAAACAGAAGGCGTGGTAAGAATGAGAATGAGTCAGAAAAGCGAGAGCTGGTATTCAAAGAAGATGGACAAGAGTATGCCCAAGTAATCAAGATGTTGGGAAATGGCAGACTAGAAGCCATGTGTTTTGATGGAGTGAAAAGGTTATGTCACATAAGAGGAAAACTACGAAAAAAGGTTTGGATAAACACATCAGACATCATATTGGTTGGCTTACGAGACTATCAAGACAACAAAGCAGATGTTATTCTAAAATACAATGCAGATGAAGCCAGAAGTCTGAAAGCCTATGGAGAGCTTCCAGAACATGCTAAAATTAATGAAACAGACACATTTGGTCCTGGTGATGATGATGAAATTCAGTTTGATGAC…
ENSXETG00000037486	NA	0.32615	NA	ATGGCTGAAGCAGCTGAGACGGCGCCTGCTCCTCCCCCGGCTGAACCCGCAGCCAAGAAGAAGAAACAGAGCAAGAAAGCAGCGGGGGCCACTAAATCCAAGAAGCCATCTGGGCCCAGTGTGTCCGAACTGATAGTCAAAGCCGTATCCGCTTCCAAGGAGCGCAGCGGGGTGTCCCTGGCAGCTCTGAAGAAGGCTCTGGCTGCAGGAGGTTACAATGTGGAGAAGAATAACAGCCGCCTCAAGCTGGCTCTCAAGGGCTTGGTCAGTAAGGAGACCCTTGTCCAAGTGAAAGGGAGCGGAGCCTCCGGGTCCTTCAAGCTCAACAAGAAGCAGCTGCAGAGTAAGGAGAAGGACAGAATACAGAGAACAAAACAATAA
ENSXETG00000009655	mettl1	0.36984	methyltransferase like 1 [Source:Xenbase;Acc:XB-GENE-1000662]	ATGTCTAATAGCCAGGCAATGCCTTCCGATCCTGGTATAACCATGTGTAATACCCAGGCAACGCCTTCCGACCCTGGTATTACCGTGGCACATCCCAAGAAGCGCTATTACAGGCAGAGAGCTCACTCTAACCCAATGGCCGATCATACATTCCAGTACCCAGTGAAACCTGAAATAATGGACTGGTCAGAATACTACCCTGATTATTTCAAACCATTGGTACCAGACAGTGCCCATGATGATGCCAAGGATTTACAAGAGAGAAAGGAACAGCATCAGGTGGAGTTTGCAGACATCGGCTGTGGATATGGCGGTCTGTTAGTTGAGTTATCACCTCTATTCCCAAACACGCTTATGCTGGGACTGGAAATCCGAGTGAAGGTTTCGGATTATGTGCAG…
ENSXETG00000033772	ppp1r2	-0.00531609	protein phosphatase 1 regulatory inhibitor subunit 2 [Source:NCBI gene;Acc:100038193]	ATGGCGGCGCAGACCCAGAGGCCCATTAAAGGCATTTTAAAGAATAAAGGTTCGGAGAAGCATGGGGTATGTGTCATTAGCAAGCCAGAGACGGCTTCGGATCGGGAAGAAGATCAGAGTAAAAAATCCCAAAAATGGGATGAAATGAATATTCTTGCTACTTATCACCCTTCTGACAAAGACTATGGGTTAATGAAAATAGATGAGCCCAGTACCCCATATCACAGGATGATCGGAGATGATGATGAAGGAGCAATGAGTGATTCCGAATCAAATGAAGACCTTACTGCAGATGTTCTGGCGGAAAAGTTAGCAGCAGCAGAAGGAACAGATCCTAAATTTTTGGCTCAGAGTGAAAGCAGCGATGAGGAGGAGGAGGAGCTGACAGAGGAGGAGAGA…
ENSXETG00000009698	crnkl1	0.413401	crooked neck pre-mRNA splicing factor 1 [Source:Xenbase;Acc:XB-GENE-5890911]	ATGGCGTCCACAGCGGCGGGGAAGCAGCGAATTCCAAAAGTGGCCAAGGTTAAAAACAAAGCGCCGGCAGAGGTGCAGATTACAGCCGAGCAGCTGCTGAGAGAGGCCAAAGAGAGGGAACTTGAGCTTCTGCCTCCACCTCCTAAACAGAAGATCACAGATGAGGAAGAGCTTAATGATTACAAACTAAGGAAAAGGAAGACCTTTGAAGATAACATTAGGAAGAACAGGACGGTTATTAGTAACTGGATAAAATATGCACAATGGGAGGAAAGTCTAAAGGAAATTCAGAGGGCACGGTCTATATACGAACGTGCTTTAGATGTGGATTACAGAAATATTACACTATGGCTGAAGTATGCAGAGATGGAGATGAAGAGCCGCCAGGTTAATCATGCA…
ENSXETG00000006030	irf7	0.189103	interferon regulatory factor 7 [Source:Xenbase;Acc:XB-GENE-5996133]	ATGGCAATGTGGGGATATTGCCTGTTGCCTGTGCTCTTTGGCCCATGGCTTCTCAGGCAGATTAACAGTAACATATTTGAAGGCGTTTTGTGGCTGAATTTGGAGAGGACGTTATTCCGCATCCCTTGGAAACACCTAAACATAAAGACTAAAGAAGAAAAGGATTATGGGATATTTAAGGCTTGGGCAATAGAGAGTGGAAAGTATAATAAAAAGTATGAGAATCCCACTTCTTGGAAAACGAACTTCCGCTGTGCTCTCAAAAGTGTTACCTGCAATGACATGAAAATGTTCACCGAAGTAGAAGATAATTCAAGCAGCCAAGAAGATCCCCATAAGATATACAGGGTAAACATTGTGCCTGCTGTACTACTCAACCCGGCCACTTCTTATACCGCA…
ENSXETG00000038287	hist1h4c	0.390193	histone H4 [Source:NCBI gene;Acc:100495739]	ATGTCTGGCAGAGGCAAGGGCGGTAAGGGGCTGGGGAAAGGAGGCGCCAAGCGCCACAGGAAGGTGCTGCGGGATAACATCCAGGGGATCACCAAGCCCGCCATCCGCCGCCTGGCACGCAGAGGGGGAGTCAAGCGCATCTCCGGCCTCATTTATGAGGAGACTCGGGGGGTGCTGAAAGTTTTCCTGGAGAACGTTATCCGGGACGCTGTCACCTACACCGAGCACGCCAAGAGGAAGACTGTTACCGCTATGGATGTGGTGTATGCTCTCAAGCGCCAGGGCCGCACTCTCTACGGATTCGGGGGTTAA
ENSXETG00000000118	slc2a12	-0.178875	solute carrier family 2 (facilitated glucose transporter), member 12 [Source:Xenbase;Acc:XB-GENE-1012136]	ATGCTTGCACACAGCAATGCACAGGACCTCATTCTGCAACAGACAAGCAGTGATGGTGATCCCCGCACAAACCCAAGGCAAACAGGATGTGGGGCTTTTATTCTTCTTTCATCAGTGATTGCTGCCGTAAGTGGACTGTTGGTAGGCTATGAGCTCGGAATCATCTCTGGTGCCCTTCTTCAGCTCCAGAGTTTATTAGAACTGACCTGTCAGCAGCAAGAAATAGTCGTGAGCGCATTACTGATTGGAGCTTTTGTAGCGTCACTTGTTGGGGGATCCCTTATAGACTTGTATGGCCGGAGAATCACAATCATTTTCACTTCCATATTACTTGTTTTTTCAAATCTTCTTCCAGTTGTTATTGTTTCCTATGGAAGCCTCATTGCTGGACGCATTGTC…
ENSXETG00000019910	hapln2	0.153017	hyaluronan and proteoglycan link protein 2 [Source:Xenbase;Acc:XB-GENE-6035673]	ATGGCATTCTCCATGGACTCGGCGCCGCCAAAATTTCTGCTGGATCCCATTCACCATGTGATTCTAACCCAAAGAGGAGCCAATGTCGTCCTTCCTTGCATTCTACGCATGCGACCACCGATCTACAGGGTGAAATGGAGCAAGGTCAACTCAGCTGACCCTCTGGAGAACCTCATATTGATCTCCAATGGAAAGCACCACAAGAACTATGACAGACTGAAAGGTCGGGCTCGTCTCAGGCGGAACCACCGTCTTGATGCCTCCTTGGTGATCGCCAATGTGACTCTAGAGGATGAAGGACGATACCGATGTGAGCTGGTGAATGGTCTAGAAGATCAAAGTTTAACTTTATCATTACAGTTGGAGGGAGTTGTGTTTCCATATCAGTCCAGTGGAGGG…
ENSXETG00000030218	wdr1	0.0844135	RAN guanine nucleotide release factor [Source:NCBI gene;Acc:496602]	ATGAAGCTGATACTGGTTTCATTGGATCGTACAACCTCGCCTAACGTAAATTTAACTTTAAACCCTGTCTTCTTCCCTCTGCTTGCGGTACTAATCAACGTTTTCCCTCATCAAAGATGGCCGATCGCGGCCCTCCTTGTGGTACTAAGCAACGTTTTCCCTCATCAAAAATGGCCGATCGCGGTTTTTGCAGGCAAGTTTTTCCCTACGCAACCTGGCAGAATTTCTAGTGACGTAATTATTGTGCGTCCGGAGCCAGCGCTTCGAGCTGAAGTTGAGGGGAAGCACGCTGAGGATCGCAACGCTTCCAGTGCGGATTCCCCCATGGCCCAGGATTCCCAGCCGCACCCTCTCTTTGCCGGTGCTTTCTCTGCAGTGCTGCCCCCCTTCTCTCAGGAT…
ENSXETG00000000116	tbpl1	0.138386	TATA-box binding protein like 1 [Source:Xenbase;Acc:XB-GENE-488460]	ATGGATGCTGACAGTGATGTGGCACTGGATATTATAATCACTAATGTTGTTTGCGTGTTTCGAACAAGATGCCATTTAAATTTGCGAAAGATTGCCTTGGAAGGTTTAAATGTCATTTACAAGCGTGAAGTTGGTAAAGTTTTAATGAAACTAAGAAAGCCCAGGATAACTGCTACAATTTGGTCATCAGGAAAAATCATTTGCACAGGAGCTACCAGTGAGGAAGAAGCCAAGGTGGGTGCAAGGCGCTTGGCCCGTTCTCTGCAGAAACTTGGTTTCCAGGTTAAATTCACAGAGTTTAAAGTAGTGAATGTGTTGGCTGTGTGTACCATGCCGTTTGAAATAAGATTGGCAGAATTTACCAAGCAGAATCGCCCCCATGCAAGTTATGAGCCGGAA…
ENSXETG00000036149	NA	0.0638114	provisional ortholog of protein kinase N1 [Source:NCBI gene;Acc:100493742]	ATGGAAGATGATAATTCCACCTCTTCCAGTCTTCCATCAGAACTCAACATCTCTGAATTTGGCTCAGATGTTGCCAATAAAATACAGGGCGCAGAAGGACCATCTACCAGCCCTGTTGAGCCCGGATCTCCCTCACTTGATCAATTCAACCTGGGTCAAGTGTTGGGAGAAGGAGGATTTGGGAAGGTATTCCTAGCCGAGCACAAGAACACCGAAGTGCTATATGCCATCAAGGCCCTAAAAAAAGAACAAGTTTTGAAAAGGGGCAACTTGGACAGTGTCTTCCATGAGAAGGAAATCCTCCAGAGGGTAAGTTCTGCTAACCACCCGTTCCTAGTGTCATTACATGGAACCTTCCAGACGGCGTCACACCTGTTCTACGTCATGGAATATCTACCT…
ENSXETG00000014953	zpy1	0.180154	zona pellucida protein Y1 [Source:Xenbase;Acc:XB-GENE-1019596]	ATGGCGGTTACCCTCCAACTTAGGTTTGCCTGGCTCTGTTTGTTGCTGCCCTGCATTGCGCTCTCTGCGAATTTCCCCAGCGGTGTATCTAAATCAGAGTGTCTCAATCGTGTCTTCTGGATATGGGTGGACAAGGACTTCGTAGGATCCAGAGAATGGTACTTAGAAGCTCTCAATGCAACTGGAACGCCAGTTCAACTTGATGATGACCTTGCCTCACAGTGTGGCTATTCCATAACTAAGGATATATACGGCAACCTGGAAATGAGGATCTCCTTCTTGGCATGTTGGGTTCTAAATGTGAATGACCTCCAGTTTGACCTTAAGGTGCAGCTTCTTGTAAGACAAAATGGTGTTGGTTTCATTCCTTACCCAGTCTCGCTGTCCTGCCGGATCACT…
ENSXETG00000003458	bdh1	0.376326	3-hydroxybutyrate dehydrogenase 1 [Source:Xenbase;Acc:XB-GENE-990740]	ATGTGTCAAGGTGAATCGACAGAAGTCATGCTGTGCGCAGGGACAGTTATGGCAAGCTGCCATCTCCCAGTGAGAGCATGTGCAAACCATTTCAGGTTTATGCCGAAATGGTCCTTTCCTCTCCAATCAGCAGTTGGAAAACGTCCCTTTGCAAGCCACACAGCTGAGGATAGTAAAGCTGTACTTGTCACAGGATGCGATTCTGGATTTGGATTTTCTTTGGCCAAGCATCTGCACAACAAAGGATTCATCGTTTATGCAGGATGTCTGTTTAAGGACAAAGGGGAAGCCGGGGTGAAGGAGCTGGACAGTATGAAGAGTGACAGAATGAGGACAATTCAGCTAAATGTTGTAAAGCAGGATGAAGTGGATAGGACTGTAGAAATCATAAGGGAAAAT…
ENSXETG00000008064	zyg11b	0.0656109	zyg-11 family member B, cell cycle regulator [Source:Xenbase;Acc:XB-GENE-5829605]	ATGAGGCCTGATGAGCAGGCTCTACACAAAGAGGAATCTTCCCCAAAATCATTGCTAAATATTTCCCTGCTTTATTTGAGCACTCATCTTGAAAAGTTTTGCTGGGAGAGACAAGATGGAACCTACTGCTTACAAGATGCTGCAATATTTCCTCAAGAGGTGGCAGACCGATTGTTGCAGGCGATGGCTGTTCAAAGGCAGCTAAATGAAGTAACTGTAGGCATTTTCCGTGGGAATCAGTTGCGTCTGAAGCGTGCTTGTATTCGCAAAGCAAAGATCTCTGCTGTAGCTTTCCGAAAGGCTTTCTGTCATCATAAACTGGTAGAACTTGATGCTACTGGTGTCAATGCTGACATCACTATTACCGACATCATTAGTGGCCTCAGCAGTAGCAAATGG…
ENSXETG00000004477	atp1b4	-0.0311688	ATPase, Na+/K+ transporting, beta 4 polypeptide [Source:Xenbase;Acc:XB-GENE-975977]	ATGGAGCCAAAAACGGCAACTCGTGGTGAAGATGTGAAATATCTTCATTCAGCCGACAATATAAGTGATGGAAGGCAACAGCATCCAGAGGAACCTGGGGAAACCAATCAAGAAGAACAGAAGAAGACTTGGGGGGAATGGATTCAGGACATGAAACATTTCATCTGGAATCCAGAGAAAAAAGAAGTACTGGGAAGAGACAAAAGAAGCTGGGCCCTAATTTTACTTTTTTATTCGGTCCTGTACTGTTTTCTTGCCGGGATGTTCGCTCTCTGTATGTATGGCTTGCTAGCCACAATTAGCCCTTACGTTCCCACTTATAGAGAGAGAGTTTTTCCCCCAGGTTTAACGATAAGGCCACAAGCCAATGCTCTTTATTTTGCATTCAATTCATCTGAA…
ENSXETG00000006022	polr2g	0.259294	polymerase (RNA) II (DNA directed) polypeptide G [Source:Xenbase;Acc:XB-GENE-1006751]	ATGTTCTACCATATCTCATTGGAACATGAAATTCTTCTGCACCCTAGATATTTTGGCCCTAACCTTCTCAACACTGTCAAACAGAAACTCTTCACTGAGGTAGAGGGAACATGTACTGGCAAGTATGGTTTTGTGATTGCAGTGACCACAATCGATAACATTGGTGCTGGGGTGATTCAGCCAGGGAGAGGGTTTGTGCTTTATCCCGTCAAGTACAAGGCCATTGTCTTCCGTCCTTTCAAGGGTGAGGTGGTAGATGCCGTGGTGACCCAGGTTAATAAGGTTGGATTATTCACTGAAATTGGTCCAATGTCCTGCTTCATATCAAGACATTCAATCCCATCTGAGATGGAATTTGACCCAAATTCCAATCCACCATGTTATAAGACCGTAGATGAG…
ENSXETG00000009654	eef1akmt3	0.163842	EEF1A lysine methyltransferase 3 [Source:Xenbase;Acc:XB-GENE-5830044]	ATGCATCCAGAGGCGAAGGAACCGGACTGCGGATTCAGCGAAGTGCTACCGCGGGAACTGGGCTCTCTCTTTTCCGACACCTACACGGAAGAGAGCCACTACGCCTTCTGCGGGACGGAGCTGCGCATCACCCAGCACTATGGGGCCAACCTTGGTGTTGCTGCTCCGGTGTGGGATGCTGCATTGTTTCTTTGTGGCTACTTCGAAGAACAGAAGTTGGATTTCAAAGGGAAAAAAGTAATTGAGTTGGGAGCAGGTACAGGCATTGTGGGAATTCTCGTGTCCTTGTTAGGTGGGCATGTGACTTTAACAGATCTCCCTCATGCTTTGTCTCAGATCCAAAAGAATGTCTCTGCCAATGTCTCCTCTAACAACCCTCCTCAGGTCTGTGCACTGTCA…
ENSXETG00000036206	lmx1b.2	0.107899	NA	ATGTATACCTTTAGACAGCAACAAGAGCCCCTCTCCCCCTGTCAAGGCCAGTCCTACACTCACTCAGCCCCCTGTCAAGGCCAGTCCTACACTCACTCAGCCCCCTGTCAAGGCCAGTCCTACACTCACTCAGCCCCCTGTCAAGGCCAGTCCTACACTCACTCAGCCCCCTGTCAAGGCCAGTCCTACACTCACTCAGCCCCCTGTCAAGGCCAGTCCTACACTCACTCAGCCCCCTGTCAAGGCCAGTCCTACACTCACTCAGCCCCCTGTCAATGCCAGTCCTACACTCACTCAGCCCCCTGTCAATGCCAGTCCTACACTCACTCAGCCCCCTGTCAATGCCAGTCCTACACTCACTCAGCCCCCTGTCAAGGCCAGTCCTACACTCACTCAGCC…
ENSXETG00000008281	isoc1	-0.24164	isochorismatase domain containing 1 [Source:Xenbase;Acc:XB-GENE-491284]	ATGGCAGAGAATCCAGTGTGCACCGCTCAGGTGAATATCGGGTCTGGAAGCCAGAGCAACAGCTGCATCAGTATTCTGGGAAGCAATAGCATCAACAGCAATAGTGTTCCAGTACTCTTCTGCTTCTCAGTATTTGCCCGGCCATCCTCTGTACCACACGGCTCAGGCTATGAGCTCCTGATACAGAAGTTCCTCAGTTTGTATGGAGATCAGATAGATATGCATCGCAAGTTCGTTGTGCAGCTTTTCGCTGAAGAATGGGGCCAGTACATTGACCTGCCCAAGGGTTTTATAATCAGTGAAAGATGCAAGATCAGACTGGTGCCCCTGCAGATCCAGCTCACCACCCTTGGGAACCTTACACCAGCAAGTACAGTGTTTTTCTGCTGTGACATGCAA…
ENSXETG00000024754	dolk	-0.0298579	dolichol kinase [Source:Xenbase;Acc:XB-GENE-966505]	ATGGTGAATAAACTGATTGTAGCCGAGTCTCTGGTGGTGTTTGGCATAGTCCTAAGCATTCACGCCGTGGTCTGGGACCGCTTCTCGTGGTGCACGTTGGCCCTAGCCATCCAGGCTTTTTACGTGCAACACAAATGGGATCGCCTCCTGCAGTCAGGAGGGGCAGTGTTTCAGTACCGATCATCTGCCAACAGCGGCCTCCTTCCGGCCAGCATGGTTATCCCACTTCTGGGTATAGCAATGAGAGAAAGGTGTAAAATATCTGGAAGTGTGTACTTTGAACGCTTTGGAGTGGTCATATCTGCTACCGGCATGGCTCTGGCATACTTCCTGTCCATCATCGCCTTGGGTATCACTAAACCTATCCCTAGAAACACCTGCATCCTTTCTGGCATTGCC…
ENSXETG00000005433	dpep2	0.0597681	dipeptidase 2 [Source:Xenbase;Acc:XB-GENE-6073530]	ATGCCTCTGTTTCTTTTCGGTACCCAAATGTCCATTAAGTGGATTTTGCTTTTTGTCCTAATCCCGTTTATTTCATCTTACAATGACAGTGAACTTGAACTTAGAACCATGAGACTGATGAAGCAGTCTCCTTTGATTGATGGGCACAATGACTTTGCACTACAGATTAGAAGACTGTACCAGAACAAACTATCAAGAATCAACCTAAGGATACTGAACAGTACAAGAACCAACATTAAGAAACTTAAAGATGGATATGTTGGAGCACAGTTCTGGTCAGCATACGTTTTGTGCAGTTCCCAAGATAAGGATGCAGTGAGGCTTGCACTTGAACAAATCGATGTAATAAAGCGGATGTGTAATGAATATGATGAGCTAGAGCTTGTGACTTCATCAGAA…
ENSXETG00000026306	fbxl12	0.541619	H1.3 linker histone, cluster member [Source:NCBI gene;Acc:549700]	ATGGCTGAAGCAGCTGAGACGGCGCCTGCTCCTCCCCCGGCTGAACCCGCAGCCAAGAAGAAGAAACAGAGCAAGAAAGCAGCGGGGGCCACTAAATCCAAGAAGCCATCTGGGCCCAGTGTGTCCGAACTGATAGTCAAAGCCGTATCCGCTTCCAAGGAGCGCAGCGGGGTGTCCCTGGCAGCTCTGAAGAAGGCTCTGGCTGCAGGAGGTTACGATGTGGAGAAGAATAACAGCCGCCTCAAGCTGGCTCTCAAGGGCTTGGTCAGTAAGGAGACCCTTGTCCAAGTGAAAGGGAGCGGAGCCTCCGGGTCCTTCAAGCTCAACAAGAAGCAGCTGCAGAGTAAGGAGAAGGCGGCACCGGCAGCAGCCAAAGCCAAGAAACCGGCAACAAAGAAG…
ENSXETG00000040579	NA	-0.183217	uncharacterized LOC101730707 [Source:NCBI gene;Acc:101730707]	ATGGCTCAGGATAACAGGTGCCGCCCAGGTATTAAGGCCAGTAGCAGCACCCAGTTCTGTGGCAGTTACGTCAAGGAGAAGATTTTGGAATTCTCTGAGCTATTTGGAAATTTGGAAGCCGACTGTGTGGTGCTGAGGAGGAGGCTGCAGAAAAAGAGAGCCGAGTGCAAGAAAGCCTTTAGCCTGAAGAGAGAGCAGATAAGGAGGGACATTGCCGAGCTGCAGGAGTTGCTGGAGGAGAAGGCCACCCGTTTGTGCCAGCTGAGGACACAAGTGAGGGGCTTGGAAGAGAAATACGGGGAGGGGAAAGTGGATGATTTTCAGGAATTTCAGAAGGACATTGAACAATGTAAGAGGTTTTGTGACAGCAAATCGGAAGAGGAGAGTGATGGTCCTACA…
ENSXETG00000000114	tcf21	-0.0665239	transcription factor 21 [Source:Xenbase;Acc:XB-GENE-484805]	ATGTCCACCGGTTCTCTCAGTGATGTGGAGGACTTCCAAGAGGTGGAAATGTTGGAATGTGATGGCATCAAACTGGATCCTAATAAAGAATTTGGCATATCCAACGACAGCAATGAGGAAAGCTCAACCTGTGACAATGGTTCACCCAAAAAAGGCAGAGGAACATCAGGCAAGAGGAGAAAAGCACCCAGCAAAAAAAGTCCACTGGGCAACATTAACCAGGAGGGCAAGCAGGTCCAGAGGAATGCAGCCAATGCCAGGGAGAGAGCCAGGATGAGGGTGCTCAGCAAAGCCTTTTCTAGGCTAAAGACCACTTTGCCTTGGGTGCCTCCAGACACCAAACTTTCCAAGCTGGACACTTTGCGACTTGCATCTAGTTACATAGCTCACCTGCGTCAA…
ENSXETG00000019898	rhbg	0.485165	Rh family B glycoprotein (gene/pseudogene) [Source:Xenbase;Acc:XB-GENE-1009286]	ATGACGGGCTACTCCACCAACATGCGGATTAAGCTGCCCGTATTCTGCCTCCTCCTCGAATTCATCACTATCATCCTCTTCGCTGTGTTTGTGCGCTACGACCACGAGAGCGATGCCAAGCAGTGGCACGATGAGATGCGCAACCACAGCGTCCAAAACGCGGAGAACGACTTCTACTTTCGCTACCCAAGTTTCCAAGATGTCCACGTGATGATCTTCATCGGCTTCGGTTTTTTGATGACGTTCCTCAAGCGCTACGGTTTCAGCAGCGTGGCCTTCAACTTCCTCATCGCGGCGTTCGGCCTGCAGTGGTCAACCCTCATCCAAGGCTTTTTCCATGGCTTTCATGATGGCAAAATTCACGTTGGTATAGAGAGCATGATAAATGCCGATTTCTGC…
ENSXETG00000040216	c6h9orf152	-0.43339	chromosome 6 C9orf152 homolog [Source:NCBI gene;Acc:100486516]	ATGTACCTGACAAGTATCTTCTCCAATAAGGAGCCAGCTGACGGCACCAGGAAGCCGAGCAAAATGGATATCAGCCGGCTGGAGGAGCAGTACCACTGCATTAAGCAGAAGCAGAAGCAGCAGACCCATATCATTGTGTTCAAAGCAGGTAAAAGTGAACTGATTTCGGGAGAACCCATACTAAACACAGTTCCAGTCAATGAAGTGATCAGAAAACAAAAGTCCTTTGAAGAGCAGATGCCAGTGAAAGACGTAATGCTGGAAGTGCTGGACAAGAGTTACCTGAAAGAGAGCGACGGCTCGTGGCACACACACCTAAACATTCACCGCATGGTGCAGCTGGACTGCCAGTTTGGGATACAAAATGGCAGTGGGGACAAGGTGAAAGAGATGAACTTT…
ENSXETG00000019221	unc5c	0.116939	unc-5 netrin receptor C [Source:Xenbase;Acc:XB-GENE-921628]	ATGAGACACTATTCGGCTGTTATAGCTTTCTGTATGCATTGCAGAGGAAAAGGAATATTACCAACCATATCCTTCATTTCTATTTCAGTGCTGCTTTTGGCCCTTGCCAATGATGACTTTTTTCATGAACTCCCAGAAACCTTTCCATCCGACCCACCAGAGCCATTGCCCCATTTCCTCATTGAACCAGAAGAAGCTTACATTGTGAAGAACAAACCAGTCAATTTGTACTGTAAGGCCAGCCCTGCCACACAAATCTACTTCAAGTGCAACAGTGAATGGGTCCACCAAAAAGACCATGTGGTGAATGAAAAAGTAGATGAAACATCAGGTCTGATTGTTCGAGAAGTGAGTATAGAAATATCCCGGCAGCAAGTGGAGGAGCTCTTTGGTCTGGAA…
ENSXETG00000009653	tsfm	-0.00653467	Ts translation elongation factor, mitochondrial [Source:Xenbase;Acc:XB-GENE-964861]	ATGCAACTTTATTTGTTACAAGCACAGGAACAAAGGGGCACATTTGCGTCATCATATTGCGTCTTGTCATATTTAGGGAACATGGCCGCGCTGTGCAGCAGCCTGCGTGCCAAGTTGTTGTGGCGGCAGCAGGTTGGACTGTTACACACAGGCGTGAGGCTACTGGCAGCAGACAAGGAGCTCCTGGTGAAACTCAGGAAGAGGACGGGCTACTCGTTTATCAACTGCAAGAAGGCTCTGGAACAATTTAGCAATGATTTTAAACAAGCAGAGACGTGGCTGCACCAACAAGCTCAGAAAGAAGGCTGGGACAAGGCTTCCAAACTTCAAGGAAGAAAAACTACAGAAGGTCTTGTGGGGCTGCTGCAAGATGGCAACACATCTGTGATGGTGGAAGTT…
ENSXETG00000004476	lamp2	-0.105785	lysosomal-associated membrane protein 2 [Source:Xenbase;Acc:XB-GENE-962456]	ATGGAGCGCTGTGCGTGTCCTGCAGCCTTGTTGCTACTAAGCCTAGTTCTTATGGGAGCCATGGCTTTTGACGTGGAAATAAAAGATGACAAAAATGCAACGTGTATCTATGCAAAGCTCTCGGTGAATGTAACAGTACAGTATGAAACCAATACCAGCAGCACGAAAAATGTAACCTTTTCAGTTCCAAGCGAAGTAACAACGAATGGAAGCAGTTGCGGCTCAAATGGCAAAGCACCTATACTGGTCATTAACTTTGGGAATGGTCACTCATGGAGCTTAAACTTCACTAGAAACGACAGCATGTACAGTGGGGGCGCACTCATCTTTACTTACAACACAAATGACAGCACTTTATTTCCGGATGCTTTGAAGGAAGGGTTGATTAGCTCTACTGCA…
ENSXETG00000040390	NA	-0.209373	uncharacterized LOC101730874 [Source:NCBI gene;Acc:101730874]	ATGAGTAAATTCACCATGAGCATCTCACAGGAAGAAGAGAAGCAGCGACTGGATCAGTTCCTCAGTGATTTGGCGCTTCTGGGTTCTTTACAGGGTTTCAGATACTTTCAGCCCTGGCTCAGAGGGAGAGAGGAGATCCTCCTGACTGTGGTGAACGAAGATCTTAGCTGCCCATCACTTCCATCTTCTACTTCTCTGAGCAGCAACTCCAGCTGCCAAGTTATGGTGGGCGATGAGCAAGTTCCATACAGGGTCCCGCCTCACCTTCCCCCCGCCTCCCCATGTGACAGGGAAATCGCGATCCCGGAAACCCACTGCACTCTTTTCCTATTGGCCGCTTACGCCAAGTATGGCCGACCATTTGTCTGGGTAAGGTCCAATCACCAGCGTCTGACTGGC…
ENSXETG00000019349	ltbp1	0.170415	latent transforming growth factor beta binding protein 1 [Source:Xenbase;Acc:XB-GENE-488058]	ATGGCTTGCAACAGGTGGGGAGTCGTGCTCTGTGCGGCTGTGCTTCTCTCCTCAGCTTTGGCTAATATAGAAAGCAGAGTAAGGAGGATCACTTATGTGCTCCAGCCGGGACCCCCGGGGATCTACCAGCAGCAGCACCCTGTGCCACTCAGCCACAATGTGGTGCTAAGCAGCGGGCAACAAGGCGCTGGCAGTCACATGAGCACCCAGGAAAGGAGCCGCAGGATGAGCCGGGTGATCGCCAGCCCGTCCTTGGTGCAGAGGCAACAGATCCCTGGGCAAAACGCGGCTTCCATGGTGAGCCAGTACTATTCCTTCTCCCGGGGCAGCGCGCAACAGGACGCACACAGAAGCCCCAGCCTGACGCAGACGCAGCACAAGTTCCAGCACCAAGGGGTT…
ENSXETG00000014504	pou3f4	-0.647861	POU class 3 homeobox 4 [Source:Xenbase;Acc:XB-GENE-479667]	ATGGCCACGGCTGCCTCTAATCCCTACAGCATTCTCAGCTCCAGCTCCCTGGTCCATGACTCTGCGATCATGCAGCAAGGCAGCCCTTTCAGGAATCCGCAAAAACTACTCCAAAGTGACTACCTGCAGGGAGTTCCCAGCAACGGGCATCCTCTCGGGCACCACTGGGTGACCAGCTTGAGTGATGCCAATCCCTGGTCTACCAGCCTAGGCAGCAGCCCATTGGACCAACAGGATATTAAACCCGGGAGAGAGGACCTTCAACTGGGGGCCATCATCCACCACAGGTCACCCCATGTCACCCATCACTCGCCTCATACCAATCACCCAAACGCCTGGGGGGCCAGCCCGGCTCATAACTCCTCGCTAACCTCCAATGGGCAACCTATCAATGTCTAC…
ENSXETG00000040690	tfrc	0.382826	NA	ATGTCCTTGGATAAAGTGTGGAACGATGAGCATTATGTTAAGCTACAGGAGCTTGGAAACTCACCAAATAAAGTAACAATTTTGAGCAACAGTAACCGAGAAGAGACTTTGCAGCCTTCTGCGTATGTGGCCTACAGCCCAGCAGCAAGTGTAAATGGAAAACTAGTGTATTGCCATTACGGCCGAAAGGAAGACTTCCAAGCCATACAAGAAAAGAATATTGATCTTTCGGAAAACCTGGTCCTTGTACGTTCTGGATTAATCAGCTTTGCTGAAAAGGTTAAAAATGCAGAACTCCGTGGGGCAAGAGGAGTATTAATCTATCCTGAGGCATCTGACTTTACATTCCCAGGCAGCCAAACTGGATCTATAGATTCTCCTTTTGGACATGCTCATTAT…
ENSXETG00000014951	tram2	0.0295954	TNF superfamily member 13 [Source:NCBI gene;Acc:101730941]	ATGTCCCACATGGTGATCTGCGGATCTGTTAGCCTGGCACGGGGACTCTGGGGGGGTACAGGAGCCTGGCTGGGGGTCCTCATTTGCCTCATTGCTCTCATGTGCCAGTCAATCCACATCGGCAACCTGCAGGTGGAGCTCTCCCTAATGAGAAAGAGTCAAGAGGAACCGAGGCCAGAGGTGAAGAAGCACCACAATACAAAAGAAGAAGGCCTGGCAATCTGTCTCAGACAGAAAAGAGACCTCACGGGAGCCAGAAGGCCAAGACATCACGGAAACCGTTCATATGTTCACCTGGTGCCTGATCATTTCTTTACCAATGACGCCCTGGATGCCACTCTCGTCTCCTGGAAAGTGTCTATGAAGGAAGGGCGAGCATTTCAGGTTCAAGGTGTTAAT…
ENSXETG00000026716	itgb1	0.106044	integrin subunit beta 1 [Source:Xenbase;Acc:XB-GENE-946725]	ATGTATGCCCACCCCTTTAGTGTTCAACTTCTATTCACCTTTCCAAAAAAAAAAAAAAAAACAGATGTAACTAATGTCCACAACCTTGTGAGCCACAGGCCTTGTGGGACAGAATGTCTAAAAGCAAATGCCAAATCATGTGGAGAATGTATTCAAGCCGGGCCCAACTGCGGCTGGTGCACTAAAAACTTCTTACAAGAAGGAGAGCCCACGTCAGCACGTTGTGACGATTTGGCTGCTTTGAAAAACAAAGGCTGCCCTGAAGAAGACATCCAAAACCCCAGGGGACGTAAACAAAAGCTAAAAGATATCCCAATAACAAACAAAGGGAAAGGAGAACGTATGGACCCTGCAAACATCACCCAAATCCGACCTCAACAACTGGTATTCGAACTGCGA…
ENSXETG00000026497	ttll3	0.247342	tubulin tyrosine ligase like 3 [Source:Xenbase;Acc:XB-GENE-6035679]	ATGGAGAGAACTATACCCGGGAAGACTGTTAGAACACAACAAAAAAAAGAATGTAATTCAGACACCAAAACCAAAAAACAGCCTACAGCTAAGGACAAACATGATGTTTCTCCTACAAAAGGACATGTATCAAAAAAAACCCATACAAAGAAAATCAATCCGGATTCCCTTAAACAGGCTAAATTATTGGTAGAAAAAGCAATTCAGGAAAATAAAATATTTACTATCCAAGGCTATTATCCTTACATACGGAGTGGCCTGAGAAGCAGAGGATGGGTGGAGAAAAACTTTCATAAGAGCCAACATGATTATTTTGATGATCCAGAAGGTATCTGTGATCTTACATCAAGGCTTTTACGTAATCAAGATCCCAATTTTGTCTGGGTACCAACATATAAC…
ENSXETG00000026233	XB5726496 [provisional:tmem182]	0.51613	provisional ortholog of transmembrane protein 182 [Source:Xenbase;Acc:XB-GENE-5726497]	ATGAAAGTTGGAATCGCTGCTTTGGCTGCAGGTATTATTGGTGGGATTGGAGTCCTCTTATTCCTCATTGCATTTGGAACAGACTACTGGCTGTTGGCAACAGAAAACTGTACTGTTTCCAGTGAACTCTCTCCTGCTGCCGAGAATACAACTGATTCTCCAAAAACCACCTTGTTTTTTCACCACGAGGGTTTCTTTTGGAGGTGCTGGTTTAATGGGGATACATTCCAAGAGACGATTTGGAACTTCTGGTTTACTAGCCAAGCACATCCCAAGCACTGCATCCATGGGTATCTGTTTCCCATGCCCATTGCTCTAGGACCTGTCCCTCATCCATCTTATGATCCCACTGCAGTGTACAGAGGATTCTGGACTGCGTTCATCATACTAGCTGTTGCT…
ENSXETG00000036871	SIAH3	0.0517816	siah E3 ubiquitin protein ligase family member 3 [Source:NCBI gene;Acc:100497552]	ATGCTTTTCTTCACTCAGTGCTTTGGGGCTGTGTTAGATCTTCTGCACCTTAGATTCCAACACTACCAGGCTAAGAGGGTATTTTCTTCAGCAGGGCAACTGGTCTGTGTGGTTAACCCAACGCAAAACTTACAGAATGGTTCTAATAGAAGTGCAGTCCCTGAGGAGGATTCCTCTGAAAGAAAGGAGCAATATCTTTGCCGTCAGTCAGTCAATGACCCACAGCTAACTTCTTGCACTTGCCCTTTGTACTCTTGCAAATGGGAAGGCCACTTGGAGGTTATTGTTTCTCATCTGACGCAATCTCACACGATTAACATTCTTCATGGAACAGAAATTGTATTTCTAGCAACAGACATGCACCTTCCAGCACCGGTGGATTGGATAATTACGCATTCC…
ENSXETG00000020986	nub1	0.2118	negative regulator of ubiquitin-like proteins 1 [Source:NCBI gene;Acc:549830]	ATGGCAGATCACTGCAAAGCTCCTGAAGGGATGGCAGAACGAAAGTTTTTGGTGGCCCAGCTGACAACATTTTTAAGAGAAGATCGGATACAGCTATGGAAAGCTCCGTATACCACAGAAACGCAAGAGACAGGTCCTGAACTCAAAGAGCTTTCGCAAAGATACTCTGACCGGCTGAAATACAATGTGGAGGACATCACCGGCGCTCTGGAGGAAATTCGCTGTTGCGCAATCCAGCGTGGAACTGGAAACCAAACGTTTAAGACAAAGGGAGTGGCCACTCTGCAAGTTTTCCTGCCAAGGAAACAGAATAAGGGCTCCAGAAACTTCATTGAGACTTCCCTAAATGTTACTGGAAAGGAGCTGAGGAGTCAGATAGCACAAACATATGGATTTCAA…
ENSXETG00000030976	usp6nl	0.149743	USP6 N-terminal like [Source:NCBI gene;Acc:100135167]	ATGAATACAGAAACAGACCAGGATGCATCTGTTAAAGCTGCTCAGGAACGAGCTGAAATAGTTGCAAAATATGACCGAGGCCGAGAAGGAGCAAAGATTGATCCTTGGGAAGATGCTGACTTTTTACTTTATAAAGTTACTGATCGATTTGGATTTTTACACAAAGAAGAACTGCCAATTCATGATGAGGTAGCACAAAAGCAAAAACTGCTTGAAATTGAAAGAACTACAAAATGGGTGAAAATGATAAAAAGCTGGGATAAGTACAAGAACAGTGAAAAGCTTCACAGGAGGATTTATAAGGGCATTCCACTTCAGCTTAGAGGGGAAGTGTGGTCTCTAATCTTGGAAGTTTCAAAGCTGAAAGAAGAGAGAAAAGATCTTTACCTGGTCCTAAAA…
ENSXETG00000005436	dus2	0.269045	dihydrouridine synthase 2 [Source:Xenbase;Acc:XB-GENE-1017020]	ATGATGGGTCTCTCTTTCCGAGATAAGAACATCTTGGGTCCCATGGTTCGAGTGGGTACACTCCCAATGCGTCTCCTTGCACTAGATTATGGTGCAGACATTGTATACTCTGAGGAGCTGGTTGATATAAAGATGCTGCAGTGCAAGCGTGTTGTTAATGATGTACTTCATACAGTGGATTATGTGTCTCCAACAGAGAGAGTCATTTTTCAGACATGTGAGAGGGAGCGTCACAGTGTTGTGTTTCAGATGGGTACGGCTGATGCAGAAAGAGCTCTTACTGTTGCCAAACTAATACAAAATGATGTTGCTGCGATTGATATTAATATGGGCTGCCCTAAGGAATATTCAACCAAGGGAGGCATGGGAGCAGCATTATTACTGTGTCCTGAGAAGATT…
ENSXETG00000014637	zc3h13	0.0743566	zinc finger CCCH-type containing 13 [Source:Xenbase;Acc:XB-GENE-5798641]	ATGTCAAAAATCCGACGGAAGGTCACAGTAGAGAATACCAAGACTATATCGGATAGCACATCGCGCAGACCAAGTGTTTTTGAGAGACTTGGACCTAGCGCAGGGAATAGTGCTGAGACTCAATGTCGTAATTGGATGAAGACTGGGAACTGTATATATGGTAATACCTGTAGATTCATTCATGGCCCTTCACCAAGAGGCAAAGGTTATAGTAGCACATATAGAAGGTCACCAGAAAGGCCACCAGGAGATTTGCGGGAAAGAATGAAAAATAAGCGTCAGGAAGTAGATTCTGAGTCTCAAAAACGAACTACTGAGGAATCCACATCCCCATCAAGGAAGGAGTCTTCCCGTGGTAGGCATCGTGATAAGGAAGATATTAAAATTACTAAAGAGAGA…
ENSXETG00000021849	dcaf4	-0.0920527	DDB1 and CUL4 associated factor 4 [Source:Xenbase;Acc:XB-GENE-989101]	ATGGGCCCCAAAAGGGAGAACAAGCGTAACTGGAACAGAAAATACCAAGGACAACGCTTTCCTCAAAGGTCTCCATCTGAGGCATCTCAAAGCTCCACCTCCATTCAGTCAAACAAAATGGATAGAACTTCATCTTCCAGCTCTTCTCAAGCCTCAGCTGCTCCAGAGCTTCCAGGGTTTTACTTTGACCCAGAAAAAAATCGCTACTTTCGCATGCTCCCAGGACACAACAATTGCAACCCTCTGACACGGGAAGGCATACAACAAAAGGAAATGGAGTGCAAGAGACTTCAGCTCCTTGAAGAAGAGAAGAATAGGAAAAAATCTGGACCTGGATTAAATTCTGCTTTGTTGCTGAGAAAGAGACAGCTTGGATTGGTGCCTTTCACAACATATTGT…
ENSXETG00000012903	nup188	0.346086	nucleoporin 188kDa [Source:Xenbase;Acc:XB-GENE-5933085]	ATGGCGGCGGCCGGGTGTCTGTACCGGAGGACCAGCCGAGAGTTATGGACCATTCTGCTTGGACGCTCTTCCATGAAAGATGGGCATCAGATCAAAGCAGAGCTGGACAGATATGGAGACCGGCTCCTGCAGGGACTGGCATACTACAGGCCCCCCAGCACAAGCTCCACAGGCAAAGTGAAAGCCAATAAGAATCTGTCCCCTGCCCTACAGGAGCTTGGTTTGCGACTCAGCAAATTTCTGGGCCTGGATGAAGAGCAGAGCGTGGAGCTGTTACAGACTTACCTGCTGTATGATTACAGAGGGACACAGGAATCTGTAAAGGGTGTGCCACAAGATGAGAGGCAGAGTCAAGCACTGATGCTGAAGATGGTAGATTACTACTATGAAGAGAGAATT…
ENSXETG00000038735	NA	-0.360348	NA	ATGGTCGCACATGGAAGCTTTGCGTTGCCTTTGCTTGTGATGGCAATCAGCCTTAATCTCTGTAATCGCTATATCTCACCAATATCCATGCGTGGCTGCCACCTGGGCACTTGTCAAATACAGAACTTGGCCAGCATGCTATACCGCCTTGGAAACAATGGCTATAAAGATGGCTCCAACAGAGATACCAAGGATCCTTTAGGATATGGAAGGAGACGCCGCTCATTGCAACAGAATAAAAAGCGAACTGACTTACCAGGGATGTTACTGGCCACATAA
ENSXETG00000039947	NA	0.310666	NA	ATGATTTTGGAAGCCTCCCATAGGACTCAATGGCACTCTGGTCACTGTATGCAGTTGGCCTGCAATAAATATGGCAGTCATGTGTTAGATTGCATGTGGACGGCATCGACCTTAGGGTTCAAAGAGGAGATAGCGCAGAAGCTGGGTATGTCTCTCCACCAACTGCAGAACGATCCTGTCGGTCACCACATCGCCCGCAACTTTGCCCTGACGCATTTTGTGAAGTGGAGGAAATACTGGGAGGAGCACCAGCTGGGGGAGAACAAGCGCCGCAAAATGTTTTCTGAGATCCTGGAAGACTGA
ENSXETG00000019042	dctd	0.399446	dCMP deaminase [Source:Xenbase;Acc:XB-GENE-971992]	ATGAGCGAAGATTGCGCTTCAACCAATGGAATGGCAGCTAATTCTCTGTCTAAGAAGCGAGAAGACTATTTGGAATGGTGTGAATATTTTATGGCTGTAGCATTTTTAGCAGCTCAGAGATCTAAAGACCCAAACTCACAGGTCGGTGCATGCATTGTGAACTCCGAGAACAAGATAGTTGGAATTGGATACAACGGTATGCCTAATGGCTGTCACGACGATGTGCTCCCATGGGCCAGGACTGCAGAGGATAGGCTTGATACAAAATACCCTTATGTTTGCCATGCTGAGCTGAATGCCATAATGAACAAAAACACTGCTGACGTGAAAGGCTGCACCATGTATGTTGCTTTGTTTCCTTGCAATGAGTGTGCCAAACTTGTCATTCAGGCTGGTATA…
ENSXETG00000014501	slc9a2l	0.235974	solute carrier family 9 member A2 like [Source:Xenbase;Acc:XB-GENE-6464693]	ATGAAGATGGTACCATACCTGTGGATTCTGGGCATTTACTACTTGCAACTTCAATGCATCTGTGCATCCTTTGTCACAGGAAATCAAAAACAAGTCCAAATTCCTAAAAACATCAGTATATTAATCCCAAATGACTTTGGGTTGGAGCTGGCCTCTGGAGATCAGCGTGAAAGCAATGTATCATCTAGGCTGAAAATATTCTCAATGGGTTATTATCATGTCAGAATTCCATTTGAAATCACATTGTGGATAATGCTAGCTTCATTAGCTAAAATAGGCTTTCATCTCTCCTACAAGTTACCATCAGTGATACCGGAGAGTTGTATCTTGATAATTGTGGGACTCATCATGGGGGCAATTATTTATGGTGTGAAGGATAAATATGTTCCAGTGATGAAC…
ENSXETG00000014943	wrap53	0.0180522	WD repeat containing, antisense to TP53 [Source:Xenbase;Acc:XB-GENE-5947963]	ATGTTGGGCAGAGAGGAGGAAGATGAGGATTTTCAGGGCCCTGCAGCCAAAGTGGCACGTCTGGATGATTCCGCGCCAGTCTGTGATGTTTGTTTGGGGGACGGAGCAGAGGAAGCAAATCTGGCGGGAGAGCAGGGAACGGAACCAGAAGCAGAGACTGAGGAACCTACTGAGCACTTGGAAGAATCCTATTGCTCCTCCCAGTTTGACTTTTCCTGTCAGCCCTGGGCACTCGCGGGAGCTTGGCATGAATATTCAGCGCTGCCCGAGAACTTCCTGAAAGGCTGCAAATGGGCCCCTGACGGTACCTGCCTGCTGACCAACAGCGATGACAACATCCTGCGGATATATAACCTGCCCTCTGAGCTGTACACAGACAACTGGGAGATAGCGGAGGAA…
ENSXETG00000008282	slc27a6	0.309711	solute carrier family 27 member 6 [Source:Xenbase;Acc:XB-GENE-491992]	ATGTCTGTATTGCCTTCAGTTTGCGATATCTTCCCTAGCCCTGTCTGTATCTGTGCTTTCATTGGTCAGTTTACTGTCTGTCAAAAAAGCTATGCCCTGATTGGAGAACCCACAAGAAGAAAGATCCAATTAGAACATAGCTGTTTACAGCAGAAACGGAGCTTGCAAGAACTGGAGAAGCTTTTTTCGCCATCAGCTGATCTCCCCATGGCTCTGCCTTGGATTGCAGCAGGGCTGGCCGGCTTGCTAGCGCTGCATTTCTTACAAAAGACATGTTTCCCTTACTTTTGGGCTGACCTCATATACCTTTTGAAAGTAGTGCGATATGGACTCCGCATTGAGATATACAAGAGGACGGGCAGTGTTGTCACAGTGGTCGATAACTTTATGGAGCAAGCT…
ENSXETG00000015945	pkd1	0.492215	polycystin 1, transient receptor potential channel interacting [Source:Xenbase;Acc:XB-GENE-483409]	ATGGTGTGTGGGGGGGGGGTGGATGTTGGAAGGAGGACCCTTGGGCCCCGAGTGTCCCACTCCGACGCTATGCAGAACCATGCTTTTCTGGCACTTAAAGCTCCTGAAGTAGCCTGTGTGCTATTGCCTTTAAGCACAATAGACCTGAGTGACAATCCTTGGCTGTGTGACTGCCACCTCTACTGGCTCCCGTGCTGGGTTAGGGACGTTGGTGTTTCAGTTCAGCAGGAAAACTCCACTCTCTGTGACCAGCCCTCGGCGTTGGCCGCTCAGCCCTTGCTGAATCTCTCCTTCCCCGGGTCTTGTGCTGATTTCATAGCTTGCCCGGACAACTCATCCATCCACAACGAATCAGTGCTGATTTTCACTCCGTACAACTCGGCAAGCGTCAATAATGTC…
ENSXETG00000010928	ehmt2	0.198316	euchromatic histone-lysine N-methyltransferase 2 [Source:Xenbase;Acc:XB-GENE-487387]	ATGGAGGCGCCGGCGGGAGAAAGCGAGAGAATGCTCTCAGCAGAGGGGGCTGATAAAGAAGGCTGTCCTGAAAGAGATCTAGTTGGCTTGTCTGCAAGCATTAATAGTGGCGATGACAATGCTGAAGAGTTAAGTAACACCAGGGAAATTAGTCCAGCTGATGTGATTCCCACAGTAGAGGAGAAAGAAGAAACTGAGAAGGAAAGTGTAAACATCTCCCCGGTTGGGAGGGGACTTTCTGGCCATGCCTCAAAGTCTCTGCCAACACCTCCTTCAACTTCTTCCTCACCTATTTCCAGCAGAGCCAAGATGTCTTTAACAGGAACTGGCAAGCTCCCCCACGCTGCACAGAGCTTGGCAATGAGACTCCTGAATATCACCAGGGATGGAGCAGACAAG…
ENSXETG00000031975	sult2a1	0.162624	sulfotransferase family 2A member 1 [Source:NCBI gene;Acc:100144988]	ATGGCATTTGATTATTTCCTGTACAAAGGGGTAAAGTTTTCCCCAGGCTCGTACTCAGAAGAATTGCTTAATTCTGTAGAGAATGAATTCCAAGTGCTGGATGATGATGTTTACATTGTGACCTATCCGAAATCTGGGACTAATTGGCTGATAGAGATTTTGAGTCTTATCAAGAAAGATGCAGACCCTAACTGGGTAAACAGCGTGGTAATATGGCTGAGATCTCCTTGGATTGAAACTAAAGAGGGACAGCAGCAAATAAAGGACGTATCCCGCCCAAGGGTTCTAACATCTCACCTACCATTCCATATTTTTCCCAAGTCTTTCTTTACATCCAAAGCCAAGATCATTTATGTAATGAGGAATCCAAAGGATATTTTTGTGTCGCTCTTTTTTTTT…
ENSXETG00000027667	abitram	-0.253312	actin binding transcription modulator [Source:Xenbase;Acc:XB-GENE-6458491]	ATGGCAGAGGAGTGTAACAAGCTGCTTGAATTCCCCTCAGTGGTAGATCGATATTTTAAAAGATGGTACAAATCAGATGTAAAGGGAAAGCCATGTGAAGATCATTGCATACTTCAGCATTCAAATCGAATCTGTATTATTACACTAGCAGAATGTCACCCACTTCTTCAAAATGGAAAAACCATTAAAACTATTAGTTACCAGATCAGTGCCAATTGCAGCAGACTGCAGAACAAAGTCTCTGGAAAATCCAAAAGGGGAAGACCCTTCATTTTTCAACAAGATAATGCCAGACCACATTCTGCATCAATCACAACATCATGGCTGCGTAGGAGAAGGATCCGGGTACTGAAATGGCCAGTCTGCAGTCCAGATCTTTCACCTATAGAGAACATTTGG…
ENSXETG00000000635	atp13a1	0.424907	ATPase type 13A1 [Source:Xenbase;Acc:XB-GENE-984166]	ATGGCGGCGGCTTTAGTGAATGGGGCCGGCTCGGAGGCGCAGGATGATTTGGTACGCTCCGTAACCCTGTACCGCCGCCGGCCCCATATACTGAGAGGCACGGTGCTGCCCTTCGCTCTCCTCTATCCGGCATGGCTGTACTGCTGGGTGGCGGTGTATGGGACGGACGAGTACCCGGAGGCTGGGCTAATCGCACTGGCGGCGCTTGGGCTCCTTCATGTTCTCACGGTTCTCTCCGGGCTCTGGTCGGTACACGCCCATTGTGCGCTCACCTGTGCCATGGAGCCGAATATTCATACAGCCACTTTAGCCAAAGTTGTGCCCACTCCCAACAATGGATCCCCTGAGTTAGTGCCGTTAATTAAGGAGAAGCAGGAAGATGGAAAAGAAAACATCTTC…
ENSXETG00000003464	dlg1	0.236171	discs, large homolog 1 [Source:Xenbase;Acc:XB-GENE-1016132]	ATGCCTGTCAGGAAGCAAGATACTCAGCGTGCATTGACCCTTCTGGAAGAATACCGCTGCAAACTTCACCAAACTGAAGACAAACAACTCAGGAAATCTATTGAGCGTGTAATTGGCATCTTTCAGAGCAATCTTTTCCAAGCTCTTATAGATATACAGGAATTTTATGAAGTGACCTTACTGGACAACCCTAAATCTAGTGACAATGCTAAGCCGACTGAACCAGTGCAGACTATAAATACATGGGAGTATTCCAGCCTTCCTAACTCAACAGCAACTTGTGAAACTCTACCAAGCAGCCTTATTTTAAATGTTGAGAAATATCGATATCCTGATGATGATATCACGTCACAAGAGCCCAGTTCCCCACACATGCTTAATGATGGAAGAAATGTAGAA…
ENSXETG00000036814	NA	-0.455378	NA	ATGTCTCGCTACTTACGTCCTCCAAACACCTCGCTGTTCGTCAGGAACGTAGCGGATGATATTAGATCTGAAGATCTGCGTCGAGAGTTTGGTCGTTATGGTCCTATCGTTATATGCACCTTTATACCTGGTCAGCTCCCCTTACCTACATACCTGCTGCACCCCTGA
ENSXETG00000030358	glyctk	-0.144661	glycerate kinase [Source:NCBI gene;Acc:780084]	ATGATGTCTTTGCAGACAGATGCCAAACAAATATTTTGGAAAGCAGTTTCTGCTGTTCTGCCACCCAACATGTTAGGGCGAAATGTAGCAGTGAAGGATAATGGTGATGCCTCTGTTCTGCAGTGTGGGGGCAAAGAGTTGCCTTTGCACAACAACCTCTACTTGGTAGGATTTGGAAAAGCCGTACTTGGAATGGCAGCAGCAGTGGAGAAAATAGTTGGAAAGCATCTGCTTCGGGGGGTAATTAGTATACCGAGAGGGATGGAAGAGACTCTTAAACAAGCTGGAAAGAGGGAAATGCTCCTGTCTCCAGACTCACGGATCCGGGTGATGGAAGGTGCAGAACACAACATGCCAGACAAAGCAGCACTGGAGGCAGCTAGAGAAATACAGAGCCTT…
ENSXETG00000020378	mef2d	-0.738531	myocyte enhancer factor 2D [Source:Xenbase;Acc:XB-GENE-483879]	ATGGGGAGGAAAAAGATCCAGATTCAGAGGATCACAGATGAACGGAACCGACAGGTGACGTTCACAAAGCGCAAATTTGGCCTGATGAAGAAGGCCTACGAGCTGAGCGTCCTGTGCGACTGCGAGATCGCCCTCATCATATTCAACCACTCGAACAAGCTATTTCAGTACGCCAGCACCGACATGGACAAAGTGCTGCTAAAGTACACCGAATACAACGAGCCCCACGAGAGCCGGACTAATGCAGACATCATAGAGACATTAAGAAAGAAAGGTTTTAACGGGTGTGACAGCCCCGAGCCCGATGGGGATGACTCGATTGACCAGAGCCCCCTCATGGAAGACAAGTACCGCAAGGCCAGCGAGGACCTGGACATTCTGTTCAAACGATACGGTTCT…
ENSXETG00000026124	cpb2	0.301992	carboxypeptidase B2 [Source:Xenbase;Acc:XB-GENE-969491]	ATGAAGAACTATTTAATCATTTGTATTCTGGGGCTTTTTGTTGTGGATTTTCAAGTTTCTGCAGAAGACAGCGACCAGGTGTTATATGTCCTTCCTCGGACTGACCAACAGGTTGAAATTTTGAAGAATATAACGTCCCAGCCAGAGATTGTTCTGTGGAAGCCTGATTCTAATGAACACATAATGAAAAATAAAGAAGTTCACTTTTATGTGAATGAATCTTTCATAGACACGGTGAAGGCAGAGCTGAATGAATCTTCGATTTTGTACATGGTTTTGGTTAACAATGCCCAAGAACTTATTGAACAGCAGACATTTAATGATACTAGCAATCAACGCAGTGCTACTTCTTTTTATGAGCAATATCATACTCTTGAAGACATATACTATTGGATGCAA…
ENSXETG00000014976	slc39a6	0.290126	solute carrier family 39 (zinc transporter), member 6 [Source:Xenbase;Acc:XB-GENE-986480]	ATGATTACTCATTCGCACAATAAACCAAACTATCAGGAATATGTATCAAGAGGCTGTGAAAATAAATGCCATTCCCATTTACATGACACTCTGGGGCAGACCGATGACATGAGTCATCACCATCATGACTACCATCATATCCTTCACCACCATCACCATCAGAATCACCATCCACACAGCCATTCACAACGATATTCCAGGGAAGAACTTAAAGATGCTGGGATTGCCACTCTGGCCTGGATGGTTATTATGGGTGATGGACTGCACAATTTTGGTGATGGGTTAGCAATAGGAGCAGCCTTTACTGAAGGTTTATCTAGTGGACTAAGCACTTCCGTGGCAGTTTTTTGTCATGAATTGCCACATGAGCTAGGGGATTTTGCAGTTCTTCTGAAATCT…
ENSXETG00000023757	scd	0.548045	stearoyl-CoA desaturase (delta-9-desaturase) [Source:Xenbase;Acc:XB-GENE-988226]	ATGACTTTCAGGGGCAGTCAGACTGTGTCAACAGTAATGGAAAGTCCTTCCATAATACAGGATGAAATTGGGGCTGACAGAGTCATGACAGATGACATATTTGATACTACATACATTAAGAAAGTGGATTTTAAGCCACCCATCAAACTGGTTTGGAGGAATGTAATCCTGATGGCTCTGCTGCACTTTGGAGCATTTTATGGACTGTTTATGATACCTGCTGCAAAGCCCATCACTTTGGCATGGGCAATTCTGTGCTTCATGTTGAGTGCTCTTGGGGTGACAGCTGGTGCACATCGTCTCTGGAGTCATCGTTCCTATAAGGCCAAACTTCCCCTTAGGATATTTTTGGCAGTTGTAAACTCTATGGCTTTTCAGAATGACATTTATGAATGGGCA…
ENSXETG00000038197	kcne4	-0.155305	potassium channel, voltage gated subfamily E regulatory beta subunit 4 [Source:NCBI gene;Acc:100490086]	ATGTTGAGGATGGAGGCAACTAATGGGACCATGGCAAGCCCAACTTTCAGTTTGTCTGTGGATCACCCAAGAAAAATTAACAGTGAGAATGACAGCCATGAGTACTTCTACATTTTGATAGTTATGGCTTTCTATGGAATATTTCTTATGGGGATCATGCTGGTCTACATGAAAACTAAAAGAAGGGATAAAGAATCCAATTTATTGCTTCTTTGCAATGATGAGGAGAGACAGTGGTTGAGTGGCAAAAGGACCACTCCTGCTTTGTCAATACCTCTATCTCTACAGGCTTCCAGCATGTTCAGTGCTCTCCAAGAAAACGTGGGCCCTGCTTTCTCCTGTGCTGCCTGCAGTATGGAAGGCAGCAGTCTGAGTTCTGAGTCCTCAACATCTGATGTC…
ENSXETG00000015769	nrcam	0.541059	neuronal cell adhesion molecule [Source:Xenbase;Acc:XB-GENE-489769]	ATGCAGGAGAAGAAAAGCACTTTCCCAAAAAGAGCTTCTTTGGTTCTCTTCCTGTGCCAAGTAATTACTGCGCTGGAAGTACCACTTGACCCTATACTACAAAAGGAATTGCTCCAGCCTCCAACCATAACGCATCAGTCACCAAAAAACTATATTGTGGATCCAAGAGAGAGCATTGTGATTCAGTGTGAGGCAAAGGGGAAGCCTCCACCAAGCTTTTCATGGACTCGCAATGGCACGCATTTTGACATAGATAAAGATCCATATGTGACAATGAAACAAAACTCCGGAACCCTGGTAATTAATACCATGAATGGCGCAAGAGTGGAAGCATATGAGGGTGAATATCAGTGTACTGCCAGGAATGATCGAGGTTCTGCGCTATCCAACAACATTGTT…
ENSXETG00000021846	dpf3	0.0713487	D4, zinc and double PHD fingers, family 3 [Source:Xenbase;Acc:XB-GENE-6067294]	ATGGCGACTGTCATTCACAACCCACTGAAACCGCTTGGAGATCAGTTCTACAAAGATGCAATCGAACACTGCCGAAGCTACAACTCCCGCTTATGCGCCGAGCGCAGCGTCCGCCTTCCTTTCCTGGACTCCCAGACTGGTGTGGCTCAGAATAACTGTTACATATGGATGGAAAAGAGACACAGGGGGCCAGGAATGGCTCCAGGGCAGTTATATACTTACCCTGCACGATGTTGGAGGAAAAAGCGGCGTTTACACCCCCCAGAAGATCCGAGGTTGAGACTATTGGAAATAAAATCAGATGTTGACTTTCCTCTGAGGAAGGACAATGTTCTGGCAGAAGGAACGACACTGGAAGCCTTGCTACGAGGTGAAGGAATTGAGAAGAAAGATGTTCGA…
ENSXETG00000015092	gbp1	0.0999151	guanylate binding protein 1, interferon-inducible [Source:Xenbase;Acc:XB-GENE-6045650]	ATGAGCGCCCAAATCCATATGACGGATCCAATCTGCCTGATAGAGAACAGGAACAGCAATGAGTTTGTGATTAATACAGAAGCAGAACAGATTCTGTCTCAGATCACTGATCCGGTGGTGGTTGTGGCGATTGTTGGGAAATACCGGACAGGGAAATCTTATCTGATGAACAAACTGGCAGGAAGGAAAACTGGTTTCCCTTTGGGATCCACCATTCAATCAAAGACTAAAGGGATCTGGATGTGGTGCGTTCCTCACCCTCGCCAACCCTCACACACCCTGGTGCTGTTGGACACAGAGGGACTGGGGGATGTGGAAAAGGGAGACAGCAAAAATGACGGCTGGATCTTCTCTCTGGCAGTTCTGTTAAGCAGCAACTTAGTGTATAACAGTATGGGA…
ENSXETG00000022907	nagpa	-0.0289522	N-acetylglucosamine-1-phosphodiester alpha-N-acetylglucosaminidase [Source:Xenbase;Acc:XB-GENE-996371]	ATGGTGTTGCCCGGACACAGACACGTATTCGGATCTGATCCAAAGCAACTGATCTGCAGGGATATGCTAAAGTATTTACTGCTTTTGCATTGTTGCCTTCATATTAGTGCCAGGAATTCATTAAATGATGATTTATTATCACCATATCCACTACATTCTAAGCATGGACCAAGTCATAGTCATCGTCAAGTTCGAGATTGTCAGCCTGTTATTGATGGTAATAGAACACATGAAGAGTGGCCCAGCAGTAATTCTACCAGGCTCCCAGTTTCTACCACAAGAACCTTTGAATCAAAGTTTTCCTCTACAGGTGGTATGAAAACAGTGTATGGCCATTTCACATTCATAAGTAATCCTTTGAGGTCTTTCTCTGTATTGGAACCTGGAGGACCAGGTGGT…
ENSXETG00000004856	ube2v2	-0.0286389	ubiquitin conjugating enzyme E2 V2 [Source:Xenbase;Acc:XB-GENE-1015103]	ATGTGGCATGGCTTGTGCTGTCCAACCATAAAACACTGCCATGTCCAGCTTTGTTCTGTCCCCTGCACCATCCAGTTGCCCTTCCTTCGTTTGCTGCACCCCTTCCTGCACATATTTTGCAATGGCCCTAAACATCTTTGCTCTACAGGATCCAGTGTTAAGATGCCTCGTAACTTCCGATTACTGGAAGAACTTGAAGAAGGGCAGAAAGGTGTGGGAGATGGCACTGTCAGCTGGGGCCTTGAAGATGATGAAGATATGACACTCACTAGGTGGACAGGAATGATAATTGGACCCCCTAGGACAAATTATGAAAATAGAATTTACAGCTTAAAAATAGAATGTGGACCTAAATACCCAGAAGCCCCACCGACAGTTAGGTTTGTAACAAAGATGAAT…
ENSXETG00000012222	cox6a1	0.440724	cytochrome c oxidase subunit 6A1 [Source:Xenbase;Acc:XB-GENE-855918]	ATGATGGCTGCTCTTGGAAGGCTCTCAGGAATTCTTCGTGGCTCATTGCCCAGCCGTGGTAGACTATTTTCGGCAGCAGCTTCAGAGCAAGAACATGCCGGGGCGGTTCGCACCTGGAAGATCCTGACCTACGTTGTAGCTTTGCCTGGTGTCGCAGTCTGTATGTTGAATGCCTACCTGAAGATGCAACATCATTCCCATGAGAACCCCGAGTTTATTCCATACGAGCACTTGAGAATCCGCACAAAGAAATTTCCATGGGGAGATGGAAATAAGAGTCTGTTCCACAATGCTCATGTAAATGCTCTTCCCAATGGCTATGAAGAGTCAGAACATTAA
ENSXETG00000002939	scg2	0.577549	secretogranin II [Source:Xenbase;Acc:XB-GENE-954296]	ATGCTGAGCCTGAAGCACACAGGAAAATTAAAAATGGCTTCTCCAGGTTGTTGCTACATTGAGAAATGCCTGTCCTTGTCATTTTTACTGCTTTTCACATCTTTTGCTGATGCTGCACCCTTTCAATATTACCAAGTGCCACAAGACCCCGAATACAGAATGAAAAGTATCCAGCGCCTTCCCAGCCCAGATATGCTGAAGGCTCTGGAGTATATCGAGAACCTCAGGAAGCAAGCAAACAGACCAGAGAGTCTACCGGACTATGTATCCTACCAAGGGGCACCATATCTGTCAGAGCAGAAGGATATTAGTACACCAGGCATTTCACCAGAGAATGCAAAAAGTCTAGCTATAGATGATGAATCCGAATGGATGAGAGTCATGTTGGAAGCCTTGATG…
ENSXETG00000031472	tenm2	0.337335	teneurin transmembrane protein 3 [Source:HGNC Symbol;Acc:HGNC:29944]	ATGGATGTAAAAGAACGAAGGCCTTACTGCTCCCTGACAAAGAGCCGCAGAGACAAAGAAAGGCGCTACATTAATTCTTCAGTGGACAATGATGGGTGTAGAGTGCCTACACAAAAGTCCTACAGCTCAAGTGAAACCCTGAAGGCTTTTGATCATGATTCCTCCAGGCTTCTGTATGGAAACCGAGTTAAAGATCTGGTTCACCGAGAGGCAGATGAATATCCAAGACAAGGTCAGAATTTCACTCTACGGCAGTTGGGTGTCTGTGAACCAGCATCACGCCGGGGACTGGCATTTTGTGCTGATATGGGGCTTCCACACCGAGGTTACTCCATCAACGCAAGCTCCGATGCCGAGACTGAGAATGAAGGTGTCATGTCGCCAGAACATGCCATGAGA…
ENSXETG00000039796	rad1	-0.112164	NA	ATGCGCTCCCTCAGCTATGTGCAACAAGCAGTCCTGGAATTCAGCGGCTCCCTGTTCCCTCACGCCCTGTGGAGCAGACTCACGTGTGTTGGGGTAGGCGATGTTTGCAATAAAGGAAAGAATTTTGTGATTGCAGTCAGCGCAGAAGGCTGGTTTCACCTCTTTGACTTGTCCGCCAAGCCTGAAGGCCCATTGGACCCTTTGCAGGGGGATGAGCAGAAAGCAACCTATACCCAGCACCTCCCAGCCAACACGAAGCTTGCTCTGATCAGTGATATTGATGGGGACGGACTCTGTGAGTTGCTTCTGGGGTACACAGACCGAGTAGTGCGGGCTTTTTGCTGGGAAAGTCCCCCGGATGCTGACCTGACATGTGGCCAATTGGTGGCCCTAAAGAAA…
ENSXETG00000027666	tmeff1	-0.178669	transmembrane protein with EGF like and two follistatin like domains 1 [Source:Xenbase;Acc:XB-GENE-876375]	ATGGATGGATTGCACCCTGCCTCCTGGATGCTGCTGCTGGGATCCCTTGCTTTCTGGTCCGCATCCTCCTTACTCCTCTTCTCCTTAGCTCTACCGGGTGTTCGAGCATCCAACCCACTGCCCAGCGAATGTCACAATGGCAAAGGCAAAGCTGGAATTAACTGCTCAGAACTGAGCTTGAGGGAGTCTGAAGTCCGACGAGTGTGTGATGAGTCTACATGTAAATATGGAGGAGTGTGCAAAGAAGAAGGGGATGTTTTGAAATGCATCTGCCAGTTTCAGTGCCAAACAAATTATGCTCCAGTGTGTGGCTCAAATGGGGACACTTACCAAAATGAATGCTTCCTGAGGCGCTCTGCCTGTAAACAGCAAAAAGAAATCACAGTAGTAGCAAGAGGA…
ENSXETG00000002765	twf2	0.551359	twinfilin actin binding protein 2 [Source:Xenbase;Acc:XB-GENE-5878659]	ATGAAGCTCACCGATAATGTGCTCCGAAGTTTCCGTGTGGCAAAGGTCTTCCGGGAAAACTCTGATAAAATAAATTGCTTTGACTTTAGTCCAACTGGTGAAACAGTCATATCCAGCAGCGACGATGATTCAATTGTGCTTTATGATTGCCAGGAGGGGAAGCCCAAGAGGACGTTGTACAGTAAAAAATATGGTGTTGACCTTATCAGATATACACATGCAGCTAATACAGTGGTCTACAGCTCCAACAAAATTGATGACACAATACGATACCTCTCTCTTCATGATAATAAATACATCCGTTATTTCCCTGGACACAGCAAGAGAGTAGTTGCTTTGTCTATGTCTCCTGTGGATGATACGTTCATTTCTGGGTCATTGGATAAAACCATCCGGTTA…
ENSXETG00000033617	NA	0.47234	multidrug resistance-associated protein 1 [Source:NCBI gene;Acc:100493583]	ATGCTGAAAGCATTCATAGGGAGCAATGTTGCCTACGAACGGATCTCTAGCAACGGCAAGAAAGACAATCCTGAGAAGAATGCATCTTTGCTCAGCCGGTTGACCTATTCCTGGTACAGCAGAATAATAACACTTGGTTACAAGAAGCCATTGGAAAGAGAAGATCTTTTTGAACTCAATGATAATGATTCCTCATACACTGTCATCCCAATCTTTGAGAAGAACTGGAGGAACGAAGTAGCAAGACAGGGCACGGTGTCCAAGAATGTGTCCCTGTTGCGCGCCTTGTGGAACACCTTCAAGTACTCACTTATCCAGGTGGCTTTCATGAAAGTGATAGCGGATATATTGGCCTTTTCAAGTCCTCAGATTTTAAAGCGAATGATAGCTTTCACCGAG…
ENSXETG00000020965	rnf34	-0.560771	ring finger protein 34, E3 ubiquitin protein ligase [Source:Xenbase;Acc:XB-GENE-955597]	ATGGTTCCGTGCTATAGTAAGGCGGGGGCCAGCTCCATGTGGGCTTCTTGCTGTGGCTTGCTGAATGAAGTCATGGGTACCGGAGCCGTGCGAGGTCAACAACCAGGTTTCGGAGGAGGAGCTGGGCCATTTCGATTTACATCAAATACGGATTTTTCTCCTTATCCTTCCTCTTCCTCTAGCAGCATTGTGTGTAAAGCATGTGGACTAGCATTCTCTGTCTTTAGGAAGAAGCATGTGTGCTGTGATTGCAAGAAGGATTTCTGCTCAGTGTGCTCTACACCTCAGGAGAACTTTAGACGCTGCAGTACCTGCCATCTGCTACAGGAGACAGACTTTCAAAGGCCTCAGCTAATGAAGTTAAAAGTAAAGGATCTGCGGCAGTATCTATCCCTTAGA…
ENSXETG00000009697	cfap61	0.115616	cilia and flagella associated protein 61 [Source:Xenbase;Acc:XB-GENE-5796298]	ATGATAACTTTAACTTCATCAAGTGGAAGAAAGGACTTTGTTACTGTCAGAAGAACAGAATCACTAGATGTTCATGGCATCATTAAGCGAAAAACAACCACCACAGAAAGGATATTTGGGAGAGTCAATGTCATATATCTGCTGGAGAAAGCAAACTTGGCTGTGACCGTCTACAGTGCAAAAAATGGTGTGGTGGCCAATGCTGTCCTCTTGGATTATCCAAACTGCGATATTGTGGATCAGGCAGAGTGGGAGGAAAAGCTGCCTACACACTATGAAGAGCTGAGCAATTGCACACCTCTGAACACACTGTTTCTGCACCTTTTTGTGGCCAAAGACGAATATTCTGAGCAGTGTATTCAGGAGATCATACGGGTGGTGTTCAATACAGCCCCATAT…
ENSXETG00000012223	triap1	-0.184128	TP53 regulated inhibitor of apoptosis 1 [Source:Xenbase;Acc:XB-GENE-949263]	ATGAACAGCGTGGGTGAGGAATGCACGGATATGAAGCGGGAGTATGACCAGTGCTTCAACCGCTGGTTTGCGGAGAAATTTTTAAAGGGAGAATGTAGTGGCGATCCGTGCACCGAGCTCTTCAGGCGGTATAGAGATTGTGTTCAGAAAGCCATTAAGGACAAGGACATCCCGGTGGACGGAGTGGACTTTATGGGGCCTAGTAAATCAAAAACAGAATCCGACGGCTCCTCCTGA
ENSXETG00000023760	wnt8b	-0.0208905	Wnt family member 8B [Source:Xenbase;Acc:XB-GENE-492636]	ATGTTTTACACTGGATCCTTTTGGTTCATCGTCTTTATACTTCCAGCAATTCAGTTTTGCCACTCTTGGTCAGTGAACAATTTTCTCATGACTGGTCCCAAGGCCTACCTTATTTACTCAGGCAGTGTGGCTGCTGGAGCACAGAGTGGTATTGAGGAGTGCAAATACCAGTTTGCCTGGGATAGGTGGAACTGTCCTGAAAGGACCCTTCAACTCTCCAGTCATAGCGGGCTTCGAAGTGACTCGAACCTCCATTCCACAGGAATCTCTACTGCAGGCAGCAGCCTCTATGACACTGGACCTACTTCCCCAGTCTGGAGCACTAATTTCAACCGGATCCTCTTCTCTAAACTGGAATCCCATTTCAACAAGACCTTCTTGTCCCGTCTCCAGATCCCA…
ENSXETG00000033169	ap1s3	-0.0223126	adaptor related protein complex 1 subunit sigma 3 [Source:NCBI gene;Acc:549333]	ATGGCAGCGGAGATCCGCTCCCGGTCTCCGCGGGGCCCCGTACTTCTCACTAAGATTCCCGGGCATAGGGAGCAGGTGGCTGCGGCCAGATTGATTCCGCGGGAGGATGGAGTTATCACGGCCAGTGAGGACAGGACTTTGCGAGTATGGCTGAAGAGAGACAGTGGGCAGTACTGGCCAAGCATCTATCACACAATGTCATCTCCCTGCACAGCTCTGCGGTACCATCACGAGAGCAGGAAGATTTTTGTGGGCCAAGATACTGGTGCTATAGTGGAGTTTCTTATCTCAGATGACTTCAACAAAATGAATTTTATAAAGACATACCCAGCACACCAGAGCCGGGTGACTGAAGTTATCTACTCTCCAGGGACCGAATGGGTAATCAGCACAGGGCAT…
ENSXETG00000030338	NA	0.336163	calpain 8 gene 3 [Source:NCBI gene;Acc:100498169]	ATGTCTGGCATTGCGACTAAAGTGGCCAAAGACAGGATTGTGGCTCAGGGTCTGGGCACAAATAATAAGCCCCTGAAATACTTAAACCAGGATTATGGGCAGCTGAAGGCGCAGTGTCTGGCGTCTAACTCTCTGTTTGAGGATGAGCCCTTCCCTGCAAGCCAAGCGTCTCTGGGGGTCAAAGAACTCGGACCCGATTCTGACAAAACCAAAGGGATTGTCTGGCTGAGACCGATGCAAATTCATCCCAAACCGGAATTTATTATCAGTGGCGCAACCCGCTCTGACATTCGCCAGGGGTCCCTAGGGGACTGCTGGTTCCTTTCCTCCATTGCTTCCCTTACACTGAATGAAGAATATCTGTCCCAGGTCGTTCCGGGGGATCAGAGCTTTCAGACC…
ENSXETG00000038984	NA	-0.265724	NA	ATGATACGCCTGGGGAAGCTGAAGGTTGTACGGCGGCGCCTCCTGCAGCGCTATGAGCATCAGCCATTCGTATCCCTGCTGGCGGGATTGTACAGCTGCCGATGGAAACGCTATCAGCGCCAGAAGACAGAGCCCGGGCAGTGCTGCTGCAAGCTGGAGCACCTGTTCTTTATGGTTGTGCTCGTGGCCTTCTGCCTCTCCTTGATCTTCTTATATTTCTGGCAGGAAGCAAAGAACGACTACAACGACTTTGATTGGATCTCCTATTTGAAAGTGGGGTATTGGTTCCTTTGGTCCACAGTAGTTCTGGTGGTGGCAGCGGTTCTGTTTGGATACATTGCATTATTGCTGGTAAGTCTCGTGCATTATATATGTAGCACCTTTCTGAATACACCCGCT…
ENSXETG00000011038	sf3b4	-0.015698	splicing factor 3b subunit 4 [Source:Xenbase;Acc:XB-GENE-492933]	ATGGCGGCTGGGCCGATATCTGAACGGAACCAGGATGCCACGGTGTATGTCGGAGGCCTGGATGAAAAGGTGTCTGAGCCTCTTCTATGGGAGCTCTTCTTGCAAGCAGGGCCTGTAGTGAATACACACATGCCCAAAGACAGGGTCACGGGGCAGCATCAAGGTTATGGCTTTGTGGAATTTCTGAGTGAGGAGGATGCCGACTACGCCATAAAGATTATGAACATGATAAAGCTCTATGGGAAACCCATTAGAGTAAATAAAGCCTCGGCGCACAACAAAAACCTGGATGTCGGCGCCAACATCTTCATTGGAAACTTGGACCCAGAGATTGATGAGAAGTTGCTTTATGACACCTTCAGCGCTTTTGGTGTAATCTTGCAGACCCCCAAGATCATG…
ENSXETG00000036577	NA	0.113624	NA	ATGACCATGCAGAAGCTTCTATTAAGTTTGATTCTTGCCAGCTTCACCGATCCTCTTTTGTCGCTTCCATTAATTGATTCCAGAGAAATTCCATATCAGTTTCCGGATGGCAAGATGAATTTTGGAGAGTTAAGCAGCCTGGATGAGGACGACTTACTGCACAACTTACCTGCAGTCCTGGCCAAACATAACCTGATTGGGGATACAGATGCACTCATCATTTCCTTGCAAGAAAATCTCCTGCAGTCAAAAGACAAGAAACAGTACAAAAAACGTGGGAATTTATCCGAATGCTTCTGGAAGTACTGCGTCTGA
ENSXETG00000004727	prrx1	0.00650001	paired related homeobox 1 [Source:Xenbase;Acc:XB-GENE-484663]	ATGACCTCCAGCTATAACCACCACGTTCTGGACAGGCAGGGCCCCCTGGGCAGCCGCTTGGAGAGTCCCATCACTGCCAGTCTGGACAATTTACAAGCCAAAAAGAACTTCTCGGTGAGTCACCTGTTGGATCTGGAGGAAGCTGGGGAAATGGTGGGGGCACAAGCCGAGGATGGATCAGGGGAAGCCGGCAGGAGCTTACTGGAGTCCCCGGGTTTGACCAGTGGAAGTGACACTCCTCAGCAAGAAAATGAACAGATGAATGCAGAACAGAAGAAAAAGAGAAAGCAAAGGAGAAACAGAACTACATTTAACAGCAGTCAACTGCAAGCTCTGGAAAGAGTGTTTGAGAGGACGCATTATCCAGATGCTTTTGTAAGAGAAGACCTAGCACGCAGA…
ENSXETG00000005600	pou6f2	-0.0218026	POU class 6 homeobox 2 [Source:Xenbase;Acc:XB-GENE-853682]	ATGCTAGTAAGCACGCTTTCAAAGAAGTTTGCGCTCTTGAAAGATCCAATGATAGCCGGAAAAGTCAGTAAGAGCCTGCTGCTGCTGCGGAGTGAGATGAATGCAGAGTCGAGAGGTGAAGACAAGGCAGCTACTTCAGACAGTGAGCTGAACGAGCCCCTGCTTGCTCCTGTGGAATCAAATGATGGTGAGGACACTCCCAGCAAGCTCTTCGGAGCCAGAGGTAACTCTGTGTCAGCTGAATCAGGCACAAACGACTTGCATCAGCCCAACCAGACGCATCCAGGATTTCCACTTGGGCCTCAGCCGCTGCTTGCAGCACAACAGCTGGCATCAGCTGTAGCAGGAGTGATGCCAGGGGGTGGCCCGGCCCTCAACCAACCAATCCTCATCCCATTT…
ENSXETG00000035179	gatc	-0.484624	glutamyl-tRNA(Gln) amidotransferase, subunit C [Source:NCBI gene;Acc:100495297]	ATGTGGTTCCGAGCGCCGCTCTGCACCGCTTGGATTTCTGGTTTCCGACGTTCGTTGTCGGCGCAGAGTAAGGTACCGCCTAAACCAACATGGGACCTTCAACCCGAGATCAGAAACCAGAAACCCCTGATTAGCCTAGACACAATTGACCATCTTGAGCGGCTAGCATTAGTGGATTTCGGAAACGTAGAAGGCGTGCAGCGGCTTGAGAAGGCCATACAGTTTGCTGATCAGCTGCACAATGTCAACACAGAGGGAGTGGAACCTTTATCATCTGTGTTAGAAGACAGGACCCTATACATAAGAAATGATGCAGTTGCTGCAGGAAATTGTACCGAACTGCTCCTAGAAAATGCCAGAACTGTTGTAGAGGAATATTTTGTAGCACCTCCAGGTATT…
ENSXETG00000036668	hoxa7	0.328129	chloride channel protein D-Like [Source:NCBI gene;Acc:100488828]	ATGTCTAATGGAATATGTCACAAAAAGAAAGAATTTCAAGAGACACCTGAGAGCCTGAACTATTTACCTTCTCACAGTGAAGCATATAAAACATGGCTAGAAGAGAAGCCACTCGGATCAGACTGGGATCGCTGGTTCATGATGGGACTTATAGGAGTGTTTGTTGGGATTTTTGGATTCTTAATGCACCAGATAATTGATTTTCTCTTTGAAATGAAATGGGAGCTTGTAGAAAACTATATTCAAAACAATGATTTTCTTACAACGTGGATGGTTATAGCTGGAATTGGCTTTGCAATGATGCTGGTTTCATCTGGGCTAGTGGTGTTCTTCTGCCCATCAGGATCACCCAGTGGGCTTCCTGAGGTCATTGGTTATCTGAATGGGGCCTCAATCAGG…
ENSXETG00000037580	nacc2	0.297869	golgin, RAB6-interacting [Source:NCBI gene;Acc:100485483]	ATGGCTGGCTGGGCAGGATTCTCCGAAGAGGAGCTTAGGAACCTTAAAACGAAACAAGGTACAGACTTACCACATCACCCTGATCGTCCACGAAGACAACCCACATCAGCCAAACCTACAGCAGCCAAAAGTCGACAGCAGATGCAGAGAAAGTTGGCTTTGCAGGTACAGAGTCAGCTATTGGCAAAGCAGGATGGATCCCTCTGTGTTCCTGCTGAGCAGCAGCTTTCCAGATCATCCATCACCTCATCACCGAATGTAATAACTTGCCCAGCTGAAAAAAAGCAAGTCATACATGATCAACCAGAAATGAGCACATCGGTTAGCCCTGGCATTGACCTCAAGGGAAAGGATTTATTCTCTGAACAAGATGGAGAGCTAAACAAAAAGGATATGGAA…
ENSXETG00000012274	hoxa9	0.246552	guanylate binding protein 3 [Source:NCBI gene;Acc:100489592]	ATGGAAGAACCCATATGCCTGATAGGAAACAAGGAAGGTGAAGATCTAATCGTTAACCAGGAGGCCTTACAGATCCTACTGGAAATCACTCAGCCTGTGGTGGTTGTGGCGATTGTTGGGAAATATCGAACTGGGAAATCATATCTTATGAACAAACTGGCCGGAGGCAAGAATGGATTTGCACTTGGATCAACCGTCCAGTCGAAGACTAAAGGGATCTGGATGTGGTGCGTGCCTCACCCTATTAAACAAGGCCACACCCTAGTTCTGTTGGACACAGAGGGACTGGGGGATGTGGAGAAGGGAGACAGCAAGAATGATGCCTGGATCTTCTCCCTGGCTATCTTACTCAGCAGCACTCTGGTGTACAACAGCATGGGGACCATTGACCAACAGGCC…
ENSXETG00000014231	smarcd2	-0.0101471	SWI/SNF related, matrix associated, actin dependent regulator of chromatin, subfamily d, member 2 [Source:Xenbase;Acc:XB-GENE-489103]	ATGACCTCTCGGGGAGGATTACCTCTACCATCTGGGAGCCCAATGAACATGATGCGGGGACCAAACCCTGGAGCATACAGACCCCCAATGGGGCCTTACCAGAGACCAGGTATGCTTCCAGGCTCCCGAATGCCAATGCCTGGCATGCATATGGGCTCCCCCATGCTTCCTCCATATGGTGGGGGTTCTCCTATGAGACCTGCCATGAATCCAATGATTATGGAGCCATTTAGGAAGAGGCTGCTCACCCCATCAGGACACCCTGGGCCGAGCCATCGTAGGGGAGTAAAGAGAAGAAAGATGGCTGACAAGATCTTGCCACAGAGGATCCGTGAACTGGTGCCAGAGTCTCAGGCCTACATGGACCTCTTGGCATTTGAGAGGAAGTTGGATCAGACT…
ENSXETG00000026940	srsf9	0.112335	serine/arginine-rich splicing factor 9 [Source:Xenbase;Acc:XB-GENE-491310]	ATGTCAGGTTGGGATCGTGAGGCCGCGCGGACTGGATCCGGCGATGGACGAATTTATGTCGGAAATCTGCCAGCTGATATTCGGGAGAAGGAACTAGAGGATCTGTTTGACCGCTATGGTAGGATCCGGACCATTGAGTTGAAGAACCGGGGCGGCAGTAGTGCCGCTCCATTCGCATTCATCAGCTTTCAGGACCCCCGCGATGCAGAGGATGCAGTGTTCGCAAGGAATGGCTATGAATTTGGCTCATGTCGTCTACGTGTAGAGTTCCCCCGTTCATTCCGGGGATCTGGTGGTGGATATGGAGGTTCTCGGGGAAGGAATGGGCCGCCATCTCGTCGCTCTGAATACAGAGTCATTGTCTCAGGTCTTCCACCCTCAGGGAGCTGGCAGGATCTG…
ENSXETG00000012204	gpr137c	-0.077731	G protein-coupled receptor 137C [Source:Xenbase;Acc:XB-GENE-989120]	ATGAAAGCAGCCATCCCTTGGGCAGTGGAATTGGGACTGACGGTGCTGTACACGGTGCTTTGTTCTGCACTCTTCCTCACCATATACGTGCAGCTCTGGCTGCTTTTACACTACAAACAGAAGAGGTTCGGCTACCAGAGCCTCTTCCTGTACCTGTGCCTCCTGTGGGCATCTTTTAGGACCGTTCTCTTCTCGTTTTATCTTAAAAACTGTGCCCAGTCCAATGACCTGCAACCTTTCCCCAGCTGGCTCCTGTATTGCTGCCCTGTGTGCTTGCAGTTCTCCACTTTGTGTCTCCTTAATGTTTATTTTTCGCAGGTTATTTTTAAAGCCAGGTGTTCTCCAGAGTTTAACAAATACAAAACTCCTCTTCGTTTGGGATTTTTATTCACATGCCTT…
ENSXETG00000040150	hoxa10	-0.795111	insulinoma associated 1 [Source:NCBI gene;Acc:779614]	ATGCCTAAAGGGTTTCTGGTGAAACGCAGCAGGAAGTCCCCGCCGGTGTCCTACCGGGTGCGGGAAGAAGAAGAGCCCCGCGGGGAGTCGCTCCCGGGATGGATGCTCTTAGCTACAATGTGCCCGACCGGTGGGGCCCCGCCGCCCTGCAGCCCAAAAAGAGCCACCCAGGCCCCATGCTGCAGCAGCCCCCGGCCGCCCCCCGCCGGTCAGTTCGGGAACCCCGACACAGTGCAGCAGGCTCTGTACAGCCCGACCCGCCCGGTGAGCAGGGAGCAGCGGGAAAGGAAATACCTGGGATCCCCGGTGTCTGCGGAGTCCTTTCCGGGCCTGGGCACCTCCAGCGAAGCGCTACTCTACCCTCCCACAGGCACTGCCAATGGGCATCACGGACTGGCA…
ENSXETG00000010703	pak1	0.412921	p21 protein (Cdc42/Rac)-activated kinase 1 [Source:Xenbase;Acc:XB-GENE-967716]	ATGTCCAACAATGCCTTGGCAATTGAAGACAAGGCCCCACCTCCACCCATAAGGATCAATAGCACAATAGGCGGGGGCAATACGAACAAATGGAATGAAAAGGACAAAAAAATTAAAAAGGGTGAAGAGAAATCCCAACCTTTCAACTTTCCTCATAAAGGTAACAAAAAGGTTAAGAATCCCCCTCTGGTGATTTCCAGCCCATTTGGCTATGAGCATATCTATCACGTGGGGATTGATCCCTCTACAGGAGAATTTACTGGCATGCCGAAACAGTGGGCCCAGCTTCTGCAGACTGCAAACATCAGTAAAATTGATCAGAAGAAGAACCCACAGGTTGTTCTGGACGTACTGAATTTCTACAGTTCTGAGACAACCTCCAAAAGCCAAAAGTACATG…
ENSXETG00000036033	ssr4	0.263181	guanylate binding protein 5 [Source:NCBI gene;Acc:100145295]	ATGGCAGTGTTGCCAATGGAAGAACCCATGTGCCTGATAGGAAACAAGGAAGGTGAAGATCTAATCGTTAACCAGGAGGCCTTACAGATCTTATTGAAAATCACTCAGCCTGTGGTGGTTGTGGCGATTGTTGGGAAATATCGAACTGGGAAATCCTATCTTATGAACAAGCTCGCCGGAGCCAGGAATGGGTTTGCACTTGGATCAACTGTCCAGTCGAAGACTAAAGGGATCTGGATGTGGTGCGTGCCTCACCCTACTAAACAAGGCAATACCCTAGTTCTGTTGGACACAGAGGGACTGGGGGATGTGGAGAAGGGAGACAGCAAGAATGATGCCTGGATCTTCTCCCTGGCTATCTTACTCAGCAGCACTCTGGTGTACAACAGCATGGGGACC…
ENSXETG00000002955	polr2d	0.0108723	polymerase (RNA) II (DNA directed) polypeptide D [Source:Xenbase;Acc:XB-GENE-1004238]	ATGGCTGCTGGCGGAGCGGAGGCGCACTCTGGGGACCCGGAGGAAGATGCTTCACAATTACTGTTTCCCAAAGAGTTTGAGAGTGCTGAGACTCTGCTGAATTCGGAGGTGCACATGCTCCTGGAGCACAGAAAGCAACAGAATGAGAGCGCGGAGGAAGAACAGGAGCTCTCCGAGGTCTTCATGAAAACCCTGAACTACACTGCCAGGTTCAGCCGCTTCAAGAACAGAGAAACCATTGCCAGTGTCAGAAGCTTGCTGTTACAGAAGAAGCTGCATCGCTTTGAGCTAGCCTGTTTGGCCAATCTGTGCCCAGAGACAGCAGATGAGGCTAAAGCCTTGATCCCAAGTCTGGAAGGGAGGTTTGAGGAAGAGGAGCTGCAACAGATCCTGGATGAT…
ENSXETG00000024006	snai2	-0.645121	snail family zinc finger 2 [Source:Xenbase;Acc:XB-GENE-487371]	ATGCCACGATCTTTTCTGGTCAAGAAACACTTCAACTCGGCCAAAAAGCCCAATTACGGGGAGTTGGACAACCATACAGTGATCATCTCCCCATTCCTGTATGAGCGGTACCCTGTGTCTGTGCTACCCCAGCCTGAACTCTACAGCTCGGTGGCCTACAGCCCCATCACCGTGTGGACAGGACTGCTTCACCCACCACTGCCCAGCGATCTCTCCCCTCTCTCAGGATACCCTTCATCTTTAGGACGGGTCAGCCCCCCTCCGCAGTCGGACACGTCGTCTAAAGACCACAGTGGCTCGGAGAGCCCCATCAGCGATGAGGAGGAAAGACTCCAGACCAAACTTTGCGACTCACATGCAATAGAGGCTGAGAAGTTCCAGTGCAGCTTATGCAGCAAG…
ENSXETG00000030290	evx1	0.137621	neuropeptide S receptor 1 [Source:HGNC Symbol;Acc:HGNC:23631]	ATGGAGCAGCTGATTACTCTCTGGATTTTGTTTATTGTCACTATATTTGGCAACTCAGTTGTTCTATATCTGACATGGAAGGAAAGAAAGCGGAAATCTCGTATGACTTTCTTTGTTACACAGCTAGCCATCACAGACTACCTTACAGGAATAATAAGCATCTCTGTAAACATTATATGGCGATTTACTGGCGAGTTCATGGCCCCTGAAATTGTCTGCAAAACTGTACGTTACTTGCAGGTTGTCCTTCTGTATGCTTCAACATATGTTTTAGTATCTCTCAGCATAGACCGATATCATGCCATAGTTCATCCAATGAAGTTTCTCCAAGGAGAAAAACAAGCAAAAGTGCTAATTGCGGTTTCATGGACTTTATCATTCTTATTTTCAATTCCAACA…
ENSXETG00000007996	dynll1	0.71734	dynein light chain LC8-type 1 [Source:Xenbase;Acc:XB-GENE-854521]	ATGTCTGAGAGAAAAGCTGTGATCAAGAATGCTGATATGTCAGAAGAGATGCAGCAGGATGCTGTAGATTGTGCTACTCAGGCACTTGAGAAATTCAACATTGAGAAGGATATAGCAGCCTTTATCAAAAAGGAATTTGACAAGAAATACAACCCTACATGGCATTGCATTGTGGGAAGGAATTTTGGCAGCTACGTTACACACGAAACAAAGCATTTCATTTATTTCTACCTGGGTCAGGTAGCCATCCTTCTCTTCAAATCTGGCTAG
ENSXETG00000012203	txndc16	0.300651	thioredoxin domain containing 16 [Source:Xenbase;Acc:XB-GENE-989133]	ATGGCTGGCCTGATCCGTTTAGCTACTTTTTTGTGTGTAAATAGTATTTTTATGACAAAGGCAATAAATACTTTGGATGAACTAAGATCAGATACCTATTATAGTGCCCTTATGCCTGGGAAGACATCACTACTTTATTTCACTAATCCAGCTTTTCCTAGTAATATTATTTTCCTGGATGAACTCCAAAAGTCTGCTGGGGCTCTTCAAGACTATGGGATTTCCGTCGCTAAGGTTAATTGTATGAAAGAAGACCTACTAAAGTACTGTGGGGAGGAGAATGCATATTTGTTTAGGGGTGCTAAGTTAGTAAGGGAATTTCCAACAGATGCACTTTTTGATGTTGATTCTATCGTGGCCAATGTCTTATTTGTTCTCCTTTATAATGAAGTTAAATAC…
ENSXETG00000004474	cul4b	0.235191	cullin 4B [Source:Xenbase;Acc:XB-GENE-963628]	ATGTTTCCCACAGGCTTATCAACCCCCAACCCCCCGGCGCAGGAGGTAAGGACTGAGGGAAACAGCACCTCCAAAAAGAGAAGGTTGAATATCAGCAGCAGCGATAAGGACGATTTGGACCCCCTGTCGCCCCCCAGAAACTCCTCTTCCTCCTCTAACCACATCCAAAAGAAGCTGCGTTTTGAAGACACTTTGGACTTTCTAGGACTCGATGTGAAGATGGCCGAGGAGTCTCCTTCTTCTTCCTGCTCATCCTCCTCTACTCCCCAGGCAGTGAGGAGTAAAAACCTGCTCATCTCCCCAGTGGGCGTTGGGCATCATGCCAATGGCCTCACAAAAGCCTCACCCGTGTCCAGTTTTGCCAACAGCAAGCCTGGCTCAGCCAAGAAGTTAGTCATC…
ENSXETG00000041173	card9	0.314466	NA	ATGGGAGAACCCATGTGCCTGATAGAAAACAAGGAAGGGGAAGAATTAACAGTTAACCAGGAGGCCTTAGAGATCTTACTGGAAATCACTCAGCCTGTGGTGGTTGTGGCGATTGTTGGGAAATATCGAACTGGGAAATCCTACCTTATGAACATACTAGCCGGAGCCAGGAATGAGCACTCAGGGTTTGCTCTGGGATCAACCGTCCGGTCAAAGACTAAAGGGATCTGGATGTGGTGCGTGCCTCACCCTACTAAAAAAGGCCACACCCTAGTTCTGTTGGACACAGAGGGACTGGGGGATGTAGAAAAGGGAGACAGCAAGAATGATGCCTGGATCTTCTCCCTGGCTATCTTACTCAGCAGCACTCTGGTGTACAACAGCATGGGGACCATTGAC…
ENSXETG00000020963	anapc5	0.126076	anaphase promoting complex subunit 5 [Source:Xenbase;Acc:XB-GENE-978471]	ATGGCAAGTGTTCACGAAAGCCTATACTTTAACCCCATGATGACTAACGGGGTAGTTCACGCCAATGTGTTCGGTATCAAGGACTGGGTGACACCATACAAGATCTCAGTGCTGGTGCTGCTGAGCGAGATGACCAAGGATACGAAAATTAGCTTGGTGGAGAAGAGGCGCTTAAACAAGCAAATCCTTCCCCTCTTGCAGGGACCAGATATGACTCTCTCAAAATTAATTAAGATTGTTGAAGAGTGCTGTCCACATGTAGCAAGCTCTGTCCAGATCAGAATAAAGTTGATGGCTGAAGGAGAACTGAAGGACATGGAGCTATTCTTTGATGATCTTGCAGATTCTTTCACAGGAACTGAACCTGAAGTGCATAAAACAAGTGTTGTTGGACTTTTC…
ENSXETG00000002956	ammecr1l	-0.0178068	AMMECR1 like [Source:Xenbase;Acc:XB-GENE-5787907]	ATGGGGAAGAGGCGTTGCATATCAACCACAGAGAACAAGCCATCCTCTGGATGCTGTGGAGTAAAGAAACCTAAACTGTGTCCTCCTTCTGGCGGTATCCAGTCTTCTGTCACAAATAACTGCCAGCCTACTGAAGACAAGACAGTGGGGCCTGGTGCTCTCACTCAATTCTCCCGGCCCAATGGGACCACAAGTGGCAGGGAACAGTCTGTGGTGACAGCTGAAATGGGCTGCTACTGCTTTGATGTCCTCTACTGTCACCTACATGGCTTCCCACAGCCACGCCTACCACGTTTTACCAATGACCCTTATCCTTTGTTTGTTACGTGGAAGGCTGGACGCGACAAACGTCTTAGAGGCTGTATTGGGACCTTCTCTGCCATGAATCTTCACTCAGGA…
ENSXETG00000015765	otud7b	-0.122749	OTU deubiquitinase 7B [Source:Xenbase;Acc:XB-GENE-968436]	ATGATCCCATGGCCCCAGGACACGGACACCGTCCTGTCGGAATTTGTCCGCTCAACTGGGGTGGAGCCCGGACTGGCTAGAGATCTTTTAGAAGGTAAGAAATGGGATGTGGGTGCAGCACTCAATGACTATGACCAGCTGCGCCAAACCAGCGCCGGGGGACTGGGTCATTCCTTCAGTGAAGGACGCAACTTTAAACCGCCTGAGGTTGGACGCTCGGTGAGACCAATGCTACAGCGGCAGGATGATGTTGTACAAGAAAAGCGCTTATCTCGGGGGATCTCCCACGCCAGCTCCTCCATTGTTTCCCTGGCCCGCTCCCACGTCTCCAGCAACGGAAGCAGCGAGCATCCCCTGGAGACCCCCGTCTGCACCTTCCAGCTCCCTGACCTAACCGTG…
ENSXETG00000022904	crk	-0.197944	v-crk avian sarcoma virus CT10 oncogene homolog [Source:Xenbase;Acc:XB-GENE-996357]	ATGGCGGGCAACTTCGACTCCGAGGACCGGGCGAGCTGGTACTGGGGCAAGCTGAACAGACAAGAGGCGGTCAATCTTCTGCAGGGCCAGCGGCACGGTGTGTTTTTAGTTCGAGACTCCACAACTATACCTGGTGACTACGTATTGTCTGTCTCTGAGAACTCCAAGGTTTCCCACTATATCATCAACAGCGTCAGCAACAACCGGCAGAGTGGGACTGAACCGGCGCCGTCATCCCGATTCAGAATAGGTGACCAAGAGTTTGATTCCTTACCATCTCTTTTGGAATTTTATAAGATACATTACCTGGACACTACAACTTTAATAGAACCAGTTTCCAAGTCTAAACAATCTGGTGTAATCCAAAGACAAGAAGAAGTTGAATACGTGCGAGCTCTC…
ENSXETG00000027617	ralgapa2	0.278444	Ral GTPase activating protein, alpha subunit 2 (catalytic) [Source:NCBI gene;Acc:100145357]	ATGTTTTCCCGAAGAAGTCATGGAGACCTCAAGAAATCTACACAGAAAGTTCTGGACCCAAAGAAGGACGTACCCACCCGGCTGAAGCACCTGCGGGCTGTGCTGGATAATCAGGAGTCGAGTGAACTGAAGCAGTTTTTTGAAGCTCATTATTCTCACATTTATTTTATCTTCTATGAAAATTTCATTACACTGGAAAGTAGCTTAAAGCTAAAAGGGAATAAATCACAAAGGGAGGAGCTGGACTCTATTCTCTTTCTTTTTGAAAAAATTCTACAACTACTACCTGAAAGGATATTTTATCGCTGGCAGTATCACAGTATAGGTATGTCTATGAAGATTTTCATTCATCCAGGTCATGGTATATCTAGTATAAATAAATTTAAAATACGATGTGAA…
ENSXETG00000025366	XB5776174 [provisional:5430427o19rik]	-0.085189	provisional ortholog of RIKEN cDNA 5430427O19 [Source:Xenbase;Acc:XB-GENE-5776175]	ATGTTGGCCGAAGCCTTTATCAGTACAATTATGTATCAAGAAGCAAAAAAAGGACATGAATATAATAGGTCGCTGGTGGGTCACTTTGAAAATTCGTATGGGAGTCTATCAAAAAGAAGAACTTCAAAAGTGCCAAAGGCAAGTAGAGAGGTGCTGAACTTTGTACAAGACAATCATAATTTTAGGTCTGCTGAACAGCTCTCCCCACAGCTATATGGTGATCTTACTGGTGATGCTTCACAATCAATGAGTATTCCGGGGTCTGATCAGAGAAGTTCAAACCATCTGGACTTATATACCTCATGGTCAAGCATGTATGGAAGCATTTATAAAAACTACCCTGATCTGCACATTGGAGGAGACCATTTCCTCAACAAAATGGATTCAGGTTGTATTTTG…
ENSXETG00000034619	sh3bgrl	-0.0457644	SH3 domain binding glutamate-rich protein like [Source:NCBI gene;Acc:101733396]	ATGGTCATTAGAGTTTATATCGCAACGTCTTCGGGCTCCACATCTATTAAGAAGAAACAGCAAGATGTCCTAGGGTTTTTACATGCCGTTAAAATTGAATTTGAGGAGAAAGACATTGCTGCCAATGAGGAGAATCGAAAGTGGATGAGAGAGAATATTCCTGAGCATTGCCGGCCAACAAGTGGCAACTCACTGCCTCCTCAGATCTTCAACGACAGCCAGTACTGTGGGGATTATGATGCCTTCTTTGAAGCACGAGAGAATAATGCAGTCTATGCCTTCCTTGGGTTGACAGCCCCACCTGGTTCAAAGGAAGCTGAGGCTCTGGCAAAGAAGAATGCAGAATCATCATAA
ENSXETG00000025510	rps19	0.355674	ribosomal protein S19 [Source:Xenbase;Acc:XB-GENE-968799]	ATGCCTGGTGTCACAGTGAAAGACGTTAACCAGCAGGAGTTTGTCAGGGCCCTGGCTGCTTTCCTGAAAAAGTCTGGGAAGCTGAAGGTACCAGAATGGGTGGATACTGTCAAGTTGGCGAAACACAAAGAACTGGCACCATGTGATGAAAACTGGTTCTACACCCGTGCTGCTTCCACAGTTCGTCATCTGTACCTCCGGGGTGGGGCTGGTGTTGGGTCCATGACAAAGATCTATGGAGGCCGACAGCGTAATGGCGTTATGCCCAGTCACTTCAGCAAAGGCTCAAAGAGCGTGGCCAGGAGAGTGCTACAGGCTCTAGAGAACCTTAAAATGGTGGAGAAAGACCCCAATGGTGGTCGCAAACTTACTCCCCAGGGACAGAGAGACTTGGACAGA…
ENSXETG00000025574	slc31a2	-0.232791	solute carrier family 31 member 2 [Source:Xenbase;Acc:XB-GENE-5805083]	ATGCAGATGTATTTTGTCTTTTCTGAAAATGTGACGTTGCTCTTCGATTTTTGGACAGTTCAGACACTGGCAGGTCTGATACTATCCTGCGTGGTTGTCCTACTTCTCACTGTTTTATATGAAGTATCCAAGGTCTGGAAGAGCAATCTACTCGGCCAAGCACTGCAGACCTTTCCTATAAGATCTACCCATGAACCTACTCCATCCTCAACCCCTGACCCTGAGGCCAGCTCAAGCATAGTCTGTGATCCCTTGCTGCCTTCAGCCTCCCTGTCCCACCAGCATGTGGAGAGACTGCCGCCAGTGATTGTGGAGCGCACCCAACCTAGTTCCAATTCCAGATGGTGGTTCCTGCATTCTTTTCTCTCCCTGCTGCACATGTCCCAGGTTGTACTTGGA…
ENSXETG00000023477	hdhd3	-0.404367	haloacid dehalogenase like hydrolase domain containing 3 [Source:Xenbase;Acc:XB-GENE-969463]	ATGAGCCTGCGGCTGATCACATGGGATATAAAAGATACCCTGCTGCGAGTCCGGGTGCCGGTGGGGCAGCAGTATTTTGCCGAAGCCAAGAGGCAAGGTCTCTGTATGGACCCCGGTTCCTTGGAGACATCGTTCCGTAACGCCTACCGGACTCAGAGCCGGCTCTTCCCCAACTACGGGTTGGCGCAGGGCATGGACTCCCGGCAGTGGTGGTTGGATGTGGTGTTGCAGACATTCCGACTCTCCGGCGCTGAGGATGATGAGACCGTCCGGTCCGTGGCCCAACAGCTCTACCAAGACTTTTCCACTGCCCGTAACTGGGCCGTGGTACCGGGAGCCAGGGAGGCGCTGGATTCCTGCAAGGGGCTGGGGCTCAAGATGGCGGTGATCTCTAACTTT…
ENSXETG00000018470	vill	0.200153	villin like [Source:Xenbase;Acc:XB-GENE-945607]	ATGACTCAGAATCTGGAAAACATCTGTCGGAAACCCGGCCTGCAGATATGGTCCATGGAGAAAATGAAAATGGTTCCCATTCCTGAGAAGGCCTACGGAAGCTTTTTCGAAGGCGACTGCTACATCCTCTTGTATAACAAACAGACCCCCAATGGCTTGATCAGTGATATTCACTACTGGATAGGGAAGGACTCCTCCCAGGATGAGCAGGGCTCGGCCGCCTTCTACGCCACACAGATCGACGGGCTCCTCGGGGGAGGCCCAATCCAGCACCGGGAAGTGCAAGGGCACGAGTCTGCCACCTTTAAAAGTTACTTCAAGAATGGCGTCATCTACAAGAAAGGAGGGGTGTCGTCGGGGTTCAAGCACGTAGAGACAAACATGTACAACATACGGCGC…
ENSXETG00000014979	cavin4	0.439525	caveolae associated protein 4 [Source:Xenbase;Acc:XB-GENE-877091]	ATGGATTTTGAAAGAAGTTCAGAGAAAGACAGGGTCAACTTGAATCGTTTATCCATGGTCTCAGAGGATTCAGAAGACCATGATGCAGCCTTGACTATTGTTACCGTTCTGGACAAAGTAGCCACTATTGTGGATACTGTGCAGGCAAGTCAAAAAAGGATTGAGGAGCGACACAGAGAAATGGAAGATGCGATCAAGACAATTCAAATTGAACTCTTGAAGCTTGCACAAGCTCACAGCAATACAAGTTACACAGTCAACAAGTTGCTTGAAAAAACCCGCAAAGTAAGCTCTAATGTAAAAGATGTGAAGTCTCGAGTTGATAAGCAGAGCGACCAGGTCCAAAAGGTGGAGTCCAAACAAGAGGAGATGCTGAGAAAAAATAAATTCCGAGTTGTT…
ENSXETG00000012228	coq5	0.272424	coenzyme Q5, methyltransferase [Source:Xenbase;Acc:XB-GENE-981147]	ATGGCAGCCCCCATGAGATGTATTTTGCGGGGTCGCCTGTGTTGGGTGAGGGGGATGTGGAGGTGCCAAAAAGCGGCTTATACAGAAGATGCCAGGAAGGAGACTCACTTTGGGTTCCAGACCGTGTCTGAGGAGGAAAAGGGAGAGAAAGTTTACAGAGTTTTTGAGAATGTTGCTCATAATTATGATATCATGAATGATGCTATGAGTCTGGGAGTGCACAGATTTTGGAAGGACTGGCTGTTGCAGCTTATGAAACCTACACCAGGGATGCAGCTACTGGATGTGGCTGGGGGAACAGGAGATATTGCATTTCGTTTTATTAATTATATTCGTGCTCAGAGAGAAAAGTGGATTCGCCAAGAGCTGAAATTGCAACAGGATCTTTCCTGGCCAGAC…
ENSXETG00000005019	tp73	-0.185411	tumor protein p73 [Source:Xenbase;Acc:XB-GENE-482857]	ATGTCCCAGTCTTCTGGAGCAGATGAAGGGACTACATTCGAGCACCTCTGGAGTACCCTAGAGCCAGACAGCACCTATTTTGAGCTTCCGCAATCAAGCCATTCAAACAACACTGAAGCATCAAATCGAACAGATGTCAACATGGATGTTTATCAAATGAGGACCATGAATGAATCTATCATGTCCCAGTTCAATCTGCTGAACAACACCATGGATCAGAGTATCGGCAGCAGAGCGGGCTCCACTAGTCCCTATAACCCTGACCATACCTCGAATGTTCCTACGCATTCCCCCTACTCCCAGGCCAGCTCCACGTTTGATGCCATGTCACCTGCCCCTGGCATCCCTTCCAATACAGACTACCCAGGAACGCACAACTTTGAGGTGACATTCCAGCAA…
ENSXETG00000003617	fancd2	0.144271	FA complementation group D2 [Source:Xenbase;Acc:XB-GENE-984801]	ATGGTGGCCAAAAGAAGGCTGTCTCGATCGGATGACAGGGAAGAGAGTTTTGCTGCAGACACTTCTAAAAACAAGAAGTGCCGTACAAGCAGTAAAAAGACAAAGGCCTTGCCCCAAGATGGCGTTGTGGAAAATGACAGCATATTTGTGCAACTGCTGAAGTCCTCAGGAATGACTCTAAAATCTGGAGACCGTCAAAATGAAATTGCTGTGGATCAGGCTGTTTTCCAAAAAAAGCTTCACCAGGCATTAAGAAAGCATCCCAGGCACCCAAATGTCATTCAGGAGTTCATCAGTGGATTAGAATCACACATTGAAGATCGTGATACATTCAGGAATTGCCTTCTTCCCTGTGGAAACAGACAAGAGACAGAAGCAAGTACCATGGTTGGTTCCTTC…
ENSXETG00000031487	emd	-0.134582	emerin [Source:NCBI gene;Acc:100127712]	ATGGAGAATTATAAACGCATGACCGACGATGAACTGATCGAAACCCTGCGGAAATGCAACATTACGCATGGACCTATTGTGGGCACCACTCGGACTTTATATGAGAAGAAACTTTATGAGTATGAACGCAGCAAAACTAGGAATCAGTATCCCTTAGGTTCGTATGAAAGCAAAACCCAGTACAGGAACAGAGCAAATGACGAGGACCTGGAGGATGAGGATTTTTACGAAGAGAAAACTGTTACCAGAACCTACCACTATCCACAAGCGCGACCACGGACCTTTGATCGGCTTGAACGAGAACCGCTCTATAAAGAAAACACGTACCAGCCCATATCCCAGATGCGCCACCTGGGGACCACTCAAAGGGTAGAGCCTCGCAGGCCAATCCGTGTGAAG…
ENSXETG00000014203	sec31b	0.0702912	SEC31 homolog B, COPII coat complex component [Source:Xenbase;Acc:XB-GENE-5956591]	ATGAAACTGAAAGAAATTGAACGATCTGCTGTTCAAGTCTGGAGCCCGGCCAGCCAACACCCGGTTTACTTAGCAACAGGAACATCAGCACAACAGCTTGATGCCTCCTTCAACACCAGTGCTGCCCTGGAAATTTTTGAGGTGGACTTTGGCGACCCTCACCCCGATATGAAAAAAAGAGGTGTCTATCCAGTGTCTAACAGGTTCCATAAGATACTTTGGGGCAGCTTTGGAAGTGGCCTGCTGGATTCATCTGGAATCATTATTGGGGGAGGAGATAATGGAGTCATAACTTTGTATAGCGCTTCTAAGATCCTTGCATCAGAAGAGGAGCCAGTTATTACAAAGAATGACAAACATTCTGGTCCTGTTAGGGCTCTTGATTTAAACCCATTTCAG…
ENSXETG00000012226	rnf10	0.0519694	ring finger protein 10 [Source:Xenbase;Acc:XB-GENE-854662]	ATGCCGCTGAGCTCCCAACTTTCCCCAGCAGATATGGATCCTGGATCAGCCAACGCAAACAAGAACCAGAACCGCTCGGGCTCTGCGGGACCTTCCGGGGAGTCTAAGCCGAAAAGTGAACCAAAAAATGGCAATAGCTCCAAGCAACGATATAATCGGAAACGAGAAAATTCTTACCCTAAAAATGAGACTTTCGCTGGTCAGTCCCGGCGCTCCTGTCCACAGAAAAGCAAAACTTTTAACAAGGTTCCACCACAAAGAGGTGGACCTAAGCAGTATGGAATGGGAAGGAGGGAAGAGGTAGCAGAGACTCAGAGGGCAGAGTTTAGTTCAGCTCAATATTCTGGGCCAAAGAAGATCAACCTTAACCATCTTCTAAACTTTACCTTTGAGCCACGT…
ENSXETG00000009647	avil	0.463602	advillin [Source:Xenbase;Acc:XB-GENE-489888]	ATGGCCAAACATCATCCCCCCCTAGCTTCATGCAAAGACCCAGGAGAGTCATATTGCACCAAATCTTTGATAAAAATGCTGGTGCCAAAGAAAGCCGAAGGGAATTTCTATGAAGGTGACTGCTACCTCTTGCTTCATACAAAGAAATCTGGCAGTTCCCTATTTTATGATATCCACTACTGGATTGGAAAGGAATCTTCCAAGGATGAGCAGAGCTCAGTGGCCATATACACTGTACAGCTGGATGACTACCTTGGAGGTAGCCCCGTGCAGCACCGGGAGGTTCAAGGCTATGAGTCTGACTGCTTTAGAGGTTACTTCAAACAAGGCATTATTTACAAAAAAGGGGGTGTTGCATCTGGAATGAAACATGTGGAAACCAATACGTATGATGTGAAG…
ENSXETG00000012202	ptger2	-0.0378136	prostaglandin E receptor 2 [Source:Xenbase;Acc:XB-GENE-967341]	ATGAGGGGCAACTCGAGTGACTTGTGTGAGTCCCAGTTACACCTAAACCCTGGGGTGAGTCCAACCCACAGCGCTATGATGTTCTCTCTCGGGGTACTGGGCAACCTCATCGCTTTGGTGCTGCTGGAACATCGCAGGAGGGGGATCAGGGGGAAGATCTCTCTCTTCCACATCCTGGCCACTGGGCTGGTCATCACTGACCTGATGGGGACCTGCATGCTTAGCCCTGTAGTTTTGTCAGCTTACTCCAGCAACCTGACCCTCAAAGCTTTGGGGGGCAGTGATAATTTCATTGTCTGCCACTATTTTGCCTTTGCCATGACTTTCTTCAGCCTGGCTACTATGCTGGTCCTATTCGCCATGGCATTGGAGAGGGCAATGGCCATTGGGCACCCTTAC…
ENSXETG00000014257	mgc75872	0.102992	uncharacterized protein mgc75872 [Source:Xenbase;Acc:XB-GENE-5919586]	ATGTTCCACAGAAAGCACCTCAAGCTTCTTCTCATTGGGAATGCAGGATCAGGAAAGTCAGCACTGATGAACCAGTATGTCAACTGTCGCTTTACCAACTACTACCGAGCCACTATCGGTGCAGATTTCTTCACCAAGGAGCTACGAGTTAATGATAAGGTGGTGACAGTGCAGATATGGGATACAGCAGGCACAGAGCGCTTTCAGTCACTGGGTGCCGCTCTCTATAGAGGCACAGACTGCTGCCTGTTGGTTTTTGATGTGACCTCCCCTAACTCCTTCCATGCTCTGGATAACTGGCACAGAGAGTTTCTGGTGCAAGCGGATCCAGTTTCTCCTGGCAGTTTCCCTTTCGTGGTGATCGGTAACAAGACAGACCTTGAGGAGCGGCAGGTTTCA…
ENSXETG00000012094	mthfd2	0.58619	methylenetetrahydrofolate dehydrogenase (NADP+ dependent) 2, methenyltetrahydrofolate cyclohydrolase [Source:Xenbase;Acc:XB-GENE-941965]	ATGAAAAGGTCTTTTTATGTTTGGTCTGTAGTTACTGTATTGCTGAAATCAGTCCAGGCATTATGTATTCCTCTATCATGCAGGAACGAGGCAGTCGTCATCTCTGGAAGGAAGCTGGCAAGGCAAATTCGGCAAGAGGCACGGCACGAAGTGGAACAGTGGGTAGCAGCTGGGAACAAGAGACCGCACCTCAGTGTTGTTCTGGTTGGAGACAACCCTGCTAGCCATTCTTATGTGTTAAACAAGACAAAAGCCGCTGCAGATGTGGGCATCAGCAGTGAAACCATACTCAAGCCAACATCCATCACAGAAGAGGAGCTGTTGGATCTCATCAACAAGCTTAACAATGATGATCATGTCGATGGGCTCCTTGTGCAGCTGCCTCTCCCAGAACACTTA…
ENSXETG00000015112	cadm4	0.0601699	cell adhesion molecule 4 [Source:Xenbase;Acc:XB-GENE-992659]	ATGGCTCCGGCACTGGCTCCGGCACTGGCTCTCCTACAGCAACGCTTTGTCCTGGGGATCGTACTGCTGGCCACTGCGGGAACAGTCGTCTCCCAGGAGGTACAAGCCGAGAATGTCACCGTGGTCGAGGGTGGCACCGCAGAGATCAGCTGCCACCTGCACCAATACGACGGCTCCATCGTGGTTATCCAGAACCCTGTTCGGCAAACGCTGTTCTTCAATGGAACTCGAGCTCTGAAGGACACAAGGTTTCAGCTGGTGGAGTTCACCCAGAAAGTGGTGAAGATCCATCTGTCGGATGCCAAGTTGGAGGATGAGGGTGGATACTTCTGCCAGCTCTACACCGAGGATACACATCATCAGATCGCCACCCTCACAGTTATAGTTCCCCCGGATAAT…
ENSXETG00000015458	man2a2	0.243971	mannosidase, alpha, class 2A, member 2 [Source:Xenbase;Acc:XB-GENE-981388]	ATGAAACTGAAGAAGCAGGTGACTGTTTGTGGAGCAGCCATCTTTTGTGTGGCTGTCTTCTCCTTGTATCTCATGCTGGACAAAGTGCAACACGACCCACCCAGGAGACAGAACGGTGGCAACTTTCCCAGGAGCCAGATATCTGTCCTACAGAATCGTATAGAGCAGCTTGAGCAGCTCCTAGAGGAAAACCACGAAATCATCAGCCACATCAAGGACTCTGTTCTAGAACTGACAGCCAATGCTGAGGGCCAGCCCATTCTGCTCCCATACCACACTCCTAATGGAACTTGGGTCATGCCACCTGACCCCAGACCTAGCTTCTACTCTGTATCTCCTCAGGACTGTCAGTTTTCTGTGGCAAATAAACGGCAAAAGACAGATTTGCAGATGCTTGAT…
ENSXETG00000001873	xa-1	-0.141766	anterior and ectodermic-specific protein [Source:Xenbase;Acc:XB-GENE-5720787]	ATGCTCTGCTACGTTCTGCTGCTTGCCCTAGTGGCCCCGGGCTGGAGCCACCCCCCAGGGAAGCCAGGCGGAGATTCTGCATCCTTTGTGCCTCCTCCTCCTCCACCTGTCAGCCATGACCTGATCAAGGGATGGGAACACCCTGAGGAGTTCAGGACTGGAGCACCCTTACCAACAAAAAATCTACCCAATGAATCTGAGAATGGCAGGCATAAGAGTGACCTTCATCATGAAAAAGCTGCCCCCACTGGAGTCCCTCATCATACAGGAGAAGTCCCACGTCCCACAGGAGAAGTCCCACATCATACAGGAGAAGTCCCACGTCACACAGGAGAAGTCCCACATCATACAGGAGAAGTCCCACGTCACACAGGAGAAGTCCCACATCATACAGGAGAA…
ENSXETG00000015753	vps45	0.186668	vacuolar protein sorting 45 homolog [Source:Xenbase;Acc:XB-GENE-961682]	ATGAATGTGGTACTGGCAGTCAAGCAGTATGTGTCCAAGATGATAGAGGACAGTGGGCCTGGCATGAAGGTGCTGCTCATGGACAAGGAGACGACCAGCGTGGTGAGCATGGTGTACACACAGTCTGAGATCCTGCAGAAGGAAGTCTATCTATTCGAACGTATAGATTCCACCAACCGAGAGAGCATGAAGCACCTGAAAGCCATATGTTTCCTGAGGCCCACTAAGGAAAATGTGGAATATTTGATCAAGGAGCTGCGCAGGCCCAAATACAGCGTCTATTTCCTCTACTTCAGCAATGTGATCAGCAAAAGCGATGTGAAGTCCCTGGCAGAGGCAGATGAGCAGGAAGTAGTGGCTGAGGTTCAGGAATTCTATGGAGACTATATTGCTGTAAAC…
ENSXETG00000031793	POP5	-0.401566	POP5 homolog, ribonuclease P/MRP subunit [Source:NCBI gene;Acc:779510]	ATGCGGTTCAAATGTCGGTACTTGCTGTGTGAGCTGGTGCTGGAGGATCCTCGTTGGAGACAGAACATCTCCCAGGGGACAGTTGTGTATAACGTAAGGGAAGCGATAGCACGAACTCATGGGGATTTCGGAGCCGCAGCTTGCGCTGTATCCTTGTCAGTTAAATACCTCAATGTGTACACTGGAGTTCTTCTTCTTAGGTGTCGTAAGGATTTTTACCAGCTCCTGTGGTCCTCTCTTCCTTTTATTACTAGCTTGGATAATAGAGGCCAGCGCATTCCATGTTTCATAAACACATTACATGTTGGGGGTACAATACGCACTTGTCAGAAATTCCTTATTCAATACAACAAAAATCAGCTGCTACAGTTAATGAAGAATTGCACCAATGCAGCGGAG…
ENSXETG00000033305	clstn1	-0.149886	NA	ATGGCACACAGGCCTGGCTGTGTTGCGAAAGATACTTTGGTCTCTATAATTTACCTTTGTTTTCTCCCAGATAAAGCTGGCGTTTGCCCGGACACAAATCTGTCTCTTGGAATATGTGGCAAAGAATGTAAAACAGACACAGACTGTGACAGTAATCTCAAATGCTGCAAGACGGGATGCGATGTCTTCTTCTGCAGTTCTGCCGCAACATATCATCCAAACACGTTTATTTTTCTTTTAGAGAAACCAGGAAGTTGTCCCAAACCTTCAAATCAGACGTCCTGTGAAACAACTGCTGACTGCAAATCTGACAGCAAATGCGAAGGACACTTAAAATGCTGCCCTACAGGCTGTGGAGGTTATGCCTGCCATCTCCCAATAGGTAATTCATTTGTAGAC…
ENSXETG00000014954	lcp1	0.532927	lymphocyte cytosolic protein 1 (L-plastin) [Source:Xenbase;Acc:XB-GENE-962206]	ATGGGGGATCAGATAGGTAATGTAAAAGTATCAGGCAAATACTTTTATGGCAAAAATATAAGTAGCATGCAAAGACAGTGTTATAATAGATATGCTGATGGAAATGGTTTCATAAGCCTCAATGAACTGAATGACTTGTTTAAAGCTGCTAATTTGCCTCTCCCTGGCTATAGACTGCGGGAAATCATCCAGGACTTTATGGAAACAGGTGATTCAAACAAGGACGGGAAGATTAGTTTCGATGAATTTACCACAGTTTTTCATAACCTTAAAAGTTCTGATGTTGCCAAGACATTTAGAAAGGCTATAAACAAGAAAGAAGGAATTTGTGCCATTGGTGGTACCTCGGAACAGTCAAGTGCTGGCACTCAACATTCTTACTCGGAGGAGGAAAACTAT…
ENSXETG00000034436	NA	-0.260084	NA	ATGGAATATTTATATAAACCTGATAACTATAATATATGCATTATATTGTTTTCAAAACAGTGTTGTTCTGTGTTTCAGAAACATGCCAAAGGACAGGATTTGTTTGACCAGATTGTATATCATTTGGACCTAGTGGAAACTGACTATTTTGGCCTGCAGTATATGGATGCTGCACAAATATCGGTATGTGTTTTCCATCTCAATTTCACTATAGGAATCTTTTATATTTGTATTCTATCGGTAATGATTATTGCATGTATCAAGTAA
ENSXETG00000034192	cabp1	0.0916039	calcium binding protein 1 [Source:NCBI gene;Acc:100135743]	ATGCCTCGTTGGCTCTTGTTCTCTAACCCTCTTCCTTCGGGAAAGCTTGTCCTCTGCTCCTCGCTTTGGGTTATGGGAAATTGTGTGAAGTCTCCTCTTCAAAACCTCTCAAAGAAGATGCACCAGGAGGAACGACTCAGCCTCAGACCAACGCAGTCAGGGGAGGAGGGGGCACAGGGACCACTAATGCTTTTGGCTCAAAACTGCGCAGTGATGCACAACCTGCTTGGCCCAGCCTGTATCTTTCTCCGCAAGGGATTCGCTGAAAATCGTCAGCCTGACAGAGAGCTACGCCCAGAAGAAATAGAAGAGCTCAAAGAAGCCTTTAAGGAGTTTGACAAAGATAAAGATGGCTACATCAGCTGCAAGGACTTGGGGGACTGTATGAGGACCATGGGA…
ENSXETG00000034576	NA	-0.0272588	NA	ATGTGCTTGGTTTACTTGGAAGGGTTGAACTTGATGGACTCTGGTCTTTTTTTAAACCCTATGGAGCCCCCTGACAGGGAAAAACGGCACAAGGAAGGGCCCCTGATAGAGTTGTCACTCTTCACTCCATCAGTAGCTGAGACAAAGCTGCTTAATCTGGGAACCTTGAGGAGGAAGAAGAGGCGGGTTCGTCGTTCTCATGGACCTCGCCTTATGCGTGTGGGCTGTTCCCTGGGGACTTGCCAAGTACAGATCCTTAATCACCGACTTTGGCAGTTGATGGGACAATCGGGAAAAGAGGATTCACCAATTGAACTCAGCAACCCACACAGTTATGGCTGA
ENSXETG00000021129	bmper	-0.0439843	BMP binding endothelial regulator [Source:Xenbase;Acc:XB-GENE-480927]	ATGCACAGCTGCCCCTTCACTGGCAAGTGCCTGCTGCCAATGTGCCTCACCTTTCCTGGAATTTCCATCACATTTACTGGCTGGATTCTTGTGCTCTCTACTGTGGTTCGAATGTCTCTGGCATCCTCATTCTTGACAGCAGCCTCTGGATGCAATAGGACCATGCACAGCTGCCCCTCCACTGGCAAGTGCCTGCTGCCAATGAGTCTCACCTTTTCTGAAATTCCCATCACATTTATTGGCTGGATTCTTGTGCTCTCTACTGTGGTTCGAATGTCTCTGGCATCCTCATTTTTGACAGGATCTATTGCCAAATGTGAAAATGAGGGAGAAGCCCTACAGATTCCATTTATCACTGATAACCCCTGTATCTCCTGTGTTTGCCTGAACAAAGAAGTC…
ENSXETG00000039229	mapkbp1	0.131365	uncharacterized LOC100486588 [Source:NCBI gene;Acc:100486588]	ATGGAAAAAACAGACGATGATCCGCTTCAAGAGACACAGTTTTGGTGCAATATCTGCAGAATTACCTGTGCATCTGCACTTAATCTTCAAAGCCATTTTATGGGTTTCAAGCACAGGCAGGTAGAAGAATCCCTTAAAAACAATGGCGCTGAAAAACCTGTTTTAAAAAGAAAGAAACGTCAGTTTTTGGATGATCCAGAGCCTGCAGTAGCTGGACAAACACTGGATGACTTACTTAGAGCTTGCAAAGAAACTGAGCCTGCATTGGGTCTTGAATATGTGTATGAATATCATCAAGATGAAAGTAGTTATCGTGCATATGAGTGCAGATTATGCAACCTTCAGACAGGACTGGCTCACATGTTTATGCATGTTGTTGGAGCCAAACATAGAATTGCA…
ENSXETG00000032769	anapc1	0.490224	leucine zipper-EF-hand containing transmembrane protein 1 [Source:NCBI gene;Acc:780254]	ATGGCCGCCTTGCTCGTACGAGGCTGTGCGCTGAGACCCTCCTGGGCAACGAGATCGGCTCCTATCTGTGCCCGGGGAGAAGGCATGAAGGGTAATTTTGCTGAGTCTGTCTGCTTAGGATGCACCTCACTTCGTTTATTAAATTACAGAAATGCTTGTTTTAGAAGTTGCACTGCTGCCCGTCCAGTTTATGTTGCCTCAAGGAAAGGGGACAATGAATTTCTATGGACTGACATATCGGAAAGAAGGTACTATAAGTACCTCAGTTCTCCAGCTTCATGGACAGCACTCAAAATGGGACCATGGGACCTATCAGTCCGAAATTTGCACTTGTCACGACCACTTTTTGACGACTCTGTGGTAGAAAAATCACTGAAGTCATTAAAGGACAAAAATAAA…
ENSXETG00000002767	josd2	-0.265929	Josephin domain containing 2 [Source:Xenbase;Acc:XB-GENE-5740260]	ATGACCGAGTCGGTGTTCCATGAGCGGCAGCGGCTGGAGCTGTGCGCTGTCCATGCCCTCAATAACCTTCTGCAGAAACCGGAGTTCAGTCACCAGAGGGCTGAGGAGATCTGCCGGGGACTCGCTCCAAACTCTATGATTAACCCTCACCGCAGTCTTCTGGGTACCGGCAATTACGATGTCAACGTCATTATGGCAGCTCTTCAAACTATGGACTATGCAGCGGTTTGGTGGGACAAACGGAGATCCCTGGAGAGTCTGGTTCTAAGTGAGATCTTTGGCTTCATCCTTAATATTCCATCTCCTGTTTCTCTGGGATTCCTCTCCCTGCCCATCACACGCAAACACTGGATCGCTGTGCGACAGATCGAAGGTGTTTACTACAACTTGGACTCCAAG…
ENSXETG00000023474	alad	-0.120649	aminolevulinate dehydratase [Source:Xenbase;Acc:XB-GENE-962175]	ATGCAAGTCAGCTCCATCCTACACAGCGGGTATTTCCACCCTGTTCTGCGGGCCTGGCAGTGCTCTGCTACCAGCCTCGATGCCAACAACCTCATGTACCCCATCTTCATCACGGATAACCCGGATGCCATAGAGGAGATTCCCAGCCTGCCCGGCCAAGCCAGGTACGGGGTGAACCAACTGGAGGGGTTGCTGCGCCCCCTAGTGGACAATGGGCTGAAGTGCGTGCTGATCTTCGGGGTCCCAAGCAAAGTCATTAAGGACGAGCGGGGCTCCGCGGCAGACACGCCCGACACGCCGGCCATATTGGCCATACAGAGGATTCGGGAGAAGTTCCCCCAGCTGCTCATTGCCTGTGACGTGTGCCTTTGTCCCTATACCTCCCACGGCCACTGCGGA…
ENSXETG00000021836	rgs6	-0.0116854	regulator of G-protein signaling 6 [Source:Xenbase;Acc:XB-GENE-954519]	ATGATAGAAGATATTATCACACGGATGCAAGATGATAAAGCTGGTGGAGTACCAATCCGAACAGTCAAAAGCTTCCTGTCGAAAATTCCCAGTGTGGTGACAGGTGCCGATATTGTACAGTGGCTGGTTAAGAATCTCAACATCGAAGACCCAGCGGAAGCAATACATTTAGGAAGCCTTATAGCAGCCCAGGGTTATATCTTCCCCATATCAGATCATGTTCTCACACTGAAGGATGATGGCACCTTTTATCGTTTTCAGGCTCCTTATTTTTGGCCTTCTAACTGCTGGGAACCAGAAAACACAGACTATGCTATATATCTATGCAAACGAACCATGCAGAACAAGGCAAGGCTGGAGCTCGCCGATTATGAAGCCGAAAACCTAGCAAGACTTCAA…
ENSXETG00000016210	abcb11.2	0.629124	ATP binding cassette subfamily B member 11, gene 2 [Source:Xenbase;Acc:XB-GENE-988819]	ATGGCTTATAGATATTACACTGTAATCACAACATCAGAAGGGAGGACATACAGTACTGTTGCATGTGTTTACAACTTTCTGCTCCAGTTGCACAATCAAAGAGAATATGGAGCCAGATTTCAACATGCTTTTATGTTTAGGACCCATTTAAAACCCAAGGTTATTATCCTTTGTTTATATAGTTTTAGATTTGCCACTTGCTCTGAGACCACCATGATGTTGTTCGGAAGTCTGGCTGCCATTATTCATGGAGCTGCACAGCCTTGCATGTTGCTGGTCTTTGGCCTCATGATTGACACCTTTATAGAATATGATATTGAGATGCAGGAGCTGCGGGACCCTAACAAGACCTGCACAAACAACACTATTACATGGACCAATGGCTCTTTAGTGCCAGAT…
ENSXETG00000022900	grpel1	0.389686	GrpE-like 1, mitochondrial [Source:Xenbase;Acc:XB-GENE-973857]	ATGGCAGCCAGGGGAGTGAGACTCTTCAGGCAGAGCTTTGGCGCAGTACTGCGGTCGGCACAGACACCGGTCCGAACATGCCCCCGGCTGATGTGCACAGCAACAAAAGAGCAAAACAATCCCACCCAGGACGAGGATAAGAGTAAGAACCAGACTGAGGAAAGTCCTGATCAGGCTGCCACAGAAAAGGCCAAACTAGAAGATCAGATCAAAGACCTCACTGACAAATATAAGCGGGCTTTAGCAGACACAGAAAACTTGAGGCAAAGGAGTAAGAAATTAGTGGATGAAGCTAAATTATATGGTATCCAGGGCTTCTGCAAGGACCTGCTGGAGGTTGCTGATATCTTGGAGAAAGCAACAGAAAGTGTTCCAAAAGCAGAGATCAAGGCTGAAAAT…
ENSXETG00000014251	hcfc1	0.741483	host cell factor C1 [Source:Xenbase;Acc:XB-GENE-6076923]	ATGGCGGCGACCCCGGCCATATCGACAGCCGGTGCCTTGCAGCCCCGCTGGAAGAGAGTAGTGGGATGGTCGGGCCCGGTGCCTAGGCCCAGGCATGGACACAGAGCTGTGGCTATAAAGGAACTTATCGTGGTTTTTGGAGGAGGGAACGAGGGCATCGTGGATGAGCTTCATGTTTATAATACGTCAACAAACCAGTGGTTTATTCCAGCGGTGAGAGGTGACATACCCCCTGGATGTGCCGCCTATGGATTTGTTTGTGATGGGACACGTTTACTCGTTTTTGGAGGAATGGTGGAGTATGGAAAGTACAGCAATGACTTGTATGAGTTGCAGGCAAGCAGATGGGAATGGAAAAGACTAAAAGCCAAAGCACCCAAAAATGGCCCACCACCATGC…
ENSXETG00000002768	dtd1	0.0306979	pentraxin fusion protein [Source:NCBI gene;Acc:100494227]	ATGGCCATTGCAATTATTGGCGCGCTCCTTTTTATTATCAGTACTGGGCTCTGTGCCACAGAAGGTAATCAAGGTCTTCAAGGAAAATCTCTGAGCTTTGAAAAGCAAACATATTCTAATTATGCCATCTTACATCCTAAAAAGCCTCTAAACCTGGATGCCTTCACCCTTTGCCTCCGGGTATCTGCTGAGCCCCCAGGAAACCGTGACATGATTCTGTTCTCCTACTTTGGCAACGGAGCTGATCAACTGAATCTCTGGAGAGAGCATGATGGCCGTTTCTCATTATACCTTGCAAGCAGTAAAGAAGGTGTTTTCTTCTCTCTACCCCAGATCAGCACATTTGGTACCCAACTCTGCGTAACCTGGGAATCCTCATCTGGTACCACTGCCTTCTGG…
ENSXETG00000034716	NA	0.0445056	protein XA-1 [Source:NCBI gene;Acc:101733477]	ATGTCGGCTTGGACTGCCTCTTCATACAAAGCAAAGTTGCTTCTCTTATTTGAAGAGCGACAGAAGGGATTTCCAGCTATGCTCTGCTACGTTCTGCTGCTTGCCCTAGTAGCCCCGGGCTGGAGCCACCCCCCAGGGAGGCCAGCCTTTATGCCTCCTCCTCCTCCACCTAGCTATGACCTGATCAAGCCATGGGGACACCCTGAGGAGTTCAGGACTGGAGCACCCTTACCAACAAAAAATCTACCCAATGAACCTGAGCATGGCATACATAAGAGTGACCTTCATCATGGAAAAGCTGCCCCCACCGGAGTCCCACATCATACAGGAGAAGCCCCACATCATACAGGAGAAGTTCCACATCATACAGGAAAAGTCCAACATCATACAGAGGTCCCA…
ENSXETG00000026506	iah1	0.205256	iisoamyl acetate hydrolyzing esterase 1 (putative) [Source:Xenbase;Acc:XB-GENE-962803]	ATGATTGCCTGGCCTCGCCTTGTGCTTTTTGGAGACTCAATAACTCAGTTTGCATTTGAAGCCAACGCATGGGGATCAGTGATTGCTAATAAACTTATAAGAAAGTGTGATGTCATCAATAGGGGTCTTTCTGGCTATAACACGAGATGGGCTAAGCTCCTCCTACCAAGACTCATCCCTGACGCTGCTGAGAAACCCGTCGCTATTACTATATTCTTTGGGGCCAATGACAGTGCTTTAAAAGAAGAAAATCCCCAGCAACATGTCCCCCTGGAGGAATACACTGAGAATTTAAAGTGCATGATCCAGTACCTGAAGAGCATAAATGTCCCACAGGATAGGATCATACTGATCACTCCCCCGCCAATATGTGAGCCAGCCTGGGAACAGCAGTGTCTG…
ENSXETG00000039269	klhl32	0.747121	NA	ATGGGAAAGACCAAAGAGCTGTCCAAGGATGTCAGAGACAAAATTGTAGACCTGCACAAGGCTGGAATGGGCTACAAAACCATTAGCAAGAAGCTGGGAGAGAAGGTGACAACTGTTGGTGCGATTGTTCGAAAATGGAAGGAGCATAAAATGACCATCAATCGACCTCGCTCTGGGGCTCCACGCAAGATCTCACCTCGTGGGGTGTCAATGATTCTGAGAAAGGTGAAAAAGCATCCTAGAACTACACGGGAGGAGTTAGTTAATGACCTCAAATTAGCAGGGACCACAGTCACCAAGAAAACCATTGGAAACACATTACACCGCAATGGATTAAAATCCTGCAGGGCTCGCAAGGTCCCCCTGCTCAAGAAGGCACATGTGCAGGCCCGTCTGAAG…
ENSXETG00000023087	miox	0.0955683	myo-inositol oxygenase [Source:Xenbase;Acc:XB-GENE-488415]	ATGAAGTTTGAGTCCTGTAAGAGACCCTGCCTAAACTTGTGTCTGTCACAGGATGGACCTCTACTGGACAGAGTGAGAAAGACATACACCTTGATGCACACGTACCAGACCGTACAGTTTGTGAAAGAAAAGCATGTACAATGGGGTTCATGCACTCACAGGAAAATGAGTGTGATGGACGCACTTAGTTTGCTGGATAATTTGGTTGATGAATCTGATCCTGATGTGGATTTTCCAAACTCTTTCCATGCATATCAAACAGCAGAGGGCATCCGTCGCATTCATCCAGATAAAGACTGGTTTCAGCTGGTTGGTTTGCTTCATGATGTTGGAAAAATTATGGCCCTGGATAATGAACCTCAGTGGTCAGTGGTCGGAGACACCTTCCCAGTGGGATGC…
ENSXETG00000034897	ngb	-0.0672101	neuroglobin [Source:NCBI gene;Acc:594898]	ATGGAGAAAGATCAGCTGTCGGGACCCCAAAAAGAACTGATTCGTGAGAGCTGGCAAACAGTAAGCCAGGACCAGCTGCACCATGGAACAGTACTATTTTCCAGGCTATTTGAATTGGAACCAGAGCTGGTCTTCCTTTTTCAGTACAACTCCTCTCATTTTTCTAAAGTGCAGGATTGCTTGAGCTCAGCTGAATTCACAGAACATATCCGTAAAGTTATGACAGTGATTGATGCTGCCGTCAGCAGTCTGGACTGCCTGTCTTCCCTAGATGAATATCTGACCAGCCTTGGGAGAAAGCACAGAGCTGTAGGAGTGAAATTGGAATCCTTTAATACGGTGGGGGAATCCCTTCTCTTCGCTCTGGAGTCCTGTTTAGGAGATGCTTTTACTTCTGAT…
ENSXETG00000035451	faxc	-0.427839	WD repeat domain 86 [Source:NCBI gene;Acc:100486668]	ATGAGTCCAACCCTAACTGAAACTGCCCATGCCGGGCTCCGGAGGATGGGGAGCACTGGCTCCACTTGTGGCACATCCAGTTCTTTAGTAAAGGTCTGCACGGATCACAAGGGAGGCATTAATTGGATGAGTCTGAGCCCGGATGGGTGCCACCTGCTGACTGCCAGCGAGGACTGTACTGCCCGGCTCTGGAGGACATCAGACAACCAGTGCTGCAATGTGCTGCTTGGGCACAGCAGTTATATCACCTTTTGTCACCTGGAGAATGAGGCGGCGTTCACATGCAGCGCGGATCAAACGGTGAGAAAGTGGGAGGTGTCCTCTGGCGAGTGTGTGATGGTTTATACGGGACACACCTCCATTGTGAACAGGATCTTGGTGGCCAAGGGCTACATCTTC…
ENSXETG00000037331	NA	0.707882	NA	ATGGGAAAGACCAAAGAGCTGTCCAAGGATGTCAGAGACAAAATTGTAGACCTGCACAAGGCTGGAATGGGCTACAAAACCATTAGCAAGAAGCTGGGAGAGAAGGTGACAACTGTTGGTGCGATTGTTCGAAAATGGAAGGAGCACAAAATGACCATCAATCGACCTCGCTCTGGGGCTCCACGCAAGATCTCACCTCATGGGGTGTCAATGATTCTGAGAAAGGTGAAAAAGCATCCTAGAACTACACGGGAGGAGTTAGTTAATGACCTCAAATTAGCAGGGACCACAGTCACCAAGAAAACCATTGGAAACACATTACACCGCAATGGATTAAAATCCTGCAGGGCTCGCAAGGTCCCCCTGCTCAAGAAGGCACATGTGCAGGCCCGTCTGAAG…
ENSXETG00000022903	tada2b	-0.0396688	transcriptional adaptor 2B [Source:Xenbase;Acc:XB-GENE-991340]	ATGGCGGACCTGAGCAAGAAGTACTGCGTCTACTGCTTAGCTGATGTGACCAGCCTGCGTCTGCGTTGTACCGAGTGTCAGGACATCGAGCTATGCACAGACTGCTTCTCAGCGGGGGCAGAGATCGGCAATCACCGCCGGTGGCACGGATACCAGCTGGTAGACGGCGGCCGATTCACACTATGGGGGCCCGAAGCAGAGGGAGGCTGGACCAGCAGGGAAGAGCAGCTGCTGCTCGATGCAATCGAACAATTTGGATTCGGAAACTGGGAGGATATGGCTGCACACGTGGGAGCTTCCAGAACACCAACAGAAGTAATGGAACACTACGTCACCATGTATATTCATGGCAACCTTGGGAAAGCGTGCATTCCAGACAGTATCCCCAACAGAGTAACT…
ENSXETG00000025212	crp	0.0516776	C-reactive protein, pentraxin-related [Source:Xenbase;Acc:XB-GENE-5780408]	ATGGCCATTGCAATTATTGGCGCGCTCCTTTTTATTATCAGTACTGGGCTCTGTGCCACAGAAGGTAATCAAGATCTTCAAGGAAAATCTCTGAGCTTCGAAAAGCAAACATTTTCTAATTATGCCATCTTACATCCTAAAAAGCCTCTAAACCTGGATGCCTTCACCCTTTGCCTCCGGGTATCTGCTGAGCCCCCAGGAAACCGTGACATGATTCTGTTCTCCTACTTTGGCAAAGGAGCTGATCAACTGAATCTTTGGAGAGAGCGTGATGGCCGTTTCTCATTATACCTTGCAAGCAGTGTAGAAGGTGTTTTCTTCTCTCTACCCCAGATCAGCACATTTGGTACCCAACTCTGTGTAACCTGGGAATCTTCATCTGGTACCACTGCCTTCTGG…
ENSXETG00000013669	gnl3	0.159094	guanine nucleotide binding protein-like 3 (nucleolar) [Source:Xenbase;Acc:XB-GENE-6456133]	ATGGGTCGTGATTCTCTGTTGCAGGAAGAGGAACTGAAGCAGAACCGGAAACTGGAGCGACAGAAGGAAGTGGCGAAGAGACGCAAGTTGGACGAGAAGAAAAAGAAAAACTCTGAGAAAAGAGAAAAAAGGGATAATAAGAAGAACAAAGGGACAAAGGCGGCCGAGAGTGCGGAGGTGGTTTCCTGCCGTCACGTGAACAAGGTACTGGAACAGTCTGATGTTGTACTGGAAGTTCTGGACGCCAGGGACCCTTTGGGCAGTCGATGTGCCCAAGCTGAGGAGGCGGTGCTTAAATCTCCCAACAAGCGGCTTCTGCTGCTCCTCAATAAAGCCGATCTTGTACCCAGGGACGTTCTAGAGAAATGGCTGCAGGTTCTGACTGCGGAGCTTCCCACC…
ENSXETG00000037152	mob1a	0.530751	MOB kinase activator 1A [Source:NCBI gene;Acc:549780]	ATGAGCTTCCTCTTCAGCAGTCGATCCTCAAAAACCTTTAAACCAAAGAAGAACATCCCAGAGGGGTCGCACCAGTACGAGCTGCTGAAGCATGCGGAGGCTACGCTCGGGAGCGGCAACCTTAGGCAAGCGGTAATGCTGCCCGAGGGGGAGGATCTCAATGAGTGGATTGCAGTTAATACTGTGGATTTCTTCAATCAGATTAACATGCTATACGGGACAATAACTGAATTCTGCACTGAATCCACGTGCTCGGTCATGTCAGCCGGACCCAGATATGAATACCACTGGGCAGATGGCACCAATATAAAGAAACCCATCAAGTGTTCCGCTCCAAAATATATTGATTACTTGATGACCTGGGTTCAAGACCAACTTGATGATGAGACTCTTTTTCCT…
ENSXETG00000035917	ccdc127	0.296432	coiled-coil domain containing 127 [Source:NCBI gene;Acc:549322]	ATGAATAACTTAAATGATCCACCACAATGGAATATCCATCCAAATGAAGACGGAAGGGAAGGAAGTAAATGGAATTATGCTCTGTTGGTTCCCATGCTTGGACTGGCTGCTTTTCGTTGGATCTGGTCAAAGGAATCAGAGAAAGAAATTTCAGAAACAAAATCAGAGTGCAGCAAGAAACTGGAAAGTGCTCAGAAAGATCTTGAAGCAAAATATCGAGATACTATCACAGAAAGCCGTCGTACAATTGCTCACTTGGAAATTGAGCTAGAAAAGGAGAAAAATAGAACTCTCAGTTATCGTAGGGCCATCATTTCCCAGGGGCAGAAACTTGTAGAGGAAAGGAAACAACTTGAGCAAGAGCGAGAGGAGCTTTTTCTCGAAAAACAAGCTGTTCAG…
ENSXETG00000012198	nid2	0.375326	nidogen 2 [Source:Xenbase;Acc:XB-GENE-967329]	ATGTGGGACAGAACTCTGCATCTGCTCCTGCCCTTGCACTGCCTGCTGGCCTTCTCTGCTGCTATATCCCGGCATGAACTCTTCCCCTATGGGGAACTGAGGGGAGATGTGCTCCTGCAGGAGGGGGACGATGAGACTTCTGAGGTGGTGAAACTCTCCCAACCGCTGCTCTTCTATGAAGCCCAATTCAGCAATTTATATGTAGGGACCAATGGAATTATTTCCACTCAGGACTTCCCCAGAGAAACTCAGTATGTGGATGATGGCTTCCCTACAGACTTCCCTGTCATTGCTCCATTCCTCTCAGATATAGATACCAGCAATGGCAAAGGAAAGATTTTTTATCGGCAGGACAATTCTGAACAAGTTCTCAATCGGGCAGTCAGTGAGATCCAGAGG…
ENSXETG00000037177	ccdc96	0.388934	coiled-coil domain containing 96 [Source:NCBI gene;Acc:100489589]	ATGGAGCTTGAGCCAACAGGGAGCAGCGATCCTGCTCTGCCCGACTCTGTGCAGGAGGAAAGGGATGCAGACACTGGAGTGAGAGAAAATGAAGTCAGTGAGCCAACCAGAGGGGAAGAACATGGAAAAGAGTCAGAGACTGGTGATGATAATAGAAGGAGTGCTGGCATTAAAGATGAAGCAGAAATTGGAGATGATAATGGAAGGAGTGCTGGCATTAAAGATGAAGCAGAGACTGGAGATGATAATGGAAGGAGTGCTGGCATTAAAGATGAAGCAGAGATTGGAGATGATAATGGAAGGGTTGCTGACATTGAGGATGAAGCAGAGTTAGCACACAGTGGAGAGGAAGGCCCCTCGGAGATGGTTGACTTGCCAGCAGAAGGCAGCGTGTTGGAA…
ENSXETG00000002769	ptx	0.526516	pentraxin [Source:Xenbase;Acc:XB-GENE-5878543]	ATGGCATCTTCCATATTTTTTATACTCTTGTATTTAGCTAGTATTTGTGCACAGCACAACGGAGTTGATGCTTGGAGCCCTCCTAAAGATGGAATATATGTTCAGCCAGCCCCTAACGTGGCACTTGGTGGAATAACATCACAGTCCAGTACCATGGCCTACTATGGAAACCCACGAAATGCCAATGATGGTTCTCTGGCCAACAACTACCTGAGATCTCAGTGCTCCTACACAAAAAAAGAAACAGACCCTTGGTGGATGGTGGACTTACAAAAACCATATCAGATTTTATCTGTGGCTGTTACTAACAGAGTGCTGGAATGCTGCAAAGAAAGGCTTTTTGGTGCTGAAATCCACATTGGAAATAACCCTGAGCAAGGCGGAAAATTAAACCCCAGA…
ENSXETG00000002303	kat2a	0.219726	K(lysine) acetyltransferase 2A [Source:Xenbase;Acc:XB-GENE-992487]	ATGGCGGAACTTGTGCAGGCCTCGCAGTCCCGTACTAGCTTGCAGGCTCCGGCTGCTGGGCACACTGCTACCGGGACGGGCGGAGGGAGCAGCTCCAGCACTAGCGACCCGGCCAGGCCCGGCCTCAGCCAGCAGCAGCGAGCCAGTCAGAGGAAGGCACAAGTCCGCGCCCTCCCTAGGGCCAAGAAGCTGGAAAAGCTCGGTGATTCTCCGCTTGTAAGGTACAGGGAACGCACGCCGCCCCCTAGGGGCAAGGGGACTGCTTCTGTCTGCTTTCTTGCAGCCAACCATGTGTCTCACCTGGAGAACGTTTCTGAAGATGAAATCAACCGGCTGCTGGGTATGGTGGTGGACGTAGAAAATCTCTTCATGTCCGTTCACAAAGAGGAAGACACAGAC…
ENSXETG00000009726	crygn	0.0484295	crystallin gamma N [Source:Xenbase;Acc:XB-GENE-949640]	ATGTCTCAGTATTCAGGAAAGATCATTTTCTACGAAGGAAAATGTTTCACAGGGAGGAAGCTGGAGGTGTTCGGAGACTGCGATAACTTCCAGGACAAGGGCTTCATGAACCGAGTGAACTCCATCCGAGTGGAGACTGGCGCCTGGATCTGCTACGACCACCCCGACTTCAAAGGGCAACAGTACATCCTGGAGCGGGGGGAGTACCCAGATTTCCACAGGTGGAATGGGCACAATGACCACATGGGATCCTGCAAGCCTGTTAGAATGCACGGGGAGCGCTACCGGCTGGAGCTGTTCGAGGGGTGCAATTTCACTGGCCAGTGCATGGAGTTCTGTGAGGACTGTCCCTTCCTGCAGGGGCGGGGCTGGAACAAAAACTGCGTAAATGCCTGTAAA…
ENSXETG00000020962	camkk2	0.174522	calcium/calmodulin-dependent protein kinase kinase 2, beta [Source:Xenbase;Acc:XB-GENE-990544]	ATGTCATCATGCGTGTCCAAGAGGGCTTCTTCTGAGAGGTCCATCCTACAAGATGATCATGAGACTACAATTCAACCTCACATAGTCTGTAACTTTTCAACCCTGAGCATTGACCTAGGCATGGAATCAGTTATAGTGGTAACAGAATATGATTCAGGTATCACTGACATAGAGTCTGAGCAGAATGGGCAGTCCAGGCATCAAGATGTTGAATTCAAGGAGAACAGTGAAGTGGAAACTGACTTGCACAGAATAAATGAAAGTGAATGCAAGCTTGATGACCGTAAAGTGCTTCCAGTAGGCCGTAAAGATTGCAAAGGCAAACTCAACATGACCAATAGAAAACTCTCCCTTCAAGAACGATCTCAGTCTACCCCAGCTTCTAGTAATAGCCTAGGA…
ENSXETG00000025286	bola3	0.146869	bolA family member 3 [Source:Xenbase;Acc:XB-GENE-982605]	ATGTACGCAGCTAGGAATGTATTCGCTACAAGCAGGACATGTATCCGCTGTATCACAAACAGATCCTTCGCTTCCAAGACAGAGGGAGAGTACAAGATAACTCAGGTGCTGAAAGCCAAGTTTCCGCTGGCCTCATATGTTAGAGTAGTTGATATTTCAGGTGGCTGTGGAGCAATGTATGAAATCCACATAGAATCTGAAGAATTTAAAGACAAACGTACAGTGCAGCAGCATAAGATGGTGAATGAGGCACTGCAAGAGGAGATTAAAGCCATGCATGGACTGAGAATATTTACCACCGCTCCCAAACACTGA
ENSXETG00000022893	ywhae	0.253425	tyrosine 3-monooxygenase/tryptophan 5-monooxygenase activation protein epsilon [Source:Xenbase;Acc:XB-GENE-996375]	ATGGAAGAGCGAGAGGATCTAGTGTACCGAGCCAAGCTGGCAGAGCAAGCCGAGAGATATGACGAAATGGTGGAATCTATGAAGAAAGTTGCAGGAATGGATGTGGAGTTGACAGTAGAAGAAAGAAACTTGCTCTCTGTTGCATATAAGAATGTGATTGGAGCTAGAAGAGCGTCATGGAGAATAATCAGCAGCATTGAACAGAAAGAGGAGAACAAAGGGGGAGAAGATAAACTCAAAATGATAAGGGAATATCGGCAAATGGTTGAGGCTGAGTTGAAATCTATCTGTAATGACATTCTGGATGTACTGGACAAGCACCTCATTCCAGCTGCAAACAGTGGAGAATCCAAGGTTTTTTACTATAAAATGAAAGGTGACTATCACCGATATCTGGCA…
ENSXETG00000018464	pskh1	-0.190907	protein serine kinase H1 [Source:Xenbase;Acc:XB-GENE-947381]	ATGGGTTGTGGGACAAGCAAAGTTCTCCCTGAACCTTCAAAAAACCTCCAGCAGGACTTGGTGAAAAAAGTGGAACCTTGTTTGGACAGAAAAAGTGACCAATATAATAATTGTATTACAGACAAAAGCCAGACATTTCTAAAGGATGATTACCTATCTCACTCACTGCCTAATGGAGACTTGAAGTGTCATGTGGAAAGTGCACATTTAAGGAGACACAAAATTGCTAAGTACAGGGCCAAGTTTGACCCACGTGTAACTGCAAAATATGATATAAAAGCTCTTATTGGACGAGGTAGTTTTAGTCGTGTTGTAAGAGTAGAACATAAGGCCTCTAAACAGCCATATGCTATTAAAATGATTGAAACTAAATGCAGGGAAGGAAGGGAGGTATGTGAA…
ENSXETG00000015750	plekho1	-0.0010107	pleckstrin homology domain containing O1 [Source:Xenbase;Acc:XB-GENE-1006512]	ATGAAGAAGAACCTTTCTGCAAAGAGGGGACCTTTAGATGGGAACCATGCCCCCTGCCAGCCAGAAAAAGTGGGATGGATTCGGAAATACTGCGGGAAGGGCATCTTCAGGGAGATCTGGAAGAACCGTTACGTGGCTATACGGGGGGATCAGCTCTACATATCGGAGAAAGAGGTGAAAGATGAAAAAAATGGGCATGAAGTCTTTGATCTGAGCGACTACGAGAAATGCGAGGAACTGCGGAAATCACGAAGTCGGTCAAAAAAGAACCACAGCAGGTTCTCCCTTGTACGCTCCAAACAGCCAGGGAACACTGCACCGAACCTGATCTTTCTCGCAGTCAGCCCTGAGGAGAAGGAATCTTGGATCAATGCCCTGAACTCTGCAATCACACGAGCC…
ENSXETG00000002770	wbp11	0.377882	WW domain binding protein 11 [Source:Xenbase;Acc:XB-GENE-966604]	ATGGGGCGGCGATCCACTTCATCCACCAAGAGTGGGAAATTCATGAATCCCACAGATCAAGCCCGGAAGGAAGCAAGGAAGAGGGAGCTGAAAAAAAACAAGAAGCAAAGGATGATGGTTCGAGCAGCTGTTTTAAAAATGAAAGACCCAAAGCAGATAATCCGGGATATGGAGAAACTTGATGAGATGGAGTTTAATCCTGTTCAGCAGCCCCAGCTTAATGAAAAAGTCCTGAAAGATAAACGTAAAAAACTCAGAGAGACATTTGAACGAATTCTCCGTTTGTATGAGAAGGAAAACCCTGAAACGTACAAGGAGCTGCGCAAAATTGAACTTGATTATGAGCACAAACGATCTCAACTCAGCCAGTATTTTGATGCTGTCAAGAATGCTCAGCAC…
ENSXETG00000012243	unc119b	-0.170264	unc-119 lipid binding chaperone B [Source:Xenbase;Acc:XB-GENE-981104]	ATGAGCGGGTCTAACCGGGAGGCGGCTGTAGCTGGGCAGCCCAAAGACGAGCGAAAGAAATCGGGAGGCGGAGTGATAAACCGACTAAAGGCTCGGCGCGTACAGGGAAAGGAATCTGGAGCCTCAGACCAAAGCTCCGTAACACCGTTTAGAGAAGAGGAGCTCTTGGGCTTGAACGACCTGAGACCGGAGCATGTTCTGGGCCTGAGTCGGGTTACTGAGAATTACTTGTGCAAACCTGAAGATAACATCTATGGTATTGATTTTACTCGCTTCAAAATTAGAGACCTGGAGACTGGCACTGTGCTCTTTGAGATTTCTAAACCTTGCTCAGAACAGGAAGAGGAGGAGGAGAGCACTCAGCTAGATGCAAGTGCTGGGCGGTTTGTTCGTTATCAG…
ENSXETG00000010002	XB987369 [provisional:prss12]	-0.00460627	provisional ortholog of serine protease 12 [Source:Xenbase;Acc:XB-GENE-987370]	ATGAAACATGAAGACATTCAGAGGGTGCTGGTCATTTTCCTGGGTGTTTTCTCTGGCTGTGGAATCTCTCAGGATTTTGCAAATTCCATGCATGGCCCAATAAACCAGCAGTCTACAGGGTACAGCCTCTGCTCAGATGGCATAGATTCTCTAGGCTATTACAATGGCACAATATCAGTAACAGAGACTGGCTCAGAGTGCTTACATTGGAAGGAGTTCCCTGATTATATCCAGCAGTACCCTGGGCGAGGTCTAGGGGACCACAATCACTGCAGGAATCCTGATGGCGGAGTTGTACCATGGTGCTTTTACCGGAAAAGTTCAGGAGTAATCAGCTGGGCTCACTGTGACTGCAGCCAAGGTGCTGTTCGGCTAGTGGGTGATTTGTCATTTAATCAA…
ENSXETG00000031515	pomt2	0.171816	protein-O-mannosyltransferase 2 [Source:NCBI gene;Acc:100490100]	ATGCCGCAGTCTGGGCTGGCTGAGCAGAGTTCGGCTTTGGGAAAGAATGAAGCAAATAGAAGAGAAAAAAGAAGGAAAATGCAGCGGGCGAGCATTGAGCTCCGGAACACAGTGCAACGGGCCCGGAACAGTTGGAATGCAGCACTGCTTGTAGCACTTTTATCCTTCTTTACTCGATTCTACCGCTTGTCCGAACCGCCTCATGTGTGCTGGGATGAGACCCATTTTGGAAAGATGGGAAGTTATTACATAAACCGGACCTTTTTCTTTGATGTTCATCCTCCTCTTGGAAAGATGCTTATTGGACTTGCTGGTTACTTGAGTGGTTACAATGGTTCCTTTCCCTTCCAGAGGCCAGGACAGAGCTATGAGACTCATAATTACTTGGGCATGAGAGGG…
ENSXETG00000033680	PCMTD1	0.161305	protein-L-isoaspartate (D-aspartate) O-methyltransferase domain containing 1 [Source:HGNC Symbol;Acc:HGNC:30483]	ATGGGTGGAGCAGTGAGCGCTGGTGAAGACAATGATGATCTAATCGACAATCTTAAAGAAGCCCAATATATACGAACTGAAAGGGTGGAACAGGCCTTTAGAGCAATTGATCGCGGAGAATATTATTTGGAGGGATACAGGGACAATGCTTATAAAGATTTGGCTTGGAAGCATGGTAACATACACTTATCAGCACCGTGCATCTATTCTGAAGTTATGGAAGCACTTAAGCTTCAGCCGGGATTGTCTTTTCTCAATCTGGGAAGTGGAACTGGATATTTAAGTACAATGGTGGGCTTAATATTAGGCCCATTTGGTATAAACCATGGAATTGAGCTTCATCCAGACGTGGTGGAATACGCTAAGGAAAAATTGGAGTGTTTCATTAAACAGAGTGAT…
ENSXETG00000000110	eya4	0.172905	EYA transcriptional coactivator and phosphatase 4 [Source:Xenbase;Acc:XB-GENE-485487]	ATGGACGACTCCCAGGACCTGAATGAGCAACCAGTAAAGAAACCGTGCACAGAATCAGATGTTACAGAGCCTCAGAACACCAGGTCTATGGAAATGCAGGACTTAGCAAGTCCACACAATCGTGTTAGTAGTGGAGATACATCTGGAGCCTCCAAACTGGATAAGGCTAATATTAACAGCACCTCCATTACAACAAATGGGACAGGAGGGGAGAACATGACTGTTCTAAATACCGCTGACTGGCTGCTTAGCTGCGGCACACCCTCTGCTGCTACAATGTCTCTTCTTGCAGTCAAAACAGAGCCCATGAACAACAGTGAAACAGCTACAACAACAGGAGATGGATCACTTGACACTTTCACTGGGTCAGTAATAACAAGCAGTGGCTACAGTCCAAGA…
ENSXETG00000009724	rheb	0.181549	Ras homolog, mTORC1 binding [Source:Xenbase;Acc:XB-GENE-492096]	ATGCCGCAACCCAAATCACGTAAAATCGCCATCCTGGGGTACCGCTCCGTGGGAAAATCTTCATTGACCATTCAGTTTGTTGAAGGGCAATTTGTTGACTCGTATGACCCAACTATAGAGAATACATTTACTAAGCAAATTTCTGTGAATGGACAAGAATATCAGCTTCAGTTGGTAGATACTGCTGGACAGGATGAGTTTTCCATAATTCCTCAGACATACTCCATAGATATTAATGGATACATTCTTGTATATTCAGTCACATCAATTAAAAGTTTCGAGGTGATTAAAGTTATCCATGAGAAGTTGTTGGATATGGTGGGAAAAGTTCAAGTACCCATTATGTTGGTTGGAAACAAAAAAGACTTGCATATGGAAAGGGTGATAAGCTATGAAGAA…
ENSXETG00000018462	nkd1	-0.354411	naked cuticle homolog 1 [Source:Xenbase;Acc:XB-GENE-480911]	ATGGGGAAACTTTACTCGAAACACGCTGCAGTTTGCAAACCCAGAGAAAGTCCTGAAGGTGATAGCTTTGCAGTAAATGCCTGCTTAGCACGGAAAGGCATTGAGGACTGGATTGCAAAACAGAAGTCACCATCTAACTCCAATGTCAAGACCGGGTGCAGAATCACCCAGAGGGATTCATCAGGTGAAATTTGTAAAGATAACATTGCAAATGAGCATTTTCATCTGGAAGTTGCTCTGCCAGAAGAGAAGAGCGAGGGTCTATTTACCAGCGATGACAGGAAAGCAGATAAAGATACAGATGGACGTGTTAAAAAGCAGCTCAAATTTGAAGAATTGCAGTGTGATGTATCTGTTGAAGAAGATAATAGGCAAGAATGGACCTTCACATTGTATGAT…
ENSXETG00000015745	anp32e	0.120887	acidic nuclear phosphoprotein 32 family member E [Source:Xenbase;Acc:XB-GENE-991616]	ATGGAGATGAAGAAGCGCATCAGCTTGGAGTTGAGGAACAGGAATCCTTCCGAGGTGGCCGAATTGGTGTTAGACAATTGTCGGTCCGTCGATGGAGAGATTGAAGGCTTGAATGACACCTACAAAGAGCTGGAGTTCCTCAGCATGGCCAACGTAGAGTTGAAATCATTGTCAAAGCTTCCAAAGTTACCTAAGCTCAGAAAACTGGAGCTCAGTGACAACAGTATCTCTGGAGGGCTGGACGTGTTGACTGAAAGGTGTCCCAACATTACTTACCTCAACCTGAGTGGTAACAAGATTAAAGACCTGAGCACAGTGGAATCGCTTGCCAACTTAAAAAATTTAAAGAGCTTGGACCTGTTTAACTGTGAGATCACAAACCTAGAAGATTACAGAGAA…
ENSXETG00000023089	lmf2	0.326088	lipase maturation factor 2 [Source:Xenbase;Acc:XB-GENE-974438]	ATGGGGGAGCAACGTTTGGCACGGTCCTCCTTTTTATGGGGGCTGAGTGGAATCTACCTGGTTGCGTTCGTATCTCTCTATGCACAGATTCCAGGTCTGTATGGACGTGAAGGCATCCTTCCTGCATGGAAGATGATGCGGTTTACTGGTAAAGGGTTTTGGGAGCAGTTGAAAGATTCTCCCTCATTGCTCTGGTTTGGCCCTCGCCTAGGACTGGATACAGAGATGACCATGGAACTGATCTGCTTGCTTGGGGCCCTTCTGTCTCTGGGAGCACTGCTTTTTAGTTTCTTACGGGACAGTCTGGTCTTTCTGCTGCTCTGGATATTCTACCTCTCCTTGTATCAGGTTGGACAAGTCTTTCTTTACTTCCAGTGGGACAGCCTGCTCCTAGAGACT…
ENSXETG00000023408	sdha	0.46736	succinate dehydrogenase complex subunit A, flavoprotein (Fp) [Source:Xenbase;Acc:XB-GENE-956942]	ATGAATGCACTGAGCTTGCGCAGACCTGCGTTTGGTACCGGAATGCGGAATCGAAATCTCTTCACGCATGTCCTTTATGGCATAGGGAACATGGCGTTTCTAAACGTTGCATCGTCGCGGCTTCTCAGCAAAACACTGCAGTTAGGCGGTAGAGTACAGAATTGCACTGCAACTTGTACAGCAGCAACACGTAACTTTCACTTCTCAGTATATGGAAGAAAGGACACTTCAGCAAAACTTTCTGATTCGATCTCAACACAGTATCCTGTAGTTGATCATGACTTTGATGCAGTTGTTGTTGGTGCTGGTGGTGCTGGATTACGGGCTGCGTTTGGATTGTCTGAAGCTGGCTTCAATACAGCTTGCATAACTAAGCTATTTCCTACCAGATCTCACACT…
ENSXETG00000040978	NA	0.00801554	bifunctional protein GlmU [Source:NCBI gene;Acc:100496329]	ATGATTGCCTTCCTATGTATTGGAATGTTATTGATTGGATCTGGAGCTAATGCATTTATTCAGGGAGGCCCGAGCCCACTTTCAGCCTATGCCCTGCGGCTGGGACCCGGAGAAGAAATACTCACGTCATTGTTTAAATTCGTGCAAGAGAAGAACCTAAAATCTCCATTTGTTTTGACTTGTGTGGGCAGTGTCACCAAAGCAACCCTCCGACTAGCTAATTCCGACGCTCTGAATACCAATGAGATCATTTATTTAAAAGAAAAGCTGGAGATAGTTTCCTTGGTGGGAACACTGAATGAAGGAGCACACCTGCACATATCGCTTGGTGACAAGGATGGAAAGACCATTGGTGGCCATGCCATAGGAGATCTGGAGGTCTTCACCACAGCTGAAATA…
ENSXETG00000002957	sap130	0.349313	Sin3A associated protein 130kDa [Source:Xenbase;Acc:XB-GENE-6083596]	ATGAGTTCTCAACAGTTTCCCCGCCAGGCAACATCCATGTCAATTCCCCAAGTTTCTAACAGTGGAGCAACCATGGGGCAGAATCCCCAAGGACAAGGAGATGAGATAATACGAGACATGGATGTCCAATCCCGTGATTCAATTGGTGCTGGCACAGTTCTACCATCACGCGACGATAAGCAGGAACCTGTGGTTGTCAGACCTTACCCTCAAGTTCAGATGTTGGCTTCACACCATCCATTGCAACCTGCTCCTTCCCTCAGTATGACTGCACAACCTGCTCACCTAACCTCAGCTGTTCCATTGTCATTCTCTGAGAATATCCTGAAGCAGACTTCAAAGTCTACTATGCCTAGCCGGCCTATTGCTCCAGCACCTCCCTCTGCACTGTCTGCTGTA…
ENSXETG00000012090	tet3	0.286284	tet methylcytosine dioxygenase 3 [Source:Xenbase;Acc:XB-GENE-877084]	ATGGATACTCAGCCCGCGCCAGTTCCACATGTGCTGCCCCAAGATGTATATGAATTTCCTGATGACCAAGAGTCCCTTGGGAGATTAAGAGTCTCAGAGATGCCAGCGGAGCTGAATGGTGGTGGTGGTGGTGGCAGTGCAGCTGCCTTTGCCATGGAACTTCCAGAGCAATCTAATAAAAAAAGGAAGCGTTGTGGGGTCTGTTTATGTAATGTTTATAACTGTTCTGAAAGCATTTTAGTTGATGGACCCAAAACAGACCAAATGGAAGCAGGGCCAGTTAACCATGTTCAAGAAGGAAGGTTAAAGCAGGAATGTGACTCTACCCTCCCAAGTAAGGGATGTGAGGATCTAGCAAACCAATTATTAATGGAAGCAAATTCGTGGCTAAGCAATACA…
ENSXETG00000009427	aga	0.352615	aspartylglucosaminidase [Source:Xenbase;Acc:XB-GENE-1001622]	ATGGAGGGGGCGCCGTGTATCTGCCTTGTACTTTTCCTATTGAAGCTGTTAGCCAGCGTTGTGGAGATTAAAGCTGAGCTGCCTCTGGTTATCAATACCTGGCCTTTTCGAAATGCGACCGAAGCAGCATGGAGGGTGCTGGAAGCAGGCGGTTCTGTTTTGGATGCTGTTGAGAAGGGATGCGCACAGTGTGAAATTGATCAGTGTGATGGCAGTGTTGGATACGGTGGCAGCCCGGATGAAAATGGAGAAACAACTTTAGATGCCATGATTATGAATGGTAACACAATGGAAATTGGAGCTGTTGCTCAACTGAGAAGAATTAAAAATGCCATTGGTGTGGCCAGAGCAGTTATGGAGCATACCAAACACACATTTTTAGTTGGAGAATCTGCATCA…
ENSXETG00000037114	NA	-0.335434	NA	ATGAGGAACGAACGGGAGGCTACTCCGGCTGTGCTGAGGGGCAACCGAGAAAACAGGAGCTGTGACACCCAAAGCAGGGAGCTGGAACCTGGAAACGCACCCATCAACGGCCTACGGCACAGGGAAGAGAGAAAAGCCGCACTAAGCAAGGTTGTAATACGACGCCTTCCACCCAACTTAAATAAAGAACAATTGGAGGAGCAGCTACATCCTCTTCCAGCACATGATTATTTTGAGTTTTGTACTGCAGATCCCAGCTTGTTCCCCCATCTCTTTTCAAGAGCCTATATTAATTTCCGAAATCCAGAAGACATCCTTCTATTTAGAGACCGATTTGATGGATATATATTTATTGACAACAAAGGCCAGGAATACCCTGCAGTGGTTGAATTTGCTCCT…
ENSXETG00000004529	tnfaip6	-0.047785	TNF alpha induced protein 6 [Source:Xenbase;Acc:XB-GENE-988687]	ATGAAAACTGTGATATTCTTAGTTTTGGTGTTCTTGGAAGAAACCTTTGGATGGGGATTTAAGAACGGAGTCCTCCACAATTCTATATGGTTGGAACAAGCAGCTGGAGTCTATCACAGGGAATCACGGAATGGAAAGTATAAACTTACCTATCGGGAGGCCAAAGCTGTGTGTGAATATGAGGGGGGGCGCCTGGCTACGTACGAGCAACTGGAAGCAGCGAGACAAATAGGTTTCCACGTATGCGCCGCCGGGTGGTTGCACAAAGGAAGAGTCGGCTATCCCATAGTAAAGCCTACATTTAACTGTGGGTTCGGAAAGAAAGGCATCATAGATTATGGATTTCGGCTAAACAAAAGTGAACGATGGGACACCTACTGCTACAATCCCCACTCAAAA…
ENSXETG00000015735	nfib	-0.273456	NA	ATGATGTTCAACAAAACCCTGGTGACACGGTTCATTCTTCTGGGTCTCTCTGACCTCTGGTCTTTATACTTTGTGATCTTCTTGGCCATTTATACAATCACACTCGCTGGAAACCTTCTTCTAATGATTGTGGTTAGAAGTGACAGCCGACTGCACACTCCTATGTACTTTTTCCTTACTAACCTCTCGTTCATTGACACTTGCCTATCCTCCACCATACTGCCCAAGATCCTTGCTAATACGTTATCCCAGGACAGGAGCATTTTGTTCTTGGGATGTGTGGCCCAGATGTTCTTTTCCTTAGTTCTTGGGGCGACAGAATGCATGCTATTAGCGGTTATGGCCTATGATAGATATGTGGCCATCTGCTTCCCTTTGCGCTATTCTACGATAATGAGC…
ENSXETG00000041122	NA	0.714483	NA	ATGGGAAAGACCAAAGAGCTGTCCAAGGATGTCAGAGACAAAATTGTAGACCTGCACAAGGCTGGAATGGGCTACAAAACCATTAGCAAGAAGCTGGGAGAGAAGGTGACAACTGTTGGTGCGATTGTTCGAAAATGGAAGGAGCACAAAATGACCATCAATCGACCTCGCTCTGGGACTCCACGCAAGATCTCACCTCGTGGGGTGTCAATGATTCTGAGAAAGGTGAAAAAGCATCCTAGAACTACACGGGAGGAGTTAGTTAATGACCTCAAATTAGCAGGGACCACAGTCACCAAGAAAACCATTGGAAACACATTACACCGCAATGGATTAAAATCCTGCAGGGCTCGCAAGGTCCCCCTGCTCAGGAAGGCACATGTGCAGGCCCGTCTGAAG…
ENSXETG00000026596	XB5799768	-0.316366	uncharacterized XB5799768 [Source:Xenbase;Acc:XB-GENE-5799769]	ATGGCTTCCCTGCTACAGGATATACTGTATGAAGTCCAGGGCCAAGCCCCTGCTCCCAACAAAGACTTCCACCATCTCATCATCACAAAAACTCAGGTAATACTAAGATCCTGGAAGATTTCTGTCCGTGCTGAGCACAGAAAAGTTTTGCCACGAGAAGTAAAAAAAACGCACAGTGAATTCTTGGAGGACAGTGGCTTTCAAAAGCAGGTACAAAGGATCTTTGGCAAGGACACAGTGGAATATGTGCTCAGTATGTGCAGGGGAAACTGTGATTTCATAGTCCGACTCCCAGATGATCTCAAGATTCGTATTTTGTCTTTTCTTGACACAAATGACATCAAAAATACATCAGAAACATGCAGAGCTTTTCAGAAGTTGTGCAGCACTGAGGAGTTT…
ENSXETG00000009344	kank2	0.165046	KN motif and ankyrin repeat domains 2 [Source:Xenbase;Acc:XB-GENE-997067]	ATGATGGCGCAAGTTCTACATATGGAGGCCCACTTCCCAGGGAAGCCGGGTCCTCCCTCTCTCTCTTCTATGAAAGACCCAGAAGCAGCCTATTCGGTGGAGACGCCCTACGGTTACCGCTTGGATTTGGATTTCCTCAAATACGTTGACGACATAGAAAAGGGCCACACTATAAAACGAGTGCCAGTGCACCGCCGGCCCCGCTATGGATCCCTGCCCCGAGGCCCTGGATACACAGGCTCATGGTGGACCTCTACGGAATCCCTCTGCTCCAATGCTAGCAACGACAGCCGCCATTCTTCCTACTCCTACTGTGGCAGAGGCTTCTACCCAGCCTACGAGAGCAGAGGTGGGGCCCAGGCACCCCATAACTTTAATCCAAGGGTGGAGAAGACGCTG…
ENSXETG00000041196	NA	-0.0940607	olfactory receptor 2G6 [Source:NCBI gene;Acc:100492797]	ATGGAAAACTCAAATGAAACATCTTTCAACCGATTCTTTCTCCTCAGTCTTGCTGATACCCCATACCTAAAGGCCTTCAGCGTCCTAATTTTTCTCATTATGTATCTACTGACATTATCAGTAAACTCTCTGCTCATTATCGTGGTGAGAATCAATTTGCGGCTTCACACCCCGATGTATTTCTTCTTAAGCAACCTGTCCGTCATTGACATTGGCATAAGCACCTCAATAGTCCCTAAACTTATCATAATTACAATAACTCAGGATACAAGTATTTCACGTCTTGATTGTGCTTCACAGATGTTCTTCCATTCTGCCCTAGGAGCAACAGAGTGTATAATCTTGGCCGTTATGGCCTATGACAGGTATGTAGCGATCTGTAAGCCTCTGCACTACAAT…
ENSXETG00000018600	mrpl40	0.0520386	mitochondrial ribosomal protein L40 [Source:Xenbase;Acc:XB-GENE-998670]	ATGAGGCTAGCAACTACCTTGAGGTTACAGAAGGCCTACAGCGATTTAATAATCCCGGGGCTAAGTTATCAGCAGGACATGAACTCGGCTGCGTGTGGTACGCTGTTACATGTGTGCAGGCAAGGCAGCAAGAGCTGTCCCCCTTGGATATGGAGACGAGAGAGTCACTGGCAAACATCTCTGCTGACCCTACGCTCAACCATACCAATGAGAGCAGAGCCTAGGAAGAAGAAAAAAGTGGATCCTAAAAGGGAACAAGCAATACGGGAACGTATGAAGAAAAAGTTAAAGAAACTGGAGCGAATCCCTCCCCAACTCATCCCCATTGAGGATTTCATAAAGCCTGCAAAGTTTCTAGATGAAACCAGAGTGAGGACCCCTCCTCAAATAACACCAGAA…
ENSXETG00000023506	kiz	-0.214084	kizuna centrosomal protein [Source:Xenbase;Acc:XB-GENE-5892317]	ATGGCGGAAAATCACTATGGCGCCTCTGATTATGACCATCGGGCCATGAAACTGCAGCGGAATCTCAGAGAATGTGAAGGAAAGAGATTAGCGTTGGAAAGAGAGCTATTCCAGCACAGCTCATCTGATGCACACATATGCCATCTCAAGTACATTAAACTGAAAAACTCCTTGAAAGAAATATGTGAGCGTGGGAAGAAAGCCCGCCTTAGAAACCAGGCATTTCTGCATGAGTTTGACCTCATTGAAACACGACTCCATGGGTTGATATCCAATGCAAATGCTCTTCAGCAAAAGAAGATGCAGCTGAATTCACATCCGCCAGAAATTAACAAAGGCCCAAACATGTCAAGAAGCATGTATCATCCGGCAACAATCTTCATGGGCCGCCAAATGTCA…
ENSXETG00000004526	arf6.2	0.0659493	protein mono-ADP-ribosyltransferase PARP15 [Source:NCBI gene;Acc:100491162]	ATGAATGAGCTGGTGATTGGGCAATCCTTTGTGATGCTGAAGAAAGGAGATATAACTGCGGAGTGTACAGACGCCATAGTGAATATCAATAATGATTCTCTGGTCCAAAACTTTGGGGTATCCAAAGAAATATTATCAGCTGCTGGAGATCTTGTTAAAGAAGAGTGCTATTTGTTAGGCCAGCAGCCCCATGGTGATGTTGTTGAGACTGGAGCTGGGAATCTACAATGTAGAAAATTAATTCACGTGATTGGTGCCTCAGACTGGTACAGTATAATTGCTGGAGTAAAGAAGGTTCTGGAAAAATGTGACCAACTTCATCTAATAAGTGTTGCATTTCCAGCTCTTGGAACAGGTGCAGGGGGCCTTTCAGCCAAGAGATCCATGGAGGCCATCCTA…
ENSXETG00000018461	nup93	0.2487	nucleoporin 93kDa [Source:Xenbase;Acc:XB-GENE-5823109]	ATGGATGGAGAAGGGTTTGGAGAGCTTCTGCAGCAGGCTGAGCAGCTTGCTGCAGAAACAGAAGGAGTTACTGAACTACCTCATGTAGAGAGGAACCTACAGGAGATCCAGCAGGCTGGTGAGAGGTTGCGCTCCAAAACCATGACTCGCACTTCTCAGGAGTCAGCCAATGTGAAAGCGTCTGTTCTGCTGGGATCAAGAGGTCTTGACATCTCTCACATTTCCCAGAGGCTTGAGAGTCTTAGTGCAGCCACAACATTCGAGCCTTTGGAACCTGTTAAAGACACGGATATCCAGGGTTTTCTTAAGAATGAGAAGGACAATGCTCTTCTGTCTGCCATTGAAGAATCCAGGAAGAGAACATTTGTGATGGCTGAAGAATACCACAGGGAGTCCATG…
ENSXETG00000030606	asl	-0.138178	nei-like DNA glycosylase 3 [Source:NCBI gene;Acc:549955]	ATGGTGGAGGGTCCGGGCTGCACGCTGAATGGGGAGAAGATCAGAGCGCGGGTTGAGAAGGGTCAGAGTGTGGTGGAGCTTCGGGGAAGCGCTGTGAGCGGGACGCCTCCTTCCTCCTGCTATAATGCCCTATCTTCACTTACCGGATGCAGCTACACAGGAGTGCAAACACTGGGAAAGGAGCTTTTTATGTATTTTGGACTGAAAGCAATACGTGTACATTTTGGAATGAATGGATCAATACGGCTAAATCAAGCAGTAAAAAAGGGCCAAGAAAACAGTAGACCTATGCCTGTAGCTGTTTTAGAAGTACAGCTTGAAAAAGACTTAATTTGCTTTTATGAGTCCACTGTAGATGTGAGAAATGTATCAGAATGTCAAGAAAAAATAAGATTCTTG…
ENSXETG00000032633	champ1	0.198806	chromosome alignment maintaining phosphoprotein 1 [Source:NCBI gene;Acc:100380176]	ATGGAAGTCATGAAAACATTTAATGAGTTGGACTGTGATCGTTGCAATTTTCATGGCACTGATTATGAGAGTGTGCAGATTCATAAGGGCACTATACATCCAGAATTCTGTGATGAAATGGATACTGCTGGTTTGGGAAAGCTAGTGTTTTATCAGAAAAGTGCAAGACTGTTTCATTGTCACAGATGCTTTTTCACCAGCAAGATATTTAGCAATGTTTATTATCATATTGTAGCTCGTCATGGAACTTCTGAAAAATGGGGCAGTGAAAAGAAGCTTATATTAGAGGCAAAGTCTGAGCCAGATTCTGTAGTTATTTCTGAGAAAAATTCTGAAAATGGCACAAGCGAAGATGAGAAATCTGTAGATGATCAAGAGCAGAAGGACAAATTAAGTGAA…
ENSXETG00000035210	echs1	-0.20121	NA	ATGGAAAACTCAAATGAAACATCTTTCAATGGATTCTTTCTCCTCAGTCTTGCTGATACCCCATCCCTAAAGGCCTTCAGTATTCTAACTTGCCTAATAATGTACATACTCACATTGTCCATAAACTTTTTACTTATCATCATGGTGAGGAACAATTTGCGGCTTCACAGACCGATGTATTTCTTCTTAAGCAACCTTTCAATGGCTGACATTGGCATAAGCACTTCAGTAGTACCTAAACTTATCATAATTACAATAACTCAAGATAAAAGTATTTCACGTCATGATTGTGCTTTACAGATGTTTTGCTTTTCTGCCCTGGTAGTGACAGAGAGTATTCTTCTGGCCGTTATGGCCTATGATAGATACACGGCTATCTGTAAGCCTCTGCACTACAAT…
ENSXETG00000036919	erlin1	0.143959	chromosome 22 open reading frame 39 [Source:NCBI gene;Acc:100485616]	ATGTCTGACACGGGTGGTTGGAGGCCACCACGTGACTGTGATGATTATTGGTCTGAATGGAAACACTGCAAGAGTCTGAGAAACCACTTCCATAATTATTACACCCATGGAAAAGCACCAGAGTGCCAGGAATGGAAGAGAGACTACATGACTTGCAGGGACTGGGAGAAAACAAAGAGTGAGCTTCTAAAGGAAACTTTGCAACAGAGTGAAAGGACAAGGCTTGAAGGCAAGCGGAATAACTCACCCGTATGGACATTGAGAAAAAATCCCCCACCAGACTGGTATCTGCCACTAGATGATAGAAAACCTAGACAATAA
ENSXETG00000020384	iqgap3	0.539019	IQ motif containing GTPase activating protein 3 [Source:Xenbase;Acc:XB-GENE-493015]	ATGCATAAGTTTGCACTTTTCAACACTGAACCTCATTTACCATTTTGCTTCCCAGTTTTCCAATTTAGTCAAATCGCTCTGCAAAGCGGCAGCATACCTTGCTATGAGCGCCTGACTGCTGATGAAATGGACGAGCAAAGGAGACAGAATATTGCGTACCAGTACCTGTGTCACCTAGAGGAGGCCAAACGATGGATGGAGGCCTGCCTCAATGAAGAACTGCCACCACCAACTGAGCTGGAAGAGAGTTTGCGTAATGGCGTCACTCTTGCCAAGCTGGGAAGCTTTTTCGCACCAGAGATAGTGCCACTAAAGAAAATTTATGACATTGAGCAGATGCGCTATCAGGCAACTGGGCTTCATTTCCGCCACACCGACAACATCAACCATTGGCGCAAA…
ENSXETG00000012275	acads	0.126522	acyl-CoA dehydrogenase short chain [Source:Xenbase;Acc:XB-GENE-855930]	ATGCCAGGAGCCCACGCACAATCCGCCCTACCCCCTGCTGCAAACAGAGGCCCAATATCCTCGCTCCGGCCCTTGCACACGGTGTATCAGACTGCAGAACTGCCGGAAACTCACCAGATGTTGCGCGACACTTGTAGGGAATTTGCAGAAAAGGAGCTGCAGCCGATAGCAGCCGGGCTGGACCGGGAGCATCGATTTCCCCGGGATCAGGTCCGACAGATGGGGCAGATAGGACTGCTGGCAGTTGAGGTCCCAGAGGAGCTTGGAGGGGCCGGACTTGATTATCTGGCATATTCAATCGCAGTGGAAGAGATCAGCCGTGGGTGTGCATCTACAGGGGTCATTATGAGTGTAAATAATTCTCTTTATTTAGGTCCTATCCTTAAACATGGTTCAGAA…
ENSXETG00000040366	atp9b	-0.13194	NA	ATGGAAAACATAAATGAAACATCTTTCAATGGTTTCTTTCTTCTCAGTCTTGCCGATACCCCATCCCTAAAGGTCTTAAGTAGTCTAACCTTCCTGATAATGTATATATTCACATTGTCCATAAACTCTCTACTTATCATCATGGTGAGAATCAATCTGAGGCTTCACACCCCAATGTATTTCTTCTTAAGCAACCTGTCCATCATTGACATTGGCATAAGCACTTCAGTAGTACCTAAACTTATCATAATTACAATGACACAAGATACAAGTATTTCACTTCTTGATTGTGCTGTACAGATGTTCTTCCATTCTGCCCTAGTAGTGACGGAGTGTAGTATTCTTCTGGCTGTTATGGCCTATGATAGATACATGGCTATCTGTAAGCCTCTGCACTAC…
ENSXETG00000011004	wdr36	0.193568	WD repeat domain 36 [Source:Xenbase;Acc:XB-GENE-972602]	ATGGCAGAAGAAAATGTGGCCCGGGGGAGCGTTCTATTTACCGGCTACAGATCCCTGGGGGTTTATAGCAACCATATCCCACACGTCGTTCGGTATCACAAGAAACACAAGGAGTTCTACCTGGTTACCTCCGTGGGGAAAAGCTTTTTGACTTACAATGTAAACAAACTTGGGCAAGTTGCAGTGAGCAATGCTCTTCCAGAACCAATCAGCTGCCTTGCTGCAGACAGAATGTTGGTATTTGCAGCACACAGTAACCTTCTCAAAGCATTTGCAAGAAACAAAGAGGTAGTTCATACCTACCAAGGCCATGAAGCTGAAATTCATCTAGTGCAACCATTTGGGGATCATGTGATCTCTGTTGACACCAGCAATGTTCTCATGATCTGGGACATCAAG…
ENSXETG00000008262	adam17	-0.0710094	ADAM metallopeptidase domain 17 [Source:Xenbase;Acc:XB-GENE-492534]	ATGTGGTGCATCTGCCTCAGTTCCCTTGTCATACAACAACAATGCATTATGGAGAAAAAAAATATGATTGTGCTTGAAATTGCACCTTGCTTACTGCACTTGACAGGTCTCGACTCCCTGCTCTCCGAGTATGATGTCCTATCTCTGTCCAGCATCCAGCAGCACTCTCTCAGAAAGAGGGATTTACAGAGTCAGTCACAGCTTGAAAGAATGCTGAGCTTCACTGCGCTCCAAAGGCATTTTAAATTGTATTTAACATCAAGCACAGAGCTTGTCTCCGAAAATCTCGAAGCGCTGGTATTGGATGGGAATGGCAAGGAAAAGAAATACCAAGTAAAGTGGTCGGATTTCTTTACTGGACATGTTGTGGGTGAGCATAATTCCAAGGTTTTGGCACAC…
ENSXETG00000022908	tbc1d14	-0.00864715	TBC1 domain family member 14 [Source:Xenbase;Acc:XB-GENE-991334]	ATGGGGGGAAGGAGGCGGCAGCTCGGTGTGTGGGGAGGGAGGGCTGAGCAGGAGGAGGAGGGCCACACACACAGGGAGGAAGCGCCTCCCTTCCAGGAACAAGCTGCAGCACCTGCCGCTAGGAGAGGAGGGAGAGGAGGGCTCAATCGTACGCTGGGACCCCTGGGGCAGCTCTCGAAGAAGTTCAGCTCAACCGGCCCATCATGGCGCGGACACCCCTCTGCCCTGCAGTCTCGCGCTTCCTGTAGACTTGGCAGCCTGCTGCTGGCTATGTCCCAAGCACAACATGAACCCCAACAGAATGGCGGCCTCCACAGCCCAGTTACGTCCTGGTCTAACATGAATAAAGACGTTCCAACCAACATTAGAAACTTAGGGTTCATTGAAGTCCAGGACATT…
ENSXETG00000002447	vegfc	-0.402298	vascular endothelial growth factor C [Source:Xenbase;Acc:XB-GENE-484533]	ATGCACTTGCTGGAAGGAGCGCTACTTGTTCTCTACTACACTGTTTGGGCGCAGCGCGGCGCAGCTTATGAGTCGGGACAGGGCTATTACGACGATCCGGAATTTGGCGACACAAAGGATCAGCCAGGAAGAGAACTGGAAGAGCAGCTGAGGTCAGTGTCCAGTGTGGATGAACTAATGACTCTCCTCTACCCCGAATCCTGGAAAATGTTTAAGTGCCAGCTACGACAAGGAGGCAGCACAGGATATGACACTAGGAGAGAAGACAGTTTTACATTTGCGGCTGCTCATTATAATTACAATGCTGAAATCTGGAAAAGTATTGAAAATGAGTGGAGAAAAACTCAGTGCATTCCCCGGGAAGTATGTGTGGATGTAGGGAAAGAATTTGGAGCACCA…
ENSXETG00000018601	ufd1	0.177932	ubiquitin recognition factor in ER associated degradation 1 [Source:Xenbase;Acc:XB-GENE-963687]	ATGTTTTCTTTCAACATGTTTGACCACCCCATACCCCGGGTTTTCCAAAACCGCTTCTCTACTCAGTACCGTTGCTACTCCGTTTCCATGTTGGCGGGTCCCAATGACCGATCTGATGTGGAGAAAGGAGGGAAAATTATCATGCCTCCATCTGCTTTAGATCAACTCAGTCGTTTGAACATTACTTACCCCATGCTCTTCAAGCTGACCAATAAAAATTCTGACAGGATGACACATTGCGGTGTTCTTGAATTTGTTGCAGATGAAGGCATATGTTACTTGCCTCATTGGATGATGCAGAATTTGCTGCTAGAAGAAGGAGGACTGTTACAGGTGGAAAGTGTTAACCTTCAAGTAGCCACATATTCAAAATTCCAGCCACAGAGCCCTGATTTCTTG…
ENSXETG00000022117	brwd3	0.125996	bromodomain and WD repeat domain containing 3 [Source:Xenbase;Acc:XB-GENE-5757854]	ATGCGCCTGCGCAGTTTCCCTAGTCGCTATAGCGCCACAAGCGGCCGGAGGAGCGCATCGCTGCTAGCTTTTGCCTTGTCTCTCAGTTCTTCTCAGGCCGGAGGGGGGATATTGGCTCCATCTAATGGGGGTGAGAGCGATGCGGTGAATCCGAGCAGGGAAGCAGCCGCTATGGGGGCTTGCCCTCTCTCTTTCTTACCCGCAGAGCTTTACTTCCTGATCGCCCGCTTCCTACAGTCTGGCCCCTGCCGGAGATCCGCACAGGTTCTGGCGGAGGAACTGGAGGAGTACCGGGTAAGGCTGGGCGGACTCCATGGGGGCAGTGTGGCAGCCAATAAACACATCCCATCAGACTACCTGCTTAAAATCTGCGAGCGTTTTGGACCTATCCTAGATCAA…
ENSXETG00000010005	chchd1	0.072621	coiled-coil-helix-coiled-coil-helix domain containing 1 [Source:Xenbase;Acc:XB-GENE-953241]	ATGGCTGCTCAAGGTATGTCTCTGCAGGACAAGGTTGCTAAGTTGTTGAGTCGCCGAAATGGGAAGCCTGGCATTAGCCGACGCAGTGCTATGTATGTATCCCTATATTTTGCAGAGGCAACTTGTATAACAGAAATGTCTGTAATGATGGCGTGCTGGAAACAGAATGCATTTAGTGACACAGCTTGTAATAAAGAGATAAAGACTTTCTACGACTGTGTTTCAAAAGAACAGGCTGCAAGAAAAGCTGGATTAAACCAGGAAGTCCAAGCAGGACGGTTGCCTCCAAAACAAGTAAACACATTACTGAGACGTTTCCCAAATATTGATCATGAAATATAA
ENSXETG00000037191	nol11	-0.329925	nucleolar protein 11 [Source:NCBI gene;Acc:101734283]	ATGGCTGCAGCCCATAGTGACCACCTTTTGTCTTTCCTGCAGCTCTCGGCCGACGTCTGTCGAATCCACACTCTGCCTGGCGCTGACCCGCTCGTGCTGTTCAGAGGAGGAGCCGTCCACTCCATAGACTCTTTACTCGCAGCCCCCCAGCAGGAAATTGAAAGCGTTCTGCCAGTCGGAGAGAGGATTGTGTGGTCAGAGATCTTTGCGGATGAAGGGCAGCCCCTGGTGGTCTACATTACAGAGCAGCTCTCCGATTATTTTGTGTACATTCACCAGTTCAGTCCAGTTTGTGTTTGTAAATATCTCCTGAAACCAAACACGGAAGGTTCCACTATCCTGGACTGTTCGGGGTCCATGAAAAGTAAAATATTCACCCTCCTAACCTTATACTCTTGC…
ENSXETG00000041117	NA	-0.151652	NA	ATGGATTCAAATCAAACCTCATCAAACAGATTCATCCTTCTTGGCCTCACCAATATCCCATACCTACAGGCAATATATGTTTTATTATTCTTTATAATCTATATAACCACCCTGTTGGGAAACTCCCTGCTTATAATCGTACAGCTGCAGACTCCCATGTACCTTCTTCTGAGCAACCTCTCCATTTTGGACATCTGCTTATCTTCCAACATAGCACCCAGAATAATGATAAACACTTTATCCCAGGATAGAAGTATTTCCCTCTTTGATTGTGCATTACAGATGTTCTTCCATTTGGCTGTAGGTGGGACGGAGTGTTTGATTTTAGCTGTTATGGCCTATGACAGGTATGCAGCCATATGTCAGCCATTACACTACAATACAGTTATGAACAAGACA…
ENSXETG00000025213	mgp	0.0149128	matrix Gla protein [Source:Xenbase;Acc:XB-GENE-1003218]	ATGTTTGCTATAAACTTGTTATTAGTTAACGGGGCCCTGACCAAAGGTTGCACTTCCAAGGCAAGGGTGAACTTAGAAAGCCCAACAAACATGGGTCTAGAGGCAACATATTTGTTATCCCTCCATCTGTGTGGGTTTCCTTTGAATATTCTGGTTTCTTACCACACTGCAAATACATATAGACTGCACATTATTTTTTTCAGAATCCGCGAGCGCAACAAGAGCCCCCGAGAGCGCCAACGAGAAGCTTGTGAAGACTATGATCCTTGTGAAAGATATGCTTTACGTTACGGGTTCTCTGCTGCCTACAAGCGTTACTTTGGACAGCGTCGCGGAGAAAAGAAATAG
ENSXETG00000037121	NA	-0.335726	NA	ATGGAGAACTCAAATCAAACCTCGTCGAACAGATTCTTCCTTCTCGGCCTCACCAATGTCCCATACCTACAGGCAATATATGTTTTATTATTCTTTATAATCTATATAACCACCCTGTCAGGAAACTCCCTGCTTATCATCATAGTGAGGATCAATGAGAGGCTGCAGACTCCCATGTACTTTTTCCTGAGCAACCTCTCCATAACTGATATCTGTGTATCTTCCACCGTAGTACCCAGAATAATAATAAACACCTTATCGTGGGATAAAAGTGTTTCACTCTTAGACTGTGCATTGCAGATGTTCTTTAGTTTAGCTGTAGGTGGGACGGAGTGTTTGATTCTAGCTGTTATGGCCTATGACAGGTATGCAGCCATATGTCAGCCATTACACTATAAT…
ENSXETG00000032403	atp6v1e1	0.250969	NA	ATGTACTTGCAGGCTTGTAGTGTGAGAAAAAAAATATATGTAGATGGTCAAAACTACTATCAGAGTATTGCTTTGTTATGGTACGGAGGAATTTTCTGCACTGATACAACATGTGTCCCTTGGCATTTAGTTTATTTATTTCACAAACATCCAGAATGGGATTATGGACTGAGCACCAGCAAAGAAGTTTTAAAGCACTTCAAAATCGAAAGCAACACAGTGGCACTGTTCCGACAGGTAGACAACAAGAGAGATGACTTAATATTAAAAGACCACCCAGGAATCAATACTGAGAAACTCTTCCGTTTCTTGACTATAAATGAACTGAGAACGGTGACAGATTACAACGCAGTGACAGCAGTTGGACTTTTAAACAGCAAAGTTCAAATCCACATGCTC…
ENSXETG00000009727	prkag2	0.0570179	protein kinase, AMP-activated, gamma 2 non-catalytic subunit [Source:Xenbase;Acc:XB-GENE-1010726]	ATGGGAAGTACAGTCATGGATACCAAGAAGAAAAAGGATCTGCCCAGGAAGCCCTCCGGCCAGAGGAAGAAGATGCTGAGAGTCCACATCCCTGATCTCAGTTCCTTTGCTATGCCGTTTTTGGATGGAGATTTGGATAATGCAGAGAAAAATTCCCAGCGCAAGGCAGAGGAGCCTTGCAGCACTGGAAGCCCCTCCAAAAGCTTTTTTCCCCGAGGCCTCCAAAACCAGCCATCGAGTCCGTTATCCGCCCCCGTCAAAACCAAGTACAGCCCCGGATCTCCCAAGACTGTCTTTCCCTTCCCGTACCAGGAGTCCCCACCTCGCTCCCCGCGTCGGATGAGCTTCAGCGGCATCTTCAGATCCTCATCCAAAGATTCTTCTTCCCCCAACTCAAAC…
ENSXETG00000037087	dusp11	-0.276575	dual specificity phosphatase 11 [Source:NCBI gene;Acc:100151717]	ATGCTGAGGAGCGTGTGTTCCCTCTCAGGCCGGCTGCCAGCAGCACTTCCGTTTCGGTGCCATTCAGGGAATATGGGGAAGCCCAAGAACCATCTGCCGGACAGATGGACAGACTATGTTCCGCTTGGAAAGCGCATCCCGGGAACACGTTTTATTGCTTTTAAGGTCCCTTTAAAAAAAATATTCAATAGCAGGATTGAGGCATGGCAGAGATTCTCATCAGCCGACCTCATCAGGGACATCCAAGCCCAGGATGAGGAACTGGGGATAATAATTGATCTAACATGTACCACTCGATACTACTCCCCAGAGGAGTTACCAGAATCACTAAACTATGCAAAGATCTTCACAGTTGGGCATGAAGTGCCAAGTGATGAAACCATCTTTCAGTTCAAATGC…
ENSXETG00000036663	spcs3	-0.194287	signal peptidase complex subunit 3 [Source:NCBI gene;Acc:549848]	ATGAACACCGTTCTTTCCCGGGCTAATTCGCTCTTTGCCTTTTCTCTGAGCGTTATGGCTGCGCTCACCTTTGGGTGCTTTATCACCACCGCGTTCAAGGAGCGGATAGTTCCTGTCAACATTCATGTGTCCCGGGTGATGCTGGAGAATGTTGAAGATTTTACTGGTCCCAGGGAAAGAAGTGACCTTGGATTTATTACATTCGATATAAATGCAGATTTGCAGCCGATATTTGATTGGAATGTTAAACAACTATTTATTTATTTGTCTGCTGAGTATGCAACTAGAAGCAATACTCTGAACCAGGTTGTACTATGGGACAAGATCATCCTCCGAGGAGATAATCCAAAGTTGTCCTTAAAAGAGATGAAATCAAAGTATTTTTTCTTTGACGATGGA…
ENSXETG00000021125	bbs9	0.179937	Bardet-Biedl syndrome 9 [Source:Xenbase;Acc:XB-GENE-954596]	ATGTCATTATTCAAAGCACGAGACTGGTGGTCAGCCTCACTAGGAAAGAATGAAGAGTTTGATCAAGGGTGTTTGTGCGTTTCTGATGTTGATAACAGCGGAACTGGTCAAGATAAAATAATAGTGGGCAGTTTGAGTGGCTACCTCCGCATATTCTCTCCTCATCCATTAAAAGCTGGAGATGGGATGCAAGCTGAAGATTTGCTGCTAGAGGTACAGCTGCGAGATCCAGTGCTTCAAGTGGAAGTGGGAAAATTTGTGTCTGGCACAGAAGTTCTTCATCTTGCTGTATTGCATCCCAGAAAACTTTGTGTTTATTCTGTGTCAGGCACACTGGGGAATGTAGAACATGGAAATCAGTATCAGATTAAACTGATGTATGAACACAATCTTCAGCGA…
ENSXETG00000023090	ncaph2	0.377537	non-SMC condensin II complex subunit H2 [Source:Xenbase;Acc:XB-GENE-993063]	ATGGATGACGCAGAGTCAAGGTTCACCCACCTCCTGCAGCCAATCAGGGATCTGACGAAGAACTGGGAGGTGGATGTAGCAGCTCAGTTGGGTGAATACTTGGAGGAGTTGGACCAAATTTGCATTTCCTTTGATGGTGGGAAAACTACAATGAACTTTGCAGAAGCTGCTCTTCTCATCCAGGGGTCAGCATGTATCTACAGTAAAAAGGTGGAATACCTTTACTCATTGGTGTACCAAGCTCTGGATTTTATTTCCAATAAAAAGAGGGACCAACAGCCAGCTTCCGTAGGAGCAGATGGGGTGGATAAGGATGCCACGTTTGCACATCGCAATGATGAAGAGGAATTTCTAAGTCTAGATGATATAATTGACCCCAAGAAAACAAATGTGGACATA…
ENSXETG00000002772	arhgdib	0.62546	Rho GDP dissociation inhibitor (GDI) beta [Source:Xenbase;Acc:XB-GENE-943891]	ATGACAGAGAATGAGCCAGTCCCACATGATGTGGAAGATGACGACGAGCTGGATGGGAAACTGAATTACAAACCCCCACCCCAGAAATCCCTACAAGAAATACAAGAGCTTGACAAGGACGATGAGAGTTTAGCCAAGTACAAGAAGTCATTGCTAGGAGATGGACCCGTGGCAGCAGATCCATCAGCCCCAAATGTGATTGTAACTCGCCTCACGTTGGTTTGTGCAACTGCCCCAAAACTGATCACAATGGATCTTACTGGAGATTTAACAAATCTGAAAAAAGAGACGTTTGCTCTCAAAGAAGGAGTTGAATATAGAGTAAAAATCCACTTTAAGGTCACTAAAGAGATAGTTTCTGGGCTGAAGTATGATCAGTATATATACCGCGCAGGAGTG…
ENSXETG00000009503	ankrd52	0.497294	ankyrin repeat domain 52 [Source:Xenbase;Acc:XB-GENE-1002005]	ATGGGAATCCTCAGCATTACTGACCAGCATCCACTGGTCCAAGCAATATTCAATCGCAACCTAGAAGAAGTACGTGCATTGCTAAGCCAGAAAGATAATGTCAACGTGTTGGACCAAGAAAGACGCTCTCCCCTGCATGCTGCTGCCTACTTAGGAGACATCCCAGTTATTGAACTTTTAATTCAGTCAGGTGCTAACGTAAATGCAAAAGATTCGGTTTGGCTTACTCCTTTGCACCGAGCTGTGGCTTCACGCAATGAGAGAGCAGTCTCCCTCCTTGTGAAGCACTCTGCTGACGTCAATGCTCGAGACAAGCACTGGCAAACTCCACTACACATCGCTGCTGCCAACCGGGCAAACAAATGTGCAGAGACGCTAATTCCGCTAGTGAAAAATGTC…
ENSXETG00000040720	hdhd5	0.164019	cold-blooded animal-specific wound epithelium receptor-binding protein [Source:NCBI gene;Acc:100135223]	ATGAATGCCGTGTTGTGCCTGTCCCTTGGGACTTTGCTGTGTGCTTTCCATGCCCATGGGGGCACCCCAGAAGTTCAGATATCCGGCCCAGAGTTCCCAGTTTTTGAAGGAGACGATGTCACATTGGAATGTTCTTCAGGCAGTTACTTTGATATGAGGAATTTTACTTTCCAGAAATACAGCAAGTGGATGAACCGGTGGTTCGACCTGGATACAGTCCAGTATTTTCGATGCTGGTACTACAACCTGAATGTTTCTCGGGAGGGGGGCCGCCTTCTTATGCAGCTCAATGACTTCTCTGAGTGGCAGAAGGGCCCGTACCGATGCATTTCCTCCGGGGATAACATCACCGACATGGCGGTCTCGGAAAACTTCACCTTTATTGTGTATTACCTGCGG…
ENSXETG00000004525	nmi	0.192971	N-myc and STAT interactor [Source:Xenbase;Acc:XB-GENE-492655]	ATGGATACAAGCATGGAGATGTCCAGAAATCCACTGGGGGAGGATCTGAACAACTCCAAGCAAAGTGAGAAAGTAGACTCGGTGCTTGAAGATATGGATGTAGAAGACCACACAAAAGAAGGAAATAGTGAAGAAAAGTTTAACAGATCCTTGAATGCAAGCATGGAAAGCCGTGGGGGGCTCCAGTCGGAATGTGACCACTGGAAGTTTAACAGATCCTTGAATGCAAGCATGGAAAGCCGTGGGGGTCTCCAGTCGGAATGTGACCACTGGAAGTTTAACAGATCCTTGAATACAAGCATGGAAAGCCATGGGGGGCTCCAGTCGGAATATGACCACTGGAAGGAAAAACATGATGCGGCAGATAACCGTAGATCGAACTTAATCATGGAGAAAGTG…
ENSXETG00000010009	usp54	-0.212146	ubiquitin specific peptidase 54 [Source:Xenbase;Acc:XB-GENE-940633]	ATGTCCTGGAAGAGAAATTATTTTGCTACAGGTCGAGGAGGAGTTCAGGAGATGTTTACACCACGCAATTCAATATCCATTGCTCCTAGCAAAGGCCTGATTAATGAGCCAGGACAAAATAGCTGCTTCCTAAACAGTGCACTACAGGTGTTATGGCATCTAGACATATTCCGCCGGAGCTTCCGACAACTTACAACACACAAGTGTATGGGAGACTCCTGTATATTCTGTGCACTGAAGGGAATCTTCAACCAGTTTCAGTGTAGCAGTGAGAAGGTGTTACCATCAGATACTCTTCGTTGTGCTCTTGCTAAAACATTTCAGGATGAGCAGCGGTTCCAGTTGGGCATCATGGATGATGCAGCAGAATGCTTTGAAAACTTATTAATTCGCCTTCAC…
ENSXETG00000041045	prtg	0.275041	protogenin [Source:NCBI gene;Acc:100496178]	ATGGCGGCTTGCAGAAGGCGACTTCCCCACGGGGTACTCTATTGGGTAACCCTGTTCAGCCTCCCAGGGATTTTGTGTTTTAGTGATCTGATGTTTGTTAAAGAACCTCAAGATGTAATCATTTTACGGAGAGATTCAGTGGTTTTAGACTGCCTGGCTAATGGAGAAGCTCCAATAACAGTCACGTGGATGAAGAACGGAGTAAAGATTTCTGAGAATGAACGGATATCCACATTACACAATGGATCCTTGTACATCCGTGAGGCAGAGGGCAGGAAAGGAGATCAATCTGATGAAGGATTTTATCAGTGTTTGGCTTTGAACAAATTTGGTGCCATTCTAAGTCAAAGAGCTCATCTTTCATTTGCAAGCATGTCAGGATTTGAAGAACAACCTGTG…
ENSXETG00000041384	ndufb8	0.226223	NADH:ubiquinone oxidoreductase subunit B8 [Source:NCBI gene;Acc:733466]	ATGATGGCGGCTCTCAGTGCCCGCTGGGTGAGAAGTCTGACCCGCAGAGCCGCCTTGGGAGCGTACTCAGTGAGTGGGGATCATGGTGCTTCGCTGGTGCAGAGATCGGCAGTAAGAGCAGCATCTGGGGCTGCAAAGAATGATTTGCCAGGACCATATCCAAAGACGCCAGAAGAAAAAGCAGCTGCAGCTAAGAAATACAACATGAGGGTGGAAGATTATGAACCCTACCCAGATGATGGAATGGGCTTTGGTGATTATCCAAGGCTCCCTGAGAAATCTCAGCAAGAAAGAGACCCATGGTACTCTTGGGATCACCCTGACCTTAGAAGAAATTGGGGGGAACCAATGCAATGGGACTTTGACATGTACATCAGAAACCGGGTTGATACTTCACCC…
ENSXETG00000035748	NA	-0.00326346	olfactory receptor 5V1-like [Source:NCBI gene;Acc:101730588]	ATGAGTGTTAACAAGGACTTAAATGTAACCACTGACAACAGATTTATCCTTCTTGGTCTCACTGACGTCCCATACCTACAGGTTTTATGTGTTCTACTATTACTGGTTTTATATATAATCACACTTTTGGCAAATGGCATACTCCTTATAGCAGTGAGACTTAATACACAACTGCAGACGCCCATGTATTTCTTCCTAAGTAATCTCTCTGTAGTAGACATTGACATCTGTTATTGTTCCACCGTAGTACCCAGAATCATAATAAACACTTTATCCCAGGATAGAAGTATTTCCCTCTTAGACTGTGCATTGCAGATGTTCTCCCATTTAGCTGTAGGTGGGACGGAGTGTTTGATTCTAGCTGTTATGGCCTATGACAGGTATGCAGCCATATGTCAG…
ENSXETG00000021363	c1qbp	0.126581	complement component 1, q subcomponent binding protein [Source:Xenbase;Acc:XB-GENE-973232]	ATGTTCTCCACACTGTCCCGAGCTCTCTTATCCGCCACACGGGTAGCGGCCGTACGGCCCCAACAGCTGCTGAGCTCTTTGTGCACCGGACGATCCTTCTCACGCTCATTATGTTTGCTCGGGGGGAATCCGGGGCTCAGGCAGACTTTCCTGCATCCTCAACGTGGCTTCCCGGCCGTGTCCTGTGGCTGTGGGGGACTGCACACTGAGGGTGACAAGGCATTTGCTGAATTTCTCAAAGATGAAATCAAAGAAGAGAGAAAGATCCAGAAACATAAGAACCTTCCCAAAATGTCTGGTGGGTGGGAATTAGACATCAATGGCACAGAGGCTAAACTGGTCAGAAAAATATCAGGTGAAAAGATTGCAGTTACTTTCAACACAAACAATAGCATTCCA…
ENSXETG00000027916	asb5	-0.314151	ankyrin repeat and SOCS box containing 5 [Source:Xenbase;Acc:XB-GENE-950779]	ATGACGGTGCTAGAGGAAAAACCTTTTGCTCAGCAGCTCTCGAATGTCTACTTCACTATCCTCGCCTTGTTCTGCTTCAAATTATTCGTGAAAATAAGCCTTGCCATACTCAGTCATTTCTATATTGTAAAAGGCAATCGGAAAGAGGCAGCACGGATAGCAGCAGAGTTCTACACAGTTACTCAAGGACAAGGTACTTTACTGGCTGATTAG
ENSXETG00000021603	thy1	-0.236017	Thy-1 cell surface antigen [Source:Xenbase;Acc:XB-GENE-493820]	ATGAGACCTGGTCCAAAGCTACGGATAGATTGTCGTTACCTAAACACCACAAACAACCCAATGCGCTATGAATTCAAAGTAAACCGAGGTGGAGAGCCACAGATCATCCTCAGTACCATTAACGTCAACTTTTTCAGCGACAAGTACCATAACAGGGCAAGCCCTTCCATCACCCGTGGCCTAGTTCAGCTGCACCTTGAGCGTTTCAATGCTTCAGATGCTGGGTTGTATACCTGCAATTTGTTTATCCCTAACGATCTAACGATTAATCAGACAGCCTCTATCGGAGTCCAAAAGGACAAACTGGAGACCTGTGGCGGAGTCAGTCTTTTTAACCATGGCTCTTCTTGGCCATTTGCCTTCCTACTTTCACTTCATTTACTCCTCGCTGGAGGTTTT…
ENSXETG00000030889	rraga	-0.609035	aquaporin 11 [Source:NCBI gene;Acc:100038073]	ATGGATCCGGCTCAGGCGCTGTGGGGCTCGGCGCTGTGGGGCTCGGCGCTGTGGGGCTCGGCGCTGTGGGGCTCGGCGCTGCTAGTGTTGGGGATCGTCCTGCAGTGTGAGGCGCTGCGGGCAGTGAGCGGGAAGGGGCTGCGGGACGGGCTGCCCAAGGAGCTGCTCCGGGAAGTGATCTGTACCTTCCAGCTGTGCTGCTGTGTCCGGGAACAGGCGCTGCTGGGATGGGAGGGCGCCCTGACCCCCCGCCTGGGCCTGACACTCACCTTCCTGCTCAGCCTGCTGCATGGACTCACTGCCCGGGCCGTGTGCAACCCTAGCGGCAGCCTGGAGCGCTACCTGCGGGGGGAGGAGGCGGCCCCCCAGTCCTGCCTGCGGCTCTGCGCTCAGTTCCTG…
ENSXETG00000003264	pacsin2	0.0668652	protein kinase C and casein kinase substrate in neurons 2 [Source:Xenbase;Acc:XB-GENE-489578]	ATGTCGGGCACCTACGATGATTCCGTCGGGGTAGAAGTCTCCAGTGACAGCTTTTGGGAGGTGGGGAACTACAAACGCACTGTGAAACGGATAGACGATGGGCACAGGCTGTGCAGCGACCTGATGAACTGCATCCACGAGCGGGCGAAGATAGAGAAAGCGTATGCCCAGCAGCTCACAGAGTGGGCAAAGAGGTGGAAACAGCTAGTGGAGAGAGGTCCCCAGTATGGAACTGTGGAGAAGGCCTGGCACAACCTGATGACAGAGGCCGAAAAAGTGAGCGAACTGCATCTGGAGGTGAAAAATGCATTAATGAACGAAGACTTTGAGAAGATCAAGAACTGGCAGAAAGAAGCCTTCCACAAGCAAATGATGGGCGGCTTTAAGGAGACGAAAGAA…
ENSXETG00000026230	rpp21	-0.0693177	ribonuclease P/MRP 21kDa subunit [Source:Xenbase;Acc:XB-GENE-944811]	ATGACAACACAAATTAAAGACAAAGAAGCTTTTCAGAGACTTAATTTTCTATACCAGGCTGCACATTGCGTTTTGGCTCAAAACCCAGAAAATGTAGAGCTGGCTAGATTTTACTGCCATACTGAAAGAATGATTAGCAAACGATTGGTGTTGAGACAGGACCCATCTGTCAAAAGAACTATTTGTAAAAAATGCAGCTCTCTACTTATATCTGGTGTGACTTCAACAGTGCGACAAAAAAAACTTCGTGGGCAACGGAAAACTGTTGTTAAATGCCTGACTTGTGGGCTTACTAATCGATTTCTCAGTAACCCAAATTACAAGCTGTGGTGTGAGCAGCCAGAGGCTCTATTGGAAAACCAGCCCAAAACAGATCAAGATAAAAATCCTGTACATCAA…
ENSXETG00000009243	nectin1	0.261789	nectin cell adhesion molecule 1 [Source:Xenbase;Acc:XB-GENE-986141]	ATGGCTCCCAGGCGGAATGGGGACTGCTGCAGCCGCTGCCTGTGGTGGCCCCTGACTATCAGCGTGTTGGCATCAGTCTTCCAAGGAGTACACTCGCAGATGGTACTGGTAAATGAGACAGTTTCTGGATACATTGGTGACGATGTCATGCTTCATTGCAATTTTGTAAATGCTATATCCAGTGTAAAAATCACTCAGGTTACATGGCAGAAGTCCACAAATGGCTCAAAACAAAATGTGGCCATCTATAATCCCTCAATGGGAATGGCTATCCTTCCCCCTTACAAGGAACGTGTATCCTTCCTAAGCCCCTCTTTTCGGGATGGTACAATCAAGCTGACCCGATTACAACTGGAAGATGAAGGAGCATACATCTGTGAATTTGCTACTTTCCCCACA…
ENSXETG00000035090	pde6h	0.481899	phosphodiesterase 6H [Source:NCBI gene;Acc:549499]	ATGAAAAATGTTTCCTCTACTGACTCTGCCATCAATATCATGGATTTCAATACTGAATTACCCCACCTTGGCTTGGTGATGAATTCCGGCTCACCAGCATCCAGTGCTCTGGCTCCTGTCAACAACAGTGGGGGTCCCACTACTCCTCGCAAGGGACCCCCCAAGTTCAAGCAAAGGGCAACCCGTCAGTTCAAGAGCAAGCCCCCTAAAAAAGGGGTGAAAGGGTTTGGAGATGACATCCCAGGGATGGAAGGACTGGGAACTGATATCACTGTGATCTGCCCTTGGGAGGCGTTCAGTCACTTGGAGCTCCACGAACTTGCTCAGTTTGGAATCATTTAA
ENSXETG00000038649	NA	0.0910922	uncharacterized LOC100490440 [Source:NCBI gene;Acc:100490440]	ATGGAACAGGCTGAAGACATGACAGATACTCAGATCCCTGCAGATGCTGCATCCCCTGATCCGTTTTCTCTCCCTGAATCCCTGAATTTCACTGTTGCCATTATAGGACCCAAGGGATCAGGAAAGAGTACACTGGCCAGGGTGCTGAGCCACCAAACTGAGCAGTTCAGCAATGGCTTCCTGGACTCATACTTCAAAGGAGAGGAAGAGTCCCATGAAGTTTCCAAGTATCCTTATCCCCCTTTGCCCAATGTTACTCTTTTTGACTACCCTGGGTACAATCCTGCAGACTCTGTAGCTTCTTACCTAGATGGGATTAAGCTAGACACGGTGCAGTACCTCCTGGTGACTGTAGGGGAGGCTGTATCTGACACTGAACTTCAACTCCTAGGAACGCTT…
ENSXETG00000014204	hif1an	0.0723915	hypoxia inducible factor 1 subunit alpha inhibitor [Source:Xenbase;Acc:XB-GENE-966944]	ATGGCGGAGGCTGGGGTTTCGGCGGCGGAGGCTGTGGCAGAGACAGAGAGACAAGGGGGTGGGGAAGCTGAGCTCCGCTGTCCTGGCTGGAGTGAGTCGCAGCTGCGGTCTTACCAATTTCAGACGCGACAGATTCCGCGACTACAACACGGAGACCCCCGGGCAGAGGAGCTCATCGATAAGGAGGAGCCAGTTGTTCTGACAGATACAAACTTAGTACATACAGCACTGAAGTGGGATTTGGATTATCTGGAGGAAAACATTGGAAATGGGGACTTTTCTGTGTACAGTGCCAACAGCCACAAGTTTCTATATTATGATGAGAAGAAAATGGTTAACTTCAAGAACTTTAAGCCCAAGTCCAGCAGGGAGGAAATGAAATTTCCAGAGTTTGTAAAT…
ENSXETG00000039447	CHCHD5	-0.0421772	coiled-coil-helix-coiled-coil-helix domain containing 5 [Source:NCBI gene;Acc:100495117]	ATGCAGGCCGCATTAGAAATAACCGCCAAATATTGCCGCAATGAGATGGAGGAGTATGGCCAGTGTGTCACCAGCAAACCAGGGACATGGCAACAGGACTGTCACCAGCTGAAAGTAAAGGTGGCTCAGTGCACCTCCTCCCACCCGGTTATTCAGCGCATTCGCTCTCAGTGTTCGGAACCTTTTGGGGCATTTGAGCAGTGCCTGAAGGAGAACCAAGCATCTGTGGAAAACTGCACAAAGCATGTCACGGATTTCCTCCGCTGTGCGGAGAGTGTCAAGCTTACGGAATAG
ENSXETG00000012077	adam21	0.127058	ADAM metallopeptidase domain 21 [Source:Xenbase;Acc:XB-GENE-5867494]	ATGGCCTTCTCCCTTCCCTTCATTATATGCCAGGTTATTGTGGCGCTGACCATTGATCTGAATTTGACCGACTGGCTGGGCTCATATGAAATTGTAACACCATTGCTGGTAGAAGAGAGGATTGTGAATAAAACAAGAGAGCTTACCTATGTAATTATGATTGACAGAACAGACTACGTTATTCACTTAATTCGTAATCCGATGCTTGTTCCTACAGACTTTAAAGTTTTTTCCTACAACAAAGCATACTCCTTGTATTTTGACGAGCCCCACATTCTTACACAATGCTACTACCAAGGATATATACAAGGATACCCAAACTCAGTAGTGGCTATGAACACATGCTCTGGACTTAGGGGCATCATGCATACAGATGAATTTATATATGCAATTGAACCA…
ENSXETG00000013671	pbrm1	0.523456	polybromo 1 [Source:Xenbase;Acc:XB-GENE-6450126]	ATGGTGAGTTCCAAGAGGCGCCGCACCACCTCCCCTTCCAGCAGTGCCAGTGGGGGGGACTTTGATGATAGCCCCCACTCTACAAGTACCCCAAACTCTGGTCGCAAGAGAAGGCGCCCCGCTAATGTGGCCTCTGTGGATCCAATTGCCGTTTGCCATGAACTTTACAACACAATCCGGGACTATAAGGACGAGCAGGGCCGGATCCTGTGTGAGCTCTTCATTAGGGCCCCCAAGCGCAGAAACCAACCGGATTATTATGAAGTGATTTCTCAGCCGATTGACCTGATGAAGATTCAGCAGAAGCTGAAGATGGAGGAGTATGATGACGTGCGCTTACTGACCGCAGACTTCCAGCTGCTGTTCCAGAATGCTAAAGCTTATTATAAGCCTGAAAGC…
ENSXETG00000034480	NA	-0.242127	NA	ATGGAGAACTTAAATCAAACCTCATCGAACAGATTCATCCTTCTTGGCCTCACCAATGTCCCATACCTACAGGCAATATATGTTTTATTATTCTTTATAATCTATATAACCACACTGTCAGCCAACTCCCTGCTTATCATCGTAGTGAGGATCAATGAGCAGCTGCAGACTCCCATGTACTTTTTCCTGAGTAACCTCTCCATTATAGACATCTGCTTTTCTTCCACCATAGTACCCAGAATCATAATAAACACTTTATCCCAGGATAGAAGTGTATCGCTCTTAGACTGTGCATTGCAGATGTTCTTCCATTTAGCCGTAGGAGGGACGGAGTGTTTGATTCTAGCTGTTATGGCCTATGACAGGTATGCAGCCATATGTCAGCCATTACACTACAAT…
ENSXETG00000000641	lmx1b.2	-0.299689	LIM homeobox transcription factor 1, beta, gene 2 [Source:Xenbase;Acc:XB-GENE-920041]	ATGAAGACAGAGGATGCACCATCGTCCTGCCGAGAACACTCTCCATTCCTTGGCCTCGATCACAAAATAAATGAAGTCTGTGCCGGTTGTGGCAACACCATATCAGATCGATTCCTGCTAAGAGTGAATGACAGATCGTGGCACGAGTGTTGTGTAAAGTGCGCGGCTTGCCTACAGATTCTCTCCGGGACCTGCTACTACAGGAACCGCCAGCTTTACTGTAAGGAGGACTATGACAAGCTTTTCGCTACAAAGTGTAACAGCTGTCTAAAAACAGTGCTGCCATCGGAGCTCATCATGCGTGTCCTCAGCAACGTGTACCACGTGGCCTGCTTCTTCTGCTGTGAGTGCGAGAGGAGGCTGGAGCGGGGAGATGAGTTTGTGCTGAAGGAGGGGCAG…
ENSXETG00000009248	trim29	0.121409	tripartite motif containing 29 [Source:Xenbase;Acc:XB-GENE-490036]	ATGGAAGAACAAGACACTAAAAAATCCAATGGTTCATTTTCTGAAGATGCCAATGACACAAGTATTACTGATGAGAAGGACATTCAGAATGGACCTGGCTTTGATCAAGGAGGCACAAAAACAATCCTGAAAACCAACATTAGCTCTGGAGGGGTAAAGGGTGGCAGAGTGAGTTTTGGCTCTGAGAGCCCTGAAATCCGGCGCTCTGGCCGTACAAGTACTAGCTCTAACATAGAACCTGATGATGTTCTGTGTGATTCATGCATTGATGACAAGAAAAAGGCTGTTAGGTCTTGTCTGGTCTGTCAGACATCCTTCTGTGAAACCCATCTTAAGCCCCATCTGGAGGGGGCTGCTTTTCGTGACCATAAGCTATTGGAGCCCATTAGAGACTTTGAG…
ENSXETG00000040501	NA	0.0216291	zinc transporter ZIP9-B [Source:NCBI gene;Acc:613053]	ATGGATGGGCTCGTCGTTGTCTTCCTTATCTCCCTGGCCATGTTCCTGGGCTGCTTCCTGCTGGGCATGATCCCGCTGGCATTTAAACTTTCAGAGCAAAAGCTGCAGTTTGTGAGTGTGTTTGGCGCTGGGCTCCTGTGCGGCACGGCTCTGGCCATCATTATCCCAGAAGGGGTGGAGCTGCTGGATGGACCTGGCAAGGAAGGTCCGGTGATCTGCCAGAACCTCACACAGAACCACACAGAGATCAGCAGGACGAGCGAAGATGCAGCAGAAAAAAGCTCCTCCGTCCCTCCCCATTTCTTTATTGGGGTCTCCTTGGTGATGGGGTTTATTCTCATGTTCATCGTGGATCAGATTGGGAGTTATTGCTCCTACCATGATCCTCGGACAGGAATG…
ENSXETG00000034292	dstyk	0.273399	immunity-related GTPase family, Q [Source:NCBI gene;Acc:100490614]	ATGGAGACTCTTGGGGAGTTGAGCCTGTCTGAGGAGAAAACCCATCCGTGGGGCACTGAGGATCCCACACCATGCCTGACAGAGGAGTGCTGTGAGTTCTCGGTGGCAGTTGCGGGTAGCCCCGGTGTTGGCAAAACTGTTTTGATCCAGGCTCTCCTTGGCCTGACTGAAAGCCACCAACACTCCAACGCTGCCTCCCTGCACCCCACAAGACCCGGAGGTCCCTTACTGTACATTCACCCCTCTCACCCTGGTTTGAGCCTCTGGGAGTTGCCCCTGGAAGATGGATCACCTGAAAAGTGGATTTCGGAAGCTGACCTCCTGCTGCTGGTCACCAATGGGTGCTTTTCACCTGTCCATATAGATTTAGCTCGCAGTGCCCTCTCCCAAGGGAAAAAG…
ENSXETG00000037753	il17rd	-0.668793	NA	ATGAAAACTGCAGTTATTTTAGTCGTTTTGGGGATGATGTTGCTACATGCTGAAGCTTTGAAGTGTCGGAAAAGCGCATGTACTGGCCTTAGACCATGCACGACTACTGAAGTAACATGTGACTCAAAGTCCACTCTGTGCTTTGTGATGACGCGCTCCAAGCCCATAGTTTCACTAACTCGTGGGTGCATCACGGAGGCAAATTGTTCCATACTGAAGGGTTTTGATCCTAATGTTCGGTGCTGTTCCAATGACCTCTGCAACTAA
ENSXETG00000000644	clec4e	0.102877	C-type lectin domain family 4 member E [Source:Xenbase;Acc:XB-GENE-6035508]	ATGGTGCTTGTGTTTAAGGTTGGGGATCCCTGCTGTATATATATAAATAGTATACTTTTGGCTGGGCAAATAACAATATATACTTTGTACCTGTTTCCCCATTCAGAAGAGGCCTGTGATTCTGCCTGGATACAGTTTGAAGACAGTTGTTATTACATTACCACAAAGAAGACAAACTGGCAGAAAGCCCGCTCTTTCTGTGTGCAGGAGGGAGGCGACCTGGTTGTTGTTAATAGTGAAAAAGAACAGTTTCTAAAAGAAAAATCCGGTGTAAGCAACCTCAAGCGTTTCTGGATCGGACTCAGTGATATAGAAGAAGAAGGTACTTGGACATGGGTAGATGGCACCGACTACAGTACATCATATCAGTTCTGGAGAGCCGGGGAGCCCAATGATGCA…
ENSXETG00000038630	SPATA4	-0.108081	spermatogenesis associated 4 [Source:NCBI gene;Acc:100488774]	ATGGTAACGGTTTCCAAGGCGCCCGTAACGCTGGCCGGCCCGCTGAAGGCGGAAATTAGTTGCTCCCTAGGGTCGATGGCGTGTTACCCGGAGGTGCCGCGTAGGACCGGGGTGCCCCGCGAAGTACTGAAATGGCTGCAGAGCTTGGACCTGAGTTTTTCCCCTAAAAATTTCCGCAGAGATTTCGCAAATGGATACCTTATAGCTGAGATATTCTACTGGTACTTTCCAGAAGACATCCAGCTGCATTCCTACGAGAATGGAACATCCCTAGCTAATAGATTGAGCAACTGGTCACAACTGGAGAAGTTCTTCATGAAAAGAAATCTGAAGGTTCCCAAAGCATTAATTGATGGTACCATTCACTGCAAACCAGAAGCAGCAGAATTAATCATTCAG…
ENSXETG00000027242	dock6	0.316319	dedicator of cytokinesis 6 [Source:Xenbase;Acc:XB-GENE-992620]	ATGCTTGCTCTTGCTCCCCCTGCTGGGGGCATCCTTCCTTCATTTCCCTACTTCTCGCCTATGCTTGCTCTTGCTCCCCCTGCTGAGGGCATCCTTCCTTCATTTCCCTACTTCTCGCCTACGCTTGCTCTTTCTCCCCCTGCTGGGGGCATCCTTCCTTCATTTCCCTACTTCTCGCCTACTCTTGCTCTTGCTCCCCCTGCTGGGGGCATCCTTCCTTCATTTCCCTACTTCTCCCCTACGCTTGCTCTTGCTCCCCCTGCTGGGGCATCTTTCCTTCATTTCCCTACTTCTCCCCTACGCTTGCTCTTGCTCCCCCTGCTGGGGCATCTTTCCTTCATTTCCCTACTTCTCCCCTACGCTTGCTCTTGCTCCCCCTGCTGGGGGCATCCTTCCTTC…
ENSXETG00000023501	xrn2	0.380201	5'-3' exoribonuclease 2 [Source:Xenbase;Acc:XB-GENE-993157]	ATGGGAGTCCCGGCGTTTTTCCGCTGGCTGAGCCGCAAATATCCCTCTATAATCGTGCACTCTGTGGAGGAGAAGCCCAAAGAATGCAATAACATCAAGATTCCTGTGGACACCACTAAACCAAATCCAAATGAAGTAGAGTTTGATAACCTTTATTTGGATATGAATGGCATTATCCATCCATGTACCCACCCAGAGGACAAGCCAGCACCAAAAAATGAAGATGAAATGATGGTTGCTATTTTTGAATACATTGATAGGCTCTTTAACATTGTGAGACCCAGGAGACTTCTTTACATGGCCATTGATGGCGTGGCCCCACGTGCTAAAATGAATCAGCAACGTTCTCGTAGATTTAGAGCATCCAAAGAAGGTGTTGAATCTTCAGAAGAGAAACAA…
ENSXETG00000033138	NA	-0.311917	urokinase plasminogen activator surface receptor-like [Source:NCBI gene;Acc:101731336]	ATGAAGCTTCCTCTCCTGTGCAGCATCGCCGGTGCCCTCCTGTCTGTAGTTTTCTCCCTAACCTGCTACCATTACAATGGGGCTGCCGATCACGCTCTGGGCCAGCAGAAGCTCACAGAATGCAAGAACAGCCAGCGCTACTGCAGCTCCTCTCTCATCACATACAGCGGCCAGCTGTACCTGAAGGTTCTAGTGAAGGGCTGCACTGACGATGAGGAGGGTGCCTGCAACAAAACTGCCACGGCCAACATGAAGGACCTCGAGAGCCAACACATCAAACTTTGCTGTGAAACAGATCTGTGCAACAAGGAACTGGAACCAGATTTGGGGCCCGATGCACAGAAGTGGGGTACTGAATGCCTGGCATGTAATGGACCTCCCACGGAATGCGGTGGGGGT…
ENSXETG00000012311	nfatc2	-0.0493756	nuclear factor of activated T cells 2 [Source:Xenbase;Acc:XB-GENE-492278]	ATGGACCTGAGCTACGTGGACCGACTTCAGGACTCCATCCCACCGGAGGGGTGCAGCCAAGATACTGCCAGCCACGAAGTCGAGCTGAACTTTTCCGACCTCTTTGACTATGATACTGTTTATCCAGATGCTGCAGAAGAAGACACGAATCCTTCACATAAAACCATCAGCCCACCACCCGGAGTTGCGTATTCTCATGGCGAATTATTCATCAAGTCATACAGTACCCTGCCATACCATAGGGATGCCATGGGCACTTATGAACAGACAGATAGCTTAGGGTCCAAATACTGCTTCGACCCTCTGAAGGCTGCTGGGGCTTCAGCTTTGAGTCCAAGGATTGAGATCACTCCATCTCATGAACTCATTCAATCAGGTGGTCGCAGCAGAGAATCAGAT…
ENSXETG00000039201	cckar	-0.238161	NA	ATGAATTTAACATCTGCCAACAGTTTCATCCTTCTTGGCCTCACCAGTACCCCATACCTACAGGAATTATGTGTCCTTTTGATTTTAATAATGTATATAGTCACAATAGCTGGAAACTTGTTACTTATCATTGTGGTGGGGACCAGTGTTCAGCTGCAGACGCCCATGTACTTTTTCCTGTGCAACCTCTCCGTCATTGACATCTGCTTCTCCTCCACCATTGTGCCGAAACTCTTAATCAATACTTTAGCTCATGACAAAAGTATTTCTCTGTTTGGATGTGCTTCACAAATGTTCTTCCATTTAGCTCTAGGATGCACTGAGTGTATGATTCTGGCTGCCATGGCCTATGATAGGTACGCAGCCATCTGTCAACCTTTACACTACTACCAAATTATG…
ENSXETG00000032675	NA	0.217537	extracellular calcium-sensing receptor [Source:NCBI gene;Acc:100497060]	ATGCAGGGCAGTCCAGATAAGCTATTCTATACTGAAAAATATCAGTATACTCTTGCTCTGTTGTTTGCCATTAAGGAAATAAATAGAAACCCACTTTTATCCCCAAACGTGACACTGGGATATGAGGTTTACGACTCGTGCTATTCAGATGCAGCAGCTCTCGACAGTATCATGTCTTACCTATCTGGAAAGCAAACAAAGGTGCCGAATTACAGCTGTAATACAGCCCCCCCTAAACTATCTGCAGTGGTTGGGGACTCTCCATCATCTGGCTCGGTGGCTATTGCACGGATCCTCGGGCTGACTTTGTTTCCTCAGATCAGTTATGCTTCTGCACTTCCTACACTGGCAGATAAAACCCAGTTTCCTTCCTTTGTTCGTACCGTGGGCACTGTCGAC…
ENSXETG00000018653	ccdc185	0.122756	coiled-coil domain containing 185 [Source:NCBI gene;Acc:100498007]	ATGGAACGTAGTGGGCGCCGATCCCCCAACTTACACTTGGATCTGTATAACTTCCAGGAGGGCAATGACAGCCGCTATGTGCTCACCAGCCCCCGCTCCCTGGAGGCCTGTGCCCGGCTGGCCGTCAGACCCGTCGATCTCCTTCCCAGGTCAGTGGGGGAAGTGGCGGAGCAGCACCCGGGGGCCGGGCAGGGGCAGCTCAACCATCTGTGGGAGGAATACGAGGAGGAGCGAAGGAGCAGACTGAGGCTGTGCAAGCAGCTACGGGCACAGATAGTGCAGGGGGATCCCACAGCAGGAGGGCCCCATGGGGCCAAAGAACTAGAAATCCAGAATGATGGGGCCCTAGTGAAGCCCAGAGACTGGCCTACATATAAGGGGGGCACAGGTCACCCCATG…
ENSXETG00000013836	septin10	0.0132018	septin 10 [Source:Xenbase;Acc:XB-GENE-1005816]	ATGTGTTTATTGGAATTTGTTTCCCCCAAGGTTTACCAATCAAATCTTGGAATGAGATCTCCCCAGAACAGCAATCCAGACATTCAAGATGCTCACAGACATAATGAAACTTCTAGGAGCTTGCCTTTATCTGGACACGTTGGATTTGACAGTTTACCTGACCAATTAGTTGAGAAATCAATTCGCCAGGGATTCTGTTTCAACATACTTTGCATTGGGGAAACTGGCATTGGAAAATCAACATTAATTAACACACTATTCAACACTAACTTTGAAGAACAGGAAACCAGCCATTTTGAGTCATCCGTAAAGCTAAAAGCACAAACCTATGACCTCAAGGAAAGCAAAGTTCATTTAAAATTGACTATTGTAAATACAGTTGGATTTGGAGATCAAATA…
ENSXETG00000034462	OAF	-0.237926	out at first homolog [Source:HGNC Symbol;Acc:HGNC:28752]	ATGACAGATCTCAGTACATCTGACTTGTACCTCCTCCGCCCTGGCACTTTCTGCCTGGTGATGTTTCCTCTGGCTGACTCCAGGAGGTTCTTGTGGCTGCTGATACCATTGCTTGGGTGCTGCTTGCCCTGCCTTGCTGACCTAAAGGTCCTTGTGCGCTTGGAGGACGGGCAGGTAACAGAAGAGAACCTTCAGGCGGACAGTGACAAAGATTTCATCACCTTAGAATTCCGAAAGACTGATGGGACGTTTGTAACTTACCTCGCAGATTTCAAGCAGGACGTGAAGATTTTCCGTGTTCTGATCCTTGGAGAGTTGGAGAGGGGACAGAGTCAGTTCCAGGCCCTGTGCTTTGTTACCCGGCTGCAGAGCAATGAAATCATTCCTAGTGAATCTATG…
ENSXETG00000032563	fktn	0.24417	phosphatidylinositol binding clathrin assembly protein [Source:NCBI gene;Acc:100327242]	ATGTCCGGCCAGAGCATCACCGACCGCATCACGGCGGCGCAGCACAGTGTGACCGGCTCGGCTGTCTCCAAGACCGTGTGTAAGGCCACCACCCACGAAATCATGGGCCCCAAGAAAAAGCACCTGGATTATTTAATTCAGTGCACCAATGAGATGAATGTAAACATCCCGCAGCTGGCGGATACGTTATTTGAGAGAACAACCAACAGTAGCTGGGTGGTAGTGTTCAAGTCCCTTATAACTACCCACCATCTCATGGTGTATGGAAACGAGCGTTTTATCCAGTATCTGGCATCAAGGAATACACTGTTTAACTTAAGCAATTTCCTGGACAAAAGTGGGCTGCAAGGATACGACATGTCTACGTTTATTAGGCGATACAGTCGGTACTTGAATGAA…
ENSXETG00000037404	NA	-0.268688	urokinase plasminogen activator surface receptor-like [Source:NCBI gene;Acc:101731406]	ATGCACAAGTGGCTGTCTCTCCTGATCCTCTGCTTCTTCCTACCTGTTGTGTTCTCCCTGAAATGTTACCAGTGCACCGGATTGCCCTATGACTGCCAGGAGACAGAGCAGCTTTGCCACATTAACCAGACCAGTTGTATGTCACAGGCGTTCACTGTAGTAGACAATGGGACTATTAAGGAATGGACATACAAGGGATGCTCTCAGGGACTTGTGTGCAATGAATCCGTATATTTGGACCGGGGCAGTATGAAGACTTATATCAGTTCCGCCTGCTGTTCCACAGACCTCTGCAATGTAGAAACCTACTATGCCCTTGTCCAAGTTGCTGGGCTCTACTGTCAGTCCTGTGAAGGGAGCAGTGATTCCTGTTCGTTGCAAAACCTGACAAGTGTCCAG…
ENSXETG00000038942	NA	-0.0868905	olfactory receptor 5AR1-like [Source:NCBI gene;Acc:101734973]	ATGATAGTGAATTCTATGGAGAATTTAACATCTGCAGACAGATTCATCCTTCTTGGCCTCACCAGTACCCCATACCTACAGGAATTATGTGTTCTTTTGATTTTAATAATTTATATAGTCACAATAGCTGGAAACTTGTTACTTATCATTGTGGTGGGGACCAGTGTTCAGCTGCAGACGCCCATGTACTTTTTCCTGTGCAACCTCTCCATCATTGACATCTGCTTCTCCTCCACCATTGTGCCGAAACTCTTAATCAATACTGTCGCTCATGACAAAAGTATTTCTCTGTTTGGATGTGCTTTACAAATGTTCTTTCATTTAGCTCTAGGATGCACTGAGTGTATGATTCTGGCTGCCATGGCCTATGATAGGTACGCAGCCATCTGTAAACCTTTA…
ENSXETG00000015025	susd4	0.0454135	sushi domain containing 4 [Source:Xenbase;Acc:XB-GENE-994827]	ATGCCATTTTCATGCATTTGCCTTTGTTTTGTTCTGATAGGATTTGATGATCTGACGACTTGCGCTGTCCCCGAGGTGCCAGAAAATGGCTACAGGACACAGAGCATGGGGATCTTCTTTGAAAACGCGGTGGTCCGGTTCCACTGCAAGAGCGGCTACAAGCTCAAGGGCCCCTCAAAGAAGATGTGCGTGCAGCTGTATAATGGCTCCCTCGCCTGGAAGCCCAGCGACACCCCTGTGTGCCTGCAGGAAGTCACAGATTGCCTCGCCCCGTACGTGGAGGACGCCGATATACTTAACAAGACCTACAAGACGGGGGACAAGCTGATAATGAGCTGCCGTGATGGATTTCAGACTCGTTACCCAGACTTGGACAACATGGCGTCCATATGTCAGGAT…
ENSXETG00000035134	arhgef3.2	-0.428506	uncharacterized LOC101731187 [Source:NCBI gene;Acc:101731187]	ATGGACGTTCGTGTAGCGGCCGTGCCGCTCCTCTGCCTCCTCAATGTGTACGAGACCCAGCCCGCTACGGAGATCCTCATCCAGCCTATCAACAAGCTTGTTAATAGTTCTGTTACATTTACTATGGGGCCGGCTGAATGTGCCCCAGAAGACACCACTATCAGGTGGAAAAGCAAAGGGAAATATCAGGAAATCGGATTATGCCGAAACCATAGTTTTGAGGCAATCGTTCCTCGCTTTCTTAACCGAACTGATTGCAACGGTGACACCCGGGTCACTATCAGGAACCTGTCACAGGCAGATAGCGGCCTCTACATTCTCTCCTATACGTTACCATGTAAATTGAAAAAGCACATAACGTATTACAATCTGACGGTCTATGAGCCTGTTCCTGCCCCG…
ENSXETG00000002453	wdr17	0.286506	WD repeat domain 17 [Source:Xenbase;Acc:XB-GENE-1000178]	ATGCATTTCCTCATTACTGTGTTTTTATGTATTTTAATTATTTGGTTGCAGGCAAAAATGTCTCAAGTAAAGCAAGTTGGTCTTCTGGCCGCTGGATGCCAGCCGTGGAACAAAGATGTCTGTGCTGCTAGTGGAGACAGGTTTGCCTACTGTGCCACGCTTGCAATCTATGTGTACCAGTTGGATCACCGTTACAATGAATTTAAACTGCGGGCCATTATGTCCGAGCACAAGAAGACAATCACAGCAATATCTTGGTGTCCGCACAACCCAGATATGTTTGCAAGTGCCAGCGCTGATAATCTTGTCATCATTTGGAATGTGGCTGAGCAGAAAGTTGTTGCTAGGCTCGATAGCACAAAAGGAATGCCAGCCTCTCTTAGCTGGTGCTGGAACTCT…
ENSXETG00000021364	zbtb11	0.0823765	zinc finger and BTB domain containing 11 [Source:Xenbase;Acc:XB-GENE-988913]	ATGTCTAACGAGGAGAGCTACCTGGCGATACTGCGATACCTGACCAATGAGCGGGAGCCTTATGCCCCGGGCACAGAGGGGAACGCTAAGCGGAAGATCCGTAAGGCAGCTGCTTGTTATGTGGTGAGGGCGGGCACTCTTTATTACCAGCGCAAGCTAAGGGATAAAGAAGGATTCACAGCGCAGGAAGGGGCTGATAGAAGCGGTATTTTAAAACATATGAAAGATTACATCAAAGACTGCAGCAAATGCCAAGAAAGAACAGACCGATCTCGATCTACAAACGATGCCTCTGAAATGCTAGAAGAACTCGGATTAGATGTCCGGTCTGACACTAATGAGACAGATGATGAGAGCAGCAATCCAGCATCCAATACATATCAAACTCCAAAACCTGCA…
ENSXETG00000025335	rnd3	-0.274171	Rho family GTPase 3 [Source:Xenbase;Acc:XB-GENE-495412]	ATGAAGGAAAGAAGAACGAGTCAGAAACTGGCCAGCAAATCAATGATGGATCCCAACCAGAATGTGAAATGTAAAATTGTGGTGGTGGGGGACAGCCAGTGTGGCAAAACTGCCCTGCTCCATGTCTTTGCCAAGGACTCCTTCCCTGAGAATTATGTCCCCACCGTATTTGAGAATTACACGGCCAGTTTTGAAATCGACACGCAGAGGATAGAGCTGAGTCTCTGGGATACGTCTGGTTCCCCTTATTATGACAACGTCCGACCTCTAAGTTACCCAGACTCCGACGCCGTCTTGATATGTTTCGACATTAGCCGCCCCGAGACCCTCGACAGCGTTCTTAAAAAGTGGAAAGGTGAAATTCAGGAGTTCTGCCCCAATACCAAAATGCTGCTGGTT…
ENSXETG00000033079	slc44a1	-0.567939	NA	ATGGGGAAAAAATGGAGGATTTTATTGCTTCTCATTAACATCTGTCAGGTTAACAGTTTGCGGTGCCTACAGTGTATTGGAAGTACCAGCTCCTGCCGTATGGTGGCCAAGAATTGTCCGGCCTATGAAACCACCTGCATCTCCCTGGCTTATAGATCTCAAGCTGGAAGCTTCTCATCCAATACCGTAATGAAAGGGTGCTCAACAAAAGCGCTGTGCAACCAAACATCCGTCATCGACACAGGAAATCGATCAATATATATGGCTGCATCATGCTGTGAAACAGATTACTGCAATATCAATCGCTACTCAACTAATGCTGAGTTCTCCAACCGGATGCAGTGTTACACATGTAAAAGCAACAACCTCTCTTGTGCCCTTCCAAACCTCAACACCGTA…
ENSXETG00000000646	clec4m	-0.133806	C-type lectin domain family 4 member M [Source:Xenbase;Acc:XB-GENE-6043650]	ATGGACACAGAATTCAGCACGAGCTGCGAGAGGCTGGATATTGAGCTGAACCATTCAGATAAAAAGTCTCCTCTTTACCAAAGAAGATCTAAATACCTTATCTACAGCTTGCTGGCACTGTCCTACATCCTCATCCTAACCCTCTTCATCATGTTCTTATCTAAAGCATCCAACTCTGGAGCATCGATGGAGAGCAAGAGTAAAGAGTACAGTGAACTGAAGAACAATGTATCTGTGCTTGTCTATAAACTGAAGCAACTGGAAGAAACATCACAGAGGAGCAATTGTGACAGCGGCTGGAAGGAGTTTAATGGGAGCTGCTACTATTTCTCCAAAAGCATCATGGGCTGGAATAAAGCCCGGGCCCTGTGTTTGAAGAAGGAAAGTGACCTGGCTGTC…
ENSXETG00000015963	rab26	0.155483	RAB26, member RAS oncogene family [Source:Xenbase;Acc:XB-GENE-489728]	ATGTCCCGAAAGAAGAGCCAGAAGAGTAAGGGCAGCAACTCCCCCTCTTCCTGTGGCATTCCACCAGCCAAAGAGAATGGCAAGGTGGGCTCTGAAGCCCACACCAATGGAATGGTGCTGTCCGGGCGCCCATCTCTCAGCAACAGCGGGGAGTTTTACGACATTGCTTTCAAGGTGATGTTGGTGGGAGACTCTGGAGTTGGGAAGACGTGCCTCCTTGTGAGATTTAAGGACGGGGCATTTCTGGCCGGAAGCTTCATCTCCACTGTTGGGATTGACTTTCGGAATAAGGTGTTAAATGTGGATGGAGTCAAGGTGAAATTACAGATATGGGACACGGCAGGACAGGAGAGGTTCCGAAGCGTAACACATGCATACTACAGAGACGCGCATGCTTTG…
ENSXETG00000037608	NA	-0.23352	SLAM family member 9 [Source:NCBI gene;Acc:100488475]	ATGGAGCCGGCTGGATGTGCCCCGGAAGACACCACCATCAGGTGGAAAAGTCAAGAAAAATATCAGGAAATTGGATTTTGCAGAAAGAAGATTTTCAATGGGATCAGCCCTCAGTTTCACAACCGCGTCGACTGCAATGGTGAAACCCAGGTTACTATCAGGAACCTGTCACAGACAGATAGCGGCCTGTACATTCTCTTCTATACGTTACAATGCAAAGTGAAAAAAGATGTGAAATACCATGAACTTACTGTATATGAGCCTGTTTCTGCCCCGCATATAGAGAAGAACGTGGTGAGGAATTCAGCTTGTTGGTGCAATTTCACCCTTCGTTGTTGTGTCCCAGGGAAAGCCTCAGTGGAACGGTACCTTTGGCAAAAAGGGAGGAATGAAACTGGG…
ENSXETG00000015251	pou2f3	-0.292686	POU class 2 homeobox 3 [Source:Xenbase;Acc:XB-GENE-853632]	ATGGGAAAGCTCTACGGAAACGATTTTAGCCAGACAACCATATCCCGATTTGAAGCTCTTAACCTGAGTTTTAAAAACATGTGCAAGCTAAAGCCCTTGCTGGAAAAATGGCTGAATGACGCAGAATCTGCCCCCTCGGATGCTGCCTTGACTCCCAGCACTAACTATGCCCAGCTCAGTGAAATGTTTGGGCGCAAGAGAAAGAAACGGACCAGCATTGAAACCAATATCCGTCTTACACTGGAGAAAAGGTTTCAGGATAACCCCAAACCAAGCTCTGAGGAGATTAGCATGATAGCAGAGCAGCTAGTAATGGAGAAAGAAGTGGTCAGGGTCTGGTTCTGCAATCGGCGCCAGAAGGAAAAACGAATAAACTGCCCAATGAATCTACCACTAAAG…
ENSXETG00000038745	ube2t	0.723398	NA	ATGGGAAAGACCAAAGAGCTGTCCAAGGATGTCAGAGACAAAATTGTAGACCTGCACAAGGCTGGAATGGGCTACAAAACCATTAGCAAGAAGCTGGGAGAGAAGGTGACAACTGTTGGTGCGATTGTTCGAAAATGGAAGGAGCACAAAATGACCATCAATCGACCTCGCTCTGGGGCTCCACGCAAGATCTCACCTCGTGGGGTGTCAATGATTCTGAGAAAGGTGAAAAAGCATCCTAGAACTAAACGGGAGGAGTTAGTTAATGACCTCAAATTAGCAGGGACCACAGTCACCAAGAAAACCATTGGAAACACATTACACCGCAATGGATTAAAATCCTGCAGGGCTCGCAAGGTCCCCCTGCTCAAGAAGGCACATGTGCAGGCCCATCTGAAG…
ENSXETG00000000645	fbxl12	-0.216617	F-box and leucine-rich repeat protein 12 [Source:Xenbase;Acc:XB-GENE-942694]	ATGGTGGCGGCGGACCTTGAAGCTTGCGGGCCTGTTTTGACATTAATGCGGAAGTGCGCCGTGTCCATGGAGACTAGCATGTCTGCGCTCCCGTCTGCGGCGGAAAACTCTTCCGTCTCTGGGACACTGGCCCTGTCATGGCTCCCAGACAGCGTCCTGCTGGAAGTGCTGAGTTTCCTGTCTATCAGGGACCTTGTTCGCTCCGGACGTGTTTGCAAAAGATGGAGAACGTTGGTCATGGATAAGACACTGTGGAGGCACATTAACCTAACACCCTACAAGCTCGACTCAAAGACGCTGTGGCACCTTGTAAGACACAAATTCGTGCCGAGTTTACAAACGCTGAAGCTCAGAGGGACGTTACGGTCCGTGAAGAAGCAGGAGTTCCTGACCATGGCC…
ENSXETG00000035246	NA	-0.263811	NA	ATGTTCTGGGGCAGGAGCGACGCAGCCCCTACTGGTATCATAGAGATAGAACTCATATTGTTATGGGATCTGCTTGGGTACCTGAGCCATCCTATAGCCCAGGGCACATATACCCACAAGGCTGAGCTGCCACAACATGGGGGAACCACAGAGGGGAAGGTGATCAGACCCCCCCCCCCCCGCATATACATTTTACCCCCCGTGTTAATGGGGGGGCGGCACTTTATTACATTCACTGGTGTTTGTGCTTATTCTTTAGGCAAAATGAAAGGATTGGCCTTCATTCAAGACCCTGACGGATACTGGATCGAGATTCTCAGCCCCAATACCATGCTGTCTATCATCTAA
ENSXETG00000004524	mmadhc	0.0750751	metabolism of cobalamin associated D [Source:Xenbase;Acc:XB-GENE-973161]	ATGGCTAATGCCCTATGTAGCAGAGCCAGACTGGTGACCTACCTCCCTAGGTTTAGTTTGTTGATTAGAAGGGTCTCAGGTACCCGGGCCTTTTCCACAGCAGGATCTTCAGGCTCTGATGAGCCTTACATTGCTGCTACACCTCCTGATATACTTCCCAGGACAGTATGGCCCGATGAGACAATGGGCCCCTTTGGCCCACAAGACCAGCGCTTTCAGCTTCCAGGTAATGTAGGATTTGATGCCCACGTGAATGGAATAGACATTAAGAGGAGAATAGAAGTCAATAGAAATCTTCCGGACCTGCTGACTGAGCCTCAACCGAGTGAAAGGCATGAATTTGTAATGGCCCAGTTTGTGACTGAATTCCAGGGGAGTGAAGTTTCGCTAGAGCCGCAG…
ENSXETG00000015029	disp1	0.266716	dispatched RND transporter family member 1 [Source:Xenbase;Acc:XB-GENE-1018540]	ATGGCATTGAACAACAGAAACGGTGAATTTTTGGCTCTTAGCAATGGCAACATCCCTTCCAAAACCCTGTCAGCAAGCCACCCCACAGCCATTGACGGAGACCAGCAGCACCCTTCCACAGATGAAGGAAGACTTAAAGTGAGTCCCAATGGATGCCTTTCACACAATGGGGCGGCCAAACCTTGTTCTTTGTTTCTTGAAAACCAAAGAACTCCAGTTATTTCCCAGTGCTGCCAGCCCTGCTCATACCATCATTCTTTACACAACCATAACAGCCCACAAGACTGTGTTCCACGGACAGGTGGAACTGCTACTTCTGCACTGAATTCTGGCTGCCTACAGCCACGAACAGAGTTCTCCACAAACTCAGGTTGCCAAAACCATCCACCCATATATCAC…
ENSXETG00000015128	xrcc1	0.346917	X-ray repair complementing defective repair in Chinese hamster cells 1 [Source:Xenbase;Acc:XB-GENE-968809]	ATGCCTGAGATCAAACTGAAGCACGTGGTTTCCTGTAGCAGCGCCGATACAACACACACAGCAGAGAACCTGCTGAAAGCCGACACATACCGCAAATGGAAAGCCGCCCGCCCTGGGGAGAAGCAGATCTCCGTCATTTTGCAGTTTGAAAAGGAGGAGCAGGTCCACAGCATTGATATTGGCAATGAAGGTTCTGCGTTTGTGGAAGTGCTGGTCGGACACTCCACTTCAATCAGCGAGCAGGAATATGAGGTCCTCCTGGGAATGTCATCGTTCATGTCTCCTAGCGAGAGCAAGAATGAAAGCAACCTGAATCGGCTGCGAATGTTCGGACCAGACAAGCTCGTGAAAGGAGCAGCTGAAAAGAAATGGGATCGGGTGAAGATTGTGTGCACCCAA…
[truncated: 16,609 more rows]
