# Supplementary material for: iCodon customizes gene expression based on the codon composition
Source: Sci Rep. 2022 Jul 15;12:12126. doi: 10.1038/s41598-022-15526-7 (PMC9287306; doi:10.1038/s41598-022-15526-7)
Supplement: Supplementary file 6 — Supplementary Information 6. [file 41598_2022_15526_MOESM6_ESM.xlsx]

## Sheet: Supplemental-Table-5-GOterm
GO term	Description	P-value	FDR q-value	Enrichment (N, B, n, b)	Type
GO:1900118	negative regulation of execution phase of apoptosis	4.69e-14	7.03e-10	125.82 (16392,16,57,7)	Top 100 Optimal
GO:1900117	regulation of execution phase of apoptosis	8.03e-12	6.03e-08	67.10 (16392,30,57,7)	Top 100 Optimal
GO:2000272	negative regulation of signaling receptor activity	3.74e-10	1.87e-06	40.26 (16392,50,57,7)	Top 100 Optimal
GO:0006412	translation	7.25e-08	0.000272	14.47 (16392,159,57,8)	Top 100 Optimal
GO:0006614	SRP-dependent cotranslational protein targeting to membrane	7.87e-08	0.000236	27.39 (16392,63,57,6)	Top 100 Optimal
GO:0006613	cotranslational protein targeting to membrane	1.37e-07	0.000342	25.01 (16392,69,57,6)	Top 100 Optimal
GO:0043043	peptide biosynthetic process	1.66e-07	0.000356	13.00 (16392,177,57,8)	Top 100 Optimal
GO:0045047	protein targeting to ER	2.64e-07	0.000496	22.41 (16392,77,57,6)	Top 100 Optimal
GO:0072599	establishment of protein localization to endoplasmic reticulum	3.58e-07	0.000597	21.30 (16392,81,57,6)	Top 100 Optimal
GO:0000184	nuclear-transcribed mRNA catabolic process, nonsense-mediated decay	5.48e-07	0.000823	19.83 (16392,87,57,6)	Top 100 Optimal
GO:0019083	viral transcription	5.87e-07	0.000801	19.61 (16392,88,57,6)	Top 100 Optimal
GO:0070972	protein localization to endoplasmic reticulum	7.64e-07	0.000956	18.76 (16392,92,57,6)	Top 100 Optimal
GO:0010469	regulation of signaling receptor activity	1.25e-06	0.00144	12.66 (16392,159,57,7)	Top 100 Optimal
GO:0006413	translational initiation	1.49e-06	0.00159	16.75 (16392,103,57,6)	Top 100 Optimal
GO:0006612	protein targeting to membrane	4.82e-06	0.00482	13.69 (16392,126,57,6)	Top 100 Optimal
GO:0002181	cytoplasmic translation	4.99e-06	0.00468	34.86 (16392,33,57,4)	Top 100 Optimal
GO:0043604	amide biosynthetic process	6.79e-06	0.00599	7.93 (16392,290,57,8)	Top 100 Optimal
GO:0006518	peptide metabolic process	7.32e-06	0.0061	7.85 (16392,293,57,8)	Top 100 Optimal
GO:0030261	chromosome condensation	9.87e-06	0.0078	29.50 (16392,39,57,4)	Top 100 Optimal
GO:0000956	nuclear-transcribed mRNA catabolic process	1.52e-05	0.0114	11.20 (16392,154,57,6)	Top 100 Optimal
GO:0006323	DNA packaging	1.61e-05	0.0115	26.14 (16392,44,57,4)	Top 100 Optimal
GO:0006402	mRNA catabolic process	2.76e-05	0.0188	10.09 (16392,171,57,6)	Top 100 Optimal
GO:0006401	RNA catabolic process	6.62e-05	0.0432	8.63 (16392,200,57,6)	Top 100 Optimal
GO:0090150	establishment of protein localization to membrane	0.000115	0.0718	7.81 (16392,221,57,6)	Top 100 Optimal
GO:0034655	nucleobase-containing compound catabolic process	0.000172	0.103	5.90 (16392,341,57,7)	Top 100 Optimal
GO:0072594	establishment of protein localization to organelle	0.000178	0.103	5.87 (16392,343,57,7)	Top 100 Optimal
GO:0044419	interspecies interaction between organisms	0.000261	0.145	3.78 (16392,761,57,10)	Top 100 Optimal
GO:0009060	aerobic respiration	0.000285	0.153	23.32 (16392,37,57,3)	Top 100 Optimal
GO:0046700	heterocycle catabolic process	0.000359	0.186	5.23 (16392,385,57,7)	Top 100 Optimal
GO:0044270	cellular nitrogen compound catabolic process	0.000365	0.182	5.22 (16392,386,57,7)	Top 100 Optimal
GO:0006605	protein targeting	0.000367	0.178	6.30 (16392,274,57,6)	Top 100 Optimal
GO:0019730	antimicrobial humoral response	0.000372	0.175	11.74 (16392,98,57,4)	Top 100 Optimal
GO:0019439	aromatic compound catabolic process	0.000452	0.205	5.03 (16392,400,57,7)	Top 100 Optimal
GO:0043603	cellular amide metabolic process	0.000476	0.21	4.32 (16392,532,57,8)	Top 100 Optimal
GO:0015980	energy derivation by oxidation of organic compounds	0.000501	0.215	10.85 (16392,106,57,4)	Top 100 Optimal
GO:0006122	mitochondrial electron transport, ubiquinol to cytochrome c	0.000525	0.219	57.52 (16392,10,57,2)	Top 100 Optimal
GO:1901566	organonitrogen compound biosynthetic process	0.000565	0.229	3.43 (16392,839,57,10)	Top 100 Optimal
GO:0045333	cellular respiration	0.00058	0.229	18.36 (16392,47,57,3)	Top 100 Optimal
GO:0016071	mRNA metabolic process	0.000607	0.234	4.17 (16392,552,57,8)	Top 100 Optimal
GO:0006091	generation of precursor metabolites and energy	0.000657	0.247	5.64 (16392,306,57,6)	Top 100 Optimal
GO:1901361	organic cyclic compound catabolic process	0.000704	0.258	4.67 (16392,431,57,7)	Top 100 Optimal
GO:0007006	mitochondrial membrane organization	0.000704	0.252	9.92 (16392,116,57,4)	Top 100 Optimal
GO:0061844	antimicrobial humoral immune response mediated by antimicrobial peptide	0.000826	0.288	16.28 (16392,53,57,3)	Top 100 Optimal
GO:0006357	regulation of transcription by RNA polymerase II	1.68e-63	2.53e-59	6.61 (16392,2312,89,83)	Top 100 Non-optimal
GO:0051252	regulation of RNA metabolic process	8.82e-59	6.62e-55	4.92 (16392,3257,89,87)	Top 100 Non-optimal
GO:0006355	regulation of transcription, DNA-templated	1.02e-55	5.12e-52	5.13 (16392,3015,89,84)	Top 100 Non-optimal
GO:1903506	regulation of nucleic acid-templated transcription	1.02e-55	3.84e-52	5.13 (16392,3015,89,84)	Top 100 Non-optimal
GO:2001141	regulation of RNA biosynthetic process	1.18e-55	3.53e-52	5.12 (16392,3020,89,84)	Top 100 Non-optimal
GO:0019219	regulation of nucleobase-containing compound metabolic process	1.67e-55	4.18e-52	4.51 (16392,3550,89,87)	Top 100 Non-optimal
GO:2000112	regulation of cellular macromolecule biosynthetic process	6.05e-53	1.3e-49	4.58 (16392,3420,89,85)	Top 100 Non-optimal
GO:0010556	regulation of macromolecule biosynthetic process	1.18e-52	2.21e-49	4.54 (16392,3447,89,85)	Top 100 Non-optimal
GO:0010468	regulation of gene expression	8.7e-52	1.45e-48	4.09 (16392,3915,89,87)	Top 100 Non-optimal
GO:0031326	regulation of cellular biosynthetic process	7.38e-51	1.11e-47	4.33 (16392,3619,89,85)	Top 100 Non-optimal
GO:0009889	regulation of biosynthetic process	3.75e-50	5.12e-47	4.24 (16392,3689,89,85)	Top 100 Non-optimal
GO:0051171	regulation of nitrogen compound metabolic process	1.25e-41	1.57e-38	3.13 (16392,5121,89,87)	Top 100 Non-optimal
GO:0080090	regulation of primary metabolic process	2.17e-40	2.5e-37	3.03 (16392,5292,89,87)	Top 100 Non-optimal
GO:0060255	regulation of macromolecule metabolic process	7e-40	7.51e-37	2.99 (16392,5364,89,87)	Top 100 Non-optimal
GO:0031323	regulation of cellular metabolic process	1.93e-39	1.93e-36	2.95 (16392,5427,89,87)	Top 100 Non-optimal
GO:0019222	regulation of metabolic process	1.86e-36	1.74e-33	2.73 (16392,5875,89,87)	Top 100 Non-optimal
GO:0050794	regulation of cellular process	4.61e-19	4.07e-16	1.71 (16392,9369,89,87)	Top 100 Non-optimal
GO:0050789	regulation of biological process	8.5e-17	7.09e-14	1.61 (16392,9965,89,87)	Top 100 Non-optimal
GO:0065007	biological regulation	1.61e-14	1.27e-11	1.51 (16392,10606,89,87)	Top 100 Non-optimal
GO:0000122	negative regulation of transcription by RNA polymerase II	1.95e-07	0.000146	4.20 (16392,790,89,18)	Top 100 Non-optimal
GO:0045892	negative regulation of transcription, DNA-templated	1.21e-06	0.000867	3.37 (16392,1093,89,20)	Top 100 Non-optimal
GO:1902679	negative regulation of RNA biosynthetic process	1.23e-06	0.000839	3.37 (16392,1094,89,20)	Top 100 Non-optimal
GO:1903507	negative regulation of nucleic acid-templated transcription	1.23e-06	0.000803	3.37 (16392,1094,89,20)	Top 100 Non-optimal
GO:2000113	negative regulation of cellular macromolecule biosynthetic process	3.11e-06	0.00194	3.05 (16392,1269,89,21)	Top 100 Non-optimal
GO:0010558	negative regulation of macromolecule biosynthetic process	3.48e-06	0.00209	3.03 (16392,1278,89,21)	Top 100 Non-optimal
GO:0051253	negative regulation of RNA metabolic process	4.08e-06	0.00236	3.11 (16392,1183,89,20)	Top 100 Non-optimal
GO:0031327	negative regulation of cellular biosynthetic process	7.29e-06	0.00405	2.89 (16392,1340,89,21)	Top 100 Non-optimal
GO:0009890	negative regulation of biosynthetic process	9.58e-06	0.00514	2.84 (16392,1364,89,21)	Top 100 Non-optimal
GO:0045934	negative regulation of nucleobase-containing compound metabolic process	1.81e-05	0.00939	2.82 (16392,1308,89,20)	Top 100 Non-optimal
GO:0045944	positive regulation of transcription by RNA polymerase II	4.97e-05	0.0249	2.95 (16392,1063,89,17)	Top 100 Non-optimal
GO:0010629	negative regulation of gene expression	5.63e-05	0.0272	2.52 (16392,1535,89,21)	Top 100 Non-optimal
GO:0051254	positive regulation of RNA metabolic process	0.000139	0.0651	2.44 (16392,1511,89,20)	Top 100 Non-optimal
GO:0045893	positive regulation of transcription, DNA-templated	0.000197	0.0898	2.45 (16392,1428,89,19)	Top 100 Non-optimal
GO:1903508	positive regulation of nucleic acid-templated transcription	0.000197	0.0872	2.45 (16392,1428,89,19)	Top 100 Non-optimal
GO:1902680	positive regulation of RNA biosynthetic process	0.000199	0.0854	2.45 (16392,1429,89,19)	Top 100 Non-optimal
GO:0045935	positive regulation of nucleobase-containing compound metabolic process	0.000676	0.282	2.16 (16392,1704,89,20)	Top 100 Non-optimal
