# Supplementary material for: iCodon customizes gene expression based on the codon composition
Source: Sci Rep. 2022 Jul 15;12:12126. doi: 10.1038/s41598-022-15526-7 (PMC9287306; doi:10.1038/s41598-022-15526-7)
Supplement: Supplementary file 7 — Supplementary Information 7. [file 41598_2022_15526_MOESM7_ESM.xlsx]

## Sheet: Supplemental-Table-6-library-pe
Protein_id	Group	2h_A	2h_B	2h_C	5h_A	5h_B	5h_C	8h_A	8h_B	8h_C	Decay_rate	Predicted_mRNA_stability
c1_p1	iCodon_1	2151.74	2102.24	1931.83	2352	2367.22	2390.62	2801.6	2678.34	2850.87	0.0497368	-0.487948
c1_p10	iCodon_1	2254.85	2102.24	2155.62	2203.65	2332.53	2260.94	2214.79	2396.17	2346.01	0.0109767	-0.676058
c1_p10	iCodon_1	2420.71	2069.75	2023.64	2252.45	2186.02	2127.5	1493.96	1635.68	1498.09	-0.0565945	-0.577296
c1_p11	iCodon_1	455.004	438.729	449.486	503.581	481.927	477.373	528.285	484.846	584.257	0.0284174	-0.509617
c1_p15	iCodon_1	645.523	637.782	629.281	741.708	728.673	791.236	937.975	795.085	790.993	0.0457126	-0.706263
c1_p15	iCodon_1	405.693	434.667	413.145	474.303	427.951	390.919	486.7	410.014	450.926	0.0117315	-0.649752
c1_p17	iCodon_1	2593.3	2583.63	2673.97	2656.49	2783.61	2775.9	1789.7	1747.63	1477.12	-0.0752937	-0.519604
c1_p17	iCodon_1	952.594	956.673	828.202	985.691	1000.48	924.675	1219.83	1086.62	1184.99	0.0407151	-0.360139
c1_p19	iCodon_1	398.969	495.602	453.312	456.736	466.505	533.755	274.154	339.86	350.554	-0.0560833	-0.502043
c1_p2	iCodon_1	1394.15	1383.22	1388.63	1579.06	1480.49	1494.14	1594.1	1488.84	1541.54	0.0173373	-0.338621
c1_p2	iCodon_1	907.766	830.742	818.639	772.938	755.661	732.974	808.599	793.526	684.629	-0.0189046	-0.705395
c1_p4	iCodon_1	286.899	369.67	392.105	380.613	381.686	385.281	363.485	332.065	337.071	-0.00121722	-0.658007
c1_p5	iCodon_1	327.244	432.636	357.676	411.843	372.047	428.508	471.298	555	495.869	0.0522522	-0.600424
c1_p8	iCodon_1	645.523	814.493	692.4	854.916	817.348	821.307	1078.13	1237.84	1047.17	0.0747312	-0.448393
c1_p8	iCodon_1	268.968	280.299	288.819	249.838	345.06	334.537	381.967	341.419	350.554	0.041206	-0.712863
c10_p10	iCodon_1	1506.22	1385.25	1413.49	1458.04	1563.37	1484.74	1444.7	1373.47	1376.75	-0.00425443	-0.539582
c10_p10	iCodon_1	2048.64	2124.59	2182.4	2293.44	2504.09	2482.71	2481.24	2240.27	2284.59	0.0161314	-0.693854
c10_p11	iCodon_1	616.385	765.745	778.472	792.456	933.01	868.292	787.037	756.11	669.648	0.0045089	-0.650841
c10_p11	iCodon_1	369.831	371.701	283.081	335.72	306.505	261.239	398.909	344.537	361.041	0.0135031	-0.313866
c10_p12	iCodon_1	1497.25	1600.55	1482.35	1286.28	1453.49	1520.45	654.58	570.59	507.854	-0.162779	-0.520643
c10_p20	iCodon_1	410.176	371.701	485.828	409.891	472.288	420.99	212.546	213.582	200.745	-0.116407	-0.681541
c10_p20	iCodon_1	80.6904	60.9346	38.2542	60.5078	61.6866	43.2267	40.0449	38.9747	38.9504	-0.0627482	-0.507474
c10_p3	iCodon_1	98.6215	93.4331	124.326	87.8338	59.7589	105.248	38.5047	40.5337	26.9657	-0.183553	-0.536339
c10_p3	iCodon_1	634.316	627.627	585.289	694.863	566.746	541.273	611.455	542.528	666.652	-0.00290265	-0.334949
c10_p4	iCodon_1	2882.44	2908.61	2698.83	2923.89	3011.08	2986.4	2485.86	2103.08	2353.51	-0.0338446	-0.635709
c10_p4	iCodon_1	948.112	974.954	876.02	917.376	900.239	975.419	418.931	395.983	365.535	-0.143989	-0.597195
c10_p5	iCodon_1	1230.53	1113.07	1132.32	1235.53	1264.58	1291.16	1127.42	1222.25	1262.89	0.00639937	-0.469117
c10_p5	iCodon_1	573.798	495.602	575.725	567.992	505.059	605.173	435.873	445.871	420.964	-0.0385417	-0.549988
c10_p6	iCodon_1	1349.32	1639.14	1514.86	1655.18	1483.53	1597.51	1470.88	1421.8	1474.12	-0.00462515	-0.616839
c10_p7	iCodon_1	441.556	487.477	497.304	484.062	510.842	377.763	375.806	519.144	388.006	-0.0192485	-0.6902
c10_p8	iCodon_1	8533	8014.93	8163.44	8925.97	8749.86	8818.24	10351.6	10244.1	10375.8	0.0376894	-0.445637
c10_p8	iCodon_1	2261.58	2272.86	2213	2414.45	2475.18	2360.55	2912.5	3040.03	3068.57	0.0483688	-0.523343
c2_p11	iCodon_1	5513.84	5859.87	5841.41	3897.87	4539.75	4796.28	1752.73	1866.11	2353.51	-0.177746	-0.549463
c2_p11	iCodon_1	6279.78	5821.29	7059.8	4452.2	6623.6	6333.64	4026.05	4065.85	4025.38	-0.075847	-0.496817
c2_p12	iCodon_1	513.28	580.91	613.979	601.174	584.095	565.705	435.873	385.07	371.527	-0.0598321	-0.204441
c2_p15	iCodon_1	954.836	1035.89	942.965	1128.18	1060.24	1086.3	1235.23	1445.18	1294.35	0.0503993	-0.367364
c2_p15	iCodon_1	656.73	792.15	723.004	815.879	776.866	794.995	534.446	551.882	603.732	-0.0415413	-0.163949
c2_p19	iCodon_1	320.52	345.296	365.327	405.988	391.325	449.181	448.195	508.231	480.888	0.0553699	-0.345322
c2_p19	iCodon_1	434.831	404.2	426.534	454.784	426.023	404.075	565.249	634.509	516.842	0.0502943	-0.337979
c2_p3	iCodon_1	1876.05	1793.51	1859.15	2074.83	1985.54	1892.57	1778.92	1652.53	1574.5	-0.0167342	-0.353525
c2_p3	iCodon_1	127.76	146.243	164.493	199.09	173.494	144.715	164.8	138.75	182.767	0.0170741	-0.539405
c2_p4	iCodon_1	313.796	306.704	330.898	386.469	337.349	345.813	377.346	456.784	370.029	0.0385843	-0.507222
c3_p1	iCodon_1	730.696	727.153	742.131	560.185	746.023	751.768	542.146	402.459	548.302	-0.0662613	-0.562739
c3_p1	iCodon_1	116.553	186.866	139.628	202.994	183.132	219.892	130.916	99.7754	130.334	-0.0322298	-0.597522
c3_p14	iCodon_1	1483.81	1488.84	1496.75	1130.13	1216.38	1212.23	150.939	240.084	220.22	-0.334815	-0.383027
c3_p14	iCodon_1	1098.29	1159.79	1172.49	1266.76	1173.97	1182.16	528.285	517.585	391.002	-0.146492	-0.341733
c3_p16	iCodon_1	1849.15	1880.85	1809.42	1920.63	1979.76	2001.58	799.358	717.135	719.085	-0.151426	-0.549304
c3_p19	iCodon_1	286.899	355.452	367.24	167.86	156.144	114.645	9.24113	15.5899	20.9733	-0.523611	-0.459854
c3_p2	iCodon_1	667.937	814.493	818.639	739.756	803.854	744.25	297.256	332.065	398.493	-0.134821	-0.57782
c3_p2	iCodon_1	867.421	777.932	845.417	698.767	653.493	749.889	569.87	536.293	539.314	-0.0689782	-0.43425
c3_p20	iCodon_1	3158.13	3373.75	3400.79	1826.94	2288.19	2291.01	300.337	357.009	426.957	-0.370774	-0.280075
c3_p20	iCodon_1	472.935	481.383	443.748	269.357	281.445	340.175	38.5047	93.5394	89.8856	-0.319065	-0.192565
c3_p3	iCodon_1	378.796	237.645	325.16	316.202	308.433	272.516	340.382	274.382	340.067	0.00453545	-0.296612
c3_p3	iCodon_1	497.59	544.349	405.494	355.239	443.373	385.281	395.829	288.413	308.607	-0.0631683	-0.362038
c3_p4	iCodon_1	925.698	1039.95	971.656	1104.75	1102.65	1137.05	1136.66	1036.73	1098.1	0.0180297	-0.464876
c3_p5	iCodon_1	697.075	755.589	778.472	722.189	701.685	682.23	120.135	140.309	128.836	-0.291151	-0.702166
c3_p8	iCodon_1	186.036	205.147	139.628	115.16	123.373	120.283	30.8038	35.8568	20.9733	-0.302124	-0.359135
c3_p8	iCodon_1	589.488	666.218	623.543	646.067	659.276	640.882	115.514	157.458	137.825	-0.254542	-0.268808
c4_p11	iCodon_1	1181.22	1310.09	1302.55	1381.92	1310.84	1469.71	1606.42	1460.77	1423.19	0.0280501	-0.58015
c4_p12	iCodon_1	869.663	816.524	908.536	903.713	809.637	860.774	257.212	224.495	256.174	-0.209744	-0.39202
c4_p12	iCodon_1	333.968	377.795	405.494	357.191	250.602	379.643	123.215	76.3905	149.809	-0.199519	-0.045527
c4_p13	iCodon_1	502.073	359.514	350.026	191.283	175.421	240.566	36.9645	35.8568	32.9581	-0.404265	-0.395194
c4_p16	iCodon_1	392.245	428.573	336.637	337.672	460.722	422.87	572.95	458.343	600.736	0.0569566	-0.252555
c4_p2	iCodon_1	1073.63	999.328	1030.95	1063.77	1042.89	1016.77	549.847	530.057	464.409	-0.116707	-0.389417
c4_p2	iCodon_1	22.414	60.9346	15.3017	35.1335	48.1927	37.5884	35.4243	32.7388	32.9581	0.0335415	-0.288399
c4_p20	iCodon_1	112.07	132.025	128.151	130.775	156.144	146.595	118.595	77.9495	110.859	-0.0341832	-0.209547
c4_p4	iCodon_1	1093.8	1092.76	1065.38	1112.56	1042.89	1153.96	1179.78	1180.16	1170.01	0.013683	-0.153641
c4_p4	iCodon_1	699.316	844.96	893.235	482.11	572.529	582.62	81.63	98.2164	175.277	-0.329361	-0.30419
c4_p7	iCodon_1	495.349	495.602	457.137	519.196	506.987	479.252	406.61	297.767	349.056	-0.0542567	-0.0411364
c4_p7	iCodon_1	537.936	597.159	466.701	597.27	605.3	494.288	505.182	512.908	543.808	-0.00344445	-0.0697905
c4_p9	iCodon_1	833.8	674.343	747.869	837.349	927.227	862.654	990.341	1011.78	1146.04	0.0558127	-0.133098
c4_p9	iCodon_1	2842.09	2492.23	2716.05	2611.59	2596.62	2578.56	2909.42	2581.69	2729.53	0.003535	0.068595
c5_p1	iCodon_1	448.28	526.069	499.217	509.436	528.192	503.685	525.204	544.087	503.359	0.0111285	-0.484588
c5_p14	iCodon_1	161.381	158.43	174.056	130.775	171.566	210.495	135.537	148.104	119.847	-0.0341712	-0.385027
c5_p14	iCodon_1	466.211	430.605	516.431	491.87	562.89	625.847	506.722	427.163	356.546	-0.0163987	-0.360113
c5_p15	iCodon_1	1089.32	1161.82	1174.4	1219.91	1116.14	1067.51	1153.6	1117.8	1065.14	-0.00438571	-0.555325
c5_p15	iCodon_1	116.553	99.5265	86.0719	119.064	123.373	99.6093	147.858	112.247	136.327	0.0454478	-0.348376
c5_p16	iCodon_1	3487.62	3745.45	4502.51	3398.19	3909.39	3968.85	3086.54	2904.4	3038.13	-0.0427709	-0.20557
c5_p2	iCodon_1	212.933	278.268	237.176	255.694	293.011	229.289	143.238	127.837	151.307	-0.0902104	-0.380208
c5_p3	iCodon_1	275.692	312.798	248.652	327.913	296.867	264.998	312.658	346.096	317.596	0.0262062	-0.533588
c5_p5	iCodon_1	2216.74	2254.58	2193.88	2279.78	2268.91	2257.18	2199.39	1886.38	2068.87	-0.0136018	-0.617534
c5_p5	iCodon_1	342.934	300.611	346.2	382.565	293.011	420.99	300.337	308.68	331.079	-0.00837808	-0.551203
c5_p7	iCodon_1	674.661	737.309	721.091	708.526	720.962	794.995	916.412	832.501	864.4	0.0338308	-0.459818
c5_p7	iCodon_1	1418.81	1308.06	1451.75	1057.91	1289.64	1287.4	799.358	813.793	756.537	-0.0944516	-0.132447
c5_p8	iCodon_1	8.9656	20.3115	9.56354	23.4224	26.9879	16.9148	49.286	37.4158	37.4523	0.204459	-0.522219
c5_p8	iCodon_1	195.002	316.86	248.652	271.309	225.542	381.522	306.498	300.885	299.619	0.032607	-0.513034
c6_p12	iCodon_1	56.035	38.5919	59.2939	66.3633	52.0481	97.7298	77.0094	90.4214	58.4257	0.0641466	-0.59491
c6_p12	iCodon_1	26.8968	50.7788	28.6906	78.0745	61.6866	65.7797	44.6655	28.0618	35.9542	0.00776674	-0.685065
c6_p14	iCodon_1	156.898	174.679	116.675	103.449	106.024	148.474	12.3215	28.0618	31.46	-0.315748	-0.66092
c6_p15	iCodon_1	4364	4470.57	4338.02	5174.39	4906.01	5029.33	5857.34	5718.37	5258.31	0.0407147	-0.596377
c6_p15	iCodon_1	226.381	201.084	198.922	296.683	248.674	263.119	143.238	176.166	169.285	-0.0417413	-0.47814
c6_p17	iCodon_1	9265.37	8786.77	9349.32	8400.82	7529.62	8479.94	2230.19	2095.28	2596.2	-0.229945	-0.509513
c6_p17	iCodon_1	3745.38	3855.13	3836.89	2344.19	2837.58	2864.24	528.285	637.627	805.974	-0.295467	-0.477262
c6_p20	iCodon_1	1598.12	1781.32	1874.45	1676.65	1910.36	1886.94	2253.3	1972.12	2035.91	0.0293304	-0.533929
c6_p20	iCodon_1	2761.4	2581.6	2538.16	2619.4	2457.83	2670.66	2148.56	1767.89	1772.24	-0.0549307	-0.596603
c6_p3	iCodon_1	47.0694	60.9346	51.6431	60.5078	46.265	41.3472	58.5272	54.5646	82.3952	0.0319235	-0.344663
c6_p4	iCodon_1	2086.74	1976.31	2059.99	1906.97	1950.84	2093.67	505.182	525.38	395.497	-0.24409	-0.530121
c6_p4	iCodon_1	3090.89	3416.4	3177.01	3558.25	3496.86	3670.51	3132.74	3116.42	3156.48	-0.0047185	-0.59079
c6_p5	iCodon_1	71.7248	67.0281	78.421	124.919	88.6745	90.2122	72.3889	99.7754	85.3913	0.0273433	-0.427115
c6_p6	iCodon_1	2077.78	1951.94	2126.93	2492.53	2496.38	2373.71	2419.64	2428.91	2329.54	0.0256625	-0.459428
c6_p6	iCodon_1	1454.67	1310.09	1335.07	1282.37	1177.83	1050.6	556.008	501.995	431.451	-0.169478	-0.510544
c6_p7	iCodon_1	130.001	207.178	193.183	163.957	206.265	176.665	112.434	115.365	100.372	-0.076967	-0.503197
c7_p11	iCodon_1	168.105	91.4019	105.199	132.727	121.446	97.7298	184.823	176.166	179.771	0.0714889	-0.418097
c7_p11	iCodon_1	78.449	75.1527	76.5083	66.3633	82.8914	97.7298	106.273	112.247	100.372	0.0542351	-0.301732
c7_p15	iCodon_1	2474.5	2849.71	3075.63	2217.32	2197.59	2268.46	2196.31	1869.23	1766.25	-0.0608669	-0.489106
c7_p15	iCodon_1	1678.81	1937.72	1899.32	1826.94	2045.3	2037.29	1589.47	1566.78	1541.54	-0.0264378	-0.290774
c7_p18	iCodon_1	941.387	881.521	898.973	1178.93	1112.29	1016.77	1222.91	1067.91	1096.6	0.0362313	-0.455282
c7_p2	iCodon_1	347.417	430.605	418.883	277.165	300.722	219.892	75.4693	82.6265	52.4333	-0.291984	-0.399915
c7_p2	iCodon_1	109.829	138.118	130.064	109.304	125.301	150.354	121.675	84.1855	89.8856	-0.0423415	-0.470987
c7_p8	iCodon_1	260.002	272.175	279.255	199.09	254.457	255.601	184.823	183.961	191.756	-0.0616065	-0.372039
c8_p10	iCodon_1	750.869	714.966	625.455	780.745	842.408	749.889	991.882	965.015	921.328	0.0536454	-0.211397
c8_p11	iCodon_1	347.417	434.667	388.28	398.18	435.662	407.834	543.687	592.416	573.77	0.0637767	-0.5593
c8_p11	iCodon_1	3115.54	2790.81	3362.54	3446.99	3095.9	2980.76	3046.49	3038.47	2901.81	-0.0047084	-0.444493
c8_p13	iCodon_1	4.4828	12.1869	19.1271	15.6149	23.1325	15.0354	16.9421	15.5899	17.9771	0.0841004	-0.571205
c8_p16	iCodon_1	2519.33	2329.73	2257.97	2574.51	2664.09	2364.31	3068.06	2987.02	3030.64	0.0411047	-0.117981
c8_p16	iCodon_1	325.003	322.953	369.153	382.566	323.855	249.963	411.23	383.512	380.516	0.0243055	-0.523113
c8_p17	iCodon_1	1205.87	1291.81	1298.73	1282.37	1280	1296.8	1190.57	1244.07	1113.08	-0.0113712	-0.589437
c8_p17	iCodon_1	161.381	158.43	185.533	187.379	192.771	261.239	243.35	265.028	314.6	0.0807404	-0.699041
c8_p20	iCodon_1	889.835	873.396	941.052	973.98	983.131	1009.25	950.297	834.06	865.898	-0.00353211	-0.285917
c8_p20	iCodon_1	526.729	542.318	566.162	655.826	516.626	676.591	458.976	442.753	437.443	-0.0332478	-0.544493
c8_p3	iCodon_1	2064.33	2622.22	2385.15	2459.35	2592.77	2490.23	3600.96	3409.51	3178.95	0.0614574	-0.594204
c8_p3	iCodon_1	3644.51	3832.79	3913.4	3948.62	4146.5	4078.34	5352.16	5462.7	5637.33	0.0613128	-0.683879
c8_p4	iCodon_1	248.795	280.299	279.255	355.239	348.915	377.763	400.449	410.014	358.044	0.061379	-0.547514
c8_p6	iCodon_1	806.904	737.309	805.25	1013.02	867.468	913.398	1412.35	1371.91	1322.82	0.0931737	-0.169017
c8_p6	iCodon_1	60.5178	64.9969	61.2067	68.3152	42.4096	54.5032	69.3085	82.6265	70.4104	0.0286503	-0.646431
c8_p7	iCodon_1	970.526	1019.64	1036.69	1044.25	1120	1187.79	971.859	1066.35	951.289	-0.00221125	-0.338882
c8_p7	iCodon_1	1174.49	1137.45	1239.43	1093.04	1010.12	1024.28	588.352	528.498	623.207	-0.119183	-0.371379
c9_p1	iCodon_1	2846.58	2939.08	2786.82	2482.77	2511.8	2499.63	824.001	812.234	979.753	-0.198395	-0.760263
c9_p1	iCodon_1	219.657	262.019	233.35	236.175	190.843	219.892	103.193	113.806	137.825	-0.117553	-0.56734
c9_p13	iCodon_1	517.763	647.938	598.678	671.441	666.987	616.45	683.844	717.135	651.671	0.0258054	-0.492696
c9_p13	iCodon_1	307.072	223.427	279.255	284.972	240.963	248.083	52.3664	51.4467	80.8971	-0.248684	-0.490912
c9_p17	iCodon_1	1434.5	1584.3	1564.6	1157.45	1083.37	1242.3	101.652	162.135	154.304	-0.402385	-0.4873
c9_p17	iCodon_1	143.45	142.181	133.89	101.497	140.723	146.595	24.643	12.4719	19.4752	-0.340166	-0.417668
c9_p18	iCodon_1	1185.7	1344.62	1174.4	1198.43	1318.55	1358.82	1604.88	1426.48	1665.88	0.0395222	-0.500827
c9_p18	iCodon_1	2360.19	2250.52	2270.38	2406.22	2159.03	2056.09	2763.1	2656.52	2690.58	0.027404	-0.455102
c9_p19	iCodon_1	73.9662	54.8412	89.8973	80.0264	46.265	84.5739	26.1832	46.7697	28.4638	-0.130429	-0.549927
c9_p19	iCodon_1	1873.81	1842.26	1893.58	1627.85	1680.96	1544.88	560.629	706.222	764.028	-0.170728	-0.813099
c9_p3	iCodon_1	670.178	643.876	560.423	657.778	834.697	701.024	243.35	339.86	248.684	-0.136918	-0.511274
c9_p8	iCodon_1	3837.27	4109.02	3840.72	2949.27	2972.52	3223.21	1343.04	1111.56	1294.35	-0.191383	-0.546521
c9_p8	iCodon_1	1882.77	1972.25	1939.49	1522.45	1395.66	1595.63	511.343	369.481	458.417	-0.245594	-0.542783
c9_p9	iCodon_1	2577.61	2711.59	2536.25	1811.33	1832.87	2191.4	215.626	176.166	242.691	-0.420088	-0.824782
c9_p9	iCodon_1	298.106	264.05	248.652	292.779	223.614	257.481	36.9645	49.8877	58.4257	-0.289009	-0.389693
c1_p1	iCodon_2	607.419	505.757	489.653	499.677	524.336	548.791	745.451	622.037	740.058	0.0458192	0.304512
c1_p10	iCodon_2	432.59	478.169	495.391	415.747	578.312	633.365	380.427	428.722	479.39	-0.0150269	0.0873819
c1_p10	iCodon_2	6073.65	6184.86	6030.77	6603	6072.28	5803.65	6365.62	6781.94	6035.82	0.0077748	0.0690127
c1_p11	iCodon_2	1613.81	1584.3	1520.6	1625.9	1488.19	1526.09	1959.12	1864.55	2214.18	0.0406974	0.247153
c1_p11	iCodon_2	49.3108	111.713	118.588	99.545	79.036	69.5385	120.135	104.452	112.357	0.0427384	0.177404
c1_p15	iCodon_2	932.422	737.309	754.937	884.194	846.263	787.477	1199.81	1057	1015.71	0.0505009	0.186023
c1_p17	iCodon_2	585.005	621.533	652.233	599.222	784.577	708.541	703.866	685.956	690.621	0.0189323	0.247353
c1_p17	iCodon_2	587.246	562.63	602.503	622.644	622.649	586.379	742.371	740.52	710.096	0.0374136	0.0902907
c1_p19	iCodon_2	96.3801	117.807	128.151	146.39	111.807	77.0562	77.0094	70.1545	100.372	-0.0548358	0.0575454
c1_p2	iCodon_2	809.145	786.057	742.13	960.317	757.58	905.881	1059.65	1134.94	1051.66	0.0547571	0.224573
c1_p2	iCodon_2	414.659	485.446	476.264	480.158	487.71	473.614	551.388	597.093	647.176	0.0443685	0.164105
c1_p4	iCodon_2	419.142	369.67	365.327	142.486	150.361	242.445	32.344	32.7388	73.4066	-0.366145	0.17995
c1_p5	iCodon_2	1649.67	1799.6	1809.42	1947.96	1989.39	2018.5	2656.83	2703.29	2814.92	0.0736326	0.201997
c1_p5	iCodon_2	53.7936	20.3115	32.516	15.6149	17.3494	20.6736	52.3664	38.9747	25.4676	0.0211394	0.0808424
c1_p8	iCodon_2	53.7936	50.7788	51.6431	40.9891	44.3373	73.2974	115.514	127.837	80.8971	0.118685	0.256653
c1_p8	iCodon_2	277.933	272.175	327.073	368.902	306.505	385.281	483.619	471.046	510.85	0.0860179	-0.00504387
c10_p10	iCodon_2	430.349	517.944	585.289	622.644	570.601	633.365	740.831	661.012	573.77	0.0426225	0.191606
c10_p10	iCodon_2	1622.78	1882.88	1782.64	1906.29	2027.95	1985.91	1952.45	2232.47	2227.67	0.0321172	0.144261
c10_p11	iCodon_2	165.863	217.333	149.191	177.62	194.698	191.701	255.671	243.202	271.155	0.0634806	-0.0409859
c10_p11	iCodon_2	542.418	503.726	585.289	462.592	470.361	505.564	237.189	282.177	396.995	-0.0997144	0.323113
c10_p12	iCodon_2	29.1382	48.7477	47.8177	52.7003	36.6264	48.8649	32.344	9.35394	44.9428	-0.0893604	0.19145
c10_p12	iCodon_2	154.657	150.305	126.239	95.6413	161.927	90.2122	44.6655	43.6517	43.4447	-0.196951	0.0528489
c10_p20	iCodon_2	246.554	215.302	227.612	267.407	277.59	264.998	280.314	321.152	196.241	0.0211057	0.157565
c10_p20	iCodon_2	192.76	174.679	162.58	167.86	148.433	197.339	90.8711	88.8624	149.809	-0.0838708	0.112509
c10_p3	iCodon_2	179.312	203.115	137.715	197.138	161.927	144.715	243.35	247.879	236.699	0.0581191	0.232849
c10_p4	iCodon_2	865.18	786.057	740.218	1313.6	998.552	1106.98	1547.89	1926.04	1803.7	0.131587	0.129685
c10_p4	iCodon_2	2118.12	2130.68	2170.93	2459.35	2407.71	2396.26	2866.29	2739.15	2884.67	0.0465528	0.144707
c10_p5	iCodon_2	4406.59	4586.35	4904.18	4918.7	5195.17	4935.36	7109.51	6967.13	6678.5	0.0669587	0.241362
c10_p5	iCodon_2	177.07	140.15	137.715	148.342	131.084	167.268	172.501	168.371	205.239	0.0309057	0.185488
c10_p6	iCodon_2	1053.46	1149.63	992.695	1171.12	1062.97	1206.59	1400.03	1529.37	1581.99	0.0575468	0.0415047
c10_p7	iCodon_2	24.6554	34.5296	42.0796	25.3742	32.771	20.6736	38.5047	56.1236	34.4562	0.0406472	0.118336
c10_p8	iCodon_2	419.142	394.044	346.201	449.031	339.277	381.523	438.955	444.312	522.835	0.0321389	0.0771811
c10_p8	iCodon_2	4520.9	4886.04	4904.18	5212.52	4578.3	4854.54	7090.35	6938.36	6547.68	0.0605406	0.0477044
c2_p10	iCodon_2	163.622	172.648	172.144	183.475	262.168	191.701	189.443	205.787	211.231	0.0292632	-0.0745303
c2_p10	iCodon_2	1737.08	1809.76	1654.49	1426.81	1775.42	1697.12	563.709	622.037	799.982	-0.162224	0.321018
c2_p11	iCodon_2	5152.98	4803.89	5018.95	5029.95	4809.01	4945.81	5155.01	5054.25	5560.9	0.00854087	0.0805744
c2_p11	iCodon_2	2416.85	2449.57	2499.92	2256.34	2384.58	2381.23	1467.8	1703.97	1625.43	-0.0717856	0.146381
c2_p12	iCodon_2	729.568	721.057	685.675	643.918	621.65	666.303	417.402	466.922	503.356	-0.0723369	0.516138
c2_p15	iCodon_2	434.831	373.732	401.669	458.688	414.457	381.522	596.053	622.037	497.367	0.0576962	0.144533
c2_p19	iCodon_2	132.243	219.365	181.707	195.186	183.132	174.786	280.314	232.289	233.703	0.0588987	0.178309
c2_p3	iCodon_2	755.351	761.683	740.441	899.809	823.131	843.862	993.422	1005.55	960.278	0.0450949	0.14492
c2_p5	iCodon_2	253.278	199.053	246.739	363.047	298.795	332.657	348.083	268.146	238.197	0.0322599	-0.0620084
c3_p1	iCodon_2	1943.29	2073.81	2063.82	2266.12	2132.62	2253.42	2370.35	2208.84	2187.22	0.0177672	0.207835
c3_p1	iCodon_2	251.037	264.05	210.398	302.539	318.072	278.154	314.199	218.259	184.266	-0.0054808	0.172877
c3_p14	iCodon_2	992.94	989.172	1025.91	821.734	751.806	802.512	340.382	358.568	341.565	-0.176953	0.272825
c3_p14	iCodon_2	300.347	225.458	233.35	271.309	314.216	287.551	295.716	308.68	274.151	0.0255428	0.261986
c3_p16	iCodon_2	3803.66	3796.23	3949.74	4055.97	4481.92	4258.77	5215.08	5194.55	5136.96	0.0495559	0.103949
c3_p2	iCodon_2	291.382	276.237	277.343	290.828	267.951	353.331	264.912	319.593	232.205	-0.00706005	0.35252
c3_p2	iCodon_2	1362.77	1330.41	1371.41	1415.1	1395.66	1450.91	1259.87	1183.27	1235.93	-0.0166514	0.370051
c3_p20	iCodon_2	954.836	932.3	908.536	581.655	595.662	571.344	158.639	227.613	179.771	-0.268059	0.265388
c3_p20	iCodon_2	272.063	276.207	349.623	158.109	163.838	205.698	30.8038	23.3848	37.4447	-0.382303	0.423246
c3_p3	iCodon_2	1609.32	1665.55	1608.59	2071.9	2035.66	1877.54	1959.12	2326.01	2071.05	0.043521	0.0223545
c3_p3	iCodon_2	650.006	678.405	656.059	800.264	771.083	823.186	845.552	1005.55	1062.15	0.0632417	0.280714
c3_p4	iCodon_2	718.905	733.247	868.369	874.435	826.984	768.683	973.399	949.425	1025.88	0.0404516	0.346527
c3_p5	iCodon_2	520.004	440.76	342.375	347.432	424.096	364.608	121.675	81.0675	134.828	-0.226534	0.0090152
c3_p8	iCodon_2	1033.29	1019.64	915.417	815.879	709.403	704.783	98.5721	154.34	218.722	-0.314964	0.22227
c3_p8	iCodon_2	221.898	199.053	208.485	171.764	212.048	212.374	144.778	118.483	92.882	-0.0974643	0.444701
c4_p11	iCodon_2	739.662	781.994	874.107	706.576	730.601	793.115	531.365	480.169	501.842	-0.0762984	0.421704
c4_p11	iCodon_2	2151.74	2335.83	2190.05	2361.76	2451.56	2469.56	3242.11	3626.21	3534	0.073793	0.360027
c4_p12	iCodon_2	347.417	387.95	495.391	396.228	404.818	443.543	267.993	171.489	184.266	-0.114716	0.586323
c4_p13	iCodon_2	571.557	493.57	482.002	292.779	279.518	289.431	32.344	53.0057	91.3837	-0.375894	0.0892921
c4_p16	iCodon_2	1021.22	925.063	1042.25	1255.92	1107.42	999.855	1549.24	1516.9	1579.64	0.0737304	0.329402
c4_p2	iCodon_2	643.281	623.564	625.455	728.045	699.758	625.847	611.455	483.287	495.869	-0.029875	0.309508
c4_p2	iCodon_2	206.209	229.52	277.343	273.261	277.59	345.813	254.131	246.32	259.17	0.0117686	0.346447
c4_p20	iCodon_2	347.417	343.265	284.993	208.849	225.542	253.722	117.054	115.365	148.311	-0.157302	0.365093
c4_p4	iCodon_2	788.972	737.309	766.996	849.06	830.842	851.377	1155.14	1169.24	1223.94	0.0727613	0.465163
c4_p4	iCodon_2	298.077	313.917	395.93	148.347	244.056	202.969	26.1832	43.6517	32.9621	-0.382833	0.242172
c4_p7	iCodon_2	818.111	1033.86	1111.28	1206.25	1100.72	1212.23	1261.41	1225.37	1321.32	0.0431139	0.423243
c4_p9	iCodon_2	943.629	995.265	1009.91	1180.88	1199.03	1157.72	1349.21	1443.62	1439.67	0.0602218	0.509098
c4_p9	iCodon_2	2660.54	2502.37	2643.36	2761.88	2770.12	2806.97	3155.85	3239.58	3189.44	0.0342626	0.510171
c5_p1	iCodon_2	927.939	927.198	981.219	1042.29	1071.81	1082.55	1205.97	1287.73	1228.44	0.0452911	-0.113118
c5_p14	iCodon_2	136.725	119.838	166.406	144.438	133.012	135.318	150.939	140.309	118.349	-0.00467677	0.0522142
c5_p14	iCodon_2	260.002	243.738	292.644	249.838	256.385	236.807	304.957	279.059	308.607	0.019329	0.279879
c5_p15	iCodon_2	1864.84	1935.69	1656.4	2170.47	2174.45	2135.02	2604.46	2804.63	2810.42	0.0685301	0.152334
c5_p15	iCodon_2	1349.32	1462.43	1673.62	1411.2	1675.18	1482.86	1934.48	1864.55	1722.81	0.0351179	0.152155
c5_p16	iCodon_2	1062.42	1202.44	1122.76	909.568	979.275	920.916	418.931	511.349	441.938	-0.151002	0.177342
c5_p16	iCodon_2	1284.31	1299.92	1388.62	1246.32	1212.52	1366.81	1284.51	1138.06	1099.6	-0.0203439	0.310635
c5_p2	iCodon_2	24.6554	28.4362	7.65083	21.4705	19.2771	16.9148	36.9645	29.6208	22.4714	0.0846227	0.203734
c5_p2	iCodon_2	390.003	339.203	317.51	345.48	339.276	345.813	158.639	205.787	203.741	-0.102385	0.0829613
c5_p3	iCodon_2	398.969	398.106	330.898	435.265	391.325	452.94	483.619	584.621	470.401	0.0515797	0.114418
c5_p5	iCodon_2	1306.01	1317.3	1360.16	1325.31	1400.72	1236.66	1184.39	1357.25	1255.39	-0.00822386	0.0491173
c5_p7	iCodon_2	493.108	587.003	543.209	591.415	690.119	639.003	916.412	979.046	964.772	0.0947602	0.00666562
c5_p7	iCodon_2	715.006	621.533	761.258	581.657	601.445	687.868	529.825	556.559	462.911	-0.0504221	0.210626
c5_p8	iCodon_2	1530.88	1594.46	1543.56	1707.88	1765.78	1785.45	2277.94	2319.78	2208.19	0.0628031	0.222483
c5_p8	iCodon_2	513.283	550.446	520.263	564.118	605.303	642.474	628.407	723.382	651.696	0.0389341	0.199499
c6_p12	iCodon_2	2.2414	14.2181	21.0398	17.5668	11.5662	20.6736	10.7813	20.2669	17.9771	0.0982152	0.130513
c6_p12	iCodon_2	533.453	454.978	405.494	534.811	514.698	490.529	651.5	662.571	597.739	0.0535462	0.246343
c6_p14	iCodon_2	398.969	392.013	378.716	423.554	346.987	447.302	425.092	475.492	341.565	0.00851278	0.211436
c6_p15	iCodon_2	2530.54	2555.19	2568.77	2935.6	2918.55	3012.71	3582.48	3648.04	3502.55	0.0563194	0.0785395
c6_p15	iCodon_2	688.109	729.184	646.495	698.767	582.168	665.315	568.33	589.298	558.789	-0.0305575	0.0624731
c6_p17	iCodon_2	2611.7	2701.43	2800.2	2654.53	2604.33	2851.08	1703.45	1654.09	1832.17	-0.0745595	0.195227
c6_p17	iCodon_2	3384.51	3223.44	3062.25	2843.86	3007.22	3064.65	1372.31	1328.26	1646.4	-0.133881	0.190774
c6_p20	iCodon_2	966.698	792.15	998.433	968.124	1023.61	973.54	1130.5	1248.75	1471.13	0.0555152	0.237495
c6_p20	iCodon_2	2561.92	2654.72	2509.47	2894.61	2760.48	2616.15	2709.19	2664.31	2428.41	0.00148145	-0.0189213
c6_p3	iCodon_2	383.279	461.072	407.407	552.377	503.132	550.67	602.214	712.458	680.135	0.0777497	0.105999
c6_p3	iCodon_2	446.038	481.383	560.423	513.34	537.83	514.961	586.812	555	551.298	0.0222327	0.167696
c6_p4	iCodon_2	773.283	767.776	740.218	724.141	638.071	635.244	311.118	383.512	376.022	-0.126772	0.164565
c6_p4	iCodon_2	775.524	824.648	734.48	716.334	773.011	879.569	730.483	734.284	702.606	-0.0122367	0.108075
c6_p5	iCodon_2	98.6215	95.4642	78.421	162.005	111.807	95.8504	84.7104	101.334	92.8818	0.00426989	0.150779
c6_p6	iCodon_2	2714.33	2798.94	2681.61	3021.48	2900.11	2903.71	3045.55	2930.9	2653.11	0.00836261	-0.033681
c6_p6	iCodon_2	181.553	182.804	160.667	167.86	173.494	150.354	150.939	132.514	140.821	-0.0354583	0.00183748
c6_p7	iCodon_2	2454.33	2480.04	2383.23	2910.23	2876.14	2627.43	3902.84	3980.1	3992.42	0.0807123	0.00154096
c6_p7	iCodon_2	448.28	418.418	413.145	452.832	526.264	396.558	385.047	252.556	287.634	-0.0566115	0.123085
c7_p1	iCodon_2	988.457	1163.85	1074.94	1028.63	1249.15	1272.37	1467.8	1370.35	1316.82	0.0423147	0.223028
c7_p11	iCodon_2	385.521	363.577	340.462	349.384	354.698	447.302	606.834	590.612	513.846	0.0750251	0.227703
c7_p15	iCodon_2	1255.18	1409.62	1555.03	1219.91	1247.55	1289.61	1521.71	1365.96	1394.73	0.00290486	0.203579
c7_p15	iCodon_2	1120.7	1145.57	1103.63	1241.38	1222.17	1148.33	1404.65	1627.59	1514.57	0.0496421	0.28452
c7_p4	iCodon_2	127.76	156.399	110.937	81.9783	169.638	103.368	120.135	93.5394	125.84	-0.0249732	0.338015
c7_p8	iCodon_2	1149.84	1251.19	1124.67	1134.03	1349.39	1217.86	1515.55	1766.34	1619.44	0.054753	0.0655973
c7_p8	iCodon_2	143.45	184.835	162.58	169.812	173.494	155.992	118.595	159.017	151.307	-0.0229213	0.199795
c8_p10	iCodon_2	497.59	483.415	436.097	445.025	589.878	494.288	571.41	710.899	752.043	0.0593841	0.152168
c8_p11	iCodon_2	589.488	448.854	564.251	662.294	612.961	614.494	851.861	960.817	886.813	0.087855	0.0668709
c8_p13	iCodon_2	522.246	457.01	478.177	556.281	520.481	556.308	611.455	703.104	668.15	0.0512797	0.197477
c8_p16	iCodon_2	2149.52	2276.92	2194.82	2353.95	2425.06	2390.62	3300.62	3322.21	3654.67	0.0731433	0.33828
c8_p16	iCodon_2	2326.57	2122.56	2333.11	2517.9	2425.07	2288.71	3100.4	3211.53	3033.65	0.0535459	-0.0290031
c8_p17	iCodon_2	1824.5	1813.82	1901.23	2143.16	2105.06	2242.15	2963.33	3038.47	3138.51	0.083454	0.122959
c8_p17	iCodon_2	419.142	416.387	390.192	548.474	555.18	411.593	673.065	685.956	716.089	0.0877776	0.103802
c8_p20	iCodon_2	251.037	327.016	302.208	327.913	289.156	340.175	324.98	339.86	389.504	0.0305805	0.0586506
c8_p3	iCodon_2	4289.22	4293.86	4320.82	4516.61	4659.27	4749.32	6160.76	6056.67	6669.53	0.0633431	0.0416217
c8_p4	iCodon_2	394.486	493.57	346.2	411.843	364.337	409.714	519.044	569.031	609.724	0.0545924	0.265723
c8_p6	iCodon_2	1113.98	1084.64	1030.95	1214.06	1212.53	1289.28	1775.84	1806.87	1901.08	0.0882573	0.375074
c8_p6	iCodon_2	2416.23	2360.2	2344.98	2716.99	2702.65	2700.73	4004.49	3967.63	3929.5	0.0856038	0.199899
c8_p7	iCodon_2	2866.75	2788.77	2882.45	2962.93	2992.83	2840.73	3589.43	3466.39	3617.9	0.0371988	0.20546
c8_p7	iCodon_2	1071.39	1192.29	1273.86	1216.01	1241.44	1150.21	904.091	955.661	934.81	-0.0389151	0.153167
c9_p1	iCodon_2	1654.15	1677.73	1558.85	1694.22	1771.56	1871.91	1936.02	1967.44	1869.62	0.0276899	0.0261517
c9_p1	iCodon_2	396.728	373.732	369.153	423.554	395.18	436.025	445.115	413.132	407.481	0.0174497	0.198473
c9_p11	iCodon_2	780.007	696.686	721.091	782.697	792.288	734.853	914.872	882.388	949.791	0.037292	0.304748
c9_p17	iCodon_2	562.591	721.066	571.9	605.078	530.119	543.152	175.582	183.961	172.281	-0.207239	0.104758
c9_p18	iCodon_2	1974.67	1915.38	1962.44	2301.26	2243.85	2225.23	3363.77	3015.09	3373.71	0.0848999	0.154347
c9_p18	iCodon_2	712.764	769.807	694.313	677.725	790.163	744.25	917.986	881.529	939.337	0.0383778	0.224656
c9_p19	iCodon_2	459.487	440.76	372.978	366.95	385.541	325.14	113.974	152.781	146.813	-0.188111	0.055681
c9_p19	iCodon_2	1961.22	1917.41	1985.39	1594.67	1659.76	1644.49	793.197	901.096	870.392	-0.138055	0.0536128
c9_p3	iCodon_2	542.404	632.139	418.829	471.103	529.408	559.992	220.147	240.646	235.419	-0.135755	0.0115634
c9_p7	iCodon_2	300.347	365.608	292.644	363.047	335.421	372.125	298.797	378.835	432.949	0.0234458	0.168429
c9_p8	iCodon_2	1737.08	1819.91	1774.99	1184.78	1104.58	1441.52	375.806	330.506	341.565	-0.271379	0.0171695
c9_p8	iCodon_2	1560.01	1781.32	1805.6	1405.34	1389.88	1559.92	548.307	583.062	609.724	-0.180448	0.140908
c9_p9	iCodon_2	405.695	339.203	342.375	384.518	447.916	478.098	131.117	145.256	178.273	-0.146122	0.164688
c9_p9	iCodon_2	934.663	897.77	942.965	607.029	749.878	851.377	177.122	179.284	265.163	-0.252388	0.168448
c1_p10	iCodon_3	728.455	667.402	744.043	786.601	703.613	627.726	611.455	537.851	570.774	-0.0364445	0.276699
c1_p10	iCodon_3	1905.73	1842.25	1743.32	1775.71	1780.33	1552.4	1472.44	1695.54	1426.18	-0.0300954	0.351418
c1_p11	iCodon_3	233.105	290.455	262.58	269.357	192.771	253.722	249.511	199.551	194.752	-0.0336777	0.48257
c1_p15	iCodon_3	221.898	318.891	235.263	160.053	219.759	197.339	104.733	104.452	88.3875	-0.158106	0.154916
c1_p15	iCodon_3	416.9	337.172	331.481	390.373	366.264	266.878	352.703	450.548	465.907	0.025726	0.383463
c1_p17	iCodon_3	1019.84	1070.42	990.783	1276.52	1102.65	1122.01	1326.1	1279.93	1226.94	0.0363967	0.38938
c1_p19	iCodon_3	1295.53	1155.73	1117.02	1276.52	1193.25	1315.59	1275.28	1148.98	1199.97	0.00277885	0.170182
c1_p2	iCodon_3	107.587	125.932	95.636	81.9783	109.879	54.5032	124.755	110.688	112.357	0.0100094	0.360378
c1_p2	iCodon_3	386.761	353.417	326.219	433.314	331.553	336.416	420.468	510.642	564.118	0.0555155	0.367209
c1_p4	iCodon_3	889.835	922.144	843.504	831.494	684.336	817.548	910.252	843.414	921.328	0.0012051	0.350289
c1_p4	iCodon_3	927.939	889.645	841.591	700.719	668.908	734.853	515.963	455.225	480.888	-0.100923	0.242863
c1_p5	iCodon_3	398.969	387.959	436.097	405.988	408.674	419.111	556.009	598.652	604.622	0.06069	0.352948
c1_p5	iCodon_3	67.242	85.3085	66.9448	46.8459	92.524	65.7797	101.655	124.719	67.4153	0.0444488	0.26806
c1_p8	iCodon_3	1965.71	2016.94	2042.77	2145.1	2110.84	2193.28	2783.12	2698.38	2680.09	0.050574	0.104809
c10_p10	iCodon_3	1277.59	954.642	985.045	1015.65	1077.59	1047.48	973.912	1078.82	1319.82	0.00796878	0.325126
c10_p11	iCodon_3	15.6898	12.1869	9.56354	15.6149	21.2048	11.2765	6.16076	4.67697	1.49809	-0.208127	0.457435
c10_p12	iCodon_3	544.66	700.748	648.406	431.359	560.963	520.599	365.025	316.026	310.105	-0.107451	0.34158
c10_p20	iCodon_3	517.763	578.879	717.265	657.776	688.191	815.668	814.76	860.562	561.794	0.0336421	0.288045
c10_p20	iCodon_3	466.211	461.072	420.796	501.629	489.638	437.905	460.516	420.927	515.344	0.00551689	0.356142
c10_p4	iCodon_3	1506.22	1704.14	1644.93	2135.34	2064.57	2078.64	2324.15	2451.6	2671.1	0.0712347	0.281672
c10_p4	iCodon_3	1528.63	1478.68	1361.84	1824.99	1702.88	1641.4	1988.38	2022.01	2232.81	0.059462	0.33865
c10_p5	iCodon_3	836.045	903.863	979.306	1003.26	1066.02	1043.08	1256.8	1147.42	1101.1	0.0424139	0.416155
c10_p5	iCodon_3	286.899	355.452	351.938	431.362	437.59	389.04	522.137	512.908	452.435	0.0675941	0.39339
c10_p6	iCodon_3	719.491	755.591	722.993	837.349	809.627	734.853	1158.22	1131.83	1066.63	0.0705023	0.321924
c10_p7	iCodon_3	436.627	521.771	485.828	573.847	470.361	563.601	679.223	620.257	666.674	0.0517345	0.280645
c10_p8	iCodon_3	3911.24	3662.09	3703	4395.53	4379.75	4258.77	5929.73	6106.56	5971.4	0.0780717	0.228759
c10_p8	iCodon_3	4038.19	3989.95	3905.55	4420.51	4101.67	4477.88	5416.98	5619.07	5619.73	0.0555564	0.2033
c2_p10	iCodon_3	91.8973	103.589	107.112	78.075	80.9637	90.2122	52.3664	49.8877	52.4333	-0.111522	0.482605
c2_p11	iCodon_3	4372.96	3915.86	3892.37	3968.14	3780.85	3872.42	4520.45	3913.06	4279.03	0.00706486	0.258239
c2_p11	iCodon_3	1365.01	1236.97	1451.74	1221.87	1515.18	1371.98	864.048	885.508	1036.68	-0.0626826	0.391886
c2_p12	iCodon_3	711.666	688.58	708.689	784.912	666.057	606.119	477.46	457.555	474.896	-0.0671213	0.675905
c2_p15	iCodon_3	1237.25	1253.22	1178.23	1331.17	1364.82	1347.54	1751.19	1993.95	1990.97	0.0742452	0.377776
c2_p15	iCodon_3	968.284	1056.2	1005.16	1213.15	1078.53	941.584	1064.98	1164.57	1162.52	0.0187945	0.451394
c2_p19	iCodon_3	264.485	272.175	281.168	296.683	235.18	248.083	324.98	367.922	364.037	0.0425393	0.475002
c2_p19	iCodon_3	316.037	387.95	323.248	363.047	337.349	374.005	341.922	414.691	376.022	0.0164782	0.368966
c2_p2	iCodon_3	665.695	645.907	719.178	776.842	907.928	783.718	762.383	709.34	747.549	0.0148882	0.417372
c2_p2	iCodon_3	67.242	58.9035	68.8575	72.2189	82.8914	63.9003	56.987	77.9495	64.418	0.00266897	0.399856
c2_p3	iCodon_3	5657.29	6036.59	5604.01	6163.98	5907.88	6029.18	7248.13	7442.62	7063.51	0.0382579	0.254371
c2_p3	iCodon_3	2062.09	2079.9	2077.2	2476.91	2193.73	2302.29	2470.46	2447.61	2331.03	0.0254873	0.311752
c2_p4	iCodon_3	329.486	278.268	323.248	392.324	350.843	428.508	432.793	581.503	476.394	0.0776436	0.168783
c2_p5	iCodon_3	255.519	259.988	294.559	296.683	350.843	370.796	355.784	358.568	371.529	0.0491475	0.28048
c2_p8	iCodon_3	221.898	186.866	204.66	261.55	266.024	212.374	267.993	268.146	247.185	0.0410373	0.119648
c2_p8	iCodon_3	56.035	83.2773	70.7702	74.1708	69.3975	50.7443	69.3085	31.1798	41.9466	-0.0718252	0.329289
c3_p1	iCodon_3	2158.47	2274.1	2413.16	2295.38	2296.52	2226.36	2578.28	2617.56	2352.01	0.0162615	0.369246
c3_p1	iCodon_3	374.314	333.109	374.891	419.651	399.035	424.749	363.485	400.66	329.581	0.00147073	0.389998
c3_p14	iCodon_3	466.211	408.262	300.498	275.213	318.072	319.501	177.122	144.986	178.273	-0.140289	0.41176
c3_p14	iCodon_3	723.972	591.066	640.757	683.152	726.746	682.23	569.87	609.565	611.222	-0.0142064	0.324848
c3_p16	iCodon_3	5482.26	5311.47	5084.02	5869.04	5607.7	5501.09	6927.82	7255.59	6826.65	0.0467036	0.351909
c3_p19	iCodon_3	42.5866	28.4362	26.7779	40.9891	21.2048	33.8296	15.4019	9.35394	13.4828	-0.156393	0.357112
c3_p2	iCodon_3	533.453	702.783	420.796	523.099	514.698	396.558	231.028	293.09	281.642	-0.117384	0.463778
c3_p2	iCodon_3	726.213	800.842	851.697	704.623	838.555	712.3	579.113	603.329	617.215	-0.0461979	0.466908
c3_p20	iCodon_3	458.633	550.473	528.31	269.349	331.583	254.76	73.9291	67.0366	91.3913	-0.315845	0.51381
c3_p3	iCodon_3	1804.33	1939.75	1872.54	2099.23	1956.62	1883.18	2307.2	2619.16	2493.65	0.0462551	0.384853
c3_p3	iCodon_3	1663.12	1574.14	1635.37	1877.69	1918.07	1924.53	2547.48	2701.73	2545.26	0.0782755	0.515607
c3_p4	iCodon_3	253.862	199.053	191.271	286.924	240.966	174.786	280.314	347.655	272.967	0.0562457	0.567376
c3_p4	iCodon_3	6.7242	6.09346	1.91271	5.85559	1.92771	9.3971	1.54019	4.67697	8.98856	-0.0106078	0.381808
c3_p5	iCodon_3	658.971	658.094	612.067	476.255	547.469	543.152	255.671	226.054	230.706	-0.16617	0.24439
c3_p8	iCodon_3	710.518	735.28	616.654	363.047	483.848	514.953	92.4113	127.839	122.844	-0.300146	0.402972
c3_p8	iCodon_3	3007.96	3130.01	2981.91	3025.39	2901.2	2822.89	2113.14	1923.79	1899.58	-0.0717085	0.494153
c4_p11	iCodon_3	2320.97	2309.42	2376.54	2517.9	2355.66	2277.88	2532.76	2575.45	2645.66	0.0168682	0.54145
c4_p11	iCodon_3	820.347	797.119	805.254	984.651	815.59	942.455	1149.65	1244.1	1369.96	0.0730018	0.564632
c4_p12	iCodon_3	441.559	491.539	460.963	450.884	512.77	454.82	328.61	357.009	355.048	-0.0486824	0.490202
c4_p12	iCodon_3	504.315	463.103	476.266	411.844	395.18	454.823	324.98	268.146	307.109	-0.079146	0.701557
c4_p13	iCodon_3	578.281	493.57	527.907	536.762	429.879	420.99	308.038	305.562	355.048	-0.0836676	0.375248
c4_p16	iCodon_3	1337.15	1171.09	1249.18	1539.14	1227.03	1417.07	1980.86	1984.59	2090.69	0.0797489	0.488036
c4_p16	iCodon_3	105.346	109.682	74.5956	97.5932	104.096	101.489	77.0094	99.7754	116.851	0.00226856	0.431076
c4_p2	iCodon_3	1154.32	1342.59	1218.39	1393.63	1493.97	1450.91	1481.66	1555.87	1550.53	0.0354526	0.455939
c4_p2	iCodon_3	1026.56	1039.95	992.695	1258.95	1318.55	1093.82	1229.66	1230.04	1246.41	0.032	0.512417
c4_p20	iCodon_3	853.958	834.808	931.489	854.916	866.337	932.192	1084.29	1083.5	997.737	0.0315699	0.598396
c4_p4	iCodon_3	1405.36	1431.96	1438.35	1493.18	1557.59	1520.45	1868.24	2089.05	2071.86	0.0570734	0.693019
c4_p4	iCodon_3	401.239	258.868	298.383	140.529	162.69	174.794	27.7234	28.0618	29.9578	-0.399599	0.32247
c4_p7	iCodon_3	457.245	465.134	426.534	456.736	416.385	473.614	605.294	548.764	545.306	0.0384163	0.547276
c4_p9	iCodon_3	11.207	4.06231	15.3017	3.90373	7.71083	9.3971	12.3215	12.4719	19.4752	0.0809843	0.781763
c4_p9	iCodon_3	2774.85	2520.67	2379.41	2609.65	2849.15	2491.12	3161.99	3347.15	3556.48	0.0453391	0.598527
c5_p15	iCodon_3	941.387	954.642	942.965	944.702	1052.53	1026.16	1527.87	1551.19	1480.12	0.07892	0.348969
c5_p15	iCodon_3	997.422	1137.45	1315.94	1007.16	1123.85	1037.44	1267.58	966.574	1080.13	-0.00669847	0.27224
c5_p16	iCodon_3	966.043	1178.07	1243.26	1110.61	1121.93	1137.05	606.834	685.956	764.028	-0.0829255	0.332737
c5_p16	iCodon_3	1710.19	1848.37	1914.63	1101.78	1216.39	1176.53	314.201	395.986	392.506	-0.267763	0.447396
c5_p2	iCodon_3	82.9317	101.558	84.1591	33.1817	77.1083	103.368	47.7459	38.9747	61.4218	-0.101377	0.362733
c5_p3	iCodon_3	349.658	371.701	321.335	427.458	406.746	381.522	552.928	569.031	491.375	0.0727133	0.319209
c5_p4	iCodon_3	73.9662	52.81	66.9448	46.8447	38.5541	50.7443	13.8617	6.23596	23.9695	-0.268774	0.358635
c5_p5	iCodon_3	1134.98	1101.79	1185.65	1278.48	1195.92	1110.74	1152.83	1017.1	1193.92	-0.0031905	0.299889
c5_p5	iCodon_3	537.936	426.542	508.78	456.736	470.361	447.302	440.494	459.902	482.386	-0.00987842	0.25505
c5_p7	iCodon_3	13.4484	2.03115	13.389	1.95186	13.4939	11.2765	9.24113	6.23596	25.4676	0.077195	0.256053
c5_p7	iCodon_3	2544	2406.92	2575.46	2030.89	2092.51	2253.44	1300.54	1120.91	1280.87	-0.118536	0.39843
c5_p8	iCodon_3	1824.5	1895.07	1993.04	1928.44	1644.33	2005.33	2616.78	2534.92	2236.65	0.0426037	0.430025
c5_p8	iCodon_3	773.28	781.991	789.942	934.913	875.176	887.374	1123.93	1208.21	1089.09	0.0627852	0.384871
c6_p12	iCodon_3	589.488	493.57	591.027	579.703	618.794	595.776	793.197	746.756	783.503	0.0551558	0.257327
c6_p12	iCodon_3	233.105	182.804	191.271	187.379	202.409	214.254	289.556	318.034	283.14	0.0646028	0.400808
c6_p14	iCodon_3	127.76	107.651	84.1591	62.4596	106.024	103.368	29.2636	43.6517	47.939	-0.163291	0.229375
c6_p14	iCodon_3	170.332	164.523	175.969	240.079	163.855	268.757	229.488	269.705	220.22	0.0564831	0.292376
c6_p15	iCodon_3	780.007	727.153	617.805	909.57	819.276	858.895	822.462	852.767	713.093	0.019766	0.243011
c6_p15	iCodon_3	901.042	719.028	694.313	851.012	657.348	659.676	636.098	690.632	603.732	-0.0293492	0.225024
c6_p17	iCodon_3	560.452	558.567	525.995	564.088	574.457	608.932	371.186	314.916	376.022	-0.0733752	0.35543
c6_p17	iCodon_3	1694.5	1773.2	1533.99	1481.47	1580.72	1511.06	1013.44	921.363	1125.07	-0.0821526	0.351874
c6_p20	iCodon_3	2339.37	2352.08	2350.75	2094.35	2498.31	2257.18	2562.87	2661.2	2402.94	0.0131493	0.448854
c6_p20	iCodon_3	2714.33	2727.84	2610.85	2828.25	2827.95	2610.51	3128.12	3043.15	2828.4	0.0184059	0.169374
c6_p3	iCodon_3	764.317	745.433	728.742	849.06	788.432	826.945	1079.67	1075.7	1144.54	0.0646464	0.449025
c6_p3	iCodon_3	961.56	979.016	935.314	1118.42	931.083	1007.37	1238.31	1069.47	1211.96	0.0333569	0.375119
c6_p4	iCodon_3	1461.39	1490.87	1568.42	1655.18	1625.06	1595.63	1866.28	1799.07	1839.66	0.0328879	0.39025
c6_p6	iCodon_3	3619.87	3912	3628.41	3888.12	3876.63	3713.73	4547.58	4480.53	4127.26	0.0273705	0.254544
c6_p6	iCodon_3	701.558	631.689	713.44	532.859	555.18	471.734	552.928	547.205	527.329	-0.0379957	0.193105
c6_p7	iCodon_3	932.422	972.923	923.838	1151.6	1280	1234.78	1604.88	1772.57	1662.88	0.0961484	0.288021
c7_p11	iCodon_3	62.7592	73.1215	63.1194	80.027	80.9643	58.2313	112.434	85.7444	125.815	0.0795607	0.344235
c7_p11	iCodon_3	96.3801	67.0281	114.762	74.1708	109.879	127.801	177.122	110.934	158.798	0.0798403	0.344449
c7_p15	iCodon_3	5291.4	5930.5	6315.29	5695.55	6097.99	6153.76	7044.83	6138.22	6319.32	0.0178487	0.407588
c7_p15	iCodon_3	251.037	333.109	403.581	400.132	429.879	392.799	519.044	461.461	486.88	0.0688865	0.433228
c7_p2	iCodon_3	121.036	158.43	172.144	167.86	177.349	165.389	211.006	187.079	106.365	0.0133646	0.469324
c7_p4	iCodon_3	582.764	796.212	747.869	687.056	782.649	746.13	705.407	595.534	461.413	-0.0323527	0.406305
c7_p8	iCodon_3	674.661	649.969	677.099	589.463	641.926	620.209	506.722	545.646	551.298	-0.0370412	0.378016
c8_p10	iCodon_3	152.415	194.991	193.183	195.186	196.626	169.148	317.279	254.115	272.653	0.0745872	0.45998
c8_p11	iCodon_3	2763.64	2930.99	2649.1	3407.34	3431.37	3435.66	4682.04	4829.29	4804.45	0.0901036	0.278353
c8_p11	iCodon_3	3325.87	3387.96	3385.49	4011.08	3377.35	3520.15	4447.53	4687.88	4903.27	0.0547651	0.395707
c8_p13	iCodon_3	203.967	164.523	189.358	163.957	185.06	169.148	214.086	274.382	218.722	0.0391138	0.432151
c8_p16	iCodon_3	735.165	688.561	661.797	847.109	782.649	826.945	1056.57	1085.06	1074.81	0.0723564	0.462332
c8_p16	iCodon_3	549.143	603.253	604.812	774.894	734.441	699.57	910.253	946.296	885.376	0.0742599	0.242604
c8_p17	iCodon_3	1681.05	1704.14	1658.32	1694.22	1921.92	1849.34	2493.56	2650.28	2579.72	0.0709876	0.24083
c8_p17	iCodon_3	634.316	664.187	558.511	649.97	632.288	654.038	922.57	974.369	1026.19	0.0758989	0.263451
c8_p20	iCodon_3	121.036	162.492	154.929	216.657	219.759	171.027	206.385	197.992	199.246	0.0546016	0.534355
c8_p3	iCodon_3	2538.11	2345.95	2308.64	2501.3	2347.93	2454.49	3550.94	3162.39	3492.07	0.0582372	0.319109
c8_p4	iCodon_3	22.414	22.3427	17.2144	15.6149	19.2771	15.0354	16.9421	21.8259	7.49047	-0.0630779	0.272224
c8_p6	iCodon_3	2032.95	2057.63	2086.87	2486.56	2434.78	2719.51	3529.99	3552.93	3472.58	0.0892922	0.327873
c8_p7	iCodon_3	2974.34	3095.48	2897.75	3126.88	2605.23	2895.26	3412.27	3672.22	3848.6	0.0328881	0.296791
c8_p7	iCodon_3	1853.64	2049.43	1866.8	2152.91	1966.26	1941.44	1738.87	1655.65	1695.84	-0.0207407	0.298948
c9_p1	iCodon_3	1237.25	1129.32	1117.02	1169.16	1224.09	1289.28	1318.4	1264.34	1357.28	0.0206264	0.229243
c9_p11	iCodon_3	168.105	217.333	175.969	230.32	229.397	268.757	161.72	177.725	148.311	-0.0228286	0.316796
c9_p13	iCodon_3	300.347	349.358	309.859	392.324	408.674	358.969	469.758	475.492	414.972	0.0582013	0.258017
c9_p17	iCodon_3	481.901	556.53	564.249	452.832	501.204	467.976	166.34	174.607	230.706	-0.17318	0.238988
c9_p17	iCodon_3	338.451	327.016	309.859	234.224	223.614	236.799	69.3085	101.334	104.867	-0.213379	0.322004
c9_p18	iCodon_3	1638.46	1712.26	1585.63	1867.93	1833.25	1892.58	2213.25	2082.81	2524.29	0.0534212	0.3563
c9_p18	iCodon_3	82.9324	113.745	59.2939	76.1227	90.7993	95.8507	103.159	90.4214	104.834	0.0310357	0.355904
c9_p19	iCodon_3	1087.08	1216.66	1155.28	810.023	907.95	798.754	280.314	282.177	352.052	-0.222499	0.233741
c9_p3	iCodon_3	2100.2	2075.39	1861.12	2009.72	1876.37	1778.01	1024.33	998.751	1171.29	-0.106248	0.250391
c9_p8	iCodon_3	1573.46	1665.55	1612.41	938.846	944.576	907.764	231.028	313.357	271.155	-0.298436	0.307911
c9_p8	iCodon_3	1113.98	1190.26	1273.86	854.916	882.89	907.76	284.935	338.301	349.056	-0.217555	0.277389
c9_p9	iCodon_3	2366.91	2234.27	2232.13	2145.09	2151.01	2000.86	870.006	695.039	734.066	-0.182259	0.184355
c9_p9	iCodon_3	1306.74	1318.21	1327.43	1087.18	1146.99	1211.52	383.517	410.014	513.846	-0.185712	0.286292
c1_p10	iCodon_4	22.414	28.4362	21.0398	9.75932	11.5662	7.51768	43.1253	10.9129	7.49047	-0.0742263	0.41464
c1_p10	iCodon_4	576.039	637.786	687.735	580.343	532.919	524.358	401.976	455.228	365.536	-0.0738348	0.457381
c1_p11	iCodon_4	636.557	591.066	666.996	716.334	686.264	727.336	859.425	835.619	949.791	0.0555496	0.533451
c1_p15	iCodon_4	593.971	645.907	615.892	525.051	572.529	625.847	297.256	335.183	326.584	-0.110144	0.421778
c1_p15	iCodon_4	172.588	239.676	216.136	230.32	281.445	291.31	383.507	293.09	325.086	0.0782126	0.464473
c1_p17	iCodon_4	244.312	164.523	172.144	208.849	213.975	202.977	240.269	204.228	211.231	0.0224511	0.462581
c1_p19	iCodon_4	235.347	162.492	193.183	160.053	221.686	197.339	240.269	213.582	200.745	0.0184712	0.480383
c1_p2	iCodon_4	312.556	251.867	266.721	271.309	281.457	364.608	381.97	420.075	450.091	0.0686301	0.522311
c1_p5	iCodon_4	212.933	215.293	239.088	242.031	296.867	306.345	431.253	371.04	412.583	0.0997572	0.551712
c1_p5	iCodon_4	154.657	152.337	160.667	195.185	165.789	150.354	172.499	224.495	235.2	0.0487801	0.397026
c1_p8	iCodon_4	1956.74	2025.06	1922.27	2217.32	2313.25	2172.61	3089.62	3378.33	3427.09	0.085931	0.386408
c10_p10	iCodon_4	313.796	180.773	218.049	181.523	192.771	199.219	135.537	151.222	152.806	-0.076308	0.465143
c10_p11	iCodon_4	174.829	237.645	239.088	220.561	287.228	321.381	341.922	308.68	365.535	0.0753794	0.284936
c10_p11	iCodon_4	385.521	394.044	411.232	433.314	360.481	458.579	454.356	511.349	392.501	0.0210142	0.489284
c10_p12	iCodon_4	53.7936	60.9346	63.1194	37.0854	71.3252	62.0209	41.5851	54.5646	55.4295	-0.0276524	0.520516
c10_p12	iCodon_4	360.865	312.798	277.345	263.504	235.18	251.842	155.559	128.286	161.794	-0.126206	0.459859
c10_p20	iCodon_4	181.553	197.022	231.438	193.234	248.674	195.46	249.511	224.495	196.25	0.0157538	0.463737
c10_p20	iCodon_4	690.351	591.066	579.55	823.686	653.493	576.982	648.42	648.54	644.18	0.00754778	0.449646
c10_p4	iCodon_4	130.001	103.589	93.7227	103.449	154.217	139.077	140.157	87.3034	155.802	0.0229125	0.488623
c10_p4	iCodon_4	2797.27	2760.34	2710.31	2904.37	2910.12	2976.33	3240.56	3353.39	3490.56	0.03304	0.515777
c10_p5	iCodon_4	1387.42	1403.53	1358.02	1801.57	1717.59	1601.27	1859.01	1733.6	1631.42	0.0381792	0.550009
c10_p5	iCodon_4	105.346	138.118	110.937	138.582	136.867	93.971	149.385	187.079	160.286	0.0567051	0.587334
c10_p6	iCodon_4	1571.22	1675.7	1555.04	1864.03	1659.77	1770.41	2444.28	2425.79	2428.95	0.0698767	0.401636
c10_p7	iCodon_4	108.033	69.2947	103.286	50.7489	75.1806	77.2814	112.434	103.114	110.837	0.0282199	0.376669
c10_p7	iCodon_4	69.4834	134.056	97.5481	121.016	84.8191	97.7298	107.813	93.5394	116.851	0.0144441	0.41833
c10_p8	iCodon_4	145.691	146.321	181.707	159.914	177.349	172.907	229.488	218.259	223.216	0.0588882	0.339793
c10_p8	iCodon_4	3775.32	4117.29	3729.98	4482.85	4291.56	4468.15	6025.06	6340.17	5950.05	0.0758972	0.375598
c2_p10	iCodon_4	898.801	974.954	958.267	804.167	923.372	890.845	731.59	533.175	717.587	-0.0610342	0.653453
c2_p11	iCodon_4	3465.2	3260	3374	3068.33	3381.19	3232.6	3225.16	2991.7	3386.74	-0.00855048	0.364859
c2_p11	iCodon_4	4559	4878.83	4833.41	4235.55	4755.65	4474.9	3576.32	3750.94	3698.79	-0.0429565	0.498768
c2_p12	iCodon_4	927.939	1001.36	979.306	958.365	877.107	924.675	959.538	969.692	972.263	-0.000326	0.665204
c2_p12	iCodon_4	188.262	162.476	156.842	107.286	136.869	206.682	110.881	116.928	101.874	-0.0716588	0.742893
c2_p15	iCodon_4	632.074	570.754	566.162	646.067	526.264	618.329	762.394	763.905	850.917	0.0492431	0.478271
c2_p15	iCodon_4	957.077	936.366	932.409	1031.49	1119.05	1044.96	1228.36	1067.9	1138.55	0.0322633	0.673311
c2_p19	iCodon_4	320.52	381.857	340.462	312.298	298.795	274.395	401.989	397.542	392.501	0.0227206	0.645168
c2_p19	iCodon_4	939.146	950.58	883.671	993.498	888.673	964.143	1135.12	1226.93	1205.97	0.0419815	0.478378
c2_p2	iCodon_4	918.973	1015.58	791.861	854.916	1094.94	984.816	1011.9	824.706	1029.19	0.00834934	0.522575
c2_p3	iCodon_4	2133.81	2258.64	2323.94	2435.93	2325.36	2259.06	3108.1	3162.65	2978.21	0.0533781	0.374867
c2_p3	iCodon_4	38.1038	28.4362	34.4287	31.2298	36.6264	26.3119	35.4243	45.2107	40.4485	0.0306609	0.503022
c2_p5	iCodon_4	721.73	830.742	843.503	845.157	855.902	894.054	853.265	882.388	915.334	0.0171921	0.386212
c3_p1	iCodon_4	1488.28	1438.85	1320.44	1387.78	1337.83	1476.1	1534.03	1467	1493.6	0.00960427	0.518094
c3_p1	iCodon_4	800.179	871.365	891.322	849.06	1033.25	911.519	1118.16	1269.02	1063.65	0.049294	0.559369
c3_p14	iCodon_4	804.662	806.368	877.933	525.051	682.408	592.017	214.086	197.992	235.201	-0.224749	0.613301
c3_p16	iCodon_4	659.168	674.344	610.116	732.166	801.92	778.048	1110.43	1106.83	1051.84	0.0867605	0.463846
c3_p19	iCodon_4	1024.32	930.268	916.187	858.82	875.179	811.91	705.407	625.155	653.169	-0.0616038	0.493426
c3_p2	iCodon_4	959.319	1033.85	1015.65	749.515	813.492	919.036	511.343	545.646	509.352	-0.1088	0.599378
c3_p2	iCodon_4	2086.74	2075.27	2160.82	1865.98	2081.92	1999.7	1355.36	1336.05	1345.29	-0.0747658	0.634861
c3_p20	iCodon_4	1864.84	1848.35	1845.76	1346.79	1777.35	1492.26	787.037	866.798	955.784	-0.126556	0.673605
c3_p20	iCodon_4	663.454	515.913	598.678	378.661	399.035	443.543	95.4917	118.483	113.855	-0.281632	0.719693
c3_p3	iCodon_4	118.794	91.4022	110.937	173.716	123.373	127.801	166.341	191.704	164.79	0.0818357	0.466721
c3_p3	iCodon_4	280.175	245.77	256.303	271.309	283.373	280.034	409.69	385.07	405.983	0.0716096	0.690086
c3_p4	iCodon_4	127.76	194.991	137.715	175.668	179.277	178.545	197.144	275.941	266.661	0.0801006	0.606489
c3_p5	iCodon_4	681.385	623.564	726.829	456.736	520.481	610.812	190.983	169.93	230.706	-0.206642	0.359925
c3_p8	iCodon_4	1291.04	1362.9	1254.74	892.001	934.938	868.3	154.019	233.846	277.147	-0.299943	0.531163
c4_p11	iCodon_4	2312	2555.19	2395.67	2609.64	2423.13	2386.84	2982.65	2943.37	2853.87	0.03173	0.694425
c4_p11	iCodon_4	1008.64	984.203	937.223	1082.36	1137.65	1136.18	1427.07	1493.49	1567.8	0.0710319	0.600897
c4_p12	iCodon_4	719.486	670.281	613.979	667.534	738.312	691.627	590.882	642.304	642.682	-0.0107703	0.563505
c4_p12	iCodon_4	1315.7	1326.34	1285.34	1467.8	1253.01	1240.41	984.181	972.81	822.453	-0.0581552	0.864179
c4_p13	iCodon_4	892.077	812.462	784.21	770.986	684.336	657.797	480.539	456.784	476.394	-0.0940519	0.491634
c4_p16	iCodon_4	4507.03	4048.09	4225.17	5193.91	4404.81	4412.89	5971.32	6310.79	5856.05	0.0584311	0.71275
c4_p16	iCodon_4	190.519	172.648	206.572	171.764	185.06	201.098	181.742	163.694	161.794	-0.0191525	0.628903
c4_p2	iCodon_4	2021.74	1878.82	1792.21	2203.65	2230.36	2212.08	2593.68	2874.78	2795.44	0.0621663	0.608699
c4_p2	iCodon_4	1338.11	1689.92	1438.36	1713.74	1765.78	1667.05	1992.42	2089.05	2088.34	0.0546101	0.6138
c4_p20	iCodon_4	1129.68	1078.54	1040.51	1221.87	1229.08	1122.01	1463.18	1777.24	1580.48	0.0653418	0.686832
c4_p20	iCodon_4	62.7592	87.3396	51.6431	89.7857	98.3131	122.162	92.4113	110.688	113.855	0.0785794	0.675739
c4_p4	iCodon_4	2073.29	1966.16	2037.04	2191.94	2216.86	2065.48	2997.21	2957.4	3042.63	0.0654443	0.773501
c4_p7	iCodon_4	883.111	786.057	744.043	823.686	857.83	811.91	1148.98	1028.93	897.358	0.039988	0.763436
c4_p9	iCodon_4	154.657	140.15	131.977	177.62	177.349	234.928	261.832	252.556	269.657	0.101664	0.826242
c4_p9	iCodon_4	2696.4	2571.44	2431.05	2695.52	2710.36	2774.02	3248.28	3342.47	3366.21	0.0429954	0.688639
c5_p1	iCodon_4	71.7248	69.0594	68.8575	113.208	111.807	112.765	121.675	132.514	139.323	0.104722	0.362205
c5_p14	iCodon_4	40.3452	38.5919	76.5083	52.7003	86.7468	35.709	92.4113	76.3905	55.4295	0.0660725	0.421887
c5_p14	iCodon_4	163.622	178.742	219.961	201.042	185.06	137.198	309.578	286.854	224.714	0.0628922	0.60104
c5_p15	iCodon_4	1261.91	1287.75	1258.56	1467.8	1432.29	1544.88	1926.78	2104.64	1737.79	0.0687285	0.432141
c5_p15	iCodon_4	553.625	442.792	698.138	480.158	707.469	535.635	751.612	665.689	660.659	0.0365709	0.469281
c5_p16	iCodon_4	2931.75	3024.39	3163.62	2590.12	2671.8	2770.27	1598.72	1580.82	1767.75	-0.102065	0.427734
c5_p16	iCodon_4	739.662	692.623	719.178	409.891	321.927	424.749	89.331	113.806	112.357	-0.320903	0.569435
c5_p3	iCodon_4	862.938	997.297	841.591	972.028	1104.58	971.66	1416.97	1446.74	1433.68	0.0778144	0.453738
c5_p4	iCodon_4	24.6554	8.12462	7.65083	13.663	21.2048	13.1559	10.7813	9.35394	5.99238	-0.0517004	0.518603
c5_p5	iCodon_4	1030.94	1151.67	1141.87	1093.03	1052.51	1118.25	1220.62	1225.36	1309.4	0.0204337	0.434248
c5_p5	iCodon_4	73.9662	46.7165	65.0321	46.8447	57.8312	39.4678	67.7683	35.8568	79.399	-0.00847078	0.439025
c5_p7	iCodon_4	42.5866	24.3738	13.389	27.3261	26.9879	24.4325	38.5047	18.7079	56.9276	0.0601125	0.356368
c5_p7	iCodon_4	2443.11	2449.57	2588.85	2124.63	2202.43	2691.32	1894.84	1749.19	1537.04	-0.0617917	0.59944
c5_p8	iCodon_4	4888.46	4087.2	4323.68	4477.66	3771.31	4129.16	6288.73	5397.77	5083.55	0.0384394	0.584357
c5_p8	iCodon_4	224.14	221.396	256.303	290.828	269.879	381.522	386.983	313.357	346.06	0.0663196	0.616212
c6_p12	iCodon_4	907.766	846.991	757.432	897.857	821.203	857.016	1093.53	1144.3	1033.68	0.0443328	0.452886
c6_p14	iCodon_4	589.488	487.477	537.471	316.202	397.108	334.537	107.813	120.042	166.288	-0.237411	0.350383
c6_p14	iCodon_4	434.845	469.197	432.272	450.88	495.421	520.599	571.41	614.242	677.138	0.0550725	0.453354
c6_p15	iCodon_4	914.491	808.399	872.195	827.59	894.456	866.413	1081.21	1197.3	1008.22	0.0391762	0.367407
c6_p15	iCodon_4	777.765	680.437	679.011	716.334	753.733	717.939	987.261	773.259	910.841	0.0366733	0.358643
c6_p17	iCodon_4	1129.66	1082.6	1122.76	1075.48	1012.05	1024.28	720.808	698.427	755.039	-0.071354	0.511903
c6_p17	iCodon_4	2747.95	2337.86	2262.73	1717.64	1715.66	1752.3	552.928	570.59	828.446	-0.223249	0.451024
c6_p20	iCodon_4	403.452	324.985	378.687	335.72	352.77	556.308	559.089	589.298	539.314	0.0708329	0.609801
c6_p20	iCodon_4	1853.64	1915.38	1845.76	1990.9	1794.7	1915.13	2498.19	2458.53	2456.87	0.0463367	0.364286
c6_p3	iCodon_4	838.283	944.487	851.155	1057.91	952.287	926.55	1242.93	1279.93	1357.27	0.0646906	0.544926
c6_p3	iCodon_4	1093.8	940.424	975.481	936.894	1085.3	954.745	1307.62	1401.53	1190.98	0.0431746	0.541191
c6_p4	iCodon_4	183.795	209.209	175.969	154.197	171.566	182.304	161.72	163.694	142.319	-0.0325293	0.497107
c6_p5	iCodon_4	443.797	369.67	378.716	333.769	431.806	319.501	174.041	197.992	304.113	-0.0988804	0.436301
c6_p6	iCodon_4	3626.58	3251.87	3509.82	3642.18	3688.78	3706.22	4440.36	4463.39	4378.93	0.0411312	0.454433
c6_p6	iCodon_4	894.318	670.281	705.789	829.542	834.697	767.038	877.908	869.916	835.936	0.0228565	0.322236
c6_p7	iCodon_4	611.902	487.477	493.479	634.356	651.565	601.414	867.126	882.388	801.48	0.0792768	0.381336
c7_p11	iCodon_4	611.902	538.256	560.423	618.74	597.589	385.312	730.05	767.023	855.436	0.0529802	0.494796
c7_p11	iCodon_4	152.415	164.523	170.231	226.416	163.855	146.595	260.292	263.469	235.201	0.0738535	0.519342
c7_p15	iCodon_4	1807.11	1988.97	2200.09	1953.8	1978.77	2352.17	2484.32	2170.91	2203.34	0.0226265	0.649456
c7_p15	iCodon_4	197.243	264.05	260.128	267.405	356.626	317.622	371.186	330.506	344.562	0.0632138	0.543007
c7_p2	iCodon_4	340.693	318.891	315.597	355.239	327.71	283.792	389.668	307.121	323.588	0.0067618	0.524725
c7_p4	iCodon_4	840.524	873.396	828.202	854.916	1029.4	1033.68	857.885	807.557	804.476	-0.00483321	0.536777
c7_p8	iCodon_4	894.318	796.212	742.131	864.675	794.215	905.881	1178.24	1208.22	1343.79	0.071471	0.487122
c7_p9	iCodon_4	217.416	194.991	241.001	251.79	237.108	182.304	372.726	408.455	355.048	0.0925508	0.548522
c8_p10	iCodon_4	336.21	440.76	388.28	452.832	533.975	451.061	608.375	578.385	662.157	0.0776984	0.516781
c8_p11	iCodon_4	560.351	645.907	606.329	757.325	757.589	678.471	1005.75	1120.9	1099.6	0.0961906	0.448674
c8_p11	iCodon_4	1665.36	1523.37	1574.16	2059.22	1760	1832.43	2364.72	2416.44	2429.9	0.069229	0.446272
c8_p13	iCodon_4	271.209	245.77	281.168	335.72	312.289	251.842	426.632	414.691	426.957	0.077439	0.45304
c8_p16	iCodon_4	342.934	353.421	269.692	341.576	356.626	351.452	491.32	492.641	546.804	0.0776939	0.623181
c8_p17	iCodon_4	2.2414	8.12462	1.91271	9.75932	5.788	13.1683	3.08038	4.67697	2.99619	0.0119181	0.462902
c8_p20	iCodon_4	203.967	201.084	239.088	253.742	208.192	300.707	358.864	403.778	277.147	0.0783245	0.644499
c8_p20	iCodon_4	780.007	800.275	768.909	741.708	834.697	828.824	703.866	699.986	738.56	-0.0153821	0.364389
c8_p3	iCodon_4	2434.13	2435.39	2429.13	2516.94	2484.85	2529.71	3316.76	3327.69	3363.2	0.0526071	0.45292
c8_p4	iCodon_4	233.105	266.081	286.906	279.116	267.951	263.119	385.047	466.138	398.493	0.0772828	0.577763
c8_p4	iCodon_4	484.142	398.106	424.621	427.458	462.65	394.678	671.522	636.068	627.701	0.0659235	0.441534
c8_p6	iCodon_4	1385.18	1387.28	1463.22	1545.88	1582.65	1405.81	2508.97	2383.7	2220.17	0.0862383	0.650277
c8_p6	iCodon_4	253.281	276.167	279.154	273.37	250.513	302.59	392.875	377.28	392.504	0.0606529	0.553726
c8_p7	iCodon_4	188.277	223.427	235.263	273.261	202.409	272.516	278.774	299.326	200.745	0.0292368	0.425258
c8_p7	iCodon_4	443.797	357.483	476.264	419.651	472.288	402.196	386.588	367.922	295.124	-0.0326556	0.347509
c9_p1	iCodon_4	744.148	678.405	487.74	786.604	690.119	646.521	790.117	866.801	840.433	0.0471744	0.405654
c9_p1	iCodon_4	1938.81	1809.76	1742.48	1657.13	1806.26	1806.12	1971.44	1783.48	1938.53	0.00603837	0.380958
c9_p11	iCodon_4	219.657	172.648	231.438	179.571	181.204	212.374	157.099	162.135	170.783	-0.0389964	0.447969
c9_p13	iCodon_4	286.899	337.172	260.128	292.779	250.602	276.275	251.051	282.177	263.664	-0.0165572	0.536086
c9_p17	iCodon_4	1945.53	1811.79	1872.54	1959.67	1977.83	2044.81	1216.75	1306.43	1238.92	-0.0671901	0.484495
c9_p17	iCodon_4	553.625	556.536	585.289	405.988	400.963	381.53	106.273	88.8624	110.859	-0.286054	0.455199
c9_p18	iCodon_4	1849.15	1736.64	1719.52	1910.87	1831.32	1868.14	2430.42	2263.65	2446.39	0.0494961	0.506612
c9_p19	iCodon_4	1071.39	960.736	1067.29	804.168	821.203	954.745	438.954	500.436	504.858	-0.127397	0.43367
c9_p19	iCodon_4	1950.02	1958.03	1887.84	1707.88	1765.78	1695.24	1044.25	1053.88	1107.09	-0.0987613	0.459943
c9_p3	iCodon_4	159.139	203.115	126.239	169.812	163.856	135.319	72.3889	96.6574	119.847	-0.0879046	0.449492
c9_p3	iCodon_4	109.829	129.994	112.85	154.197	158.072	114.645	126.295	129.396	151.307	0.0237973	0.42458
c9_p7	iCodon_4	201.726	186.866	179.795	183.475	194.698	172.907	183.282	169.93	220.22	0.000662	0.333659
c9_p8	iCodon_4	1553.29	1431.96	1358.02	841.253	950.36	1001.73	235.649	280.618	355.048	-0.26984	0.442439
c9_p9	iCodon_4	1270.88	1194.32	1218.39	1198.44	1160.48	1088.18	543.687	422.486	379.018	-0.169776	0.330442
c9_p9	iCodon_4	797.938	999.339	923.831	731.955	728.673	728.041	152.469	222.936	245.687	-0.248875	0.407323
c1_p1	iCodon_5	208.45	251.863	229.525	314.25	316.144	308.225	472.838	424.045	492.873	0.116903	0.944988
c1_p10	iCodon_5	1555.53	1484.77	1411.58	1188.68	1293.49	1338.15	1142.82	1131.83	844.925	-0.0607202	0.692482
c1_p10	iCodon_5	1862.6	1633.05	1535.9	1506.84	1283.85	1334.39	1888.27	1640.06	1647.9	0.0049086	0.826353
c1_p11	iCodon_5	244.312	205.147	239.088	206.897	237.108	261.239	358.864	350.773	332.577	0.069497	0.945318
c1_p15	iCodon_5	161.381	162.492	170.231	89.7857	123.373	101.489	20.0225	35.8568	40.4485	-0.27973	0.712384
c1_p15	iCodon_5	109.829	71.0904	135.802	101.497	92.5299	71.418	117.054	140.309	119.847	0.0343686	0.680918
c1_p17	iCodon_5	910.008	838.867	841.591	1028.63	1027.47	971.66	1152.06	1387.5	1198.47	0.0606985	0.914518
c1_p17	iCodon_5	699.316	757.62	734.48	640.211	524.336	947.228	1156.68	1166.12	1060.65	0.0723301	0.762287
c1_p19	iCodon_5	609.66	568.723	577.638	687.056	528.192	640.882	816.3	754.551	741.556	0.0458008	0.801927
c1_p19	iCodon_5	517.763	440.76	562.336	583.607	537.83	541.273	773.175	710.899	768.522	0.0661881	0.753238
c1_p2	iCodon_5	468.452	454.978	525.995	587.511	547.469	560.067	745.451	729.607	645.678	0.0634346	0.763713
c1_p2	iCodon_5	571.557	611.377	533.645	665.585	595.662	625.847	710.027	774.818	901.852	0.0543651	0.808361
c1_p4	iCodon_5	255.519	302.642	288.819	347.432	262.168	321.381	452.816	431.84	465.907	0.0781043	0.817829
c1_p4	iCodon_5	121.036	81.2462	86.0719	68.3152	57.8312	93.971	43.1253	45.2107	74.9047	-0.0976161	0.75381
c1_p5	iCodon_5	1259.67	1141.51	1122.76	1237.48	1270.36	1172.76	1652.62	1727.36	1725.8	0.0619814	0.793797
c1_p5	iCodon_5	499.832	546.38	514.518	589.463	564.818	592.017	694.625	815.352	898.856	0.0715165	0.730126
c1_p8	iCodon_5	307.072	257.957	263.954	325.961	318.072	313.863	389.668	472.374	474.896	0.0794731	0.789815
c1_p8	iCodon_5	1096.04	1145.57	1283.43	1342.88	1306.99	1178.4	1728.09	1844.28	1987.02	0.0760335	0.723659
c10_p10	iCodon_5	1282.08	1295.88	1239.43	1135.98	1472.77	1146.45	585.272	590.857	602.234	-0.127294	0.596793
c10_p12	iCodon_5	174.829	190.928	179.795	163.957	142.65	140.957	118.595	106.011	133.33	-0.0708576	0.688941
c10_p12	iCodon_5	130.001	140.15	70.7702	76.1227	73.2529	97.7298	24.643	20.2669	34.4562	-0.239807	0.718838
c10_p20	iCodon_5	410.176	339.203	374.891	376.71	383.614	411.593	334.221	360.127	296.623	-0.0210611	0.763219
c10_p4	iCodon_5	975.008	930.268	962.092	977.883	1012.05	990.454	1355.37	1197.3	1174.51	0.0434015	0.745866
c10_p4	iCodon_5	766.558	593.097	564.249	874.435	786.505	655.918	1068.89	1014.9	1002.22	0.0802299	0.77814
c10_p5	iCodon_5	546.901	365.608	459.05	528.955	468.433	441.664	531.365	478.61	585.755	0.0269027	0.678526
c10_p6	iCodon_5	3200.72	3308.75	3374.02	3737.82	3500.72	3473.17	4414.18	4650.47	4532.71	0.05317	0.736783
c10_p8	iCodon_5	2012.78	2079.9	2088.68	2672.1	2544.57	2411.3	3636.39	3666.74	3736.25	0.0966672	0.699652
c10_p8	iCodon_5	4153.32	3485.47	3398.89	4122.33	3265.55	4003.18	4910.82	5118.64	4982.67	0.0519076	0.672822
c2_p10	iCodon_5	331.727	282.33	323.248	296.683	277.59	264.998	247.97	252.556	298.121	-0.0268537	0.620023
c2_p10	iCodon_5	1412.08	1647.27	1658.32	1344.83	1349.39	1452.79	683.844	738.961	829.944	-0.123273	0.944361
c2_p11	iCodon_5	2519.33	2441.45	2432.96	2783.36	2833.73	2629.31	3716.47	3945.8	3755.72	0.0723896	0.643343
c2_p11	iCodon_5	3126.75	3113.76	3276.47	3439.18	3146.02	3285.23	4257.09	4377.64	4001.41	0.047175	0.786085
c2_p15	iCodon_5	1288.8	1141.51	1157.19	1270.66	1405.3	1319.35	1663.4	1658.77	1754.27	0.0580518	0.801727
c2_p15	iCodon_5	614.143	605.284	589.114	661.682	695.902	541.273	739.291	671.925	633.694	0.0201588	0.999288
c2_p19	iCodon_5	856.214	859.178	916.187	1106.71	973.492	1093.82	1373.85	1456.1	1354.28	0.0772884	0.742924
c2_p2	iCodon_5	109.829	138.118	124.326	177.62	160	154.112	146.318	124.719	149.809	0.0206262	0.826522
c2_p3	iCodon_5	1071.39	1174.01	1164.84	1504.89	1241.44	1249.81	1641.84	1692.05	1707.83	0.0652788	0.630022
c2_p3	iCodon_5	257.761	178.742	212.311	234.224	225.542	257.481	323.44	388.188	365.535	0.0858801	0.937337
c2_p8	iCodon_5	446.038	544.349	529.82	585.559	487.71	496.167	725.429	904.214	714.591	0.0718337	0.807632
c3_p1	iCodon_5	3241.06	2756.28	2769.6	2875.09	2670.6	2913.1	3095.78	3291.03	3274.83	0.0166123	0.841814
c3_p1	iCodon_5	3969.52	3741.39	3752.73	4491.24	4267.94	4377.17	5748	5882.07	5800.62	0.0698967	0.723673
c3_p14	iCodon_5	363.107	310.767	386.367	370.854	441.445	328.899	358.864	450.548	417.968	0.0243493	0.678114
c3_p16	iCodon_5	999.664	956.674	822.464	1208.2	1069.88	1043.08	1430.84	1340.73	1394.71	0.0680132	0.729865
c3_p19	iCodon_5	1403.12	1383.22	1375.24	1059.86	1162.41	1148.33	525.204	461.461	524.333	-0.169149	0.863257
c3_p19	iCodon_5	966.043	834.804	929.576	829.542	803.854	763.045	669.982	597.093	764.028	-0.0498448	0.805033
c3_p2	iCodon_5	367.589	314.829	350.026	294.731	283.373	276.275	218.707	202.669	232.205	-0.0761155	0.895661
c3_p2	iCodon_5	2405.02	2579.57	2362.19	2463.25	2536.86	2580.44	1863.63	2012.66	2107.82	-0.0342854	0.877929
c3_p20	iCodon_5	766.558	684.499	768.909	486.014	497.348	484.89	190.983	213.582	256.174	-0.202973	0.85672
c3_p20	iCodon_5	898.801	869.334	877.933	581.655	717.107	712.3	164.8	201.11	293.626	-0.236415	1.04781
c3_p3	iCodon_5	1979.15	2142.87	2040.86	2285.63	2251.56	2074.88	2410.4	2439.82	2642.64	0.032517	0.763334
c3_p3	iCodon_5	753.11	802.306	791.861	862.724	884.818	915.278	1112.02	1187.95	1135.56	0.0634836	0.886761
c3_p4	iCodon_5	1694.5	1748.82	1818.99	1877.69	2010.6	1841.83	2370.35	2308.86	2455.38	0.0507481	0.91452
c3_p4	iCodon_5	89.6559	101.558	118.588	128.823	92.5299	120.283	155.559	135.632	109.361	0.0421869	0.905866
c3_p5	iCodon_5	35.8624	54.8412	74.5956	25.3742	21.2048	52.6238	20.0225	29.6208	29.9619	-0.117275	0.668307
c3_p8	iCodon_5	730.696	800.275	700.051	776.842	684.336	699.144	317.279	294.649	331.079	-0.143455	0.896738
c3_p8	iCodon_5	230.864	182.804	237.176	230.32	233.253	197.339	232.569	183.961	203.741	-0.00768269	0.830925
c4_p11	iCodon_5	376.555	394.044	395.931	443.073	460.722	417.231	592.973	551.882	578.264	0.0649861	0.981223
c4_p11	iCodon_5	2068.81	1925.53	1903.14	2299.29	2118.56	2285.37	3097.32	3189.69	3339.25	0.0816958	0.850785
c4_p12	iCodon_5	172.588	213.271	216.136	234.224	213.975	163.51	195.604	197.992	187.262	-0.00514184	0.929695
c4_p12	iCodon_5	576.039	719.028	648.408	616.789	508.915	514.961	297.256	279.059	310.105	-0.130315	1.03475
c4_p16	iCodon_5	643.281	501.695	516.431	655.826	454.939	590.138	776.255	707.781	770.02	0.0517509	1.00082
c4_p16	iCodon_5	42.5866	50.7788	36.3414	23.4224	9.63854	31.9501	18.4823	32.7388	40.4485	-0.0648097	0.864636
c4_p17	iCodon_5	141.208	103.589	154.929	146.39	134.939	120.283	212.546	207.346	194.752	0.07398	0.857283
c4_p17	iCodon_5	302.589	276.237	330.898	353.287	300.722	381.522	443.574	483.287	389.504	0.0613836	0.872862
c4_p2	iCodon_5	925.698	869.334	866.457	931.039	909.878	877.689	1125.88	1144.3	1119.08	0.0403576	0.905047
c4_p2	iCodon_5	638.799	802.306	661.797	825.638	757.589	768.683	1045.79	1083.5	1060.65	0.070282	1.09221
c4_p20	iCodon_5	201.726	178.742	126.239	138.582	158.072	118.403	172.501	180.843	182.767	0.0125123	0.998683
c4_p4	iCodon_5	730.696	763.714	728.742	817.831	825.059	888.966	1144.36	1142.74	1072.64	0.068786	0.945463
c4_p7	iCodon_5	356.382	355.452	302.208	374.758	366.264	311.984	451.275	445.871	437.443	0.0462525	0.983388
c4_p7	iCodon_5	94.1387	127.963	93.7227	101.497	113.735	92.0916	138.617	148.104	146.813	0.0545523	1.01668
c4_p9	iCodon_5	273.451	268.112	325.16	380.613	370.12	360.849	568.33	595.534	641.184	0.122702	1.10897
c4_p9	iCodon_5	728.455	749.496	854.98	919.328	780.721	847.618	1192.11	1244.07	1059.15	0.0674135	0.926504
c5_p1	iCodon_5	887.594	971.931	964.005	1028.63	963.854	979.178	1457.02	1401.53	1677.86	0.0786584	0.599225
c5_p1	iCodon_5	596.212	599.19	659.884	620.692	626.505	670.953	754.693	742.079	798.484	0.035569	0.799477
c5_p15	iCodon_5	1385.18	1348.69	1426.88	1598.58	1522.89	1298.68	1852.85	2009.54	1451.65	0.0392709	0.573065
c5_p15	iCodon_5	531.211	566.692	516.431	468.447	551.324	513.082	334.221	325.829	413.474	-0.0688416	0.68336
c5_p16	iCodon_5	968.284	960.736	956.354	960.317	998.552	1024.28	1189.03	1089.73	1168.51	0.0295396	0.571863
c5_p16	iCodon_5	221.898	306.704	284.993	181.523	283.373	249.963	117.054	81.0675	83.8932	-0.177395	0.85922
c5_p2	iCodon_5	136.725	129.994	118.588	128.823	106.024	169.148	154.019	212.023	193.254	0.0609255	0.5691
c5_p2	iCodon_5	699.316	745.433	723.004	696.815	668.914	701.024	532.905	684.397	644.18	-0.0262569	0.666927
c5_p3	iCodon_5	620.867	609.346	602.503	675.345	632.288	682.23	933.354	843.414	982.749	0.0678889	0.598268
c5_p4	iCodon_5	295.865	268.112	304.121	286.924	271.807	311.984	243.35	219.818	263.664	-0.0298198	0.668583
c5_p5	iCodon_5	3111.06	3203.13	3286.05	3569.96	3568.19	3168.7	4178.53	3789.9	4070.32	0.0376247	0.814927
c5_p7	iCodon_5	479.659	440.76	460.963	562.137	495.421	490.529	585.272	654.776	693.617	0.0557442	0.546484
c5_p7	iCodon_5	1183.46	1023.7	1252.82	960.317	1012.05	1086.3	943.107	968.133	967.769	-0.030055	0.916721
c5_p8	iCodon_5	1495.04	1376.61	1357.06	1493.09	1354.47	1394.46	2190.01	1906.1	1639.9	0.0498056	0.60179
c5_p8	iCodon_5	419.142	465.134	353.851	154.197	123.373	178.545	126.295	116.924	160.296	-0.187347	0.812787
c6_p12	iCodon_5	367.589	428.573	359.589	435.265	391.325	451.061	599.133	506.672	549.8	0.0600285	0.650341
c6_p12	iCodon_5	450.521	459.041	441.836	452.832	441.445	353.331	560.629	498.877	546.804	0.0286126	0.652117
c6_p14	iCodon_5	145.691	168.586	147.279	158.101	225.542	210.495	203.305	263.469	257.672	0.074393	0.698938
c6_p14	iCodon_5	1477.08	1383.22	1398.19	1282.37	1520.96	1309.96	1709.61	1404.65	1770.75	0.0220998	0.548812
c6_p15	iCodon_5	1927.6	1586.33	1610.5	1940.15	1783.13	1680.2	2180.91	1928.47	1805.2	0.0240497	0.609505
c6_p15	iCodon_5	524.487	576.848	462.875	511.388	427.951	503.685	443.574	341.419	393.999	-0.0473963	0.655725
c6_p17	iCodon_5	9927.15	9777.97	9951.82	3253.76	3699.28	4151.64	489.78	748.315	885.373	-0.444369	0.686022
c6_p17	iCodon_5	670.178	570.754	587.201	694.863	566.746	629.606	375.806	335.183	432.949	-0.0786389	0.622009
c6_p20	iCodon_5	515.522	530.131	512.606	646.067	639.999	676.591	839.403	866.798	883.875	0.0846668	0.8387
c6_p20	iCodon_5	6421.61	6373.76	6053.72	6368.93	6081.92	6296.06	8095.23	8251.73	7544.4	0.0394429	0.682769
c6_p3	iCodon_5	134.484	138.118	153.017	111.256	115.662	124.042	174.041	155.899	182.767	0.0309229	0.72715
c6_p3	iCodon_5	656.73	786.057	684.749	790.505	805.782	887.091	1270.66	1170.8	1102.6	0.0852667	0.615547
c6_p4	iCodon_5	87.4145	73.1215	70.7702	54.6522	55.9035	46.9855	49.286	60.8006	49.4371	-0.0620156	0.739774
c6_p4	iCodon_5	248.795	249.832	227.612	216.657	221.686	266.878	274.154	274.382	266.661	0.0193959	0.635722
c6_p5	iCodon_5	188.277	223.427	219.961	236.175	269.879	227.41	209.466	226.054	170.783	-0.00748498	0.60861
c6_p6	iCodon_5	1286.56	1169.94	1335.07	1239.43	1131.56	1033.68	1133.58	1064.79	1098.1	-0.0231207	0.705814
c6_p6	iCodon_5	4964.7	5144.91	5258.03	5277.84	5152.76	5373.03	5695.62	5626.39	5337.71	0.0134358	0.547603
c6_p7	iCodon_5	309.313	320.922	298.382	312.298	237.108	257.481	401.989	399.101	334.075	0.0329487	0.612668
c7_p11	iCodon_5	517.763	426.542	518.344	575.8	499.276	492.408	816.3	763.905	662.157	0.07127	0.817892
c7_p11	iCodon_5	49.3108	28.4362	13.389	19.5186	23.1325	39.4678	36.9645	45.2107	55.4295	0.0886761	0.804498
c7_p15	iCodon_5	2250.36	1949.91	2125.02	1721.54	2299.75	2059.84	1740.41	1699.3	1592.47	-0.037946	0.868396
c7_p18	iCodon_5	156.898	142.181	158.755	279.116	210.12	169.148	247.97	247.879	238.197	0.0788497	0.804724
c7_p2	iCodon_5	939.146	950.58	975.481	942.75	1202.89	1095.7	1524.79	1456.1	1108.59	0.0577219	0.989885
c7_p4	iCodon_5	300.347	255.925	363.414	384.517	337.349	319.501	345.002	428.722	453.922	0.0487176	0.798642
c7_p7	iCodon_5	486.384	463.103	554.685	622.644	503.132	520.599	719.268	862.121	668.15	0.0665997	0.865647
c7_p8	iCodon_5	138.967	172.648	149.191	124.919	156.144	155.992	260.292	255.674	224.714	0.0794344	0.803714
c7_p8	iCodon_5	251.037	235.614	239.088	238.127	237.108	195.46	403.529	339.86	385.01	0.0731903	0.742772
c8_p10	iCodon_5	723.972	769.807	700.051	833.446	902.167	849.498	1084.29	1309.55	1313.83	0.0869321	0.741633
c8_p10	iCodon_5	349.658	396.075	399.756	486.014	506.987	400.316	657.661	777.936	668.15	0.101135	0.77268
c8_p11	iCodon_5	950.353	922.144	895.147	1009.11	936.866	1037.44	1606.42	1590.17	1571.5	0.0907011	0.774499
c8_p11	iCodon_5	6605.4	6485.47	6373.14	7752.8	6698.78	6546.03	9214.95	9625.2	8943.62	0.059256	0.716227
c8_p13	iCodon_5	89.6559	93.4331	107.112	124.919	125.301	112.765	169.421	187.079	164.79	0.0978607	0.876113
c8_p16	iCodon_5	228.623	245.77	198.922	279.116	285.301	317.624	409.69	395.983	437.443	0.102686	0.851841
c8_p16	iCodon_5	562.591	568.723	474.352	716.334	651.565	640.882	905.631	1002.43	939.293	0.0958915	0.722494
c8_p17	iCodon_5	806.904	692.623	847.33	852.952	834.697	815.668	1081.21	1194.19	1171.51	0.0645181	0.696822
c8_p17	iCodon_5	369.831	359.514	388.28	421.602	439.517	437.905	643.799	678.161	708.598	0.0994741	0.819487
c8_p20	iCodon_5	665.695	735.278	675.186	880.29	771.083	751.768	896.39	1036.73	1018.7	0.0584677	0.879959
c8_p3	iCodon_5	401.21	343.265	378.716	382.565	441.418	443.543	594.513	590.857	561.785	0.0739256	0.825177
c8_p4	iCodon_5	410.176	392.013	420.796	337.672	472.288	428.508	512.883	310.239	420.964	-0.000561	0.855554
c8_p4	iCodon_5	210.691	237.645	218.049	261.55	277.59	317.622	372.726	344.537	389.504	0.0845571	0.69078
c8_p6	iCodon_5	2257.09	2388.64	2377.49	2697.47	2725.78	2497.75	3887.44	4017.52	3920.51	0.0868773	1.04054
c8_p7	iCodon_5	528.97	499.664	503.042	566.04	427.951	434.146	545.227	531.616	632.196	0.0178211	0.685035
c8_p7	iCodon_5	40.3452	46.7165	61.2067	60.5078	53.9758	93.971	95.4917	65.4776	71.9085	0.0755731	0.623919
c9_p1	iCodon_5	1568.98	1570.08	1522.52	1397.53	1530.6	1450.91	1307.62	1183.27	1400.72	-0.0304688	0.750277
c9_p1	iCodon_5	732.937	647.938	853.068	683.152	649.637	742.371	860.966	887.065	961.776	0.0330589	0.726877
c9_p17	iCodon_5	448.28	389.982	420.796	509.436	443.373	452.94	454.356	467.697	486.88	0.0189475	0.71433
c9_p17	iCodon_5	195.002	249.832	202.747	128.823	146.506	131.559	24.643	24.9438	40.4485	-0.332478	0.689004
c9_p18	iCodon_5	2062.09	2132.71	1989.22	1992.85	1960.48	1967.75	1706.53	1590.17	1700.34	-0.0355403	0.709342
c9_p18	iCodon_5	820.352	806.368	839.679	942.75	836.625	789.356	970.319	1082.8	1039.68	0.0375723	0.839818
c9_p19	iCodon_5	979.491	1001.36	931.489	667.537	792.288	851.377	426.632	413.132	474.896	-0.132786	0.785198
c9_p19	iCodon_5	1277.6	1462.43	1358.02	1102.8	1083.37	1138.93	828.622	749.874	957.282	-0.0805894	0.735875
c9_p3	iCodon_5	883.111	853.085	902.798	1052.05	888.673	853.257	814.76	888.624	909.343	-0.00180658	0.737043
c9_p8	iCodon_5	2615.71	2475.98	2584.07	1573.2	1763.85	1764.78	351.163	469.256	629.199	-0.282442	0.770977
c9_p8	iCodon_5	585.005	568.723	591.027	404.036	319.999	460.458	117.054	137.191	170.783	-0.237359	0.774367
c9_p9	iCodon_5	2824.16	2299.27	2279.95	2178.28	2130.12	2127.5	1648	1613.55	1561.01	-0.0706453	0.754994
c9_p9	iCodon_5	1470.36	1230.88	1203.09	1040.34	1044.82	986.696	568.33	408.455	533.321	-0.159288	0.734288
c1_p10	Genewiz	878.628	918.082	877.933	595.318	782.649	667.194	258.752	255.674	344.562	-0.190898	0.381544
c1_p19	Genewiz	342.934	357.483	401.669	382.565	362.409	443.543	499.021	464.579	536.318	0.0514585	0.510156
c1_p2	Genewiz	125.518	62.9658	68.8575	105.401	104.096	114.645	110.894	81.0675	88.3875	0.0210279	0.544189
c1_p4	Genewiz	1116.22	1023.7	1027.12	1173.07	1187.47	1208.47	1246.01	1323.58	952.788	0.0162108	0.419919
c1_p5	Genewiz	504.315	436.698	428.447	511.388	599.517	528.117	793.197	728.048	744.553	0.0842563	0.478998
c10_p10	Genewiz	443.797	544.349	529.82	470.399	481.927	578.861	576.031	598.652	491.375	0.0155863	0.419018
c10_p11	Genewiz	997.422	928.237	1080.68	1020.82	981.203	1033.68	1185.95	1314.23	1123.57	0.0310978	0.50707
c10_p12	Genewiz	136.725	164.523	181.707	187.379	160	171.027	172.501	197.992	170.783	0.0197554	0.518255
c10_p3	Genewiz	13.4484	16.2492	13.389	9.75932	13.4939	11.2765	12.3215	10.9129	11.9847	-0.0331336	0.583381
c10_p4	Genewiz	230.864	243.738	183.62	238.127	279.518	248.083	368.105	375.717	447.93	0.0995026	0.521564
c10_p5	Genewiz	811.386	727.153	744.043	817.831	666.987	779.959	964.158	1025.82	1014.21	0.0459101	0.397651
c10_p7	Genewiz	103.104	148.274	101.374	95.6413	121.446	122.162	203.305	140.309	167.786	0.0626461	0.498349
c10_p8	Genewiz	62.7592	52.81	72.6829	48.7966	46.265	48.8649	84.7104	99.7754	95.878	0.0673958	0.518255
c2_p10	Genewiz	791.214	767.776	734.48	614.837	553.252	672.832	277.234	236.966	295.124	-0.174225	0.345451
c2_p15	Genewiz	89.6559	111.713	82.2464	78.0745	129.156	77.0562	72.3889	70.1545	65.9161	-0.0500278	0.352542
c2_p5	Genewiz	42.5866	58.9035	82.2464	72.2189	61.6866	69.5385	40.0449	84.1855	31.46	-0.0369677	0.349928
c3_p14	Genewiz	89.6559	79.215	74.5956	111.256	59.7589	56.3826	73.9291	84.1855	73.4066	-0.00822694	0.355029
c3_p20	Genewiz	112.07	148.274	177.882	158.101	82.8914	135.318	95.4917	129.396	77.9009	-0.0623306	0.341946
c3_p4	Genewiz	85.1731	56.8723	72.6829	78.0745	65.542	82.6945	106.273	123.16	82.3952	0.0621902	0.310574
c4_p11	Genewiz	125.518	121.869	109.024	122.967	119.518	101.489	97.0319	112.247	121.346	-0.0129214	0.420312
c4_p16	Genewiz	195.002	237.645	198.922	275.213	167.711	266.878	297.256	364.804	358.044	0.0798841	0.436591
c4_p20	Genewiz	502.073	584.972	547.034	603.126	649.637	729.215	699.246	651.658	734.066	0.0407388	0.426142
c4_p7	Genewiz	112.07	105.62	91.81	72.2189	65.542	93.971	93.9515	98.2164	83.8932	-0.0188442	0.48049
c5_p1	Genewiz	100.863	81.2462	86.0719	126.871	160	148.474	112.434	98.2164	101.87	0.0259339	0.330682
c5_p2	Genewiz	62.7592	34.5296	53.5558	37.0854	25.0602	52.6238	33.8842	38.9747	28.4638	-0.0626307	0.296786
c5_p4	Genewiz	51.5522	50.7788	89.8973	39.0373	46.265	30.0707	7.70094	32.7388	10.4867	-0.249374	0.308015
c5_p5	Genewiz	443.797	505.757	420.796	325.961	414.457	370.246	323.44	357.009	361.041	-0.0454338	0.294619
c5_p7	Genewiz	51.5522	34.5296	87.9846	44.8929	55.9035	69.5385	30.8038	20.2669	17.9771	-0.146436	0.317182
c5_p8	Genewiz	472.935	369.67	359.589	468.447	456.867	426.628	425.092	503.554	411.976	0.0188017	0.297656
c6_p12	Genewiz	959.319	763.714	1078.77	1194.54	1081.44	1065.63	1538.65	1615.11	1514.57	0.0867066	0.495447
c6_p14	Genewiz	656.73	682.468	679.011	642.163	601.445	637.123	713.107	745.197	771.518	0.0165564	0.446953
c6_p15	Genewiz	439.314	426.542	460.963	439.169	499.276	483.011	592.973	556.559	581.26	0.0443265	0.395816
c6_p17	Genewiz	1122.94	1159.79	1162.93	1126.23	1106.5	962.263	993.422	913.568	898.856	-0.0343754	0.463174
c6_p20	Genewiz	614.143	698.717	604.416	425.506	445.3	473.614	167.881	207.346	266.661	-0.185007	0.407649
c6_p4	Genewiz	851.731	719.028	765.083	876.387	877.107	838.221	1073.51	1032.05	894.362	0.0416082	0.409314
c7_p1	Genewiz	38.1038	44.6854	28.6906	37.0854	28.9156	33.8296	47.7459	56.1236	40.4485	0.044275	0.295913
c7_p8	Genewiz	271.209	312.798	367.24	99.545	144.578	103.368	12.3215	14.0309	22.4714	-0.499423	0.149703
c8_p10	Genewiz	865.18	812.462	975.481	823.686	784.577	753.647	833.242	824.706	823.952	-0.0106375	0.482139
c8_p11	Genewiz	627.592	603.253	719.178	829.542	682.408	744.25	844.024	868.357	867.396	0.047108	0.407124
c8_p4	Genewiz	1064.66	1052.14	979.306	1061.81	1191.32	1011.13	1329.18	1236.28	1307.84	0.0373595	0.471449
c9_p1	Genewiz	775.524	692.623	772.734	767.082	666.987	755.527	939.515	991.518	996.232	0.0447012	0.399774
c9_p13	Genewiz	5621.43	6024.4	6321.5	4840.62	5422.64	5506.7	2981.81	3220.87	2777.47	-0.115702	0.402702
c9_p17	Genewiz	1149.84	970.892	1050.08	739.756	838.553	939.71	502.102	561.236	564.781	-0.110935	0.389073
c9_p18	Genewiz	239.83	209.209	216.136	181.523	173.494	189.821	166.34	173.048	152.806	-0.0501333	0.384126
c9_p3	Genewiz	181.553	162.492	162.58	173.716	158.072	216.133	229.488	193.315	133.33	0.0116472	0.398363
c9_p7	Genewiz	51.5522	52.81	99.4608	80.0264	30.8433	69.5385	18.4823	32.7388	28.4638	-0.153059	0.380552
c9_p8	Genewiz	587.246	627.627	587.201	599.222	591.806	610.812	314.199	364.804	396.995	-0.0866361	0.461733
c1_p1	IDT	759.834	694.655	703.876	790.505	755.661	853.257	867.126	767.023	820.955	0.0213918	-0.0107861
c1_p1	IDT	152.415	154.368	120.501	171.764	150.361	197.339	207.926	233.848	251.68	0.081245	0.104534
c1_p1	IDT	170.346	172.648	172.144	179.571	154.217	161.63	246.43	277.5	256.174	0.0689633	0.178594
c1_p10	IDT	1172.25	1226.82	1226.05	1147.7	1106.5	1242.3	1312.24	1490.39	1522.06	0.0290945	0.0260622
c1_p10	IDT	1297.77	1322.28	1201.18	1479.51	1403.37	1375.74	1657.24	1571.46	1504.09	0.0356687	-0.175431
c1_p10	IDT	2806.23	2738	3035.47	2566.7	2729.63	2663.14	2180.91	2397.73	1737.79	-0.0523644	-0.266768
c1_p11	IDT	78.449	103.589	133.89	99.545	84.8191	73.2974	101.652	129.396	112.357	0.0170126	-0.0990059
c1_p11	IDT	8.9656	10.1558	17.2144	19.5186	11.5662	16.9148	26.1832	37.4158	14.9809	0.124267	0.101661
c1_p11	IDT	553.625	389.982	447.574	556.281	462.65	505.564	515.963	514.467	566.279	0.0245458	0.248984
c1_p15	IDT	954.836	938.393	1008	1149.65	1143.13	1138.93	1315.32	1303.32	1246.41	0.0478389	-0.08338
c1_p15	IDT	432.59	268.112	388.28	431.362	478.071	370.246	478.999	501.995	429.953	0.046169	0.0636701
c1_p15	IDT	824.835	753.558	795.686	741.708	871.324	796.874	941.055	966.574	877.883	0.0266155	-0.00269181
c1_p17	IDT	80.6904	32.4985	53.5558	107.352	55.9035	75.1768	77.0094	87.3034	82.3952	0.0762393	0.177826
c1_p17	IDT	168.105	190.928	166.406	74.1708	80.9637	105.248	33.8842	10.9129	40.4485	-0.326555	-0.017181
c1_p17	IDT	531.211	477.321	577.638	462.592	281.445	518.72	535.986	586.18	624.705	0.0162621	0.149848
c1_p2	IDT	1613.81	1592.42	1742.48	1727.4	1800.48	1640.73	1902.13	1872.35	1984.97	0.0253674	-0.0224533
c1_p2	IDT	950.353	974.954	1027.12	1124.27	1118.07	1108.86	1389.25	1421.8	1379.74	0.0584505	0.207852
c1_p4	IDT	251.037	306.704	250.565	253.742	258.313	225.53	163.26	247.879	233.703	-0.0396036	-0.116339
c1_p4	IDT	336.21	333.109	288.819	372.806	298.795	304.466	351.163	319.593	344.562	0.00992033	-0.26321
c1_p5	IDT	85.1731	71.0904	93.7227	76.1227	109.879	65.7797	121.675	179.284	109.361	0.0797776	-0.162366
c1_p5	IDT	1403.12	1431.96	1365.67	1481.46	1586.5	1496.02	1925.24	2064.1	1578.99	0.0459523	0.20699
c1_p5	IDT	141.208	152.337	137.715	122.967	142.65	140.957	180.202	151.222	169.285	0.0246054	-0.126039
c1_p8	IDT	629.833	682.468	663.71	804.168	749.878	787.477	874.827	880.829	1012.71	0.0559035	-0.0947212
c1_p8	IDT	3128.99	3392.03	3477.3	3739.77	3878.55	3781.39	5082.62	5465.82	5123.48	0.0749878	0.0701524
c1_p8	IDT	1380.7	1490.87	1304.47	1493.18	1655.9	1565.56	1972.98	1972.12	1938.53	0.0573802	-0.33407
c10_p10	IDT	161.381	123.9	137.715	152.245	171.566	131.559	189.443	197.992	229.208	0.0632509	-0.0324245
c10_p10	IDT	96.3801	85.3085	89.8973	95.6413	154.217	95.8504	121.675	90.4214	122.844	0.0335281	-0.267254
c10_p10	IDT	340.693	306.704	292.644	249.838	240.963	263.119	86.2506	84.1855	94.3799	-0.211012	-0.0723396
c10_p11	IDT	455.004	385.919	384.454	407.939	354.698	383.402	337.301	279.059	373.025	-0.0363173	-0.115116
c10_p11	IDT	17.9312	18.2804	15.3017	21.4705	7.71083	11.2765	9.24113	10.9129	14.9809	-0.0666634	0.13978
c10_p12	IDT	634.316	599.19	673.273	720.238	611.083	639.003	713.107	615.801	708.598	0.0108649	-0.025428
c10_p12	IDT	842.766	641.845	788.036	827.59	736.384	759.286	606.834	657.894	701.108	-0.0233676	0.235885
c10_p12	IDT	753.11	838.867	954.441	1028.63	975.42	1065.63	1256.79	1426.48	1207.46	0.0710094	0.0263727
c10_p20	IDT	260.002	237.645	221.874	281.068	181.204	204.857	263.372	260.351	232.205	0.00831337	0.0523695
c10_p20	IDT	221.898	292.486	225.7	206.897	223.614	255.601	169.421	166.812	151.307	-0.0684042	0.059067
c10_p20	IDT	486.384	430.605	462.875	548.474	466.505	481.132	563.709	469.256	482.386	0.0152659	0.163276
c10_p3	IDT	809.145	932.3	839.679	800.264	792.288	794.995	666.902	617.36	666.652	-0.0464605	0.154571
c10_p3	IDT	253.278	205.147	302.208	212.753	188.915	197.339	183.282	160.576	169.285	-0.063775	-0.235154
c10_p4	IDT	4570.21	4978.36	4732.04	5553.05	5582.64	5519.86	6000.58	5955.34	5778.15	0.0361784	-0.138476
c10_p4	IDT	896.559	830.742	860.719	1112.56	859.757	1035.56	1139.74	1373.47	1279.37	0.0632847	0.0724024
c10_p4	IDT	121.036	121.869	110.937	154.197	144.578	140.957	223.327	196.433	194.752	0.0918162	0.0357485
c10_p5	IDT	551.384	599.19	560.423	608.981	645.782	637.123	646.879	640.745	638.188	0.0198178	0.281008
c10_p5	IDT	932.422	972.923	960.179	1054.01	963.854	1014.89	1198.27	1071.03	1182	0.0308197	0.104914
c10_p5	IDT	961.56	972.923	1006.08	1098.9	1123.85	1165.24	1430.84	1665	1617.94	0.0783234	0.096106
c10_p6	IDT	1553.29	1373.06	1562.68	1707.88	1557.59	1569.32	1837.45	1789.72	1805.2	0.0320716	-0.00582045
c10_p6	IDT	450.521	430.605	459.05	456.736	454.939	449.181	579.111	586.18	591.747	0.0451915	0.0296359
c10_p7	IDT	513.28	524.038	476.264	439.169	493.493	486.77	414.311	328.947	465.907	-0.0389922	-0.0619627
c10_p7	IDT	58.2764	77.1838	68.8575	105.401	100.241	82.6945	93.9515	104.452	103.368	0.0659102	-0.118443
c10_p8	IDT	345.175	257.957	336.637	218.609	264.096	287.551	201.765	123.16	164.79	-0.110588	0.051041
c10_p8	IDT	1391.91	1387.28	1442.18	1434.62	1659.76	1655.77	1977.6	2059.43	1871.12	0.0559263	-0.102851
c2_p10	IDT	636.557	603.253	635.019	595.318	478.071	610.812	323.44	344.537	319.094	-0.106965	0.216652
c2_p10	IDT	1026.56	1086.67	1107.46	985.691	1075.66	934.072	519.044	575.267	581.26	-0.109036	0.0304077
c2_p11	IDT	2967.61	2874.08	2819.33	2740.42	3284.81	2894.31	3936.72	3768.08	3126.52	0.0364913	0.208813
c2_p11	IDT	1026.56	1068.39	975.481	1091.09	1037.11	1153.96	1275.28	1177.04	1048.67	0.0214524	-0.000731
c2_p12	IDT	558.108	633.72	608.241	456.736	505.059	462.337	243.35	263.469	275.649	-0.138843	0.353565
c2_p15	IDT	385.521	430.605	436.097	355.239	379.758	467.976	306.498	413.132	332.577	-0.0301001	-0.107066
c2_p19	IDT	143.45	89.3708	109.024	156.149	113.735	90.2122	157.099	121.601	106.365	0.0207861	0.0668725
c2_p19	IDT	806.904	891.677	971.656	950.557	975.42	964.143	1289.14	1247.19	1268.89	0.059498	0.139991
c2_p3	IDT	163.622	229.52	181.707	243.983	210.12	218.013	288.015	250.997	295.124	0.0633281	0.197321
c2_p3	IDT	132.243	64.9969	109.024	99.545	90.6022	103.368	86.2506	113.806	134.828	0.0191783	0.246525
c2_p3	IDT	692.592	759.652	904.711	979.835	1015.9	911.519	1107.4	1102.21	910.841	0.0471271	0.223752
c2_p4	IDT	42.5866	58.9035	40.1669	101.497	96.3854	112.765	77.0094	115.365	109.361	0.1259	0.0490344
c2_p5	IDT	410.176	331.078	384.454	390.373	447.228	404.075	506.722	388.188	396.995	0.0223673	0.0718291
c2_p5	IDT	972.767	1031.83	898.973	706.574	857.83	928.434	323.44	402.219	431.451	-0.154295	-0.143485
c2_p8	IDT	1051.22	993.234	998.433	1130.13	1112.29	1029.92	1376.93	1410.89	1501.09	0.0571485	0.226888
c3_p1	IDT	311.554	349.358	292.644	329.865	341.204	310.104	260.292	366.363	317.596	-0.00280129	-0.0267115
c3_p1	IDT	49.3108	44.6854	65.0321	64.4115	50.1204	16.9148	55.4468	49.8877	35.9542	-0.0202902	0.199668
c3_p1	IDT	466.211	420.449	386.367	400.132	506.987	477.373	358.864	355.45	275.649	-0.0426273	0.340085
c3_p14	IDT	40.3452	48.7477	40.1669	37.0854	50.1204	39.4678	4.62057	1.55899	10.4867	-0.386251	0.0441554
c3_p16	IDT	1073.63	1017.61	1046.25	1253.1	1237.59	1029.92	1056.57	1066.35	1006.72	-0.000431	-0.0896145
c3_p16	IDT	318.279	387.95	372.978	392.324	397.108	366.487	366.565	316.475	328.083	-0.0105911	-0.297474
c3_p16	IDT	3597.44	3367.65	3414.18	1500.98	1989.39	2165.09	311.118	336.742	570.774	-0.363287	0.17473
c3_p19	IDT	363.107	394.044	426.534	353.287	358.554	353.331	169.421	151.222	140.821	-0.157124	-0.00856314
c3_p19	IDT	934.663	926.206	744.043	968.124	936.866	879.569	877.908	883.947	855.411	0.00167439	0.350343
c3_p2	IDT	847.249	861.209	904.711	913.472	828.914	930.313	1061.19	1145.86	1015.71	0.0348027	0.140278
c3_p2	IDT	1338.11	1620.86	1606.67	1838.66	1898.79	1687.72	2387.29	2442.94	2657.62	0.0829114	-0.327437
c3_p20	IDT	103.104	113.745	120.501	97.5932	140.723	159.751	135.537	187.079	140.821	0.0514949	0.359334
c3_p20	IDT	1470.36	1375.09	1335.07	1319.46	1420.72	1343.79	762.394	799.762	761.032	-0.0978235	-0.193172
c3_p20	IDT	614.143	589.035	617.805	610.933	668.914	708.541	426.632	342.978	429.953	-0.0704234	0.321034
c3_p3	IDT	1465.87	1531.49	1600.94	1622	1621.2	1567.44	2020.73	1873.91	1999.96	0.041407	0.053994
c3_p3	IDT	1010.87	983.078	998.433	905.665	1116.14	1105.1	879.448	810.675	864.4	-0.0264582	0.00543709
c3_p3	IDT	1295.53	1344.62	1432.62	1522.45	1650.12	1400.17	1124.34	1312.67	1366.26	-0.0118445	0.411055
c3_p4	IDT	394.486	392.013	426.534	366.95	360.481	413.472	434.333	381.953	483.884	0.0109102	0.138721
c3_p4	IDT	824.835	784.025	981.219	708.526	709.396	676.591	669.982	646.981	554.295	-0.0539531	0.0676754
c3_p5	IDT	221.898	282.33	233.35	335.72	227.469	270.637	121.675	163.694	134.828	-0.094138	0.0591942
c3_p5	IDT	177.07	245.77	177.882	142.486	142.65	142.836	27.7234	24.9438	35.9542	-0.31894	0.191327
c3_p8	IDT	800.179	883.552	744.043	938.846	773.011	896.483	398.909	399.101	367.033	-0.122082	-0.118976
c3_p8	IDT	215.174	148.274	191.271	177.62	179.277	221.772	55.4468	70.1545	55.4295	-0.18572	-0.118671
c4_p11	IDT	1246.22	1174.01	1147.62	1255.05	1210.6	1270.49	1148.98	1191.07	1147.54	-0.00371576	-0.173689
c4_p11	IDT	694.834	627.627	711.527	708.526	605.3	729.215	760.853	622.037	731.07	0.00605097	-0.198838
c4_p11	IDT	403.452	450.916	407.407	468.447	387.469	357.09	492.86	416.25	399.991	0.0056558	-0.218971
c4_p12	IDT	1062.42	1157.76	1094.07	1251.14	1237.59	1266.73	1303	1300.2	1405.21	0.0316907	-0.239428
c4_p12	IDT	1149.84	1289.78	1120.85	1348.74	1278.07	1129.53	1061.19	936.953	949.791	-0.0314124	0.0573042
c4_p12	IDT	1066.91	1084.64	1124.67	1046.2	1091.08	977.298	957.998	1061.67	988.742	-0.014327	0.147794
c4_p13	IDT	401.21	434.667	302.208	240.079	312.289	268.757	23.1028	45.2107	55.4295	-0.378543	-0.0360789
c4_p16	IDT	277.933	247.801	296.47	226.416	242.891	208.616	53.9066	54.5646	85.3913	-0.244337	-0.318449
c4_p16	IDT	1851.4	1945.85	2010.26	1666.89	1694.45	1621.94	380.427	436.517	455.42	-0.253435	0.136427
c4_p16	IDT	1443.46	1460.4	1478.52	1417.05	1515.18	1358.82	1398.49	1283.05	1226.94	-0.0193134	-0.230305
c4_p17	IDT	56.035	60.9346	36.3414	64.4115	55.9035	92.0916	100.112	74.8315	82.3952	0.089129	-0.366505
c4_p2	IDT	1557.77	1503.05	1618.15	1620.05	1503.61	1642.61	1108.94	1032.05	972.263	-0.0680677	0.102024
c4_p2	IDT	466.211	495.602	472.439	540.666	522.409	503.685	354.243	350.773	352.052	-0.0508009	-0.176029
c4_p2	IDT	1988.12	1895.07	2109.72	1850.37	2058.79	2052.33	1309.16	1028.93	1044.17	-0.0962147	-0.388236
c4_p20	IDT	999.664	997.297	937.227	1175.02	1162.41	1016.77	1156.68	1077.26	1071.14	0.0198096	0.152746
c4_p20	IDT	1279.84	1230.88	1403.93	1422.91	1345.54	1366.34	1652.62	1538.72	1462.14	0.02886	-0.201985
c4_p20	IDT	342.934	385.919	357.676	333.769	414.457	366.487	386.587	472.374	422.462	0.0271353	-0.239123
c4_p4	IDT	307.072	343.265	395.931	372.806	362.409	345.813	378.886	377.276	414.972	0.0195334	-0.0154586
c4_p4	IDT	945.87	981.047	960.179	1159.41	1191.32	1138.93	1501.68	1434.27	1571.5	0.0741497	-0.175888
c4_p4	IDT	580.522	499.664	516.431	544.57	503.132	541.273	418.931	299.326	328.083	-0.0717944	-0.467146
c4_p7	IDT	257.761	233.583	248.652	230.32	289.156	169.148	221.787	160.576	256.174	-0.0275156	0.109615
c4_p7	IDT	827.076	899.801	776.559	884.194	892.528	849.498	1088.91	965.015	1113.08	0.0391681	-0.187738
c4_p9	IDT	5648.32	5356.15	5317.33	5882.92	6010.59	5542.41	6436.45	6292.08	6563.15	0.027898	-0.292214
c4_p9	IDT	2595.54	2800.96	2620.41	2367.61	2507.95	2636.83	1976.06	1780.37	2215.68	-0.0496446	-0.236354
c5_p1	IDT	849.49	810.43	803.337	815.879	799.998	708.541	876.367	918.245	961.776	0.0186697	0.106124
c5_p1	IDT	921.215	911.988	906.624	966.172	992.769	934.072	865.586	924.481	904.849	-0.00281336	-0.0543015
c5_p1	IDT	481.901	396.075	449.486	523.099	516.626	471.734	617.616	676.602	651.671	0.064169	0.235667
c5_p14	IDT	221.898	211.24	241.001	298.635	281.445	234.928	201.765	183.961	221.718	-0.0175992	-0.0538487
c5_p15	IDT	2171.92	2280.99	2421.49	2738.46	2531.08	2871.75	3480.83	3395.48	3252.36	0.0646943	0.0503084
c5_p16	IDT	1257.42	1145.57	1134.24	1251.14	1233.73	1193.43	1469.34	1582.37	1475.62	0.0412162	-0.296836
c5_p16	IDT	284.658	375.763	300.295	263.502	281.445	285.672	341.922	327.388	280.144	-0.00133237	-0.115929
c5_p2	IDT	1360.53	1531.49	1377.15	1524.41	1474.7	1471.59	1318.4	1311.11	1339.3	-0.0119273	0.055528
c5_p2	IDT	309.313	318.891	359.589	357.191	387.469	287.551	169.421	185.52	185.764	-0.10023	-0.128925
c5_p2	IDT	656.73	593.097	650.321	731.949	807.709	714.18	865.586	866.798	988.742	0.0596972	0.123533
c5_p3	IDT	901.042	950.58	897.06	997.402	1073.73	1026.16	1202.89	1318.91	1280.87	0.0540325	-0.160818
c5_p3	IDT	1474.84	1352.75	1493.82	1397.53	1573.01	1454.67	1692.67	1660.32	1755.77	0.0280109	0.236972
c5_p5	IDT	1389.67	1470.56	1493.82	1272.61	1540.24	1543	1745.03	1647.85	1414.2	0.0159315	-0.145676
c5_p5	IDT	699.316	704.81	766.996	784.649	699.758	764.924	1068.89	980.605	1051.66	0.0594533	-0.234242
c5_p5	IDT	98.6215	97.4954	105.199	91.7376	142.65	114.645	129.376	143.427	131.832	0.0490628	-0.181714
c5_p7	IDT	3028.13	2855.8	3375.93	2716.99	3099.75	3454.37	2063.85	1820.9	1950.52	-0.076776	0.0367518
c5_p7	IDT	244.312	294.517	294.557	220.561	242.891	246.204	187.903	171.489	199.246	-0.0663484	-0.0180987
c5_p8	IDT	587.246	550.443	606.328	581.655	516.626	475.493	585.272	561.236	434.447	-0.0176276	-0.104819
c5_p8	IDT	1503.98	1541.65	1470.87	1608.34	1493.97	1526.09	1675.73	1725.8	1614.94	0.0174677	0.0920426
c6_p12	IDT	1308.98	1438.06	1403.93	1541.97	1559.52	1584.35	1859.01	1872.35	1914.56	0.0513841	-0.0643195
c6_p12	IDT	1367.25	1283.69	1235.61	1865.98	1441.92	1520.45	1641.84	1666.56	1587.98	0.0386076	-0.210049
c6_p14	IDT	253.278	333.109	309.859	183.475	285.301	210.495	104.733	132.514	106.365	-0.159672	0.0112366
c6_p14	IDT	419.142	312.798	319.422	466.495	343.132	349.572	349.623	319.593	298.121	-0.0127154	-0.169485
c6_p15	IDT	602.936	617.471	543.209	532.859	580.24	518.72	568.33	583.062	587.253	-0.00213814	0.136026
c6_p15	IDT	719.489	753.558	784.21	530.907	622.649	561.947	135.537	144.986	178.273	-0.266602	-0.12375
c6_p17	IDT	7714.89	7736.66	7968.34	4645.43	5382.16	5301.84	957.998	975.928	1448.66	-0.325624	-0.125219
c6_p17	IDT	25538.5	25948	25299.4	25050.2	24884.8	24440	10507.2	9851.26	11091.9	-0.148955	-0.324842
c6_p17	IDT	1580.19	1533.52	1593.29	1376.06	1341.68	1520.45	462.057	400.66	497.367	-0.207558	0.0750074
c6_p20	IDT	2310.88	2591.75	2218.74	1994.8	2097.35	2026.01	1119.72	946.307	1223.94	-0.129274	-0.16787
c6_p20	IDT	2035.19	1842.26	1922.27	2221.22	2469.39	2212.08	2699.95	2697.05	2760.99	0.0569941	0.145494
c6_p20	IDT	842.766	794.181	788.036	692.911	778.794	796.874	486.7	478.61	503.359	-0.0835392	-0.395805
c6_p3	IDT	282.416	337.172	319.422	243.983	389.397	375.884	360.404	419.368	411.976	0.0398029	0.134149
c6_p3	IDT	112.07	156.399	174.056	152.245	194.698	178.545	238.729	182.402	208.235	0.0605165	-0.224068
c6_p4	IDT	1380.7	1448.21	1484.26	1565.39	1542.17	1544.88	1420.05	1356.32	1420.19	-0.00453197	-0.213461
c6_p4	IDT	2472.26	2510.51	2371.76	2631.11	2396.14	2544.73	2505.89	2581.69	2473.35	0.00463395	0.14226
c6_p6	IDT	2003.81	2041.31	2015.99	2209.51	1844.82	1885.06	1684.97	1658.77	1836.66	-0.0263325	-0.200154
c6_p6	IDT	4704.7	4809.77	4921.4	4288.24	4649.63	4288.84	3163.55	3060.3	3110.04	-0.0726645	-0.0138042
c6_p7	IDT	13.4484	24.3738	9.56354	11.7112	32.771	20.6736	30.8038	20.2669	13.4828	0.054873	0.0668073
c6_p7	IDT	495.349	448.885	541.296	501.629	545.541	541.273	514.423	501.995	519.839	0.00606431	-0.195734
c7_p11	IDT	244.312	251.863	281.168	232.272	233.253	276.275	306.498	347.655	328.083	0.0390777	0.198884
c7_p15	IDT	1026.56	1236.97	1166.75	1229.67	1025.54	1082.55	1524.79	1445.18	1238.92	0.0339572	0.285715
c7_p15	IDT	475.177	639.813	552.773	556.281	643.854	558.188	737.75	816.911	678.636	0.0494117	0.0328367
c7_p18	IDT	694.834	725.122	795.686	179.571	294.939	227.41	12.3215	56.1236	43.4447	-0.527712	-0.0484093
c7_p2	IDT	69.4834	107.651	68.8575	27.3261	46.265	46.9855	64.6879	49.8877	55.4295	-0.0587534	-0.134425
c7_p4	IDT	11.207	22.3427	5.73812	7.80745	7.71083	5.63826	15.4019	18.7079	14.9809	0.0611135	0.284735
c7_p4	IDT	1335.87	1169.94	1155.28	1155.5	1289.64	1264.85	1061.19	966.574	972.263	-0.0329787	0.32179
c7_p6	IDT	226.381	375.763	319.422	265.453	358.554	334.537	311.118	316.475	322.09	0.00858634	-0.0445196
c7_p8	IDT	268.968	235.614	252.477	269.357	267.951	298.828	352.703	358.568	302.615	0.0484499	-0.0719938
c8_p10	IDT	217.416	154.368	166.406	128.823	235.18	176.665	234.109	232.289	221.718	0.0427555	-0.089612
c8_p10	IDT	1300.01	1393.37	1398.19	1559.54	1270.36	1405.81	1919.08	1986.15	2011.94	0.0615481	0.0239892
c8_p10	IDT	1412.08	1383.22	1277.69	1458.04	1665.54	1543	2079.26	2067.22	2127.29	0.0721409	-0.0234898
c8_p11	IDT	1979.15	1905.22	2033.21	2205.61	2103.13	2116.23	2883.23	2873.22	2844.88	0.0623879	-0.100386
c8_p11	IDT	1205.87	1251.19	1356.11	1420.96	1322.41	1514.81	1823.58	1727.36	1883.1	0.0591334	-0.287477
c8_p11	IDT	87.4145	107.651	103.286	113.208	133.012	103.368	146.318	141.868	149.809	0.0646101	0.156897
c8_p13	IDT	466.211	593.097	537.471	636.307	643.854	644.641	899.47	910.45	840.431	0.0851549	0.172928
c8_p13	IDT	506.556	530.131	564.249	687.056	661.204	550.67	810.139	857.444	903.35	0.0789455	0.115663
c8_p13	IDT	537.936	576.848	543.209	665.585	591.806	576.982	713.107	784.172	654.667	0.0430875	0.0770945
c8_p16	IDT	230.864	213.271	254.39	201.042	146.506	223.651	41.5851	35.8568	91.3837	-0.251162	0.220874
c8_p16	IDT	831.559	781.994	897.06	938.846	959.998	920.916	1423.13	1382.82	1337.8	0.0837227	0.16923
c8_p17	IDT	681.385	566.692	581.463	649.97	601.445	625.847	836.323	947.866	961.776	0.0679177	0.186475
c8_p17	IDT	549.143	633.72	569.987	560.185	564.818	644.641	873.287	913.568	928.818	0.0732198	0.235483
c8_p20	IDT	869.663	810.43	734.48	694.863	595.662	691.627	623.777	689.074	650.173	-0.0342475	-0.0554966
c8_p20	IDT	1107.25	1092.76	1023.3	1157.45	1258.79	1097.58	1677.27	1788.16	1727.3	0.0795164	0.0594048
c8_p20	IDT	582.764	574.817	455.224	595.318	634.216	578.861	656.12	569.031	627.701	0.0238734	0.0832697
c8_p3	IDT	33.621	26.405	45.905	29.2779	30.8433	43.2267	46.2057	48.3287	26.9657	0.0216898	0.0593402
c8_p3	IDT	582.764	629.658	627.368	624.596	665.059	736.733	827.081	885.506	969.267	0.0625617	0.0442577
c8_p4	IDT	1075.87	1033.86	1021.39	1243.34	1310.84	1007.37	1457.02	1381.26	1562.51	0.056561	0.0131469
c8_p4	IDT	7510.93	6944.51	6950.78	8067.05	7113.24	7369.21	10588.8	11206	11297.1	0.0726462	0.212175
c8_p4	IDT	318.279	294.517	317.51	361.095	345.06	283.792	517.503	425.604	453.922	0.0673155	-0.0527192
c8_p6	IDT	979.491	1025.73	910.449	1073.52	1123.85	1031.8	1110.48	1092.85	1164.02	0.0241439	-0.0949527
c8_p7	IDT	1136.39	1111.04	1279.6	1309.7	1131.56	1242.3	1509.39	1471.69	1573	0.0428552	0.00305924
c8_p7	IDT	1459.15	1685.86	1568.42	1836.7	1902.65	1655.77	1721.93	1512.22	1602.96	0.00437108	-0.163632
c9_p1	IDT	4590.38	4586.35	4621.1	5096.31	5089.15	5136.46	5695.62	5352.01	5373.66	0.0289444	-0.138369
c9_p1	IDT	365.348	416.387	378.716	495.773	456.867	469.855	405.07	424.045	458.417	0.017357	-0.288662
c9_p11	IDT	257.761	184.835	193.183	210.801	190.843	201.098	150.939	144.986	122.844	-0.068373	-0.168231
c9_p11	IDT	154.657	136.087	114.762	181.523	152.289	171.027	206.385	197.992	209.733	0.0703577	0.218095
c9_p11	IDT	3200.72	3284.38	3106.24	3384.53	3458.31	3488.2	4067.64	3894.36	3938.49	0.035968	-0.0217936
c9_p13	IDT	2839.85	2693.31	2689.27	2886.81	2872.28	2862.36	3768.84	3835.11	3593.93	0.0514678	0.21742
c9_p13	IDT	237.588	274.206	281.168	236.175	281.445	263.119	221.787	252.556	280.144	-0.00859531	-0.172391
c9_p13	IDT	282.416	264.05	262.041	292.779	337.349	274.395	349.623	375.717	340.067	0.045934	-0.107933
c9_p17	IDT	531.211	623.564	604.416	429.41	474.216	498.046	84.7104	106.011	91.3837	-0.30539	0.144469
c9_p17	IDT	1275.36	1232.91	1115.11	753.419	742.167	749.889	95.4917	106.011	184.266	-0.380325	-0.40815
c9_p18	IDT	1555.53	1669.61	1591.37	1255.05	1459.27	1315.59	671.522	717.135	726.575	-0.137173	0.309675
c9_p18	IDT	4234	4171.99	4165.88	4032.55	3961.44	4155.4	3536.27	3595.03	3763.21	-0.0239205	-0.135212
c9_p18	IDT	2669.51	2685.19	2683.53	1877.69	2220.72	2204.56	979.56	1113.12	1270.38	-0.146163	-0.122288
c9_p19	IDT	257.761	286.393	325.16	337.672	289.156	317.622	301.877	244.761	230.706	-0.0190147	0.215355
c9_p19	IDT	750.869	706.842	778.472	560.185	678.553	627.726	160.18	255.674	223.216	-0.211724	-0.280064
c9_p19	IDT	845.007	867.303	849.242	772.938	819.276	764.924	455.896	420.927	425.459	-0.112844	0.188609
c9_p3	IDT	692.592	639.813	619.717	796.36	755.661	719.818	720.808	804.439	615.717	0.0145791	0.347491
c9_p3	IDT	694.834	621.533	713.44	634.356	663.131	657.797	683.844	618.919	663.655	-0.00513848	-0.104068
c9_p7	IDT	392.245	402.168	474.352	476.255	422.168	490.529	633.018	740.52	693.617	0.0816148	-0.0583134
c9_p7	IDT	632.074	682.468	619.717	569.944	742.167	622.088	643.799	665.689	668.15	0.00381862	0.0814942
c9_p8	IDT	1862.6	1925.53	1887.84	2147.05	1769.64	1858.75	1586.39	1665	1620.94	-0.0254621	0.0565855
c9_p8	IDT	2050.88	1856.47	1941.4	1610.29	1625.06	1768.53	882.528	796.644	865.898	-0.138703	-0.0776039
c9_p8	IDT	248.795	217.333	263.954	304.491	337.349	274.395	178.662	168.371	164.79	-0.0587499	-0.0592044
c9_p9	IDT	674.661	656.063	686.662	478.206	557.107	537.514	150.939	126.278	184.266	-0.24781	-0.154038
c9_p9	IDT	1941.05	2021	1734.83	1512.69	1642.41	1710.27	405.07	436.517	497.367	-0.241599	0.0222948
c9_p9	IDT	1338.11	1013.55	1038.6	284.972	410.602	389.04	50.8262	56.1236	61.4218	-0.499562	0.164545
