# Supplementary material for: iCodon customizes gene expression based on the codon composition
Source: Sci Rep. 2022 Jul 15;12:12126. doi: 10.1038/s41598-022-15526-7 (PMC9287306; doi:10.1038/s41598-022-15526-7)
Supplement: Supplementary file 8 — Supplementary Information 8. [file 41598_2022_15526_MOESM8_ESM.xlsx]

## Sheet: Supplemental-Table-7-library-no
sequence	2h_A	2h_B	2h_C	5h_A	5h_B	5h_C	8h_A	8h_B	8h_C	Decay_rate	Predicted_mRNA_stability
ATGGTGAGCAAGGGCGAGGAGCTGTCCCTCGAGTTGTTCACCTACAAGGGATCCGCCGCTGAACCGAATGTAGACTTCTTTACGCTTGCCATCGGAACGTCAAACAAGACCACCGCGACCAAGTTGTCTTCTCTGGAAGTCATAAGTACTCGTCAGAAATACCTTCAGGGAGACTACCTGACGTCACGTGAGAACCTGAGTAAGCTGAAGAATGTAGAACTTAAGTGCAAAGGAACTGTACTCCGTTCCTCAGCTCTTGTCTCCAAGACACATTCTTGCGAGGGCGCAAAGGAATACCGAGTCTGCGCTAAGCTGATTCAGATTGGAGATGCCCTGCACTCCTCTAGATAG	57.8155	38.9831	45.3543	65.3087	104.695	41.6657	69.6083	101.477	122.965	0.118874	0.535874
ATGGTGAGCAAGGGCGAGGAGCTGTCCCTCGAGCTCTTCGGGGCGCTGTCCCCCGGAGTTATCTTGCCTACAATACCTGCTCCATCTGTTCCAGAGCGGTTGGCATATTCAGGTGAAAGGACACCGCCCTGCCAGACCGTGATTTTGGCGTCAATGATTTTTACATCGTCGCTTTTTATCGCGAGCAACATGAGAGCGACCACCTCTCCGCACAAAACGATCACCAATCCGCGCATGAATGTTCCCCAGGTAACACTACCTTCGCGCACAGGGTTGTACTGGGGGCTAGTGGGGATAGGGGTCTCCCTGCAAAATTCAAACTGGGCCTCTCTAGATAGGTAG	NA	23.3386	24.3318	NA	45.4014	46.9004	39.2921	NA	56.7905	0.114042	-0.301964
ATGGTGAGCAAGGGCGAGGAGCTGTCCCTCGAGACAACAGTTACCGCCAAGGAAGATGTCAAGTCTTTTTTTTTTTCCTCCATCAATTACGCGGCGTCCACAAAGATCGCTAGCCTAAAACAGAGCGTCATCCTGGGATTTAAGTCAGAGGGTTTCTCCACGCTGCTAAGCCCGACTAAGGCAGGACGATGTGAAGCTGTCCTGTATCGCACATCACACCTTAGCCTGCAACTTAGCGCTCTTTCTTATAATGCCTCAGAAGCCGTCAATACGTTGGCCACACTGACAATCTCAAAGAATGAAGGACTGCACAAGAGAGTCGGTTGCGTTAAGTCTAGATAG	NA	28.8954	23.2739	48.3221	33.2944	31.7268	39.2921	51.1602	NA	0.0912473	0.383406
ATGGTGAGCAAGGGCGAGGAGCTGTCCCTCGAGAAGAATACCGAGTCCGAAAAAGCTGACAACGACTATAAGCACTATGAAGTTCTTAAATTGCAGAAGGTGGAGGCTCATATCCGTAGTGATCGCGCCAAGGGGGTTCAAACAACCGAGAAGGATGCATCCAAGGTTAGTAAGCCCTCGACAGTTTCCCAGGTAATGCACAGGATTCACGCTCCAATACCAAAGGCAACACAGAAAAGAAAGTTATTGATACCGTCGTTGTTGATGGTGATATATCTGCTTACATCGAAACCAGCCACTTTGAGAATCTTAAGGACTTTCAAGAACAATCTAGATAGGTAG	59.3369	50.0112	62.4165	87.2915	80.2091	93.8008	41.0781	58.4687	NA	-0.0124307	-0.126649
ATGGTGAGCAAGGGCGAGGAGCTGTCCCTCGAGATACATTTCCTGTCTATCGGAAAGCCTCAGGTCACGCTTGTCCCCGCTAAAGAAACACCAGAAGATTGCTACTCGGACTGCGAATTTCTCTCGGAAGCTGTAGAAGATCGAATCAGACCACCAGACTCCAAGCTTTCAGCTAAGGATCACTATAAAGTCGCTGCTGAATTCGCGCAATATGATTACACAGAAATAAATCTGCTGTATGCCGAGCAAAGACAGAATACGGAGCACCTCAGAAGCTTTGCCCATTCCGCCAACTCTCGGGAAAGCGCCTGCCCCTGGACTTTCAACTGTCTAGATAGGTAG	39.558	34.4522	34.9109	45.2045	40.8613	41.3827	NA	54.8145	44.1704	0.0511227	0.0969482
ATGGTGAGCAAGGGCGAGGAGCTGTCCCTCGAGATACATTTCCTGTCTATCGGAAAGCCTCAGGTCACCCTTGTCCCCGCTAAAGAAACCCCTGAAGATTGCTACTCGGATTGCGAATTTCTCTCGGAAGCTGGAGAAGATCGTATCCGTCCACCAGATTCCAAGCTTTCAGCTAAGGATCACTTAAAGTCGCTGCTGAATTCGCTCAATATGATTACACAGAGATCAATCTGCTGTATGCCGAGCACAAGACCGAATACGGAGCACCTCAGAAGCTTTGCCCTTTCCGCCAACTCTCGGGAAAGCGTCTCCCCCTGGACTTTCAACTGTCTAGATAGGTAG	29.6685	34.4522	23.2739	48.3221	36.3211	NA	53.5801	42.0244	41.0154	0.0753547	0.0716925
ATGGTGAGCAAGGGCGAGGAGCTGTCCCTCGAGCTCTTCGGGGCGCTGTCCCCCGGAGTTATCTTGCCTACAATACCTGCTCCATTGTTCCAGAGCGGTTGGCATATTCAGGTGAACAGGACACCGCCCTGCCAGACCGTGATTTTGGCGTCAATGATTTTTACATCGTCGCTTTTTATCGCGAGCAACATGAGAGCGACCACCTCTCCGCACAAAACGATCACCAATCCGCGCATGAATGTTCCCCAGGTAACACTACCTTCGCGCACAGGGTTGTACTGGGGGCTAGTGGGGATAGGGGTCTCCCTGCAAAATTCAAACTGGGCCTCTCTAGATAGGTAG	33.377	34.4522	25.3897	32.7343	NA	34.4856	51.7941	40.1973	48.903	0.069396	-0.194216
ATGGTGAGCAAGGGCGAGGAGCTGTCCCTCGAGGATCAGTCTTCACGTCTTCAGACCGGCCAAGAACGATTCTCCATCTACGATCGTCGTGCGTCTCAACGCACTACCGTCGAACTGTTGCTGTTCTCAGCAGATGGAAATGTTGGAGACTTCATTGAAGATGGACAACGCCGTTCTATCCTTGGTAAACGCATCAGCTCTCGACCGTTGGACGGATTCGATGAGGTACCACAGGATCAGCACTCTATCACCCAGGTAGGTATCAGTGAGAGCCCATCTAAGATCAAACGTACGAATATTACCAAGTCACAGGCGCAATTTCTACCCACTCTAGATAGGTAG	32.1408	42.2317	41.2583	73.2625	68.1021	88.2831	114.304	140.69	100.961	0.187056	0.28839
ATGGTGAGCAAGGGCGAGGAGCTGTCCCTCGAGGGTCCCGGCATCTCTGAGCAAGCTGCGGAGGTCCGAGTCCACCTCACCCCGGCCAACTACGTCCTTTATGATGGTAGCATTTGTCTGAAAGATAAAGTCGGGTTGGGTTTGAATGTGACCAAAGTCAAGCCCTTCGCACATGCGCTCCGCGTTTCCGTCCTCTATTTGTGCCCAGTTATCGAACATTGTCCTTTTAGTAACGCACCAAAAACTGACTCTTTGACGTTGTACTTCATAGATCACATTAGCGGTGTGACAAAGTTCAAAGTTCAAAGAAACGGTATAGACGCGGACATTCTAGATAGGTAG	113.729	78.9066	97.3273	124.702	133.177	131.045	142.88	142.518	134.089	0.0633228	0.0869363
ATGGTGAGCAAGGGCGAGGAGCTGTCCCTCGAGGCAGATCTTAGTATCTCTGAGGCTGAACGTCTCACGTTTAATCGTCCACACGAGCATCTTCAAGATGGAGGACAATACTCCTCCGGCTCTAAGCCAAATTTCTACCCAGCAGGCGAAACACCCCTGGGGAACCCCGCAGCATGTGCCCATGATTTGCTGTTTGATCGAGATCCCCTCGTGGGTTGGTATTTTTCCAACCGCTCGCACCTGGGTATCGTGAATTCAAGGCGGGTGTCCACGGTGTGGTGGATTCAACTATCGCCGCAACTGTTCGGGATGTTATCCATCAGAGCGAGTCTAGATAGGTAG	318.936	308.958	326.893	489.456	458.554	481.419	723.331	749.131	725.657	0.139002	-0.0877373
ATGGTGAGCAAGGGCGAGGAGCTGTCCCTCGAGCAAGCCATTTATCTCCACGCGGCGGACGAGATTGGGTCAGAGGGCGATAAGGAGGTACATGAGCATGATTCATGTCCGCAAACCGTAGATCCTTACAAGTTGTTTCCCAGGAAGAACCTTGCAAAGGATATTGACCAGGTATTCGACACGGAGTATGAGATTTATCAACGTTTTTTCTTCCGTTCCTGGAGCCAGGACTTCCCAAAGCAGGCAGAACGTACTTGTGTTACTCTCTTATACCGTCCGAGGCTTCATGTCTGCAAGAGCTTGCGACCCGAAAAAAAGCCCTGCCATCTTCTAGATAGGTAG	95.1863	97.7997	110.022	148.084	148.311	155.875	201.818	208.295	189.302	0.113901	-0.138403
ATGGTGAGCAAGGGCGAGGAGCTGTCCCTCGAGAATTCCCTGTCGTACATCAAGCAGTTTTCTCAAGAATCCGCTCAGCACTCGACTGGATTCTTCGAGCAAGACCGTTACGACGGAATCAGTACAGGAAGGTCCCGTCCTTCAATCGAGCAACTAGGTACTCACCGAGGACAGGAGACTGATCGACTTTCAACCGTCGGAGGCTTGCCACAGCCTCTTGTGTCGGAACAACGTATAAGCACGCGTATTACAGATCTGAAAGATTCGGATGACGGCGAGATCGCACAGTCATACCGGGTTCGTAATGTGGCTATTGTAGCTTTTACGTCTCTAGATAGGTAG	132.272	157.813	125.891	135.614	187.659	168.29	146.452	146.172	124.624	0.000839	0.668188
ATGGTGAGCAAGGGCGAGGAGCTGTCCCTCGAGCTATCTCGATTGACAAAAGCTGTATCCTCCACACACCTTGCCACCTCGAACGGGAAGACCAACAATGACGAGGCTTTCGCCGCTTCCAAGGGATTCTCAGACATCCTGTTTAACACATACAAATCTAAAGTCAGTGTCTTTAAGTACGGTTCCACCCTCCAAGAGACACTCCTTACGATAGTCCTGAAAGCGATGTCTATGTCTCTATCGCAGGACTGTGCACACTCCGTCACTCCCAGCTGCTGGAGCGTACAAGTGAGAAGTCAGCTTGTAAGTCCGCGGCTTCTGTGCCAGGCTCTAGATAGGTAG	69.2264	84.4634	61.3585	96.6441	96.8563	93.8008	101.802	155.308	104.116	0.0846394	-0.142121
ATGGTGAGCAAGGGCGAGGAGCTGTCCCTCGAGGCAGATCTTAGTATCTCTGAGGCTGAACGTCTCACGTTTAATCGTCCACACGAGCATCTTCAAGATGGAGGACAATACTCCTCCGGCTCTAAGCAAATTTCTACCCAGCAGGCGAAACACCCCTGGGGAACCCCGCAGCATTTGCCCATGATTTGCTGTTTGATCGAGATCCCCTCAGTGGGTTGGTATTTTTCCAACCGCTCGCACCTGGGTATCGTGAATTCAAGGCGGGTGTCCACGGTGTGGTGGATTCAACTATCGCCGCAACTGTTCGGGATGTTATCCATCAGAGCGAGTCTAGATAGGTAG	34.6132	35.5635	34.9109	40.5282	42.3746	33.1062	62.5101	73.0859	75.7207	0.11587	-0.0839775
ATGGTGAGCAAGGGCGAGGAGCTGTCCCTCGAGCTGTTGAATGCTTTTTTGTTGTCGCTTAACCTGTGTTCTAATTTTAAAAAAATCACCCAGTCGCGAAAGCTATCCTCGTCCGCTGGCGTCAACGGCTTCAAGGAAATCGCCGTCGGCAAGGGAAAGCGTTATCAGTTCCAAGTCAAGTGTAGAGACGGGGAAGGAGATCTCCGACTTGATGTCGGACCCGGAGCCGGAGGCAACCTTCCGTACGAACTGTCTTCTAAGTCATCTGTCCCTTCGTCGAAAACGGGAAAGTGTCCAGAGCTTAACATTTTCTCTAGGAGGAACATTTATCTAGATAGGTAG	72.935	71.1271	92.0378	57.6747	108.963	80.0066	96.4442	84.0488	86.7633	0.0215172	0.634568
ATGGTGAGCAAGGGCGAGGAGCTGTCCCTCGAGTTAGCCTACAAGATTGGTGGAATTCCTGGTTTTGAGTTTTTGAAGTCGAAGCTCTTCAGTCGTGGTTGCTCCGAAAATCACCCGGGAAACGAAGATTGCGAGTCCAACAAACGAAGAAAGTCCTTCAAGAAAACACAGGGAAAGGAATTCCCTGGAGTATCGGTCCGTCAAGCTTCCGGAAATTTGGGCAATGTCTGCGCTTCCGCTCTGCCGAAGATCCTTAAGGATGTCTACCTGTCATCGTCCTGCTGGATTCGCTTCTGGTCGAACTGCTGGGAAATTCCCAGCCCACTGGCTCTAGATAGGTAG	49.4474	80.018	79.3429	116.908	102.91	67.5918	217.892	146.172	137.244	0.146311	0.374836
ATGGTGAGCAAGGGCGAGGAGCTGTCCCTCGAGGAGGCTGACGCTAGCAACTTCCTGGTGTTCCCTAAGCAGCAGGACCTAGAAAGGAGAACAGCTACTTCCACCTGGGAATCCCTTACAGACTGGTGGGAGCTGGAAGACACATCATCGGAGTGGGAAGACTGGACGCTTTCAGCGAGAGCGCTCCTGAGTTCCTGGTGCACCCTGAGACACAGAGAGCTAGCCTGGACCACGGAACAACAGCTGACCTGCCTGCTGAGAGCCACTACTTCGGAGTGCCTCTGCTGTGTGACCAAGACAGCGGAAACGTGGACAGCGCTACACCTCTGTCTAGATAGGTAG	79.1159	72.2384	65.5902	127.82	122.584	96.5597	141.094	144.345	132.511	0.109666	0.0406209
ATGGTGAGCAAGGGCGAGGAGCTGTCCCTCGAGAAAGAGCGTAATCACACAATTACGCAGCGCAAATTTACGGCGTATAACGCTTCGATCCTGCGTTTCTCTACTCGCATTTCCTCCTCATTCGGCGTCCCACGAATTGAACGTCGAAGTGAAGATCTGGGCGGGACTCAAGTGTATTCATCCCTCGTAGACACTTCACTCGATGAGCAACCCTGCAGGAAACAGGCGACTTCCAGATTGTGGCCTCAGACGATTCTCAGTACATCGGTCACGAGCAACGCTCCCAATCTGACTCAGGTGACCTGCAGCAGGGAATCGTTCGCCCCGGGTCTAGATAGGTAG	242.293	267.838	242.26	344.49	354.131	353.133	501.867	416.59	446.437	0.0989552	0.163709
ATGGTGAGCAAGGGCGAGGAGCTGTCCCTCGAGCCAACTCTGGCCCAGATAAAGGGAGTTAAACTGTGTAAAGGATTGATCCGGCAGTCGAGTAGATCGTACCAGCGAAATGTCTTGCTCGACTTCAGTCTTGCAATCCGCAACGCTAAACAGCTGGAATTCAGTGAGGTCCGTCAAGATGGATGCGCTTATTCCCAATTTCTTGCAGCCACAACCCCAATCGAAGGACGCATCGCTCTGAAGTCTCTGGAAGATGGAACATCCCTTTTTGGACTCGCAGCGCCCTTCCACGAGCTCCTTATCTACGTTCTTCCCTGTTTCTGGGTGAGTCTAGATAGGTAG	93.9502	97.7997	118.485	143.407	146.798	131.045	200.032	208.295	192.457	0.110935	0.367015
ATGGTGAGCAAGGGCGAGGAGCTGTCCCTCGAGTTAATCTGCCAGTTTAAGGGAGGATTCAAGGGTGTCGAACCAGTCGGAAACGTGTACTATAATCTCTCGAATAAGATCGAGAAGGGACTGAGTCCAGGACGTAAGTCCTGCCTTCTAGGAAAGCTGTTTGCTAAGCTTAGTCTGCTGGATTCGAATTCAGATCTTTTGCTGGATCCCGAGTTCAGGGCTAAGAAGAAGCCCAATTCCCAGCCTTCATTCAATCGTCGGTCGCTTCCCATTCAGAGTGCACCCTTGAGCGTGGATCTGTTGCGATCGGAGAACGTGGACAGACCGGGTCTAGATAGGTAG	171.83	181.152	204.176	180.818	198.253	197.258	100.016	115.11	80.4533	-0.106996	0.527329
ATGGTGAGCAAGGGCGAGGAGCTGTCCCTCGAGCTGTTCGCACCTGATGCCTTGCTCCTTGAAGCCAATCCACATCATCATGCAGATCCCCCCGTGCGGTCGATTGCTTTCCTCCAGCCATACCTAGTCGAGGAGAGCCTAGAAGGAGCCTTCGAGATTGTAAGTGTCGCATTCACTGATCCCAACCCAAGAGACTTCCAAGGTCGAGATGGAGATGGATCCTCCAAGGCCCATTCAACCTTATCCTGGCAGGTAGCTGCAAACGTCATTATCAGGGAACGGCGGAGGGACAGACCTACGGCCCAACATCCGACGGGCTATTTGTACGTTCTAGATAGGTAG	37.0856	44.4544	46.5479	43.6457	80.2091	63.4535	153.596	100.493	72.5657	0.14893	-0.185711
ATGGTGAGCAAGGGCGAGGAGCTGTCCCTCGAGGGTCCGGGAATTTCAGAGCAAGCTGCTGAAGTCCGTGTACACCTGACCCCCGCGAATTACGTTCTGTATGACGGGTCCATTTGCCTAAAGGACAAGGTAGGACTTGGCCTGAACGTAACCAAGGTCAAGCCTTTTGCTCACGCACTGCGTGTTTCTGTCCTGTACCTTTGCCCTGTGATCGAGCATTGCCCTTTCTCGAACGCTCCTAAGACTGATTCACTTACCCTGTACTTCATCGACCACATTTCCGGAGTTACGAAGCTACAGAGCTCAAAGAAACGCTACCGACGTGGGATTCTAGATAGGTAG	96.4225	93.3543	64.5323	201.082	158.905	158.634	219.678	239.356	224.007	0.167194	0.537301
ATGGTGAGCAAGGGCGAGGAGCTGTCCCTCGAGCAAAGCTCATACCAACACATCAGCAGCCTCAGCGAGGGCATGGCTTTCATTACAATTACAGAGTACGAGCAGTCCCCCGGTAAGGATTACCGCTCCGATAATGAGACGAACGTGGCTCTCGATTTAGAACTACGTCAAGTAGAGGAAAGCTGCATCCTGACCGTGACGTGCAACCGTTGTCCAACCTCGCGGGGCAAGTGCAGTTTATACAAGACCGTGTGGCCCGTACATCCCTCGTATCAGACATCCTTGGATCACAAATTGAGACGATCACAGAACGCTATTTTCAACAGGGTTCTAGATAGGTAG	86.533	65.5703	81.4588	169.907	89.2894	125.528	51.7941	60.2959	41.0154	-0.0712921	-0.418379
ATGGTGAGCAAGGGCGAGGAGCTGTCCCTCGAGGCAGATCTGTCTATCTCTGAAGCTGAACGTTTGACGTTCAACCGTCCTCACGAACACCTTCAGGACGGCGGACAGTACTCCAGTGGATCCAAGCCCAACTTCTACCCCGCCGGAGAAACTCCTCTGGGAAATCCTGCTGCTTGGCTCATGACCTTCTTTTCGATCGTGATCCACTGTCCGGGCTTGTTTTTTTTCAGCCTCTGGCTCCAGGATACAGAGAGTTCAAGGCTGGCGTGCACGGTGTGGTGGATTCCACGATCGCTGCTACCGTCCGAGATGTCATCCACCAGTCTGAATCTAGATAGGTAG	38.3218	47.7885	47.6058	74.8213	72.6422	60.6947	96.4442	118.765	93.0734	0.139097	0.403138
ATGGTGAGCAAGGGCGAGGAGCTGTCCCTCGAGAAATGTTCTGAGCGTGAGGAATTCCTGAAGTGTGGAGATGCTGCTCGTGGCATCCTGTGCCCTACGAAGTGTATCTTCCTGCTCACCCTGAAACCGAAATCCTGTCCATTGATTATGTCCAGTCCGTCCTGCTGGTCACCTACACCGAAGATGTCCCAGGAGAAGAAGAAGCTTTGGATTCCTCCCGTAAGCCGCTGGTTCAGTTCCCAACCTTCACCATCTTCCAGATCACAAACCAGGAGGCGGAGACCAGCTTCTCAGTCTCCCACTCCCTTCCTGCTATCGTTTCCCCTGAGTCTAGATAGGTAG	131.036	127.806	129.065	183.936	208.846	193.119	114.304	127.9	86.7633	-0.0296112	-0.0560707
ATGGTGAGCAAGGGCGAGGAGCTGTCCCTCGAGGCAGATCTTAGTATCTCTGAGGCTGAACGTCTCACGTTTAATCGTCCACACGAGCATCTTCAAGATGGAGGACAATACTCCTCCGGCTCTAAGCCAAATTTCTACCCAGCAGGCGAAACACCCCTGGGGAACCCCGCAGCATGTGCCCATGATTTGCTGTTTGATCGAGATCCCCTCAGTGGGTTGGTATTTTTCCAACCGCTCGCACCTGGGTATCGTGAATTCAAGGCGGGTGTCCACGGTGTGGTGGATTCAACTATCGCGCAACTGTTCGGGATGTTATCCATCAGAGCGAGTCTAGATAGGTAG	205.207	221.161	243.318	350.725	329.917	308.991	628.673	601.132	601.033	0.167989	-0.00173684
ATGGTGAGCAAGGGCGAGGAGCTGTCCCTCGAGTATTACGTGGAACATGTCGAATCACCGCGTAAAGTATCAATCTTCGCGTTCGGGCCCGAGGGATTTCACGCTGCTCAGCTGCTGCGCTCCATCATCAATGAATTTCAGGGAGGCAACAACGGAACAGCATTTGAAGTTAAAAGCCCGGTGTATCATGCTGGACTGCGCCAGACACTTTCACTCGATGCGGGAACGTGTACCTTATCAGACCCCAGGCTAGACGAACCCGATCAAGTCGATTCGGCTGCGCCCCTTCATGCAGCCTGGGATTTCGAGATTCCGGAGATCATCCGCCGTCTAGATAGGTAG	76.6435	67.793	84.6325	115.349	113.503	111.733	203.604	210.122	200.344	0.164998	0.0832058
ATGGTGAGCAAGGGCGAGGAGCTGTCCCTCGAGTCTTCCAAGCTCTCTTCAGATTCTTTCTCCGAGGAGAAGCTTGTAAAGGCGGTGGGAACCGCAAGCGGCTCTTTGCGAGTAACCGTGAGAGCTAACCACAAAGCCGTGACAAGTACGTGTCTTTACACACTCGCAAAAGCTTCCGAAAGCCAGCTCCTTCGTCTGAAGAGCGAGATTCTCTTGTCCTTCAACGCCAACATATCTAACTTGAAGAAAGAGGCGTATTACACGACAAAACTCGGTCACACTATCTTTGATGTGGTGTTCAGAGCGCGATTGCCACCGGATTCCCCTGTTCTAGATAGGTAG	37.0856	31.1181	42.3162	63.9098	48.4282	52.4181	53.5801	60.2959	69.4107	0.084683	-0.00822804
ATGGTGAGCAAGGGCGAGGAGCTGTCCCTCGAGGATTTCCGTCTTGCCCTTCTTCGTCCTAAGTGCATCATCGCTTCGGGACGTGCTCACCTGGGTATCAAACTGGCTAGATCCCGTAAGTCCGTAGAATGTTCTGCTATCATCTCTGATGAATACTCCCTGCCGAAAAAGCAGGAAGGACAAACGGCCGTCCAGACCCTGTTCTACGGCTGCCTGCCCGCTCAGCTTTCTTTCCTGAATTCTATTTGGCTGCCTCTACAGCTCAGAACACCCAGGTTCTGCTGCGACTCCTTGAAGGATTTGAAGAGGGCGATCTCATTGGAAAGTCGTCTAGATAGGTAG	75.4074	82.2407	57.1269	91.9678	125.611	84.1449	210.748	133.382	189.302	0.150522	0.311647
ATGGTGAGCAAGGGCGAGGAGCTGTCCCTCGAGCTGCTGGAGGTAGAATCATGCACCATCGGCCGCGAAGAGCTGGCTTTTACATCCCCCGAAGAGTCAGTTCCTCACATCTGCATCCTTGATCGTAAGTGCAGTCTGCCTACCTCCCCCTATTTTACCGAGTCCCTAGTTCCCACGCAGCTGATTCCGTTTTTTCACTTGAAGTCAATTTCACAGGCATACAGAAAACCTCCGTATTCGAGGAAGGAGATGAAAGCACCTCCGTTGATATTCTGGATTACAAGTGCGTTGCTGCCCCCGCTCTGGAGACACGTAAGCCGCAACAAGCATCTAGATAGGTAG	46.9751	72.2384	44.4321	68.5862	33.2944	96.5597	55.3661	45.6787	39.4379	-0.0229569	0.0768433
ATGGTGAGCAAGGGCGAGGAGCTGTCCCTCGAGATTCATTTCCTGAGCATAGGGAAGCCTCAGGTTACGTTGGTTCCCGCCAAGGAGACGCCCGAAGACTGTTACTCCGACTGTGAGTTTCTCTCCGAGGCGGCGAAGACCGGATACGACCGCCTGATAGTAAACTTAGTGCGAAAGACCACTACAAGGTTGCGGCTGAGTTCGCTCAATACGACTACACTGAAATTAACCTTCTCTATGCAGAGCACAAGACGGAGTACGGCGCCCCGCAAAAGTTGTGTCCCTTCAGGCAACTGTCTGGTAAACGGCTCCCCCTCGATTTCCAACTGTCTAGATAGGTAG	40.7941	58.9021	47.6058	68.5862	62.0486	75.8683	94.6582	111.456	52.058	0.0871606	-0.261369
ATGGTGAGCAAGGGCGAGGAGCTGTCCCTCGAGCAGGCAATCTACCTTCATGCAGCGGATGAAATCGGGTCTGAGGGAGATAAAGAAGTTCACGAGCATGATTCATGCCCTCAAACCGTAGACCCCTATAAACTTTTCCCTAGAAAAAACCTCGCAAAAGACATCGACCAAGTATTTGACACGGAGTATGAGATCTACCAACGGTTTTTCCTTCCGTTCCTGGAGCCAGGACTGCCAAAGGCGGGCCGAACGTACCTTTGCTATTCCCTCATACCAAGCGAGGCTAGTTGCCTTAGGAGCTTGCCACTCGAAAAAAGGCCCTTCCGAGTTCTAGATAGGTAG	91.4778	67.793	62.4165	77.9388	98.3697	89.6626	191.102	109.629	130.934	0.10879	-0.180583
ATGGTGAGCAAGGGCGAGGAGCTGTCCCTCGAGCTGTTCGCACCTGATGCCTTGCTCCTTGAAGCCAATCCACATCATCATGCAGATCCCCCCGTGCGGTCGATTGCTTTCCTCCAGCCATACCTAGTCGAGGAGAGCCTAGAAGGAGCCTTCGAGATTGTAAGTGTCGCATTCACTGATCCCAACCCAAGAGACTTCCAAGGTCGAGATGGAGATGGATCCTCCAAGGCCCATGTCAACCTTATCCTGGCAGGTAGCTGCAAACGTCATTATCAGGAACGGCGGAGGGACAGACCTACGGCCCAACATCCGACGGGCTATTTGTACGTTCTAGATAGGTAG	84.0607	77.7952	101.559	190.171	169.499	126.907	275.044	226.566	239.782	0.172969	-0.0335403
ATGGTGAGCAAGGGCGAGGAGCTGTCCCTCGAGACCGCGTCTAGTTTGGAAGAACTGAGCCAGACGGTCTTCGACACGCCACTGGTGCCACGTCTGTTCTCTCTCTCAGAGCAGACAATCACATGCAGCTCATGTCTGATTCGGACGGAATTGATAACACCTGAGTGCCACAAATATGCGTTTTCTCCGATCAAGCCCTGTGAACCGGACCAATTTATTTTTGAACTTACGGGGGACAAGGTCGAGTTCGGCTCCATTTTGAAAACTCCGCTTGTTTACGACCCCGAAATAGACGCGAAGAAGCGGGGGAAGTCGTGCAAGCCTCCTCATCTAGATAGGTAG	196.554	166.704	169.265	269.668	211.873	249.676	273.258	288.689	222.43	0.0639866	-0.0760015
ATGGTGAGCAAGGGCGAGGAGCTGTCCCTCGAGCTGTTCGCTCCTGATGCCCTTCTCCTGGAGGCTAATCCACATCATCATGCAGATCCCCCTGTGCGATCGATCGCTTTCCTCCAGCCATACCTAGTCGAGGAGTCCCTAGAGGGAGCCTTCGAGATCGTCAGTGTCGCTTTCACTGATCCCAACCCAAGAGACTTCCAAGGTCTGATGGAGATGGATCCTCGAAGGCCCATGTCAACCTTATCCTGGCTGGAAGCTGCAAGCGTCATTATCAGGGAACCGCGGAGGGACAGACCTACGGCCCTACATCCGACGGACTATTTGTACGTTCTAGATAGGTAG	178.011	123.361	150.223	213.552	227.007	246.917	335.769	358.121	310.77	0.134848	-0.0155749
ATGGTGAGCAAGGGCGAGGAGCTGTCCCTCGAGATAACAGAACAATATATTACCGATGTTTACTTCGCTCGTCTGAAGCCGGAAGGATGCGAGCATGTGCCTCTGAAGGCTTCTTCAGGACCGGTCACTATTCGTCCTGAAACCCTGGCTCAGCCTCTGATGTCTTCGAATCTCGAATCGAGTTTGCTGTGTCCGCCGTTACACTGGAGGAAGAATGCCTTGAGTCAAGTCCTTCGAGCGTTACTGGATTCACTGATCTGCCTTTTAATCAGCTGGAGGACAAGGAACTGGACCCATCATGCCAGATATTCACATGCCTTAGCATCACCTCTAGATAGGTAG	131.036	122.25	115.312	152.76	125.611	158.634	123.234	100.493	108.849	-0.0175023	-0.255977
ATGGTGAGCAAGGGCGAGGAGCTGTCCCTCGAGTTAATCTGCCAGTTTAAGGGAGGATTTAAGGGAGTAGAACCAGTCGGCAACGTGTACTATAATCTCTCGAATAAGATTGAGAAGGGGCTGAGTCCAGGAAGGAAGTCCTGTCTTCTGGAAAACTGTTTGCCAAGCTTAGTCTTCTCGATTCGAATTCAGATTTGTTGCTTGATCCCGAGTTTAGGGCTAAGAAGAAACCCAACTCTCAACCTTCTTTCAATTCGTCGGTCGCTTCCCATTCTGAATGCACCCTTGAGCGGGGTTCTGTTGCGATCGGAGAACGTGGTCAGACCGGGTCTAGATAGGTAG	152.051	184.486	163.975	171.465	154.365	140.701	44.6501	65.7773	53.6355	-0.187453	-0.354382
ATGGTGAGCAAGGGCGAGGAGCTGTCCCTCGAGGCAGATCTGTCTATCTCTGAAGCTGAACGTTTGACGTTCAACCGTCCCCACGAACACCTTCAGGACGGCGGTCAGTACTCCAGTGGATCCAAGCCCAACTTCTACCCCGCCGGAGAAACTCCACTAGGTAATCCTGCGGCGTGCGCTCATGACCTTCTTTTCGATCGTGATCCACTATCCGGGCTGGTTTTTTTTCAGCCTCTAGCTCCAGGATACAGAGAGTTCAAGGCTGGGGTGCACGGCGTGGTGGATTCCACGATCGCTGCGACAGTTCGAGATGTCATCCACAGTCTGAATCTAGATAGGTAG	123.619	108.913	103.675	165.23	152.851	169.669	269.686	264.937	230.317	0.137066	0.321637
ATGGTGAGCAAGGGCGAGGAGCTGTCCCTCGAGGTTCACCACACTACACCCCTTGTCCAGGCTGCTTTTCCGGACTGGCCTTTGACGAGTCCCGACCTCCGTACGTCGAAGGAGAAGACAAGGATTCAGACGGATTCAATCAACTTGTTTACACTCTGTACATTCATTCCCTCGACGAGTCTACAGGGCTGCTCTCCGCTCATGCCCATGATGGGGATCTGGAATCCTTTCTGTTCGTCGCACGCCGTCCTGCGGAGTTTGTCAAACAAGCTAACTGTCAAGGGAGCGTCGGCGCTGGACGTCCGGGATCTAATATCGCCGCTTTGCCATCTAGATAGGTAG	84.0607	65.5703	58.1848	81.0564	110.477	88.2831	125.02	109.629	67.8331	0.0591301	0.243885
ATGGTGAGCAAGGGCGAGGAGCTGTCCCTCGAGAAATGTTCTGAGCGTGAGGAATTCCTGAAGTGTGGAGATGCTGCTCGTGGCATCCTGTGCCCTACGAAGTGTATCTTCCTGCTCACCCCTGAAACCGAAATCCTGTCCATTGATTATGTCCAGTCCGTCCTGCTGGTCACTACACCGAAGATGTCCCAGGAGAAGAAGAAGCTTTGGATTCCTCCCGTAAGCCGCTGGTTCAGTTCCCAACCTTCACCATCTTCCAGATCACAAACCAGAAGGCGGAGACCAGCTTCTCAGTCTCCCACTCCCTTCCTGCTATCGTTTCCCCTGAGTCTAGATAGGTAG	105.076	90.0202	90.9799	134.055	108.963	100.698	144.666	147.999	105.694	0.0537124	0.235708
ATGGTGAGCAAGGGCGAGGAGCTGTCCCTCGAGGGTCAGTTCGTTCAATGTCCTGATGCTTGTATCTGTCATGAGTCAGAGGACAAGTCCGTCAGCCCTCCGACCCTGCTAATCATCGAGCGTGTAACCGTCGCTAAGACCATCGAGGAAGAACTGTCCCTGGATGCCAATAGTTCCGCTGAACCGCTGAAGACGTACCAGGAGTTCATCCAGATCCTCGCACGTGAACCAGTCTACTTCACAGACTCTGAGACCAAGACCCGTTTCGAGCCTCCGCTTCTGATCTGCACTACGGTCGGAGGATCCCCAGTCCTGTTTCGTCGCTTGAATCTAGATAGGTAG	92.714	70.0157	71.9376	135.614	122.584	126.907	250.04	217.431	179.837	0.168973	0.52992
ATGGTGAGCAAGGGCGAGGAGCTGTCCCTCGAGGGCTGCAAGACGACGCATGTTGACCTGCTGATAACCGCCAAGGCGGACCTATACGAAATCGCCAGTGCGCAGTCACTCCTTTTGCCCGTCGAACAACATCTGCGACTGTTTCTTAAAGATGAGTCCATAGGGCCAAAATTCAAGACTTCCCTGCGGTGCCCAAGGCCCAACCCTGTATCAAGGCGAATCTCAAGTATGAGCAGGAAAGCTACCCCCCCGACTATTCAGGAGAATGTCCCAGACACACCCTACGATTCCGTGAACCATACTTCGGTAAATACTTCGAAGACGAAAGCTCTAGATAGGTAG	49.4474	36.6749	50.7795	79.4976	71.1288	74.4889	78.5841	73.0859	50.4805	0.0637165	0.104927
ATGGTGAGCAAGGGCGAGGAGCTGTCCCTCGAGAATCCTCTGTTCCCCTATGAAGAACAGCACGGATCCGATTCCTTTCTGCTTAAGGATGCTGCTGCGGACCAGGAAACCTGCGAGATCCCCGAAATCTGCCTGGTCCTCGGATATTACCACGCCCCGGATGTTCTGGAAACGAAACTGTCCCCGGGATATAAAGCTAGACGAAAAAAGCAACATTTTATCGAGGCTGCCCGCGAATCTCGCATCACGTACGATGATATCAAGTCTGAGGGTGTCCCACTGCCCTACTGCGCTCAGAAGTCGTTCCCACTGAAGATTTTCAACTGCTCTCTAGATAGGTAG	84.0607	102.245	74.0534	115.349	98.3697	142.081	271.472	275.899	266.6	0.191442	0.595377
ATGGTGAGCAAGGGCGAGGAGCTGTCCCTCGAGGAGTCAAAAGCTTTCCGCCTCCTTGACGAGAGAGATGGTCCAATCGAACCACAGGACCGGCTCGCGGAAGTTCCGCAGATATTCAAATCCGAGCCGGGCAAGTCCCCATATCCCCCCAACGCTCTTCCTAGCCTTTGCCATCAATTGGAGGATAAAGCCTTCTTTACTCTCGATGAACTTTCCGAAAAGGCACTGCGCATCTTTCTGTCTCATACCCATCTGACGGATGTTGAAGCTAAGTATTACACTGCAAAACGATCTACGCCAAGGGGGCAGTATATCAGGGTTGTGATATATCTAGATAGGTAG	35.8494	71.1271	47.6058	77.9388	75.669	71.7301	71.4401	52.9873	47.3254	0.0216228	-0.288673
ATGGTGAGCAAGGGCGAGGAGCTGTCCCTCGAGCCAACTCTGGCCCAGATAAAGGGAGTTAAACTGTGTAAAGGATTGATCAGACAGTCGTCCAGATCGTATCAGCGAAATGTCTTGCTCGACTTCAGTCTTGCTATCCGCAACGCTAAACAGCTGGAATTCAGTGAGGTCCGTCAAGATGGATGCGCTTATTCCCAATTTCTTGCAGCCACAACCCCAATCGAAGGCCGCATCGCGCTGAAATCTCTGGAAGATGGAACATCTTTGTTTGGACTCGCAGCGCCCTGCCACGAGCTCCTTATCTACGCTTCTCTCTGTTTCTGGGTGAGTCTAGATAGGTAG	96.4225	56.6794	71.9376	113.791	127.124	126.907	166.098	190.023	168.794	0.144803	0.196864
ATGGTGAGCAAGGGCGAGGAGCTGTCCCTCGAGTATTATGTGGAACACGTCGAGAGTCCTCGTAAGGTCTCGATATTCGCCTTTGGACCTGAAGGATTTCATGCCGCCCAGTTATTAAGAAGTATAATCAATGAGTTCCAAGGCGGGAATAATGGAACCGCCTTCGAAGTAAAAAGCCCAGTGTATCATGCCGGGTTAAGACAGACGCTAAGTTTAGATGCAGGAACATGCACATTGTCCGATCCCCGCCTTGACGAGCCTGATCAAGTAGACTCTGCTGCACCTTTGCACGCGGCGCTCGGATTCCGCGACAGCGGGGCCATCCACCCTCTAGATAGGTAG	42.0303	45.5658	45.49	45.2045	68.1021	55.177	101.802	95.0117	100.961	0.134263	-0.64719
ATGGTGAGCAAGGGCGAGGAGCTGTCCCTCGAGTACGTGAGAAACGTGCCTATCAGCTGTCTGAGCCACGACAAGCCTTACGGAGCTCACGTGAGCCTGGGATTCCACAGAAGCGACATCGGACTGCTGAAGTTCGACCCTCCTAAGCCTCTGAAGGAGGGAGCTCTGAGAAGCAAGATCCTGACACAGAAGTGTGCTCTGGCTCACGACTACCTGGCTAGAAAGACAGTGATCTACACAAGCCTGGGACTGGTGGAGTGTTTCAAGGGACCTACAAGACACGCTGTGAATCAGAGCACAATCTACAGCCTGGTGGAGAACGTGGTGGGTCTAGATAGGTAG	128.563	120.027	117.428	137.172	119.557	144.84	114.304	85.876	91.4959	-0.0389944	0.451637
ATGGTGAGCAAGGGCGAGGAGCTGTCCCTCGAGGCGGCGGTTGATGTTGAGGAGGAATACAAATACGACACCTCTACCGACAATAATGCCGGTGACACTATAAATGAGAAGAAGGCGCAAAGCGATTTCCAGACAAAGCGGGACCACCGTTCAAAAAAGGTGGAGACAAGCAACAAGAGTTACGCGAAAAAGAATACACTCGAAGGAGTTAGCATAGGCCACGTCGAAAAATTGTTCAAGGAGCAAATTGACCAAGTTCAAGACAAAAAGGTCACCGTGCATTCCCAGTCTGTATTGATAGAAAGCCCAGATGGGCTACTAACAGTCGCTCTAGATAGGTAG	80.3521	80.018	72.9955	137.172	148.311	151.737	158.954	144.345	140.399	0.107013	0.0188733
ATGGTGAGCAAGGGCGAGGAGCTGTCCCTCGAGAATCCGCTGTTTCCCTATGAAGAACAGCACGGATCAGATTCCTTCCTGCTCAAGGACGCTGCAGCCGATCAGAGACCTGCGAGATCCCCGAGATCTGCCTTGTCCTGGGCTATTATCATGCTCCGGATGTACTGGAAACGAAGCTGTCCCCAGGATACAAGGCTCGTCGTAAGAAACAGCATTTCATCGAGGCAGCCCGTGAATCGCGCATCACTTACGATGATATCAAGTCCGAGGGAGTCCCTTTGCCATACTGCGCTCAGAAGAGTTTCCCCCTTAAGGATTTTCAACTCCTCTCTAGATAGGTAG	71.6988	47.7885	53.9532	82.6151	59.0218	85.5243	96.4442	127.9	115.159	0.113286	-0.207059
ATGGTGAGCAAGGGCGAGGAGCTGTCCCTCGAGCTGTTCGGAGCTCTGTCCCCCGGAGTAATCTTGCCTACTATCCCTGCTCCATCCGTCCCGGAGCGACTGGCTTACTCGGGGGAACAGGATACCGCTCTCCCTGATAGAGATTTTGGAGTCAATGATTTTTATATCGTCGCTTTTTACCGTGAGCAACATGAGTCTGATCATCTTTCAGCACAGAATGACCATCAGTCCGCTCACGAGTGTAGCCCTGGAAATACAACCTTCGCTCATCGAGTTGTCCTTGGAGCTTCGGGAGACCGCGGACTGCCAGCTAAGTTAAGCTCGGTTTATCTAGATAGGTAG	44.5027	57.7908	59.2427	70.1449	110.477	53.7975	119.662	164.443	145.131	0.162825	0.725529
ATGGTGAGCAAGGGCGAGGAGCTGTCCCTCGAGCTCCTTGAGGTTGAGAGCTGCACCATTGGGAGGGAAGAACTCGCATTTACTTCTCCAGAAGAGTCCGTCCCCCACATCTGCATCCTCGACAGAAAGTGCAGTTTGCCTACTAGCCCTTACTTTACCGAGTCTCTCGTGCCCACTCAACTTATACCCTTTTTTTCTTTGGAGGTCAATTTCACCGGATCCAGAAAACAAGTGTATTCGAGGAGGGTGACGAGAGCACTAGCGTGGACATCCTCGACTACAAATGTGTCGCCGCGCCCGCGTTGGAGACTCGAAAACCACAGCAGGCCTCTAGATAGGTAG	116.202	154.479	139.644	188.612	190.686	223.467	76.7981	87.7031	74.1432	-0.0896301	-0.130559
ATGGTGAGCAAGGGCGAGGAGCTGTCCCTCGAGGCAGATCTTAGTATCTCTGAGGCTGAACGTCTCACGTTTAATCGTCCACACGAGCATTTCAAGATGGAGGACAATACTCCTCCGGCTCTAAGCCAAATTTCTACCCAGCAGGCGAAACACCCCTGGGGAACCCCGCAGCATGTGCCCATGATTTGCTGTTTGATCGAGATCCCCTCAGTGGGTTGGTATTTTTCCAACCGCTCGCACCTGGGTATCGTGAATTCAAGGCGGGTGTCCACGGTGTGGTGGATTCAACTATCGCCGCAACTGTTCGGGATGTTATCCATCAGAGCGAGTCTAGATAGGTAG	38.3218	42.2317	58.1848	51.4396	62.0486	52.4181	80.3701	98.666	108.849	0.123085	-0.0511794
ATGGTGAGCAAGGGCGAGGAGCTGTCCCTCGAGTTAGCCTACAAGATTGGTGGAATTCCTGGTTTTGAGTTTTTGAGTCGAAGCTCTTCAGTCGTGGTTGCTCCGAAAATCACCCGGGAAACGAAGATTGCGAGTCCAACAAACGAAGAAAGTCCTTCAAGAAAACACAGGGAAAGGAATTCCCTGGAGTATCGGTCCGTCAAGCTTCCGGAAATTTGGGCAATGTCTGCGCTTCCGCTCTGCCGAAGATCCTTAAGGATGTCTACCTGTCATCGTCCCTGCTGGATTCGCTTCTGGTCGAACTGCTGGGAAATTCCCAGCCCACTGGCTCTAGATAGGTAG	46.9751	42.2317	38.0846	60.7923	77.1824	63.4535	51.7941	62.123	67.8331	0.0589358	-0.0568469
ATGGTGAGCAAGGGCGAGGAGCTGTCCCTCGAGAAATGTTCTGAGCGTGAGGAATTCCTGAAGTGTGGAGATGCTGCTCGTGGCATCCTGTGCCCTACGAAGTGTATCTTCCTGCTCACCCCTGAAACCGAAATCTGTCCATTGATTATGTCCAGTCCGTCCTGCTGGTCACCTACACCGAAGATGTCCCAGGAGAAGAAGAAGCTTTGGATTCCTCCCGTAAGCCGCTGGTTCAGTTCCCAACCTTCACCATCTTCCAGATCACAAACCAGGAGGCGGAGACCAGCTTCTCAGTCTCCCACTCCCTTCCTGCTATCGTTTCCCCTGAGTCTAGATAGGTAG	49.4474	53.3453	43.3741	77.9388	86.2626	53.7975	58.9381	45.6787	50.4805	0.0095637	0.0727163
ATGGTGAGCAAGGGCGAGGAGCTGTCCCTCGAGAAATGTTCTGAGCGTGAGGAATTCCTGAAATTGGTGATGCTCGCGGCATTCTGTGCCCGACGAAGTGCATCTTCTTGCTCACCCCTGAAACCGAAATCCTGTCCATTGATTATGTCCAATCCGTACTCCTGGTCACCTACACGGAAGATGTCCCGGGAGAAGAAGAAGCTTTGGATTCCTCCCGCAAACCGCTGGTTCAGTTCCCAACATTCACCATCTTTCAGATCACAAACCAGGAGGCAGAGACCAGCTTCTCAGTCTCCCACTCCCTACCTGCAATCGTATCTCCTGAGTCTAGATAGGTAG	43.6494	36.9995	34.1526	73.9108	59.5441	73.7565	57.6579	58.9862	NA	0.0807803	-0.079377
ATGGTGAGCAAGGGCGAGGAGCTGTCCCTCGAGGATCAGTCTTCACGTCTTCAGACCGGCCAAGAACGATTCTCCATCTACGATAGGCGTGCGTCTCAACGCACTACCGTCGAACTGTTGCTGTTCTCAGCAGATGGAAATGTTGGAGACTTCATTGAAGATGGACAACGTCGTTCTATACTTGGTAAACGCATCAGCTCTCGACCGTTGGACGGATTCGATGTACCACAGGACCAGCACTCTATCACCCAGGTAGGTATCAGTGAGAGCCCATCCAAAATCAAACGTACGAATATTACCAAGTCACCGGCGCAATTTCTACCCACTCTAGATAGGTAG	187.069	221.997	161.157	278.345	262.605	265.802	390.992	287.558	310.338	0.0917361	0.137027
ATGGTGAGCAAGGGCGAGGAGCTGTCCCTCGAGCTCTTCGGGGCGCTGTCCCCCGGAGTTATCTTGCCTACAATACCTGCTCCATCTGTTCCAGAGCGGTTGGCATATTCAGGTGAACAGGACACCGCCCTGCCAGACCGTGATTTTGGCGTCAATATTTTACATCGTCGCTTTTATCCGAGCAACATGAGAGCGACCACCTCTCCGCACAAAACGATCACCAATCCGCGCATGAATGTTCCCCAGGTAACACTACCTTCGCGCACAGGGTTGTACTGGGGGCTAGTGGGGATAGGGGTCTCCCTGCAAAATTCAAACTGGGCCTCTCTAGATAGGTAG	43.6494	54.9386	64.0361	89.6365	97.7134	119.68	118.919	84.7926	74.7993	0.0884228	-0.270901
ATGGTGAGCAAGGGCGAGGAGCTGTCCCTCGAGACATCCTCCAGTCTTGAGGAACTTAGTCAGACAGTCTTTGACACTCCTCTTGTCCCAAGGTTGTTCGCCCTGAGCGAACAAACGATTACCTGCTCCTCTTGCCTGATAAGAACTGAACTCATTACCCCTGAATGCCACAAATATGCGTTCTCTCCGATTAAGCCTTGCGAGCCAGATCAATTCATATTCGAGCTTACCGGAGATAAGGTAGAGTTCGGTAGTATACTCAAGACTCCATTGGTCTACGACCCTGAGATAGTGCGAGAAGAGGCAGGTGAGTGCAAGCCTCCAGTTCTAGATAGGTAG	120.971	125.574	102.458	187.136	177.106	173.954	282.884	247.005	292.831	0.143119	0.0116771
ATGGTGAGCAAGGGCGAGGAGCTGTCCCTCGAGGCAGATCTTAGTATCTCTGAGGCTGAACGTCTACGTTTAATCGTCCACACGAGCATCTTCAAGATGGAGGACAATACTCCTCCGGCTCTAATCAAATTCACCCAGCAGGCGAAACACCCCTGGGGAACCCCGCAGCATGTGCCCATGATTTGCTGTTTGATCGAGATCCCCTCAGTGGGTTGGTATTTTTCCAACCGCTCGCACCTGGGTATCGTGAATTCAAGGCGGGTGTCCACGGTGTGGTGGATTCAACTATCGCCGCAACTGTTCGGGATGTTATCCATCAGAGCGAGTCTAGATAGGTAG	57.3678	51.575	50.1616	88.064	71.7583	61.2318	113.514	94.0092	82.7567	0.0990808	-0.179674
ATGGTGAGCAAGGGCGAGGAGCTGTCCCTCGAGCTCTTCGGGGCGCTGTCCCCCGGAGTTATCTTGCCTACAATACCTGCTCCATCTGTTCCAGAGCGGTTGGCATATTCAGGTGAACAGGACACCGCCCTGCCAGACCGTGATTTTGGCGTCAATGATTTTTACATCGTCGCTTTTTATCGCGAGCAACATGAGAGCGACCACCTCTCCGCACAAAACGATCACCAATCCGCGCATGAATGTTCCCCAGGTAACACTACCTTCGCGCACAGGGTTGTACTGGGGGCTAGTGGGGATAGGGGTCTCCCTGCAAAATTCAAACTGGGCCTTGACATCTAG	49.885	44.8478	45.8925	86.4914	54.9638	58.4485	109.91	143.779	120.952	0.162446	0.0781366
ATGGTGAGCAAGGGCGAGGAGCTGTCCCTCGAGGGCAACCCGGATCCCTGCTACCGTGCAGTACAATTGGTCGGTACGAAGAAGCCTAACGACGAGTCCAGTAAGAAGACGCGTGCTGTTCGTCATTTCGCCTTGGCTCGATGTCCCCTTTACCTATATGGATTCGCAAGTATCAGTCTGGCACTCGGACTTTTGCTGCCAGTCGAAACCTTGGTCTTCAAGGTTGTATCTGTAATCCGTGTTAAACATATCACAGGAATAAGGGCATCACATCTAAGTGCCCTGATCAGCTGCATGTGCTGCATGATTCCTATAATCACTCGGAGTCTAGATAGGTAG	78.5689	109.877	76.8433	163.547	120.615	128.03	142.343	95.8525	82.7567	0.029547	0.564776
ATGGTGAGCAAGGGCGAGGAGCTGTCCCTCGAGCTCTTCGGGGCGCTGTCCCCCGGAGTTATCTTGCCTACAATACCTGCTCCATCTGTTCCAGAGCGGTTGGCATATTCAGGTGAACAGGACACGCCCTGCCAGACCGTGTTTGGCGTCAATGATTTTTACATCGTCGCTTTTTATCGCGAGCAACATGAGAGCGACCACTCTCCGCACAAAACGATCACCAATCCGCGCATGAATGTTCCCCAGGTAACACTACCTTCGCGCACAGGGTTGTACTGGGGGCTAGTGGGGATAGGGGTCTCCCTGCAAAATTCAAACTGGGCCTCTCTAGATAGGTAG	77.3218	68.3929	84.3142	127.378	125.195	101.589	136.937	143.779	187.794	0.117519	-0.146538
ATGGTGAGCAAGGGCGAGGAGCTGTCCCTCGAGTTTGCGTTGTCTTCTCTCCCAAATCTATACGACTGTGATAGTGTGACTAAGGATCAACACGAACCGGAGGCGATTCCTGTAACGGTAGGAATAACCGAGGCTGCTACCTCTAGTAGCCCTCTTAGCACGAACATCTCCGATCTCCTCGTAACGGTACCTACTGGGACATTTTTTCTTCCTAAACGAGAGAGTCTTTGTCCGTCACGAACGTCCGGCTGCGAATTTCAGAAGGAAAAAGAAGAGCTTCAATTTCCACGAGCTGAAGAGGAGCTTATTGAGTTGATCTGCGTACCGTCTAGATAG	80.5287	76.922	76.4526	80.9172	80.101	81.4353	NA	42.7748	41.7478	-0.0932619	-0.2139
ATGGTGAGCAAGGGCGAGGAGCTGTCCCTCGAGGAGTACTATCTTGCCTACGTCGTAGTCACCGCTGTATATCCATATTTGCGTCTCTCGTCTAATCTAAGAATACCTCTGAAGAAGCTCCTGAGTCTTTCAACCTTGGATACAGAACGACCAGAGTCTAAAACCAAGGCAAGACTGACGGCTTGTCCCATACTGAATTTGCATGACATCGGACTGGGCTCCGACCAGCGTCCAGAATATATCTCTCAAGGAGGAATCGAAATATTCCAGAGGGCCACATACCTTATCTTCCAACCAACCGGAGAGTCTGTTACCGAATTTGTTGCCTCTAGATAG	56.6217	73.5284	79.683	65.0511	81.6414	54.7582	47.2653	NA	52.9876	-0.0510419	0.257241
ATGGTGAGCAAGGGCGAGGAGCTGTCCCTCGAGGAGTACTATTTAGCCTACGTCGTAGTCACCGCTGTATATCCATATTTGCGTTCTCGTCGAATTAAGAATACCTCTGAAGAAGCTCCTGAGTTTTCAACCTTGGAGTTTACAGAAAGGCCAGAGGCTAAAACCAAGGCAAGACTGACGGCTTGTCCCATACTGAATTTGCATGACATAGGATTGGGCTCCGACCAGCGTCCAGAATATATCTCTCAAGGAGGAATCGAAATATTCCAGAGGGCCACATACCTTATCTTCCAACCAACCGGAGAGTCTGTTACGGAATTTGTTGCCTCTAGATAG	46.5557	46.3795	54.9167	60.2912	73.9394	70.2028	38.1758	NA	48.1705	-0.0126229	-0.0696023
ATGGTGAGCAAGGGCGAGGAGCTGTCCCTCGAGGTTCACCACACTACACCCCTTGTCCAGGCTGCTTTTCCGCGACTGGCCTTTGACGAGTCCCGACCTCCGTACGTTGAAGGAGAAGACAAGGATTCAGACGGCTTCAATCAACTTGTTTACACTCTGTACATTCATAGTCTCGACGAGTCTACAGGGCTGCTCTCCGCTCATGCCCATGATGGGGATCTGGAATCCTTTTTGTTTGTAGCACGCCGTCCTCCGGAGTTTGTCAAACAAGCTAACTGTCAAGGGAGCATCGACGTCCGGGATCTAATATCGCCGCTTTGCCATCTAGATAGGTAG	NA	37.3298	29.0735	NA	40.0505	44.9298	79.9874	39.0553	80.2842	0.109631	-0.05881
ATGGTGAGCAAGGGCGAGGAGCTGTCCCTCGAGACTGCGGAAGACGCGGTTGACTTTGGTAAAGAGCAATCATCCAAGAAGAAGTTCGAGTCCGCCAAAAATGTCGTACAGAGCAATACGGCCAAGGATGTTGGGCGAATAAATTGCAAGACGACTACGCGGTACATCGTACCGATGTGGGGAAGAGAAAAACGTATTCAATCAAGGGCAGTCTCACCCCGAGCAAAGAGATCGTACACGTTAATGTCCAAGAAGACGAGACTGCAGAACCATGAAAAAAGCTACATCAAAGAAGAGCAGTCTTCCAAGAATAGAGCGGACATAGACTCTAGATAG	33.973	29.4114	47.3791	NA	44.6717	46.3339	54.5369	53.9335	52.9876	0.0661976	0.0876584
ATGGTGAGCAAGGGCGAGGAGCTGTCCCTCGAGCACTTCGGCGGCCTCTCAACTCAAGAACTCGTAAAAGAATTGGATCCCCACTCCATCCCAAAGGTTCTTGCTTCCCTTGTGCTTGTTGGAAAGGTCAACGTAGACGGTGGTTCCTACCCCTCAAGGGCGCACAAATTTCGTATCAGTGCGAAGGGACCTTATGGTTACGTCATATCAGTTTTGCTCTGTTCTGACAAGATACATGAGACTCGAATCTTGAATCTCGGCGTACGTCAATATGACAAAGCAAGGCCCTCTGCCCACGCCTGTAATACGTGCTACTTTAAGCCGACTTCTAGATAG	42.7809	26.0177	44.1487	34.9055	NA	49.142	74.5337	61.3726	61.016	0.0964955	-0.188592
ATGGTGAGCAAGGGCGAGGAGCTGTCCCTCGAGCCTACCCTGGCTCAGATCAAGGGAGTCAAGCTATGTAAAGGGCTTATCCGTCAGTCCTCTCGTTCTTACCAGCGTAATGTCCTGCTGGATTTCTCCCTGGCTATCCGTAATGCTAAGCAACTGGAATTCAGTGAAGTGCGTCAGGATGGATGTGCTTACTCCCAGTTCCTGGCTGCAACCACCCCAATCGAGGGACGCATTGCCCTGAAGTCTCTGGAGGATGGAACCTCCCTTTTTCGGACTTGCGGCCCCCTGTCACGAACTGCTGATTTACGCTTCATCCCTGTTTCTGGGCGAGTCTAG	NA	27.149	22.6127	66.6377	33.8889	58.9704	74.5337	107.867	78.6786	0.204484	0.404225
ATGGTGAGCAAGGGCGAGGAGCTGTCCCTCGAGCAAGACTCCCGTAAATTGGCCATTTCTGCAAAGTCCCTGCCGCTGGCGTTTTTCCCGGATACGTCCACCGCCGCCCTGCACAGTTTTAATAGCTGCTTCGAAGAATTTGCCACACTGCGTGGCGGGTGCTCCCGTAAGAGAAAAGGGCAACAATATCAATGCTGTCGCCCATTGGGACAGGAGAATCTGCTGCAACTGAAGGCCGGGGGTCTGCAGTCTATCGCAAAGCTCGCAATCAGCCGATACGCGATCCGACTGCTCAGTGTTCTGATTTACAAAGGAGATGTCATTGAGTCTAGATAG	31.4565	NA	27.9967	41.2519	52.3737	42.1217	65.4442	66.9519	59.4103	0.12686	0.244539
ATGGTGAGCAAGGGCGAGGAGCTGTCCCTCGAGCTAATTTGTCAGTTTAAAGGTGGATTCAAAGGAGTGGAGCCAGTGGGCAACGTGTACTACAACCTGTCTAACAAGATTGAAAAGGGTTTGTCCCCCGGACGAAAGTCCTGCCTTCTTGGTAAACTGTTCGCCAAGCTGTCTCTACTCGACTCTAATTCAGACCTGCTGCTGGACCCTGAATTCCGTGCCAAGAAGAAACCCAATTCACAGCCCTCATTTAGCTCAGTCGCTTCTCATTCCGAATGCACCCTGGAACGTGGTTCAGTGGCAATTGGGGAACGTGGCCAGACAGGTTCTAGATAG	106.952	98.415	86.1438	112.649	109.369	127.769	121.799	132.044	144.512	0.0522931	0.364624
ATGGTGAGCAAGGGCGAGGAGCTGTCCCTCGAGCTTTTTACTTACAAGGGGTCAGCCGCTGAACCAAATGTAGATTTCTTTACCTTGGCGATTGGAACGTCGAACAAGACCACTGCCACCAAGCTGAGTTCACTTGAAGTGATCAGTACTCGTCAGAAATATACAAGGCGATATCTGACCAGTAGAGAAAACCTGTCAAAACTGAAAAACGTCGAGCTTAAGTGCAAGGGCACTGTACTTCGTTCCTCTGCACTGGTCTCAAAGACGCACTCCTGCGAGGTCGCCGGAATATCAGCCCATGCTTCTCTAATAGCTGTTGCCTTTTCCTCTAGATAG	124.568	140.27	148.598	203.086	155.581	171.295	163.611	193.417	195.894	0.048347	0.586374
ATGGTGAGCAAGGGCGAGGAGCTGTCCCTCGAGGAAGAGTCCATATTGGCAATCTACGCATCCGAACAAGCGCTGGACCCCGTCAAGCTCTCCCGATATCCGCTGGTTACGCTACCCGTCAAACATCAACCGTCTCTTTCTGGTCCACCTTATCTGAGTATTGGTTTATTCCTGGTCCTGGAGACCAACATCATCTTCTATCGACCGGAGCTGCCTGTCGGTACCAAAGTAACCGGTATTGCGTCCTGTCGACTGGATGAAGTACTATACTACACATTGCGTACCCTCAATGAAGCTGCGCATAAGCTGCGCGGAAAGTATCAGGAGTCTAGATAG	37.7478	50.9043	40.9183	76.1574	81.6414	50.546	152.703	102.288	91.524	0.161135	0.108941
ATGGTGAGCAAGGGCGAGGAGCTGTCCCTCGAGCAGGAGGCTTTATATTTCTCCGAGAAACACCAGAATGATCAGAATGAAGATTATACCAAGCGGTCGACGGCTTCCCGTGATAAACTGACTAAGTCCGTGGTCGTGACTATATCAAAGTACAAGGGTGACAGACTGGAAGAGCAAGATTTGAAGTCACAAAAGAACGGTAAAGGAGAGACAGTAGCAAAAAAGGAAAAGTCCTCCAAGAAACACGACGTTAATACTTCTGCTCATGGTGATGTTCAGAATATCAATGTCATCGCCGCAGCTACAGAAACCGACGTTGAAGATCCATCTAGATAG	113.243	105.202	100.142	165.008	147.879	113.729	307.224	308.723	333.982	0.182172	0.340938
ATGGTGAGCAAGGGCGAGGAGCTGTCCCTCGAGTATACGCATAAGGATGGATTTGGTAACTTGTTCCCATCACATCGCAAGGACATCGCGGATAGCAAACGGCGTATCCCCACTCTGTACGCAAATGTACTGGCTTCCAGCACGTATGTAAAGGGAATTCTGGCGGACAAGTACAGTACACCGAAAAGTACATTGTCTTCGGTACCGAAGCATGGAAAGGGTCATAACCTGAGCTCTGTCCTTGTCCCTGGAGCTTGCCAATTCCTAGTGGCCGTAAGGGTTCTGCTGGTCCAGCGTGTTACCGGTCCACTCTGCGAACATCTGCCCTCTAGATAG	397.61	354.068	339.191	553.727	642.349	504.056	1032.56	1015.44	1157.7	0.179752	0.522537
ATGGTGAGCAAGGGCGAGGAGCTGTCCCTCGAGGGGCAATTCGTCCAGTGTCCTGATGCCTGCATATGCCACGAATCTGAAGATAAATCCGTCTCGCCGCCGACCTATCATAATCGAACGCGTCACGGTCGCGAAAACATAGAGGAGGAGTTATCACTAGACGCAAACAGTTCTGCCGAGCCACTAAAGACGTATCAAGAATTCATACAAATATTGGCACGCGAACCCGTATACTTCACAGACAGCGAAACAAAAACAATGTTCGAACCTCCATTATTGATATGCACGACGGTAGGGGGCAGCCCCGTACTCTTTTCAAGCCTCGAATCTAGATAG	54.1052	72.3972	61.3774	88.8503	98.5859	89.8596	85.4411	79.9704	57.8047	0.0275784	-0.515115
ATGGTGAGCAAGGGCGAGGAGCTGTCCCTCGAGGGCTCCCTCGCGCCGTGCCAACTGGGCTGCCTGCGACGAGAGAAGAATTCGAATGCCAAAGGATTGAGCGACATCTTCTCCATCTTACGGGAAGCTATAATTTTCGTGGAGCAACATAGGCTGGCTAAGTTATCGTGTAGTAAACTCCTGGTTTTAGGTTCCAGTGATGGTCTTGATCAGCTGTACTTTGAAGCGCTCGCGGCCATCTACCAGGCCAACAGAGGGACAAACATACACACCTTTCTCGGAGGCCCTGGCGAAGTTAAAGATCCAGAGACCGGTAGGTTCATTTTTGACATCTAG	103.177	108.596	100.142	131.689	164.823	140.406	307.224	331.04	297.052	0.182947	-0.352442
ATGGTGAGCAAGGGCGAGGAGCTGTCCCTCGAGTATTACGTGGAACATGTCGAATCACCGCGTAAGGTATCAATCTTCGCGTTCGGGCCCGAGGGATTTCACGCTGCTCAGCTGCTGCGTTCCATCATCAATGAATTTCAGGGAGGCAACAACGGAACAGCTTTTGAAGTCAAAAGCCCGGTGTATCATGCTGGACTGCGCCAGACACTTTCACTCGATGCGGGAACGTGTACCCTGTCTGACCCCAGGCTAGACGAACCCGATCAAGTCGATTCGGCAGCTCCCCTTCATGCAGCTCTGGGATTTCGAGATTTCCGGAGATCATCCGCCGTCTAG	152.25	149.319	159.366	263.378	229.52	240.094	478.107	407.291	423.901	0.173669	0.404415
ATGGTGAGCAAGGGCGAGGAGCTGTCCCTCGAGAATCCCCTTTTCCCATATGAGGAACAACACGGGTCAGATAGTTTCCTTCTTAAAGAGCTGCCGCCGACCAAGAGACATGCGAAATTCCTGAAATATGCTTGGTGTTGGGTATTACCATCGCCAGACGTACTTGAGACTAAGCTCTCTCCGGGCTACAAAGCTCGTCGTAAAAAACAGCATTTCATAGAAGCCGCTCGTGAGTCACGCATCACGTATGATGACATCAAGTCTGAGGGGGTCCCGCTTCCATACTGCGCACAGAAATCATTCCCATTGAAGGACTTCCAGCTTCTCTCTAGATAG	191.256	177.599	215.359	315.736	294.217	272.387	576.273	615.586	499.368	0.177058	-0.033788
ATGGTGAGCAAGGGCGAGGAGCTGTCCCTCGAGCATTTCGGAGGCCTGTCCACCCAGGAATTGGTCAAGGAATTGGACCCCATCTATACCAAAGGTACTCGCCTCACTGGTGCTGTTGGGAAGGTGAATGTCGATGGCTTGGTGCTGTACCCTTCACGTGCCCACAAGTTTCGTATCAGCGCAAAGGGCCCTTACGGGTATGTTATCAGTGTCCTCCTTTGTTCAGATAAGATCCACGAAACCCGCATCCTTAACCTGGGAGTACGTCAATACGATAAGGCTCGTCCTTCCGCACACGCTTGCAATACGTGCTACTTCAAACCGACATCTAGATAG	61.6548	91.6277	69.9918	117.409	73.9394	116.537	239.962	267.808	248.881	0.205559	0.710599
ATGGTGAGCAAGGGCGAGGAGCTGTCCCTCGAGCTATACTCTTCAGTCATACGAGGGGGCGCCCCTCTTCCGTTCTATAACGTACTCACCGGGGAACCACACGCTACGCAGGGTCAATCCATGAGTGCCATTAGCAGCGTTTACGGCCCCGAAGCAGAACATGATTCTGATGCCCAGGACGGTGATCTATTAAACCCGGGTGTACTTAAGAGGCTCAATGACGGGTCATCGCCCCTGTTTTTGAGGTTCCCACATACCATCTTCCTCGCTATCCGAGCCGTAGTTGGGAAGGCACCTTACACTTTTGAGGAATCGGCCCAATCTAGGTCTAGATAG	41.5226	26.0177	37.6879	46.0117	49.2929	54.7582	134.524	104.147	117.215	0.2054	0.0986299
ATGGTGAGCAAGGGCGAGGAGCTGTCCCTCGAGGATCAGTCTTCACGTCTTCAGACCGGCCAAGAACGATTCTCCATCTACGATCGTCGTGCGTCTCAACGCACTACCGTCGAACTGTTGCTGTTCTCAGAGATGAAATGTTGGAGCTTCATTGAAGATGGACAACGCCGTTCTATCCTTGGTAAACGCATCAGCTCTCGACCGTTGGACGGATTCGATGAGGTACCACAGGATCAGCACTCTATCACCCAGGTAGGTATCAGTGAGAGCCCATCTAAGAATCAAACGTACGAATATTACCAAGTCACAGGCGCAATTTCTACCCACTCTAGATAG	281.85	312.213	324.116	404.586	499.091	490.016	876.226	939.187	778.757	0.172899	0.423234
ATGGTGAGCAAGGGCGAGGAGCTGTCCCTCGAGTCCAGGCCCAGGGCCGCAATCAATGGAGGATATTCATCCGAAACTAACGCATTTGCACAACTTAAAGAGAAAGAACAGCTTGTCAAAGACCTTCAGCTGATCCCTGCTGCCTCCGATCAGACAGGGATAAGACAGGCCGAAAGCGCCGGTTCACTTCTGACAAAAATCACGTTGCGGTTGTTGAAGTATTTTGAACGCTCCCGTTATGATGACTGTCAGCTCAAGTCAGCTCTTGGCTTGGTATTCCACTCATTGCTCAGCAGTGGACTTGAATTTTTTATTGGTGCGGTGTGTTCTAGATAG	71.7209	76.922	76.4526	88.8503	160.202	130.577	185.425	200.856	186.259	0.155563	-0.0959907
ATGGTGAGCAAGGGCGAGGAGCTGTCCCTCGAGGATCACCGTCTTCCCCCACTTGCGCAAGACGGTCCACAGTCAGAGGAGTTCTCGCGCGAGCTGAATGATGAGGGTCACCAGTTTGCCTTGGCACCAGGAAAGTTACCCAGGTGCCAACGACATATAACTGTAGCCGACAAGAATGATAGTGCAGCGGCAAGTCTACTTAAATGGGCATTTCACATACGCCGTGTCACTGGATTTTCCGGCCGAGCTAGTCACTTCCTATTCAGCCTTGTCGGAACCGGGCGATCCCCATGGTACGGGCAGTGGGGTCATAGGGATTTTTCGGCTCGTATCTAG	337.214	433.252	390.877	568.007	573.03	599.532	1074.38	1013.58	857.436	0.155236	-0.0656748
ATGGTGAGCAAGGGCGAGGAGCTGTCCCTCGAGGTGCATCACACGACCCCGCTCGTTCAAGCTGCTTTCCCCAGGCTCGCCTTTGACGAAAGCCGACCTCCTTATGTTGAAGGTGAAGATAAGGACTCTGACGGGTTTAATCAATTGGTTTATACTCTTTACATACACTCTTCGATGAATCCACGGGCCTGCTTCAGTCATGCCCACGATGGAGATTTGGAGAGTTTTTTGTTTGTCGCCCGGCGACCGCCTGAGTTCGTTAAGCAAGCCAACTGCCAAGGATCCATAGGAGCAGGCCGTCCTGGCTCAAACATTGCAGCACTGCCGTCTAGATAG	110.727	115.383	75.3758	128.516	157.121	140.406	130.888	165.52	152.54	0.068503	-0.212824
ATGGTGAGCAAGGGCGAGGAGCTGTCCCTCGAGAAGGAGAGAACAGCAATAAATGGTGGATACTCATCCGAGACGAACGCTTTCGCGCAACTGAAAGAGAAGGAACAGCTGGTTAAGGACCTTCAGCTGATCCCAGCATGTCTTCCGATTCAAACCGGGATTCGTCAAGCCGAGTCTGCCGGGTCTCTGCTTACGAAGATCACGCTTCGTCTGCTTAAGTACTTCGAACGCTCTCGCTATGATGACTGCCAGCTCAAATCCGCACTGGGCCTTGTGTTCCATAGTCTGCTTTCCTCTGGACTGGAGTTTTTTATAGGTGCCGTCTGTTCTAGATAG	51.5887	46.3795	32.3039	92.0235	90.8839	73.0109	132.706	182.258	179.837	0.223904	0.246379
ATGGTGAGCAAGGGCGAGGAGCTGTCCCTCGAGGAAGCTGATGCTAGCAATTTCCTTGTCTTCCCTAAGCAGCAGGGACCCAGAAAAGAAAATTCATATTTTCACCTGGGAATCCCTTACTCTCGTAGGAGCTGGCCGCCACTCATCGGAGTCGGACGTTTGGATGCTTTTAGCGAATCCGCTCCCGAGTTTCTGGTCCACCCTGAAACACAGCGAGCTTCTCTGGATCACGGAACCACAGCCGATCTTCCTGCTGAATCCCATTACTTCGGTGTTCCACTTCTCTGCGACCAGGATTCTGGGAACGTCGACTCAGCGACACCACTGTCTAGATAG	56.6217	63.3476	59.2238	112.649	121.692	112.325	221.783	215.734	219.979	0.216829	0.467255
ATGGTGAGCAAGGGCGAGGAGCTGTCCCTCGAGTTCGCCTGGTCTTCCTCAGTCAAATTATTCGACTGTGACTCTGTGACAAAAGATCAGCATGAACCAGAAGCAATCCCAGTTACAGTAGGGATTACGGAAGCGGCGACATCATCAAGCCCGCTTAGCACAAACATTAGTGATCTGCTCGTCACTGTACCTACTGGTACTTTCTTTTTGCCTAAGCGAGAAAGTCTTTGTCCAAGCCGCACATCTGGGTGCGAGTTCCAAAAGGAGAAGAAGGAGCTCCAATTCCCACGAGCAGAGGAGGAGCTTATAGAATTGATATGCGTGCCATCTAGATAG	402.644	380.085	386.57	550.554	574.571	595.32	632.628	645.342	661.542	0.0843598	-0.111247
ATGGTGAGCAAGGGCGAGGAGCTGTCCCTCGAGGGCCTGGTCAAAAACGGCGATTTCACTGCTGTAACCCATTTTACCCTCGTGCGTAATTCCTATGAGAAGTCCAGTCTGTCCAAGGTCAGTATCTGCCTGACCCGATCAACTTCGTCACCTGAAGCTTCCAAGACCAATTTCGGATATCTATCGCTTGAATCACTGTCCGTAACCGCATTCAAGAAGCTTCGTCTTTCTCAGTCTACAGTCAATGCCTCAGCTGCTGGAAAGGCGGAGGCAAAGGAATACCGAGTCTGCGCTAAGCTGATCCAGATTGGAGATGCTCTACACTCCTCTAGATAG	52.847	31.6738	47.3791	74.5707	61.6162	61.7785	119.981	89.2693	93.1297	0.140662	0.858336
ATGGTGAGCAAGGGCGAGGAGCTGTCCCTCGAGCTAGCTTACAAAATAGGCGGAATCCCGGGATTCGAATTTCTTAAGTCCAAGCTCTTCAGCCGTGGTTGCTCTGAAAATCATCCCGGCAATGAAGATTGCGAATCCAACAAGCGTCGAAAATCCTTTAAGAAGACGCAAGGTAAAGAATTCCCTGGCGTCTCTGTACGTCAGGCATCCGGGAATCTGGGTAATGTGTGCGCCAGTGCCCTTCCCAAAATATTGAAGGACGTGTATTTGTCAAGCTCTCTGCTTGACAGCCTTTTGGTTGAACTCCTCGGAAATTCACAGCCCACAGGGTTCTAG	57.88	69.0036	65.6846	111.063	127.854	105.304	238.144	264.088	258.515	0.229262	0.172365
ATGGTGAGCAAGGGCGAGGAGCTGTCCCTCGAGGTTCACCACACTACACCCCTTGTCCAGGCTGCTTTTCCGCGACTGGCCTTTGACGAGTCCCGACCTCCGTACGTTGAAGGAGAAGACAAGGATTCAGACGGCTTCAATCAACTTGTTTCTCTGTACATTCATAGTCTCGACGAGTCTACAGGGCTGCTCTCCGCTCATGCCCATGATGGGGATCTGGAATCCTTTTTGTTTGTAGCACGCCGTCCTCCGGAGTTTGTCAAACAAGCTAACTGTCAAGGGAGCATCGGCGCTGGACGTCCGGGATCTAATATCGCCGCTTTGCCATCTAGATAG	104.436	111.989	78.6062	174.527	158.662	168.487	221.783	288.265	245.67	0.157675	0.274315
ATGGTGAGCAAGGGCGAGGAGCTGTCCCTCGAGCATTACACGGGTACAGTCCCAACACCGTGCGGACCTCCACAGCTTGTCAACTACAAGGTGGCCAAACTGCATACCTCTCCTGTCACTCTGATCGTAGGATTTGTCAGAGCTGTCGGTGGGAGAACTGTACATGGAATCAAGCTATCTCCTAAATCTGTCGCCCTGTATCAGGATGTGGCACGCCGGTATTACAAAAAATCGCGCGACAAGGGCCATTTGCTTCACATCAACTCGGGTCGATGTCTGAAGTTTTCTAATGCTCTGATCTTGTTTGCAGCATGCCGGGAAGATGACTCTAGATAG	96.8861	81.4469	85.067	160.248	112.45	120.749	258.141	310.583	247.275	0.188085	0.351076
ATGGTGAGCAAGGGCGAGGAGCTGTCCCTCGAGATAACAGAACAATATATTACCGATGTTTACTTCGTCGTTGAAGCCGGAAGGATGCGAGCATGTGCCTCTGAAGGCTTCTCAGGACCGGTCACTATTCGTCCTGAAACCCTGGCTCAGCCTCTGATTGTCTTCGAATCTCGAATCGAGTTTGCTGTGTCCGCCGTTACACTGGAGGAAGAATGCCTTGAGTCAAGTCCTTCGAGCGTTACTGGATTCACTGATCTGCCTTTTAATCAGCTGGAGGACAAGGAACTGGACCCATCATGCCAGATATTCACATGCCTTAGCATCACCTCTAGATAG	152.25	97.2837	132.446	225.299	183.308	217.629	389.03	420.309	345.222	0.186639	0.389338
ATGGTGAGCAAGGGCGAGGAGCTGTCCCTCGAGTTTGCGCTGGTATCCTTTCCCAGATCTATTATGATTGCGATTCCGTCACCAAGGACCAGCACGAACCTGAGGCAATTCCTGTCACCGTCGGCATCACCGAAGCGCAACCAGCAGCTCACCACTGTCTACAAATATAAGCGATCTGCTGGTCACCGTCCCTACCGAACCTTTTTCCTGCCGAAACGCGAGTCACTGTGTCCATCTCGCACCAGTGGCTGTGAGTTCCAGAAGGAGAAGGAGGAGTTGCAGTTTCCACGTGCTGAAGAAGAACTGATAGAGCTGATATGTGTGCCGTCTAGATAG	47.8139	65.61	77.5294	77.744	77.0202	85.6475	161.793	180.398	126.849	0.151266	0.123145
ATGGTGAGCAAGGGCGAGGAGCTGTCCCTCGAGCTTTCGCACCTGATGCCCTTCTCCTTGAGGCCATCCACATCATCATGCAGACCCCCCGTGCGGTCGATTGCTTTCCTCCAGCCATACCTAGTCGAGGAGAGCCTAGAAGGAGCCTTCGAGATCGTAAGTGTCGCATTCACTGATCCCAACCCAAGAGACTTCCAAGGTCGAGATGAAGATGGATCCTCCAAGGCCCATGTCAACCTTATCCTGGCTGGTAGCTGCAAACGTCATTATCAGGGAACCGCGGAGGGACAGACCTACGGCCCAACATCCGACGGACTATTTGTACGTTCTAGATAG	159.799	170.812	160.443	323.669	261.869	255.538	519.918	621.165	515.425	0.202102	0.259067
ATGGTGAGCAAGGGCGAGGAGCTGTCCCTCGAGCTATCTCGATTGACAAAAGCGGTATCTCCACACACTTGCACCTCGAACGGGAAGACCAACAATGACGAGGCTTTCGCCGCTTCCAAGGGATTCTCAGACATCCTGTTTAACACATACAAATCTAAAGTCAGTGTCTTTAAGTACGGTTCCACCCTCCAAGAGACACTCCTTACGATAGTCCTGAAAGCGATCGTCTATGTCTCTATCGCAGGACTGTGCACACTCCGTCACTCCCAGCTGCTGGAGCGTACAAGTGAGAAGTCAGCTTGTAAGTCCGCGGCTTCTGTGCCAGGCTCTAGATAG	164.832	183.255	160.443	264.964	264.95	241.498	503.557	463.084	430.324	0.168355	0.297848
ATGGTGAGCAAGGGCGAGGAGCTGTCCCTCGAGAACATCAAAAAGTCCGAATTGGCCATCATCTACGACAACGCTTATCTCAAATCTCACCTGGCAAGTACGAGTAGTGCAGCGCACCTTCGGTGTCGGGTCTACACAGTTTGTTTTTTTGAGAGCGTGAATTCATCTAAACTTGAGTTTAGTAGCGCATGTCTCCCAACCACGGCTAAATTGACCGTAGACCTGAAGACGGGGCAGAAGGGAGTGAATGGAGGGACCATAAAATCACGGAGCGTTGGTTCCTTGCTTCCGTTCACAGCCAAGGAGGAGGTACTGACGACCAGTGCATCTAGATAG	42.7809	24.8865	33.3807	38.0787	46.2121	47.7379	50.9011	63.2324	59.4103	0.0934874	-0.22858
ATGGTGAGCAAGGGCGAGGAGCTGTCCCTCGAGAGCAGCAAGCTTTCTTCTGATTCCTTCTCAGAGGAGAAACTGGTAAAAGCAGTAGGCACCGCGTCGGGGAGTCTTCGTGTCACCGTCCGTGCCAATCCAAGCGGTCACTCAACCTGCTTGTATACACTAGCCAAAGCGTCCGAGTCCCAGCTGCTAAGGCTGAAATCTGAAATACTTTTGTCCTTTAACGCAAACATCTCAAACCTGAAAAAAGAAGCATACTACACCACCAAACTGGGCCATACCATCTTCGATGTCGGCGTACAGTCAGCAATTGCAACCGGATTTCCATGTTCTAGATAG	184.964	133.482	128.139	252.271	215.657	220.437	294.499	284.546	329.165	0.120305	0.28749
ATGGTGAGCAAGGGCGAGGAGCTGTCCCTCGAGTTAATCTGCCAGTTTAAGGGAGGATTTAAGGGAGTAGAACCAGTCGGCAACGTGTACTATAATCTCTCGAATAAGATTGAGAAGGGGCTGAGTCCAGGAAGGAAGTCCTGTCTTCTAGGAAAACTGTTTGCCAAGTTAGTCTTTCGATCGAATTCAGATTTGTTGCTTGATCCCGAGTTTAGGGCTAAGAAGAAACCCAACTCTCAACCTTCTTTCAATTCGTCGGTCGCTTCCCATTCTGAATGCACCCTTGAGCGGGGTTCTGTTGCGATCGGAGAACGTGGTCAGACCGGGTCTAGATAG	41.5226	64.4788	72.1454	68.2243	83.1818	95.4759	134.524	137.623	158.963	0.151315	0.230754
ATGGTGAGCAAGGGCGAGGAGCTGTCCCTCGAGTCCGCAGGTTTAACTTGGAGAAAAACCAGGAATTCAAAAATTGGAGAAGCCGGCGGGCGGCTCATTAGTTACTCGAAGCCAAACGGTAACAACGAGTTCTACTTTACACTTCTGAAGGACGGTTGTGTTCTGCTTTTCAATTTACACAAGTCAGGTCCCTGCAAAAAATCGCTTGAATCACAAATCCCATTCGATAAGTCCTCCAAAAGGTTACGTGGAGTCGCGTCTATTTCAGCTAAGAAACCGCCGGTGCTTGTGTCCAGGGGCGAACTCGGAGTATTCGACAATGGATCTTCTAGATAG	72.9791	74.6596	65.6846	120.582	93.9647	89.8596	112.71	111.587	97.9468	0.0686701	-0.283333
ATGGTGAGCAAGGGCGAGGAGCTGTCCCTCGAGTATTACGTGGAACATGTCGAATCACCGCGTAAGGTATCCATCTTCGCTTTCGGACCCGAGGGATTTCACGCTGCTCAGCTGCTGCGTTCCTCATCAATGAATTTCAGGGAGGTAATAACGGAACTGCTTTTGAAGCAAAAGCCGGTGTATCATGCTGGACTGCGCCAGACACTTTCGCTCGATTCGGGAACGTGTACCCTGTCTGACCCCAGGCTAGACGAGCCCGATCAAGTCGACTCGGCTGCTCCCCTGCATGCAGCTCTGGGATTTCGAGATTCCGGAGATCATCCGCCGTCTAGATAG	95.6278	111.989	100.142	120.582	129.394	129.173	298.135	230.612	274.572	0.159335	0.582201
ATGGTGAGCAAGGGCGAGGAGCTGTCCCTCGAGGCAGAAGGTACCCCCCAGAAATGCTCCCTAAAGTCTCAAGACGATAAAAAGGCCTGCGCGGCAGATAGTGACTACAAGCATACCAAAGAGTACTTCGCCCTGTTCTTCCGACACGTCATCGAAAGTATCGAATTCCAACCTTACCCTGCTCTACCCATTAAGCCTCCTGATCGATTGGAATACCAAAAGTCCACCGAACGTCTATTTGCAGGCGGGGATTATACCTCTGAGGTAATCCTCCGAGGACAACATCCGCTTGATGAGCTGGCATGTCCACTGAATATTCTGTATGAGTCTAGATAG	114.502	148.188	139.984	172.941	169.444	146.022	376.304	416.59	411.055	0.183368	0.322504
ATGGTGAGCAAGGGCGAGGAGCTGTCCCTCGAGAAAGACGCAATCATACTAAACACAACGCAATTCACGGCGTATAATGCGTCGATATTGAGATTCTCCACGAGGATTTCATCAAGCTTCGGCGTTCCAAGAATCGAAAGACGTTCCGAGGATCTAGGCGGGACTCAAGTATACTCATCATTGGTAGACACATCCTTGGACGAACAGCCCTTACAAGAAACAGGCGACTTTCAAATAGTTGCCTCAGACGACTCGCAATACATCGGCCACGAACAGCGAAGCCAGAGTGATTCTGGTGACTTACAACAAGGCATTGTGCGCCCGGGGTCTAGATAG	139.667	148.188	177.672	149.141	243.384	174.103	201.786	189.697	176.625	0.0338328	-0.571295
ATGGTGAGCAAGGGCGAGGAGCTGTCCCTCGAGCGATTGTCTCCTGTAGCATATTATGTCTACGAGCGCCAAATCGAAGCAAGGGGAGATAGTCTTCAGATCCTCACAGAGTTTTTGGCTAAAATTGAGTTGTCCTTTCAAGGTGGATTGACTCAGACGACAGCGGAATCCTCCGCCCTTGAGGCGTATTCCCTGCCTCGTAATGAAGTAAAACCTTACGTCTTGGGTCCTTGTATTCTTGACGGGCTGTTCTACCGACCGATCGTCGCAGAAATTACAGTCTATCATTCCACGAACTTCCTCACGAAGACACTCGTGCCAATTAAGTCTAGATAG	76.7539	55.4291	92.6046	161.834	149.419	167.083	274.502	245.49	248.881	0.208397	-0.0465872
ATGGTGAGCAAGGGCGAGGAGCTGTCCCTCGAGCTTTTTACTTACAAGGGGTCAGCCGCTGAACCAAATGTAGATTTCTTTACCTTGGCGATTGGAACGTCGAACAAGACCACTGCCACCAAGCTGAGTTCACTTGAAGTGATCAGTACTCGTCAGATACCTCAAGGCGACTATCTGACCAGTAGAGAAAACCTGTCAAAACTGAAAAACGTCGAGCTTAAGTGCAAGGGCACTGTACTTCGTTCCTCTGCACTGGTCTCAAAGACGCACTCCTGCGAGGTCGCCGGAATATCAGCCCATGCTTCTCTAATAGCTGTTGCCTTTTCCTCTAGATAG	33.973	45.2483	57.0702	63.4645	58.5354	57.5663	50.9011	40.9151	67.4388	0.0261438	0.632508
ATGGTGAGCAAGGGCGAGGAGCTGTCCCTCGAGGATGCTCTCCCAGCCAACCCTCCATGCCTGTATCTGGCCAGTGTCGACTTCGAACTGTATCTAAGAGATTATCGTACCCCACATGAACCCAGTCTGTCCGTATATGCTTCGTGTCAGCCAAAGAAGGGGAGTCATCTCCTGGACCAGTTGCATACAATCGCCCCTTCTAAGTATAAAACACCACAGTTCCAAGAAAAGGAGGATCATTCCTTCGCTGCCGGAATACGTTTCGACATCACTGACAAGGAATTCGAAGGAGCCCTGTGCGGTCGACTGATAGAAGTAAAGGGCCAATCTAGATAG	47.8139	47.5107	55.9935	66.6377	81.6414	80.0312	163.611	122.745	154.146	0.177333	0.508416
ATGGTGAGCAAGGGCGAGGAGCTGTCCCTCGAGAATGGGCTGTCATCCTTTACACTCGCTCTGAAGGAAAAGGTGGAAGTCTTCCGGGTCACGCGATCTAACTCTCTGAAGGCTTACGAGTCAACCGGCGCCGCATTTGCAGGTCTGCATCTGCTAACCACCCATGTGGCTAACTCTTTCTCATACGAAGTGTGCAAGTCACAGTCTAAACCGAAGGTCGGTTCGTATTTGTCAGATTTGATCCTCAAAGGGCAGCTTGCTGCTGTTAGCTCAGACACCATAACCGCATCTACGCTTGAAAAGAATGCACGGTATCTGCATTACTTCCACCTCTAG	125.826	133.482	134.6	193.567	217.197	195.164	450.838	412.87	361.279	0.188484	0.255548
ATGGTGAGCAAGGGCGAGGAGCTGTCCCTCGAGTTGCTCTGGTTTCCTTCCCAGATCTACTACGATTGCGACAGTGTCACAAAGGATCAGCATGAGCCTGAGGCGATTCCTGTGACGGTGGGAATCACCGAGGCCGCGACCAGTTCATCTCCCTTGTCTACTAATATAAGCGATCTGCTAGTCACCGTGCCTACCGGGACCTTTTTTCTCCCAAAGCGAGAATCCTTGTGTCCCTCCCGCACAAGCGGATGTGAATTCCAGAAGGAAAAGGAAGAATTGCAATTCCCGCGTGCTGAGGAGGAGCTGATTGAGCTGATCTGCGTTCCATCTAGATAG	117.018	114.252	107.68	161.834	140.177	122.153	225.419	225.033	239.247	0.118434	0.287591
ATGGTGAGCAAGGGCGAGGAGCTGTCCCTCGAGAGTTACGCTTGTTTGCAGCCGCAGCGGCTTGGCAAAGCCGCGGGTTGGATTGCCTTAGCCATCTCTTTTTGGAAGATTGAGTTTCAAGGGCCAGGCAATAACGGGGTTACGCAGGTTGCCGATCTTTCAGAGTTTACACAATCTGCTATTGCGATATTCGCGGGCGATCAGCCTATAAACCCGAGAAAATCCGAGCTGCGCTGTGTGTCTCGATCATACCTTAAAGCTACGGAGTCCATAGCTAATATCGCCCTCGAAAAGCTGCTGAAATCTTTTGAGGAGTACTTGAAACTCTCTAGATAG	94.3696	136.876	127.062	176.114	217.197	196.568	259.959	252.93	223.19	0.121705	-0.168295
ATGGTGAGCAAGGGCGAGGAGCTGTCCCTCGAGTCTCGTCCCCGCGCGGCAATCAATGGTGGATATTCATCCGAGACGAATGCATTTGCTCAGCTCAAGGAGAAGGAACAGCTGGTCAAGGATCTGCAACGACCCCGCCTGTTTCCTATCCAGACCGGTATTCGTCAGGCCGAAAGCGCGGGTAGTCTCCTTACAAAGATAACCTTGCGCTTGTTGAAATACTTCGAACGTAGCCGTTATGATGATTGCCAACTGAAGTCCGCACTCGGCCTGGTCTTTCACTCACTTCTCAGTTCTGGTCTCGAATTCTTTATCGGTGCCGTCTGCTCTAGATAG	41.5226	44.117	60.3006	55.5314	87.803	57.5663	101.802	94.8486	117.215	0.129272	0.440372
ATGGTGAGCAAGGGCGAGGAGCTGTCCCTCGAGCATCTGTTAGCCACCCAGACGCTGTTCTCCTTAAACCTTTATGTGTCCGCTATAGACAGTACATTGACGAAGGGGCTCACGAAGAGGGCCGGTGGTGCTTGTGTTCTCTTTCTCGAAGCCTCAAGCTCCTTTTACGAATTTAAAGAGAATAAACTATACAGCGTTATTAAAACGGTTAATACTCTTCTCCTAACGTGTCAAAAGATCGTCAAGAAGAATGCAAGGGCTACAACGTCTAGCGCGGCCGAGTCCTCGGCTCGTGAGTCCGACGTTGGGGAATTAGTAGGAATCGCATCTAGATAG	42.7809	57.6915	33.3807	65.0511	61.6162	61.7785	52.719	52.0737	62.6217	0.0408649	-0.318116
ATGGTGAGCAAGGGCGAGGAGCTGTCCCTCGAGAAACTTTCATACCAAGAGTCGAATGCTTTTAAGCCAAAGTTTTGCTCCAGTATTTGCCTGTCTAACGGTCAACTGATCAGCTGCTGTCCGAAGGACGCAAGGGCTCATGTCCCACTGGATGGACCTATCGAGCTGGATCTGAAGCGCGTGAACGCCTCACCTAAGCTGACCGGGCAAGGTTTCTTTGTTGACAAGAAACTGGAACGCGGAGGCAAGGCTCCGGAAAATTCCCATAATGTCAAGCTGGGAGAGAGTCTGAAGTACAATACCGTAGGAGCTGGACCACTTCTGTCTTCTAGATAG	84.3035	81.4469	100.142	122.169	118.611	105.304	247.234	215.734	205.528	0.153833	0.498934
ATGGTGAGCAAGGGCGAGGAGCTGTCCCTCGAGTATTACGTGGAACATGTCGAATCACCGCGTAAAGTATCAATCTTCGCGTTCGGGCCCGAGGGATTTCACGCTGCTCAGCTGCTGCGCCCATCATCAATGAATTTCAGGGAGGCAACAACGGAACAGTTTGAAGTTAAAAGCCCGGTGTATCATGCTGGACTGCGCCAGACACTTTCACTCGATGCGGGAACGTGTACCCTGTCAGACCCCAGGCTAGACGAACCCGATCAAGTCGATTCGGCAGCTCCCCTTCATGCAGCTCTGGGATTTCGAGATTCCGGAGATCATCCGCCGTCTAGATAG	110.727	84.8405	88.2974	133.275	152.5	140.406	298.135	318.022	250.487	0.186362	0.0591168
ATGGTGAGCAAGGGCGAGGAGCTGTCCCTCGAGAAGGAGCGGAACCATACCATCACCCAACGTAAGTTTACAGCCTACAACGCCTCCATACTGCGTTTCTCTACTCGAATATCTAGTTCTTTCGGCGTACCAAGGATTGAGCGAGGTCCGAGGACCTTGGTGGAACTCAGGTCTATAGTAGCTTGGTGGACACGAGTCTCGATGAGCAACCCTTGCAGAGACTGGCGACTTTCAAATATTGCATCTGATGACAGTCAATACATCGGGCATGAACAAAGAAGCCAGAGCGATTCCGGCGACCTTCAGCAGGGGATCGTGCGTCCTGGTTCTAGATAG	59.1383	46.3795	43.0719	93.6101	109.369	99.688	130.888	165.52	118.821	0.171192	0.391176
ATGGTGAGCAAGGGCGAGGAGCTGTCCCTCGAGGGTCAGTTCGTTCAATGCCCAGATGCGTGTATCTGTCATGAGTCAGAGGACAAGTCCTCAGCCCTCCGACGCTGTAATCATCGAGCGCGTAACCGTCGCGAAGACATCGAGGAAGAACTTTCTCTGGATGCCAATAGTTCTGCTGAACCGTTAAAGACGTACCAAGAGTTTATACAGATCCTCGCACGTGAACCAGTGTACTTCACAGACTCTGAGACAAAGACCCGCTTCGAGCCTCCGCTTCTGATCTGTACTACGGTCGGAGGAAGCCCAGTCCTGTTTTCGTCGCTTGAATCTAGATAG	55.3635	81.4469	74.299	117.409	112.45	95.4759	209.058	197.136	219.979	0.183226	0.0167197
ATGGTGAGCAAGGGCGAGGAGCTGTCCCTCGAGGGTATTATAATCCGAATACAGGAGACATCATTCTTCACGGCGGTGTACCCGAGCCTGCTCTCTCTAGGCAGTGAGGCCACACGTCACACCCAGTCCTACCGACCTAATTCTGATAGCCAGTTCAGAGAGGAAACACGTCAGGACTCTCTCCGATCTCTCCTTCGAAAGCGGTTCATCGCCGACGATCGCATTGTCCAAGGATACGGTGGGATTGTCCAGGATAGCATACAACAGGAGAAAAATGTCACCAAACGCGATGATCAACGTCTCTCAGGTTACCAAGCCGGCCGCCTTTCTAGATAG	35.2313	36.1986	39.8415	69.8109	63.1566	63.1825	118.163	150.642	141.3	0.216777	0.290247
ATGGTGAGCAAGGGCGAGGAGCTGTCCCTCGAGTTCGCGCTCGTGTTCTTGAGCCAAATATATTACGATTGCGATTCCGTAACCAAGGATCAACATGAACCTGAAGCAATTCCTGTCACGGTTGGTATCACGGAGGCTGCAACTAGTTCATCACCATTGTCTACAAACATAAGTGATTTGCTGGTTACAGTTCCAACGGGCACGTTCTTCCTTCCCAAACGGGAGTCTTTGTGCCCCTCCCGGACATCTGGCGAGTTTCAAAAAGAAAAAGAAGAGCTTCAATTTCCCCGAGCCGAGGAAGAACTGATTGAGCTGATATGCGTGCCGTCTAGATAG	94.3696	88.2341	65.6846	93.6101	130.934	117.941	99.9843	72.5313	96.3411	0.0136027	-0.311288
ATGGTGAGCAAGGGCGAGGAGCTGTCCCTCGAGAGATACTACGAGTTGGTCATTCTGGCGGAAGAACTCCCTTTGTCAGAGACGCGAACAGTGACGAGTTATAGGACAGGGATATTTTCTGTCTATTTATGCGTTCTGGGAGGATTTTCCCCGCCGTCCGAATTGTACGAGTTGATCCTTGACGCAACCGAACGGTTTTCAGCACACACCACAAAGCTGTATAATGGACAGACCAGAAAACAGGAAATACTCAACCTGATTGTAGTAGTTTACCAGAAGGCCAGTGATTTCACAGCGTGCCCAGTCCGGGCCATTAAACCCCGTCTGTCTAGATAG	105.694	109.727	107.68	158.661	161.742	176.911	196.333	221.313	202.316	0.108418	-0.250003
ATGGTGAGCAAGGGCGAGGAGCTGTCCCTCGAGTATTACTGGACTGTCGAATCACCGCGTAAAGTATCAATCTTCGCGTTCTGGCCCGAGGGATTTCACGCTGCTCAGCTGCTGCGCTCCATCATCAATGAATTTCAGGGAGGCAACAACGGAACAGCATTTGAAGTTAAAAGCCCGGTGTATCATGCTGGACTGCGCCAGACACTTTCACTCGATGCGGGAACGTGTACCTTATCAGACCCCAGGCTAGACGAACCCGATCAAGTCGATTCGGCTGCGCCCCTTCATGCAGCTCTGGGATTTCGAGATTCCGGAGATCATCCGCCGTCTAGATAG	60.3965	54.2979	61.3774	82.5038	61.6162	82.8393	198.151	128.325	136.483	0.158185	0.0995063
ATGGTGAGCAAGGGCGAGGAGCTGTCCCTCGAGGAGGAGTCTATACTGGCTATTTACGCGTCTGAGCAAGCGCTGGACCCTGTTAAATTGAGTAGATACCCACTGGTAATTGCAACCTCAAACATCCACGGTTTCTTCAGTGGACCACCATATTTGAGCATCGGACTTTTTCTGGTGCTTGAAACCAACATCATCTTTTATAGACCGGAACTTCCAGTTGGGACAAAAGTGACAGGAATAGCTTCATGTCGCTTGGACGAGGTCCTGTACTATACTTTGCGGACCTTGAACGAAGCCGCTCACAAACTGCGGGGGAAGTACCAGGAGTCTAGATAG	212.646	196.83	231.511	350.641	325.025	366.459	616.267	591.409	627.823	0.175658	-0.0218781
ATGGTGAGCAAGGGCGAGGAGCTGTCCCTCGAGCATTTCGGAGGACTTTCCACCCAAGAATTGGTCAAGGAGCTGGACCCACACTCGATCCCGAAGGTTCTGGCTTCCCTGGTCCTGGTCGGAAAGGTAATGTCGTGGACTGGTCCTGTATCTTCCCGTACACATAAATTCCGTATCTCTGCTAAGGGTCCTTACGGATACGTGATTTCGGTACTTCTCTGTTCAGATAAAATCCATGAAACCCGTATCCTTAATCTGGGAGTGCGTCAATACGACAAGGCTCGTCCAAGCGCTCATGCTTGCAATACCTGTTACTTTAAGCCGACATCTAGATAG	61.6548	63.3476	31.2271	66.6377	75.4798	70.2028	165.429	165.52	152.54	0.19631	1.09581
ATGGTGAGCAAGGGCGAGGAGCTGTCCCTCGAGGGCTGCAAGACGACGCATGTTGACCTGCTGATAACCGCCAAGGCGGACCTATACGAAATCGCCAGTGCGCAGTCACTCTTTTGCCCGTCGAACAACACTGCGACTGTTCTTAAAGATGAGTCCATAGGTGCCAAAATTCAAGACTTCCCTGCGGTGCCCAAGGCCCAACCCTGTATCAAGGCGAATCTCAAGTATGAGCAGGAAAGCTACCCCCCCGACTATTCAGGAGAATGTCCCAGACACACCCTACGATTCCGTGAACCATACTTCGGTAAATACTTCGAAGACGAAAGCTCTAGATAG	59.1383	70.1348	71.0686	128.516	130.934	110.92	263.595	278.966	237.641	0.226796	0.201972
ATGGTGAGCAAGGGCGAGGAGCTGTCCCTCGAGCCGCTGGACTTCCTGGAGAAAAACCAGGAATGTCAAAAGCTGGGAGAAGCCGGCGGTCGACTCATTAGTTATTCGAAGCCAAACGGTAACAACGAGTTCTACTTTACACTTCTGAAGGACGGATGCGTTCTGCTTTTCAATCTGCATAAGTCAGGTCCCTGCAAAAAGTCGCTTGAATCGCAAATCCCTTTCGATAAGTCCTCCAAAAGGCTGCGTGGAGTCGCTTCTATTTCAGCTAAGAAACCGCCAGTTCTTGTCTCCAGGGGCGAACTCGGAGTCTTCGACAATGGATCTTCTAGATAG	69.2044	78.0532	63.531	128.516	118.611	122.153	212.694	269.668	247.275	0.206754	0.572727
ATGGTGAGCAAGGGCGAGGAGCTGTCCCTCGAGCAAGAGGTCTTCTATATTTTTCAGAGAAGCACCAAAATGACCAAAACGAAGACTATACCAAGCGCAGCACGCTTCACGCGACAAGTTGACCAAGGCGTGGTGGTAACAATATCTAAGTATAAGGGCGACCGGCTTGAGGAACAGGACTTGAAGTCACAAAAAAACGGGAAAGGCGAGACTGTCGCCAAGAAGGAAAAATCCAGTAAAAAGCATGACGTTAATACAAGCGCACATGGCGACGTTCAGAATATAAACGTTATTGCCGCTGCGACAGAGACAGACGTGGAAGACCCATCTAGATAG	46.5557	55.4291	68.915	77.744	87.803	74.415	134.524	159.941	123.638	0.150293	0.130369
ATGGTGAGCAAGGGCGAGGAGCTGTCCCTCGAGGGTATTATCATCCGTATACAGGAGACTTCATTTTTTACTGCTGTCTACCCGTCGCTCCTAAGTCTCGGATCCGAAGCCACCCGTCATACCCAATCATATAGGCCTAACTCTGATAGTCAGTTTCGTGAAGAGACCCGACAAGACATCATCCAGACCTTTCATTTAGTCCGGTCCTCCACCGATGACAGGATTGTACAAGGATACGGGGGTATTGTCCAAGACTCAATACAGCAGGAGAAGAATGTCACAAAACGAGACGATCAACGTCTATCGGGATATCAAGCCGGACGCTTGTCTAGATAG	56.6217	53.1667	54.9167	103.13	73.9394	82.8393	121.799	150.642	123.638	0.1455	0.090312
ATGGTGAGCAAGGGCGAGGAGCTGTCCCTCGAGGAGGAGTCTATACTGGCTATTTACGCGTCTGAGCAAGCGCTGGACCCTGTTAAATTGAGTAGATACCCACTGGTAATTGCAACACGTCAAACATCCACGGTTTCTTCAGTGGACCACCTATTGAGCATCGGACTTTTTCTGGTGCTTGAAACCAACATCATCTTTTATAGACCGGAACTTCCAGTTGGGACAAAAGTGACAGGAATAGCTTCATGTCGCTTGGACGAGGTCCTGTACTATACTTTGCGGACCTTGAACGAAGCCGCTCACAAACTGCGGGGGAAGTACCAGGAGTCTAGATAG	35.2313	44.117	33.3807	77.744	64.697	60.3744	107.256	91.129	102.764	0.16462	-0.159229
ATGGTGAGCAAGGGCGAGGAGCTGTCCCTCGAGCATCTGCTGGCTACCCAGACGCTTTTCTCTCTGAACCTTTACTGTCCCTATCGACAGTACCTTGACGAAGGGACTTCGAAGCGTGCTGGAGGAGCTTGCGTCCATTCATTCTCGAAGCCATCATCCTCCTTTTACGAGTTTAAGGAAAATAAACTATACTCCGTTATTAAAACGGTTAATACTCTTCTCCTAACGTGCCAAAAGATCGTCAAGAAGAATGCTCGTGCTACAACATCCTCTGCGGCCGAGTCCTCGGCTCGTGAATCTGACGTTGGAGAGCTGGTAGGAATCGCATCTAGATAG	56.6217	52.0355	45.2255	92.0235	103.207	102.496	143.614	187.837	114.004	0.174386	0.802851
ATGGTGAGCAAGGGCGAGGAGCTGTCCCTCGAGAGTGCGGTTACACTGGAAAAGAATCAGGAATGTCAGAAGCTGGGGGAGGCAGGTGGTCGTCTGATCTCCTACTCCAAGCCCAATGGAAACAATGAATTCTACTTCACCCTGCTGAAGGATGGGTGTGTGCTTCTGTTCAATCTGCATAAATCTGGACCGTGTAAGAAGTCACTCGAATCCCAGATCCCCTTTGATAAGTCCAGCAAGCGTCTGCGTGGAGTAGCCTCCATTTCCGCAAAGAAACCTCCTGTCCTAGTGAGCCGTGGTGAACTCGGGGTCTTCGATAATGGCAGCTCTAGATAG	33.973	42.9858	46.3023	103.13	101.667	75.8191	179.972	184.118	138.089	0.234147	0.588515
ATGGTGAGCAAGGGCGAGGAGCTGTCCCTCGAGCATCTGCTTGCTACACAAACGCTTTTTTCTCTGAACCTATACGTCTCGGCCATTGATAGCACTCTCACGAAGGGACTGACCAAGCGCGCTGGAGGAGCTTGCGTCCATTCTTTCAAAGCTTCTTCCTCATTTTACGAATTCAAGGAGAACAAGCTGTACTCAGTCATCAAGACCGTCAATACCCTGCTTCTCACATGCCAGAAGATTGTCAAGAAAAACGCTCGTGCTACGACCTCATCCGCAGCTGAATCTAGTGCGCGTGAATCGGACGTTGGAGAACTGGTAGGAATAGCCTCTAGATAG	147.217	158.369	155.059	152.315	143.258	221.841	105.438	115.306	117.215	-0.0517174	0.895774
ATGGTGAGCAAGGGCGAGGAGCTGTCCCTCGAGTTAATCTGCCAGTTTAAGGGCGGTTTTAAAGGAGTAGAACCAGTCGGCAACGTGTACTATAATCTCTCGAATAAGATTGAGAAGGGGCTGAGTCCAGGAAGGAAGTCCTGTCTTCTAGGCAAACATTGCAAGCTTAGTCTGCTAGATTCGAATTCAGATTTGTTGTTGGATCCCGAGTTTAGGGCTAAAAAAAAACCCAACTCTCAACCATCTTTCAATTCGTCGGTAGCGTCCCACAGCGAATGCACACTTGAGCGGGGTTCTGTTGCGATTGGTGAAAGGGGTCAGACCGGGTCTAGATAG	86.82	76.922	111.987	163.421	115.53	146.022	174.518	146.922	163.78	0.095858	-0.231265
ATGGTGAGCAAGGGCGAGGAGCTGTCCCTCGAGTTAATCTGCCAGTTTAAGGGAGGATTTAAGGGAGTTGAACCAGTCGGCAACGTGTACTATAATCTCTCGAATAAGATTGAGAGGGCTGAGTCCAGGAAGGAAGTCCTGTCTTCTAGGAAAATGTTTGCCAAGCTTAGTCTTCTCGATTCGAATTCAGATTTGTTGCTGGATCCCGAGTTTAGGGCTAAGAAGAAACCCAATTCCCAACCTTCTTTCAATTCGTCGGTCGCTTCCCATTCCGAGTGCACCCTTGAGCGTGGATCTGTTGCGATCGGAGAACGTGGTCAGACCGGGTCTAGATAG	40.2644	33.9362	31.2271	63.4645	55.4546	53.3542	136.342	104.147	93.1297	0.190763	0.569634
ATGGTGAGCAAGGGCGAGGAGCTGTCCCTCGAGAGGTATTACGAGCTGGTTATACTTGCCGAAGAGTTGCCATTGTCCGAAACACGTACTGTGACTTCTGTTATTGGTCAGGGGTACTTCCTGTCAATCTATGCCTTGCTGGGGGGATTTAGTCCACCCTCAGAGTTGTACGAGTTGATTCTTGACGCAACTGAGCGATTTTCTGCCCATACTACGAAGCTCTACAACGGGCAGACGCGGAAGCAGGAGATACTTAATTTGATTGTTGTTGTCTACCAAAAAGCAAGTGACTTTACTGCGTGCCCGGTCAGGGCCGATCAAACCACGCTTGTCTAG	70.4626	58.8227	55.9935	92.0235	66.2374	58.9704	65.4442	44.6346	77.0729	-0.00168808	0.0439533
ATGGTGAGCAAGGGCGAGGAGCTGTCCCTCGAGGCTGAACTGCCACCTTTTGTCGTCTCCGCTGAATACCTTGCTGGCTCGAAGGCGCCAGATGTCCAACTGTACGTTCCTGTCAAGTTGGGCCGATCCGTCACCGTCATAATAGACATACTAGGGGAACAAACTGTGCATCGCGCTTCCCTTACCATAGGATTGAAGGAACAGTCTTCAGTCGCCCGAGGTGGAGATTGCCTTTTTAAGTCATTCATCTACGACCGTAAGTGCCATCCGAACCCATATAACCTGTATAAGCTGTCGGTGAAGCGACACACAACCGGCCACCTTGTTTCTAGATAG	41.5226	28.2802	55.9935	79.3306	80.101	46.3339	90.8948	119.026	94.7354	0.152583	0.444918
ATGGTGAGCAAGGGCGAGGAGCTGTCCCTCGAGGTTCAGCCTACTACCACCCAATTCTCCGCGCCGGGGGACTGCCTGCAGGAGGCTCTGGAAGCGACCTCTGAGACACCTAGTCCATTGAAGCTGGTCTTCCCGCTGGTCTTGGGTTTTCTTAGTGAAAAGTGTGACTCCCGTAAAGCACTGCGAACTGACTCTATAGTTTATGTGTTCAAAAATACTTGCGAAAGACATATATCCCCTGACTGTCTCACCTTTCTACATCGAGATACCAACCGAGATTATCGAACCCGAGGAGGAGCAGCTCGGAATTTTCGAGGTGAGTGCGTCATCTTCTAG	50.3304	53.1667	61.3774	93.6101	56.995	94.0718	92.7127	74.391	75.4672	0.0640808	-0.044085
ATGGTGAGCAAGGGCGAGGAGCTGTCCCTCGAGTTGCTTGAAGTCGATCCTGCACGTTGGGAGGGAAGAGCTTCATTCACGTCCCCCGAGGAAAGTGTCCCGCACATATGTATTCTGGACCGAAAGTGTTCATTGCCTACTTCACCTTATTTCACGGAGTCCCTCGTCCCTACGCAGCTTATCCCCTTCTTTAGTCTGGAGGTAAACTTCACCGGAATACAAAAGACATCCGTCTTTGAAGAAGGAGACGAGTCTACGTCAGTAGATATACTTGACTACAAGTGTGTGGCGGCTCCCGCGTTGGAAACTAGAAAGCCTCAGCAAGCCTCTAGATAG	37.7478	38.461	36.6111	46.0117	50.8333	60.3744	49.0832	50.214	51.3819	0.0482317	0.0299983
ATGGTGAGCAAGGGCGAGGAGCTGTCCCTCGAGGAACTACCTTGCATACGTAGTCGTCACAGCTGTTTACCCGTACCTTCGTCTGTCGTCCAATCTCCGTATTCCTCTGAAGAAGCTGCTGCCCTGAGCACCCTGGAATTCACTGAGCGTCCGGAAGCTAAGACCAAGGCTCGTCTGACCGCTTGTCCTATCCTCAACTTGCACGATATCGGACTTGGATCCGATCAACGTCCTGAGTACATTTCTCAGGGAGGAATCGAAATCTTTCAGCGTGCCACCTATCTGATCTTCCAGCCTACAGGAGAGTCAGTCACCGAATTCGTCGCCTCTAGATAG	99.4026	82.5781	82.9134	92.0235	100.126	99.688	63.6264	42.7748	54.5933	-0.0845461	0.421736
ATGGTGAGCAAGGGCGAGGAGCTGTCCCTCGAGGTCCAACCTACCACTACTCAGTTCTCCGCGCCGGGCGACTGTCTGCAAGAAGCCTTGAGGCAACGCTGGACGCCATCACCTCTGAAACTGGTCTTTCCCTTGGTACTTGGTTTTCTGTCAGAAAAATGTGACTCACGAAAAGCTCTGCGTACTGACAGTATCGTTTACGTATTCAAGAATACCTGTGAACGTCATATATCCCCTGACTGTCTGACGTTTTATATAGAGATCCCTACAGAAATAATCGAGCCTGAAGAAGAACAACTCGGTATATTCGAGGTGTCTGCATCATCATCTAGATAG	37.7478	45.2483	32.3039	60.2912	46.2121	60.3744	110.892	50.214	67.4388	0.106544	-0.282492
ATGGTGAGCAAGGGCGAGGAGCTGTCCCTCGAGCTTTTTACTTACAAGGGGTCAGCCGCTGAACCAAATGTAGATTTCTTTACCTTGGCGATTGGAACGTCGAACAAGACCACTGCCACCAAGCTGAGTTCACTTGATGATCAGTACTCTCAGAATACTCAAGGCGACTATCTGACCAGTAGAGAAAACCTGTCAAAACTGAAAAACGTCGAGCTTAAGTGCAAGGGCACTGTACTTCGTTCCTCTGCACTGGTCTCAAAGACGCACTCCTGCGAGGTCGCCGGAATATCAGCCCATGCTTCTCTAATAGCTGTTGCCTTTTCCTCTAGATAG	46.9751	45.6559	39.1139	67.238	46.6285	39.6678	NA	48.7898	38.8836	0.00259176	0.50192
ATGGTGAGCAAGGGCGAGGAGCTGTCCCTCGAGTTCGCGCTCGTGTTCTTGAGCCAAATATATTACGATTGCGATTCCGTAACCAAGGATCAACATGAACCTGAAGCAATTCCTGTCACGGTTGGTATCACGGAGGCTGCAACTAGTTCATCACCATTGTCTACAAACATAAGTGATTTGCTGGTTACAGTTCCAACGGGCACGTTCTTCCTTCCCAAACGGGAGTCTTTGTGCCCCTCCCGGACATCTGGCTGTGAGTTTCAAAAAGAAAAAGAAGAGCTTCAATTTCCCCGAGCCGAGGAAATTGAGCTGATATGCGTGCCGTCTAGATAG	34.2791	25.1107	47.8059	49.6281	51.2913	49.5847	44.0226	41.2837	NA	0.0420292	-0.353625
ATGGTGAGCAAGGGCGAGGAGCTGTCCCTCGAGGGTAAGTACGTTCCATTGCTTGTCCTGGATGGAGCGCGACTGGTCTACGTGGTCTCCAGCCTTACGTACTTTAACATCCCTATCAACTCAGTCGGCTCTGCTCTAAAGTACCTGATGTCGGGTCAGATTCACGGACAGACCGCTCACTCTCTTATCCGTATCTACGCCCTCACAGAAGGTGCAAAGGAGGGCACCAAGAATGACTATGAATTGTTGGCTATCAAGAAGCGATGCAAATTCGCGACCGATAGTCACAGCCATCCCTGTCAATCTAAGCTGCATCCGGTAAGCTCTAGATAG	165.048	138.109	129.293	238.535	230.034	264.924	447.563	527.305	510.347	0.206129	0.738287
ATGGTGAGCAAGGGCGAGGAGCTGTCCCTCGAGGTTCTCTTGCCCCATGTCAGTTGGGTTGCCTTCGCCGTGAGAAGAACTCAACGCAAAAGGCTTATCGGACATTTTTTCCATTTTGCGCGAAGCAATAATATTCGTGGAGCAACATCGACTTGCAAAACTGATGTAGTAATATTGGTGTTAGGATCATCGGATGGGCTTGACCAACTGTATTTTGAGGCCCTGGCTGCCATTTACCAAGCAACCGAGGGGCAGACTTACACCCCATTCTCTGAGGCCCTAGCGAAGCTTAAGATTCAACGACCTGTAGGTAGCTTCTTGACATCTAGATAG	133.308	127.837	120.601	233.732	247.131	218.173	302.655	349.035	356.433	0.161556	0.187736
ATGGTGAGCAAGGGCGAGGAGCTGTCCCTCGAGAATGGGCTGTCATCCTTTACACTCGCTCTGAAGGAAAAGGTGGAAGTCTTCCGGTCACGCGACTACTCTCTGAAGTTACGATCAACCGGCGCCGCATTTGCAGGTCTGCATCTGCTGACCACCCATGTGGCTAACTCTTTCTCATACGAAGTGTGCAAGTCACAGTCTAAACCGAAGGTCGGTTCGTATTTGTCAGATTTGATCCTCAAGGGACAGCTTGCTGCTGTTTCCTCAGACACCATAACCGCATCTACGCTTGAAAAGAATGCACGTATCTGCATTACTTCCACCTCTAGATAG	74.9062	60.4941	92.3523	105.66	88.5941	83.5856	174.256	200.789	197.658	0.155829	0.278191
ATGGTGAGCAAGGGCGAGGAGCTGTCCCTCGAGGAAAATGGCTTGCGGGCATCCCCCGAAGATAAACATCTTCGCGGCCTCTTCGTGCTAGTTGTGACGGACCCATCCGGTCACCACCCGTACCTAGGTCAGCCGGCTTGGCTGGACCTACAAGATATCGACGTAAGTGACGACCAAGCTGCACGGACATTTTCAGTATTGTTTTCCGGATGCGCATTGATCCCACAGGACAAATTATATCAGGACCATGCTGGAGAAAACCCAGAGGCGGAGCAAGCGGCCTTCAACGAACCGGTACATTTCATTCGTATTTTCAGTTTAACTTCTAGATAG	104.107	101.584	105.39	209.719	167.862	172.838	337.506	309.628	327.27	0.190209	-0.656292
ATGGTGAGCAAGGGCGAGGAGCTGTCCCTCGAGAGTGCTGGTTCACGTGGAAAAGAATCAAGAATGTCAAAATTGGCGAAGCCGGAGGTCGTCTCATTAGTTACTCAAAACCGAATGCAACAACGAGTTTTACTTCACCCTGCTAAAGATGGCTGTGTCCTGTTGTTTAACCTCCATAAAAGCGGGCCTTGTAAAAAAAGTCTGGAGTCCCAAATCCCTTTCGATAAGAGCAGTAAAAGACTTCGTGGCGTTGCTAGTATATCAGCCAAAAAACCCCCAGTTCTCGTTTCTCGTGGTGAACTTGGGGTTTTTGACAACGGATCTTCTAGATAG	46.9751	44.5145	55.4114	51.229	43.5199	55.2515	130.233	105.086	105.31	0.140044	-0.579572
ATGGTGAGCAAGGGCGAGGAGCTGTCCCTCGAGAGTCGTCCACGAGCAGCTATCAATGGAGGATACTCATCCGAGACGAACGCTTTCGCTCAGCTGAAGGAAAAGGAACAGCTGGTTAAGGATCTGCAGCTGATCCCTGCTTGTCTGCCGATCCAGATTCGTCAGGCCGAGTCTGCTGGGTCTCTGCTTACCAAGATCACACTGCGTCTGCTTAAGTACTTCGAGCGTTCCCGTTACGATGATTGCCAGCTGAAGTCCGCACTGGGCCTTGTGTTCCATAGTCTGCTTTCCTCTGGACTGGAATTTTTCATCGGAGCTGTCTGTTCTAGATAG	63.4798	66.201	59.7574	126.472	85.4855	100.586	231.118	168.888	212.24	0.194232	0.727719
ATGGTGAGCAAGGGCGAGGAGCTGTCCCTCGAGTATCTGCAATTCCAGCCGATAGCTCTGAGTGCTCGTGCTACAGGACTGTTGCTCGTTGTGGTTGCTGTGATATACATTACCATCACCATACAGCGTTGCAAGGACTACAAGGACAAAGCGTATAGTGAATACTCATACCCCCTAGGACCTCTCTTCTCAGCTCCTGAGCCCGGATACACAAACGTCGAGATCGATAATCTTCAGACCCGTGCTTATCTGCGTCTGTACTCGGAACTCGTTGGCTCCCTGGAGTTCCGTAAGGAGCCTGAACATGGATTCGTATCTGCTACGTCTAGATAG	179.013	270.511	187.964	312.177	268.891	243.673	317.329	339.652	281.906	0.0669673	0.676427
ATGGTGAGCAAGGGCGAGGAGCTGTCCCTCGAGAAACTGTCATACCAAGAATCGAATGCCTTTAAACCGAAGTTTTGCTCCTCGATCTGCCTGTCTAACGGACAACTAATCAGTGTCCTGTCAGAAGGACGAAAGGATCAGTCGTTCCTAATGGACCGATTGACTGGATTTAAGCGCGTGAATGCCTCTCCAAAGTTGACCGGTCAGGGTTTCTTTGTAGACAAGAAGCTCGAACGCGGAGGAAAAGCTCCGGAGAATAGTCATAACGTAAAGCTGGGAGAATCGCTCAAATACAACACAGTTGGAGCTGGACCTCTGTTGTCCTCTAGATAG	81.2542	59.3527	49.9789	140.88	118.125	134.587	256.798	251.455	220.34	0.226558	0.730095
ATGGTGAGCAAGGGCGAGGAGCTGTCCCTCGAGCTATCTCGATTGACAAAAGTGTATCCTCCCACCCTTCCACTCGAAGGGAAGACCAACAATGACGAGGCTTTCGCCGCTTCCAAGGGATTCTCAGACATCCTGTTTAACACATACAAATCTAAAGTCAGTGTCTTTAAGTACGGTTCCACCCTCCAAGAGACACTCCTTACGATAGTCCTGAAAGCGATCGTCTATGTCTCTATCGCAGGACTGTGCACACTCCGTCACTCCCAGCTGCTGGAGCGTACAAGTGAGAAGTCAGCTTGTAAGTCCGCGGCTTCTGTGCCAGGCTCTAGATAG	233.606	251.107	235.77	365.006	385.462	352.76	621.819	598.613	670.742	0.160738	0.344209
ATGGTGAGCAAGGGCGAGGAGCTGTCCCTCGAGTATTATGTGGAACACGTCGAGAGTCCTCGTAAGGTCTCGATATCGCCTTGGACTGAAGGTTTCTGCCGCCAGTTATTAAGAAGTATAATCAATGAGTTCCAAGGCGGGAATAATGGAACCGCCTTCGAAGTAAAAAGCCCAGTGTATCATGCCGGGTTAAGACAGACGCTAAGTTTAGATGCAGGAACATGCACATTGTCCGATCCCCGCCTTGACGAGCCTGATCAAGTAGACTCTGCTGCACCTTTGCACGCGGCGCTCGGATTCCGCGACAGCGGGGACCATCCACCCTCTAGATAG	181.552	199.745	194.483	276.957	293.759	276.258	599.807	566.712	552.471	0.18233	-0.783673
ATGGTGAGCAAGGGCGAGGAGCTGTCCCTCGAGATAACAGCAATATATTACCGATGTTTATTCGCGCTGAAGCCGGAAGGATGCGAGCATGTGCCTCTGAAGGCTTCTTCAGGACCGGTCACTATTCGTCCTGAAACCCTGGCTCAGCCTCTGATTGTCTTCGAATCTCGAATCGAGTTTGCTGTGTCCGCCGTTACACTGGAGGAAGAATGCCTTGAGTCAAGTCCTTCGAGCGTTACTGGATTCACTGATCTGCCTTTTAATCAGCTGAAGGACAAGGAACTGGACCCATCATGCCAGATATTCACATGCCTTAGCATCACCTCTAGATAG	182.822	207.734	147.764	211.32	226.925	266.341	513.597	467.256	479.565	0.167823	0.183013
ATGGTGAGCAAGGGCGAGGAGCTGTCCCTCGAGGCTGCGACGTTAGAAGTCTATCTGCCGGTACAGATTGTAGGGAACGCATACGCCTTCCGGCTTGTGCTGAAAGGGCACGCTGAATCCAGTTTGGAGCTTATCCTGACCATATTCTTGTTTTCTCGTAGTCAGAAGGAACGACGCATTGGAATAGAAAATTTCTCCTGCGCAAAGCTGAAAGCGCCCATCCCTGGCTACGTCCTTCTTACCTACACGCCGCGTTACCAGTCACGTGATCGACGTGAACAACTGAAAGAGTATATAGAATCGACGTCATACGACACACCCCTGTCTAGATAG	162.508	140.392	170.58	276.957	211.382	188.422	254.964	223.307	228.441	0.067032	-0.00655531
ATGGTGAGCAAGGGCGAGGAGCTGTCCCTCGAGTATTATGTGGAACACGTCGAGAGTCCTCGTAAGGTCTCGATATTCGCCTTTGGACCTGAAGGATTTCATGCCGCCCAGTTATTAAGAAGTATAATCAATGAGTTCCAAGCGAATATGAACGCCTTCGAAGTAAAAAGCCCAGTGTATCATGCCGGGTTAAGACAGACGCTAAGTTTAGATGCAGGAACATGCACATTGTCCGATCCCCGCCTTGACGAGCCTGATCAAGTAGACTCTGCTGCACCTTTGCACGCGGCGCTCGGATTCCGCGACAGCGGGGACCATCCACCCTCTAGATAG	106.646	107.291	102.131	166.494	214.491	158.671	309.992	322.763	345.092	0.188109	-0.676541
ATGGTGAGCAAGGGCGAGGAGCTGTCCCTCGAGATCGGACAAGCTAGAGTGCCTAAGCTGTACACATTCAGCCTGCTTTCACAAGCAGAGGAAGCGTGGCTACAATCTACAAGTTCGTGCCTGAGCTGTACATCAGAAGCATCTATCTGGACTGGTGAGCCTGACACAGTCGCTAGAAACGCTCTGCAGACAGAGGGAAAGTACAAGTGTTTCGACTACCTGACAGAGCTGACAGAGGTGGTGCTGGACAACGGAATCCTGTACAGACCTGAGCTGACACTGGGAAGCATCGTGAGACACCTGAGCAGCCCTGAGGCTGAGCTGTCTAGATAG	112.994	111.857	98.8713	126.472	136.777	126.087	130.233	123.851	76.1471	-0.000961	0.265641
ATGGTGAGCAAGGGCGAGGAGCTGTCCCTCGAGTCTCGTCCCCGCGCGGCAATCAATGGTGGATATTCATCCGAGACGAATGCATTTGCTCAGCTCAAGGAGAAGGAACAGCTGGTCAAGGATCTGCAACTGATCCCCGCCTGTCTTCCTATCCAGACCGGTATTCGTCAGGCCGAAAGCGCGGGTAGTCTCCTTACAAAGATAACCTTGCGCTTGTTGAAATACTTCGAACGTAGCCGTTATGATGATTGCCAACTGAAGTCCGCACTCGGCCTGGTCTTTCACTCACTTCTCAGTTCTGGTCTCGAACTTTATCGGTGCCGTCTGCTCTAG	71.0974	81.0392	66.2764	113.664	127.451	126.087	190.764	165.135	140.953	0.136301	0.379134
ATGGTGAGCAAGGGCGAGGAGCTGTCCCTCGAGGAAGAGTCTATATTGGCATATATGCATCCGAACAAGCGCTTGACCCCGGAATCTCCAGGTATCGTTAGTATCGCTACTCGCCAAACATCAACCGTCTTCTTTTCAGGTCCACCTTATCTGAGTATTGGTTTATTCTTAGTACTTGAGACAAACATAATATTCTATCGACCGGAGTTACCTGTCGGTACCAAAGTAACCGGCATTGCGTCCTGTAGGTTAGACAAGGTACTATACTACACATTGCGTACACTCAACGAAGCTGCGCATAAGCTGCGCGGAAAATATCAGGAGTCTAGATAG	172.665	191.755	179.272	244.939	231.588	230.923	165.085	103.209	124.752	-0.057052	-0.476974
ATGGTGAGCAAGGGCGAGGAGCTGTCCCTCGAGGTTCATCACACCACGCCACTTGTCCAAGCAGCTTTTCCCCGATTGGCGTTTGACGAATCCCGACCGCCATACGCTGAGGGCGAGGATAAGGATTCAGATGGATTCAATCAACTGGTTACCATGTATATCCACTCACTGAGAGTCCACTGGACTCCTTTCCGCACACGCACACGATGGCGATTTGGAGTCATTCCTGTTTGTAGCACGACGTCCTCCAGATTCGTAAAGCAGGCTAATTGCCAGGGTTCTATAGGGGCAGGACGTCCGGGTTCTAATATCGCTGCTCTGCCTTCTAGATAG	35.5487	44.5145	41.2869	49.6281	51.2913	76.5021	56.8625	60.049	64.806	0.0677739	0.321211
ATGGTGAGCAAGGGCGAGGAGCTGTCCCTCGAGTCTCGTCCCCGTGCGGCTATCAACGGAGGATACTCATCCGAGACCAATGCATTCGCTCAGCTCAAGGAGAAGGAACAGCTGGTCAAGGATCTGCAACTGATCCCCCTTTCTTCCTCCAGCCGGTATCGTCAGGCTGAATCCGCTGGTAGTCTCCTTACAAAGATCACCTTGCGTCTGTTGAAGTACTTCGAGCGTAGCCGTTACGATGATTGCCAGCTGAAGTCCGCACTCGGCCTGGTCTTTCACTCACTTCTGAGTTCCGGTCTGGAGTTCTTCATCGGAGCTGTCTGCTCTAGATAG	66.019	55.9285	44.5464	81.6462	87.0398	69.4186	166.919	168.888	149.054	0.180028	0.594482
ATGGTGAGCAAGGGCGAGGAGCTGTCCCTCGAGAATCCACTTTTTCCGTATGAAGAACAACATGGAAGTGACTCCTTCCTGTTGAAAGATGCAGCCGCAGATCAAGAAACTTGTGAAATACCAGAAATATGCTTGGTCCTCGTATACCTGTCCCGACGTACTGGAACGAAACTTTCTCCGGGGTATAAAGCGAGGCGAAAGAAGCAGCATTTTATAGAAGCGGCCAGGGAGAGTCGGATTACATACGATGATATAAAATCAGAGGGGGTACCTCTCCCCTACTGCGCTCAGAAGTCTTTTCCACTCAAGGATTTCCAACTTCTGTCTAGATAG	146.004	120.988	106.477	190.508	209.828	194.089	333.838	317.134	309.449	0.158751	-0.346264
ATGGTGAGCAAGGGCGAGGAGCTGTCCCTCGAGACAACAGTTCCGCCAAGGAGTGCAAGTCTTTTTTTCCTCCATCAATTACGCGGCGTCCACAAAGATCGCTGCCTAAAACAGAGCGTCATCCTGGGATTTAAGTCAGAGGGTTTCTCCACGCTGCTAAGCCCGACTAAGGCAGGACGATGTGAAGCTGTCCTGTATCGCACATCACACCTTAGCCTGCAACTTAGCGCTCTTTCTTATAATGCCTCAGAAGCCGTCAATACGTTGGCCACACTGACAATCTCAAAGAATGAAGGACTGCACAAGAGAGTCGGTTGCGTTAAGTCTAGATAG	154.891	174.634	172.753	280.158	197.394	290.425	271.472	232.69	207.379	0.0572689	-0.0776751
ATGGTGAGCAAGGGCGAGGAGCTGTCCCTCGAGGCTGCGGTGGATGTAGAGGAAGAATACAAATACGATACTTCAACTGACAACAACGCTGGCGACACATCAACGAAAAGAAGGTCAGTCCGATTCCAGACCAAACGAGACACCGTCAAAAAAGTAGAAACCTCCAACAAGTCCTACGCTAAAAAGAATACCCTGGAAGGGGTATCGATCGGGCACGTGGAAAAGTTATTTAAGGAGCAGATTAACCAAGTCCAAGATAAGAAGGTGACCGTTCATTCCCAAAGCGTACTTATCGAAAGTCCAGATGGAGCCACTAATTCGCGGTCTAGATAG	58.4014	84.4634	76.0549	91.2516	110.354	126.087	137.57	151.999	144.193	0.115781	0.119655
ATGGTGAGCAAGGGCGAGGAGCTGTCCCTCGAGCTCTTGAATGCCTTTCTCCTTAGCCTTAATTTGTGCAGTAACTTCAAGAAGATAACACAGTCTCGGAAACTCTCAAGTTCTGCTGGAGTTAATGGCTTTAAAGAGATTGCGGTAGGAAAAGGGAAAAGATACCAGTTCCAAGTTAAGTGTAGGGATGGTGAGGGTGACCTCAGGCTTGATGTGGGTCCGGGAGCCGGTGGGAATCTTCCCTACGAATTGTCTTCCAAAAGTTCCGTGCCTAGCTCCAAAACAGGCAAATGCCCAGAGTTGAACATTTTCAGCAAAGATTTGTCTAGATAG	95.2198	142.675	99.9578	166.494	144.548	170.005	216.444	247.702	223.581	0.120991	-0.195787
ATGGTGAGCAAGGGCGAGGAGCTGTCCCTCGAGGAAGAGTCATATTGGCAATCTACGCTTCCGAACAAGCGCTGGACCCCGTCAAGCTCTCCCGATATCCGCTGGTTATCGTACCCGTCAAACATCAACCGTCTTCTTTTCTGGTCACCTTATCTGAGTATTGGTCTGTCTGGTCCTGGAGACCAACATCATCTTCTATCGACCGGAGCTGCCTGTCGGTACCAAAGTAACCGGTTTGCGTCCTGTCGACTGGATGAAGTACTATACTACACATTGCGTACCCTCAATGAAGCTGCGCACAAGCTGCGCGGAAAGTATCAGGAGTCTAGATAG	158.7	150.664	129.293	243.338	192.731	204.006	374.192	317.134	327.27	0.140596	-0.168955
ATGGTGAGCAAGGGCGAGGAGCTGTCCCTCGAGGAAGCTGACGCAAGCAACTTCCTTGTTTTCCCCAAGCAGCAAGGACCCAGAAAAGAAAATCATTTTACCTGGGGATCCCTACCGTCTCGTAGGCGTGGCCGCCACATCATTGGAGTAGGCCGTTTGGATGCATTTAGCGAAAGTGCTCCCGAGTTTCTGGTCCACCCTGAAACACAGCGAGCATCCCTGGATCACGGAACCACAGCCGATCTTCCGGCTGAATCTCATTACTTCGGTGTTCCACTTTTGTGCGACCAGGACTCAGGGAACGTCGACTCAGCGACACCACTGTCTAGATAG	66.019	37.6661	53.2384	108.862	127.451	75.0854	179.759	178.27	158.775	0.202718	0.190232
ATGGTGAGCAAGGGCGAGGAGCTGTCCCTCGAGTTAGCTTACAAGATCGGAGGAATTCCTGGTTTCGAGTTTTTGAAGTCGAAGCTCTTCTCTCGTGGTTGCTCCGAGAATCATCCGGGAAAGAAGATTGCGAGTCCAATAAGCGTAGAAAGTCCTTCAAGAAAACACAGGGAAAGGAATTCCCCGGAGTTCGGTCCGTCAAGCTTCCGGAAATTTGGGAAATGTCTGCGCTTCCGCTCTGCCGAAGATCCTGAAGGATGTCTACCTGTCATCGTCCCTGCTGGATTCGCTTCTGGTCGAACTGCTTGGAAATTCCCAGCCTACTGGCTCTAG	110.455	136.968	107.563	163.292	142.994	191.255	223.781	221.431	226.821	0.107362	0.0484994
ATGGTGAGCAAGGGCGAGGAGCTGTCCCTCGAGTCCAGCCTACTACCACCCAGTTTTCCGCTCTGGAGATGTCTGCAAGAAGCCTTGGAGGCGCGAGTGAAACGCCGTCCCTTGAAACTGGTCTTCCCCCTAGTACTTGGCTTCTTGTCCGAAAAGTGCGATAGTCGTAAGGCGCTTAGAACCGACAGTATTGTATACGTATTTAAAAATACCTGTGAGCGTCATATCTCCCCAGACTGCCTGACATTTTATATCGAGATTCCTACAGAAATCATAGAGCCGGAGGAAGAGCAGCTGGGCATATTCGAGGTTAGCGCGAGTTCTTCTAGATAG	49.5143	46.7973	48.8924	54.4308	76.1598	75.0854	56.8625	54.4194	51.8448	0.0193279	0.162727
ATGGTGAGCAAGGGCGAGGAGCTGTCCCTCGAGGCTGCGGTGGATGTAGAGGAAGAATACAATACGTACATCAACTGCAACAACGCTGGCGCACAATCACGAAAAGAAGGCTCAATCCGATTCCAGACCAAACGAGACCACCGTTCAAAAAAGGTAGAAACCTCCAACAAGAGTTATGCTAAAAAGAATACCCTGGAAGGGGTATCGATAGGGCACGTGGAAAAGTTATTTAAGGAGCAGATTGACCAAGTCCAAGATAAGAAGGTGACGGTTCATTCCCAAAGCGTACTTATCGAAAGTCCAGATGGAGCCACTAATTCGCGGTCTAGATAG	68.5582	85.6048	84.7468	70.4398	102.583	62.3351	113.725	127.604	93.9687	0.0560324	0.117261
ATGGTGAGCAAGGGCGAGGAGCTGTCCCTCGAGGTAGGCGAGTTGCCATATGAAAGGGTCAACGCACACGCCAAAAAAGTAAATGCAGAACGCATTGCGTTAAAGGCTGATGACAACCAGAAATTCGTTAAAGAGTCGAAAAGTTCACGAGTCAACTATGGTTCATTACAGGATGAGTCGATAGATCAGCAAAGTGGTTATAAGAATACATCAGAAGGCAAAGACAAAACCGAAAAGACCCATGTGAAGGTTGTAAAAACACAGAAAGAATTTGATAATGTGACAACGCACACGACAGCGCAGAGTATCAGTGAGGATGATAAGTCTAGATAG	109.185	103.867	117.342	156.889	124.343	116.17	89.8794	86.3204	89.1083	-0.0363813	-0.416493
ATGGTGAGCAAGGGCGAGGAGCTGTCCCTCGAGAGTCGTCCACGCGCAGACGGTGGATACTCATCCGAGACTAACGCGTTCGCGCAACTGAAAGAGAAGGAACAATTGGTTAAGGACCTTCAGCTGATCCCAGCATGTTTACCAATTCAAACCGGGATTCGTCAAGCAGAGTCTGCCGGGTCTCTTCTTACGAAAATCACGCTTAGGTTACTTAAGTACTTCGAACGCTCTCGCTATGATGACTGCCAGCTCAAATCCGCACTGGGATTAGTGTTCCATAGTCTGCTTTCCTCTGGATTAGAGTTTTTTATAGGCGCCGTCTGTTCTAGATAG	27.9311	26.2521	33.6814	35.2199	51.2913	48.168	38.5197	54.4194	35.6433	0.0615009	-0.630598
ATGGTGAGCAAGGGCGAGGAGCTGTCCCTCGAGTATCTGCAATTCCAGCCGATAGCTTTGAGTGCACGTGCAACAGGACTGTTGCTCGTGGTGGTTGCTGTGATATACATTACCATCACGATCCAGAGATGCAAAGACTACAAGGAATCAAAACGTACAAGTGAATACCTCATCCCCAGGTCCACTCTTTTCAGCACCCGAACCCGGATACCAAACGTCGAAATCGATAATTTACAAACCCGTGCTTATCTGCGCCTTTACTCGGAACTCGTCGGCAGCCTGGAGTTCCGAAAGGAGCCTGAACATGGATTTGTATCTGCTACGTCTAGATAG	130.768	132.402	141.245	179.301	164.754	120.42	47.6911	50.6663	51.8448	-0.165084	0.0999814
ATGGTGAGCAAGGGCGAGGAGCTGTCCCTCGAGACAACCGTTACCGCCAAGGAAGATGTCAAATCTTTCTTTTCATCCATCAATTACGCGGCTTCCACAAAGATCGCTTCCCTGAAACAGTCCGTCATCCTGGGATTAAGCGAGTTTTCCACCCTGCTGAGCCCGACAAAGGCTGGACGTTGCGAAGCTGTCCTGTACCGTACATCACACCTGAGCCTGCAGCTTAGCGCTCTTTCTTATAATGCTTCAGAAGCTGTCAATACGCTGGCCACTCTGACAATCTCAAAGAATGAAGGCCTGCACAAACGTGTCGGTTGCGTTAAGTCTAGATAG	44.4359	25.1107	38.0274	56.0317	43.5199	62.3351	146.742	95.7031	98.8292	0.193759	0.508945
ATGGTGAGCAAGGGCGAGGAGCTGTCCCTCGAGAAAAATACGGAAAGCGAAAAAGCAGACAATGACTACAAACACTATGAGGTACTCAAATTGCAAAAGGTCGAAGCTCATATCCGTTCCGACCGAGCTAAAGGAGTGCAAACCACAGAGAAAGATGCTCTAAAGCAACCTTCCACAGTATCACAAGGGAATGCCCAGGACTCCCGCTCCAACACAAAAGGGAACACCGAAAAAAAAGTAATAGACACTGTGGTTGTGGACGGTGACATAAGTGCTTACATTGAGACTAGTCACTTTGAGAACCTTAAAGACTTTCAAGAACAGTCTAGATAG	34.2791	51.3629	70.6224	108.862	102.583	83.5856	161.416	167.011	108.55	0.17547	-0.104375
ATGGTGAGCAAGGGCGAGGAGCTGTCCCTCGAGGGTATTATAATCCGAATACAGGAGACATCATTCTTCACGGCGGTGTACCCGAGCCTGCTCTCTCTAGGCAGTGAGGCCACACGTCACACCCAGTCCTACCGACCTAATCTGATAGCAGAGGGAAACAGCAGGACTCTCATCCGGATCTCTCCTTCGAAAGCGGTTCATCGACCGACGATCGCATTGTCCAAGGATACGGTGGGATTGTCCAGGATAGCATACAACAGGAGAAAAATGTCACCAAACGCGATGATCAACGTCTCTCAGGTTACCAAGCCGGCCGCCTTTCTAGATAGGTAG	45.7055	57.0699	40.2004	94.4534	107.245	90.6692	139.405	120.098	137.713	0.171694	0.134471
ATGGTGAGCAAGGGCGAGGAGCTGTCCCTCGAGTTAATCTGCCAGTTTAAGGGCGGTTTTAAAGGAGTAGAACCAGTCGGCAACGTGTACTATAATCTCTCGAATAAGATTGAGAAGGGGCTGAGTCCAGGAAGGAAGTCCTGTCTTCTAGGCAAACTATTTGCCAAGCTTATCTGCTGTTATCAGTTGTTGTTGGATCCCGAGTTTAGGGCTAAAAAAAAACCCAACTCTCAACCATCTTTCAATTCGTCGGTAGCGTCCCACAGCGAATGCACACTTGAGCGGGGTTCTGTTGCGATTGGTGAAAGGGGTCAGACCGGGTCTAGATAG	NA	47.2227	42.7586	58.1565	59.5996	57.1834	64.7832	NA	81.744	0.0803493	-0.262525
ATGGTGAGCAAGGGCGAGGAGCTGTCCCTCGAGACTCAGTACCCTCTTGTCGCAGAAGTGTCCAAAGCTATAGAGGCCCCGGACCTACCGCTGAAGAACCCCTGCGTCGTTATACCTGGACACCACACGAACCCAGATCGGAACTACCTATACGTGAATTCTAGTAGCTCCAGTCGAAAACAAGGGTCTTTCCTCGTACTTGACGTCATTCGGTGGAAAGTACCTGACTATCGTTTACGTCCGAGCCTTCTACGAGAGTCTTTGTTCCCTGCTGCTGATCATATCCCCTCTCATCTATCACAAGGAAGGAAATCAACAAGCTTTCTCTAG	57.6512	63.3476	47.1441	50.0792	81.5574	78.6272	NA	45.4462	50.6813	-0.0173967	-0.511059
ATGGTGAGCAAGGGCGAGGAGCTGTCCCTCGAGGCAGATCTGTCTATCTCTGAAGCTGAACGTTTGACGTTCAACCGTCCTCACGAACACCTTCAGGACGGCGGACAGTACTCCAGTGGATCCAAGCCCAACTTCTACCCCGCCGGAGAAACTCCTCTGGGAAATCCTGCTGCTTGCGCTCATGACCTTCTTTTCGATCGTGATCCACTGTCCGGGCTTGTTTTTTTTTCAGCCTCTGGCTCCAGGATACAGAGAGTTCAAGGCTGGCGTGCACGGTGTGGTGGATTCCACGATCGCTGCTACCGTCCGAGATGTCATCCACCAGTCTGA	35.8719	26.4908	27.4094	NA	34.5051	35.7396	51.8266	75.7436	58.8556	0.121262	0.127272
ATGGTGAGCAAGGGCGAGGAGCTGTCCCTCGAGCCAACTCTGGCCCAGATAAAGGGAGTTAAGCTGTGCAAGGGATTGATCAGACAGTCGTCCAGATCGTATCAGCGTAATGTCTTGCTCGATTTCAGTCTTGCTATCCGTAACGCTAAGCAGCTGGAGTTCAGTGAGGTCCGTCAAGATGGATGCGCTTATTCCCAATTTCTTGCAGCCACAACCCCAATCGAAGGACGCATCGCTCTGAAGTCTCTGGAAGATGGAACATCCCTTTTTTGGACTCGCAGCGCCCTGCCACGAGCTCCTTATCTACGCTTCTTCCCTGTTTCTGGGTGA	33.3096	27.6426	NA	42.0019	34.5051	70.0497	72.187	96.5731	44.1417	0.132512	0.477645
ATGGTGAGCAAGGGCGAGGAGCTGTCCCTCGAGAGTCGTCCACGAGCATCTATCAATGGAGGATACCATCCGAGACGAACGCTCGCTCAGCTGAAGGAAAAGGAACAGCTGGTAAGGATCTGCAGCTTCCCCTTGTTGCCGATCCAGACCGGAATTCGTCAGGCCGAGTCTGCTGGGTCTCTGCTTACCAAGATCACACTGCGTCTGCTTAAGTACTTCGAGCGTTCCCGTTACGATGATTGCCAGCTGAAGTCCGCACTGGGCCTTGTGTTCCATAGTCTGCTTTCCTCTGGACTGGAATTTTTCATCGGAGCTGTCTGTTCTAGATAG	48.6833	28.7943	52.626	82.3884	32.9366	58.613	135.119	162.849	161.853	0.215386	0.539221
ATGGTGAGCAAGGGCGAGGAGCTGTCCCTCGAGGGTTCTCTTGCCCCATGTCAGTTGGGTTGCCTTCGCCGTGAGAAGAACTCCAACGCAAAAGGCTTATCGGACATTTTTTCCATTTGCGCGAAGCAAAAATTCTGGAGCAAATCGATCAAACTGAGTTGTAGTAAATTATTGGTGTTAGGATCATCGGATGGGCTTGACCAACTGTATTTTGAGGCCCTGGCTGCCATTTACCAAGCAACCGAGGGGCAGACTTACACCCCATTCTCTGAGGCCCTAGCGAAGCTTAAGATTCAACGACCTGTAGGTAGCTTCTTGACATCTAGATAG	76.8683	130.15	111.83	174.47	130.178	135.811	190.648	244.273	243.597	0.128692	-0.550893
ATGGTGAGCAAGGGCGAGGAGCTGTCCCTCGAGGCAGATCTGTCTATCTCTGAAGCTGAACGTTTGACGTTCAACCGTCCCCACGAACACCTTCAGGACGGCGGTCAGTACTCCAGTGGATCCAAGCCCAACTTCTACCCCGCCGGAGAAACTCCACTAGGTAATCCTGCGGCGTGCGCTCATGACCTTCTTTTCGATCGTGATCCACTATCCGGGCTGGTTTTTTTTTCAGCCTCTAGCTCCAGGATACAGAGAGTTCAAGGCTGGGGTGCACGGCGTGGTGGATTCCACGATCGCTGCGACAGTTCGAGATGTCATCCACCAGTCTGA	26.9039	39.1603	53.7224	72.6957	58.0312	52.8946	111.057	90.8923	78.4742	0.146596	0.0469652
ATGGTGAGCAAGGGCGAGGAGCTGTCCCTCGAGAGTGTGGGGGGTAAAAAGCTTTCGTTGGAAGCACGAGAGCAGTCGTTGCTGTTACACAACATTTATTTGAGATGCACCGAAGTAATAGCGAAAGCCAGCTGCGTATCAGGTACACCTACAAGCGCGAGTTTTAAAAAAAAGTTAGTCGTGTCTGAATCACTCCATTTCGCCTACGCAACCTCTCTTTACTCCACCACTAAGGGTTCCATAAATCGCTTCGCGGCGACTAAGTTGTTTGCCGAAGTTGGGAGCAAAGCCACTCTCAACAATCAACTGATCGACGATTCTTCTAGATAG	105.053	112.874	123.89	176.085	174.094	157.254	253.58	261.315	235.423	0.131259	-0.271298
ATGGTGAGCAAGGGCGAGGAGCTGTCCCTCGAGCATTTCGGAGGTCTTTCCACCCAAGAGTTGTTCAAAGAGCTGGACCCCCACTCGATCCCGAAGGTTCTGGCTTCTCTGGTCCTGGTCGGAAAGGTAAATGTAGACGGATTGGTCCTGTATCCTTCACGTGCACATAAATCGTACTCGCAGGTCCTTAGGATATGTGTATCGGTATTGCTCTGTAGCGATAAAATCCATGAAACCCGTATCCTTAATCTGGGAGTGCGTCAATACGACAAGGCCCGTCCAAGCGCTCATGCGTGCAATACCTGTTACTTTAAGCCGACATCTAGATAG	189.608	171.614	155.685	234.242	233.693	251.607	347.978	308.655	230.518	0.088147	0.58757
ATGGTGAGCAAGGGCGAGGAGCTGTCCCTCGAGCAGTCCTCGTATCAGCATATTTCATCACTCTCCGAGGGGGTGGCTTTTATAACCATTACCGAGTACGAGCAGAGTCCGGGAAAGGATTACCGTTCAGATAACGGAGACGAACGTGGCTCCCGATTTAGGACGATAGTTTGCTGGAAAGTTCGTCGCGATGTCCAGCCACTGTCCAATCTTGCTGGCCAGGTTCAATTTATTCAGGACCGTGTGGCTCGAACCTCCCTGGTCTCCGACATCCTTGGATCGCAGATAGAAACAATAACAGAACGTTATTTCCAGCAAGGTTCTAGATAG	138.363	170.463	164.456	227.78	178.799	234.452	353.531	391.973	318.801	0.13515	0.29982
ATGGTGAGCAAGGGCGAGGAGCTGTCCCTCGAGGGCTCACTTGCCCCGTGCCAACTCGGCTGCCTGAGGCGCGAGAAAAACAGTAATGCTAAGGCCTTTCCGACATTTTTTCTATATCCGGGAAGCGATTCTGAACAACATCGCCTTGCCAAGCTCTCATGTAGCAAGCTGTTGGTTCTCGGTTCCAGCGATGGCCTCGATCAGCTTTATTTCGAGGCTCTGGCCGCTATATACCAAGCTACGGAAGGCCAAACATATACTCCTTTCAGCGAAGCCCTCGCCAAGCTCAAGATTCAGCGCCCGGTCGGGTCATTCTTGACCTCTAGATAG	69.1815	67.9546	82.2281	117.929	125.473	108.648	235.07	268.89	196.185	0.192676	0.154921
ATGGTGAGCAAGGGCGAGGAGCTGTCCCTCGAGAGATACTACGAGTTGGTCATTCTGGCGGAAGAACTCCCTTTGTCAGAGACGCGAACAGTGACGAGCGTTATAGGACAGGGATATTTTCTGTCTATTTATGCGCTTGGGAGGATTTCCGCCGTCCATTACGAGTTGATCCTTGACGCAACCGAACGGTTTTCAGCACACACCACAAAGCTGTATAATGGACAGACCAGAAAACAGGAAATACTCAACCTGATTGTAGTAGTTTACCAGAAGGCCAGTGATTTCACAGCGTGCCCAGTCCGGGCCATTAAACCCCGTCTGTCTAGATAG	37.153	46.0709	66.8789	87.2348	61.1681	82.9159	112.908	92.7859	81.744	0.111797	0.113063
ATGGTGAGCAAGGGCGAGGAGCTGTCCCTCGAGGAAGCTGATGCTAGCAATTTCCTTTCTTCCCTAAGCAGCAGGGACCCAGAAAAGAAATCTATTTCACTGGGAATCTTACCGTCTCATAGGGCTGGCCGCCACATCATCGGAGTCGGACGTTTGGATGCTTTTAGCGAATCCGCTCCCGAGTTTCTGGTCCACCCTGAAACACAGCGAGCTTCTCTGGATCACGGAACCACAGCCGATCTTCCTGCTGAATCCCATTACTTCGGTGTTCCACTTCTCTGCGACCAGGATTCTGGGAACGTCGACTCAGCGACACCACTGTCTAGATAG	116.584	109.419	107.445	159.93	150.568	138.67	314.661	299.187	308.992	0.169729	0.17298
ATGGTGAGCAAGGGCGAGGAGCTGTCCCTCGAGAAGGAGCGGAACCATACCATCACCCAACGTAAGTTTACAGCCTACAACGCCTCCATACTGCGTTTCTCTACTCGAATATCTAGTTCTTTCGGCGTACCAAGGATTGCGCGTCCGAGATTGGTGGAACTCAGGTCTAGTAGCTTGGTGGACACGAGTCTCGATGAGCAACCCTTGCAGGAGACTGGCGACTTTCAAATAGTTGCATCTGATGACAGTCAATACATCGGGCATGAACAAAGAAGCCAGAGCGATTCCGGCGACCTTCAGCAGGGGATCGTGCGTCCTGGTTCTAGATAG	46.121	54.1334	53.7224	63.0029	75.2838	68.6201	135.119	107.935	111.172	0.138456	0.290879
ATGGTGAGCAAGGGCGAGGAGCTGTCCCTCGAGGAAGAGTCCATCCTTGCTATCTACGCTTCCGAACAAGCTCTGGATCCCGTCAAGCTGTCCCGATACCCGCTGGTCTCGCTACCCGCAGACCCACGTCTTTTCCTGTCCACTTACCTGAGTATTGGTCTGTTCCTGGTCCTGGAGACCAACATCATTTTCTATCGTCCGGAGCTGCCAGTCGGTACCAAAGTAACCGGTATCGCTTCATGTCGTCTGGATGAAGTACTATACTATACACTGCGTACCCTGAATGAAGCTGCTCACAAGCTGCGTGGAAAGTATCAGGAGTCTAGATAG	192.171	237.265	213.793	305.322	301.135	307.361	375.743	460.142	472.48	0.118103	0.629544
ATGGTGAGCAAGGGCGAGGAGCTGTCCCTCGAGGCGGCGGTTGATGTTGAGGAGGAATACAAATACGACACCTCTACCGACAATAATGCGGTACTAAAAGAGAAGAAGGCGCAAAGCGATTCCAACAAAGCGGGACCACCGTCAAAAAAGGTGGAGACAAGCAACAAGAGTTACGCGAAAAAGAATACACTCGAAGGAGTTAGCATAGGCCACGTCGAAAAATTGTTCAAGGAGCAAATTGACCAAGTTCAAGACAAAAAGGTCACCGTGCATTCCCAGTCTGTATTGATAGAAAGCCCAGATGGCGCTACTAACAGTCGCTCTAGATAG	65.3381	63.3476	80.0354	114.698	139.589	112.937	231.369	338.953	212.534	0.217683	0.042496
ATGGTGAGCAAGGGCGAGGAGCTGTCCCTCGAGAAAGAGCGTAATCACACAATTACGCAGCGCAAATTTACGGCGTATAACGCTTCGATCCTGCGTCGCATTTCCTCCTCATTCGGCGTCCCACGAATTGAACGTCGAAGTGAAGATCTGGGCGGGACTCAAGTGTATTCATCCCTCGTAGACACTTCACTCGATGAGCAACCCCTGCAGGAAACAGGCGACTTCCAGATTGTGGCCTCAGACGATTCTCAGTACATCGGTCACGAGCAACGCTCCCAATCTGACTCAGGTGACCTGCAGCAGGGAATCGTTCGCCCCGGGTCTAGATAG	87.1174	105.963	120.601	130.852	127.041	138.67	223.965	234.805	219.074	0.129823	0.10675
ATGGTGAGCAAGGGCGAGGAGCTGTCCCTCGAGCTATCTCGATTGACAAAAGCTGTATCCTCCACACACCTTGCCACCTCGAACGGGAAGACCAACAATGACGAGGCTTTCGCCGCTTCCAAGGGATTCTCAGACATCCTGTTTAACACATACAAATCTAAAGTCAGTGTCTTTAAGACCCTCCAAGAGACACTCCTTACGATAGTCCTGAAAGCGATCGTCTATGTCTCTATCGCAGGACTGTGCACACTCCGTCACTCCCAGCTGCTGGAGCGTACAAGTGAGAAGTCAGCTTGTAAGTCCGCGGCTTCTGTGCCAGGCTCTAGATAG	97.3665	65.6511	98.6738	140.545	147.431	102.93	270.238	225.337	223.978	0.170766	0.337664
ATGGTGAGCAAGGGCGAGGAGCTGTCCCTCGAGGATGCTCTCCCAGCCAACCCACCATGCCTTATCTGGCCAGTGTCGATCGAACTGTATCTAAAGATTTGTACCCCACATGAACCCATTTCCGTATATGCTTCGTGTCAGCCAAAGAAAGAGGAGTATATCCTCCTCGACCAGTTGCACACAATCGCCCCTTCTAAGTATAAAACACCACAGTTCCAAGAAAAGGAGGACCATTCCTTCGCTGCCGGAATACGATTCGACATCACTGACAAGGAATTCGAAGGAGCCTTATGCGGTCGACTGATAGAGGTAAAGGGCCAATCTAGATAG	94.8042	48.3745	61.397	129.237	95.6731	74.3384	136.97	200.721	174.932	0.157663	0.201338
ATGGTGAGCAAGGGCGAGGAGCTGTCCCTCGAGCATTACACCGGCACAGTTCCTACCCCCTGCGGACCCCCCCAACTGGTAAATTATAAAGTCGCCAAGCTCCACACTTCCCCGGTGACGTTGATTGTCGGCTTCGTCAGTGAACTTAGCTCGGCGACTATCACGATTAAATTTCGCAAAAGCGTGGCTCTATATCAGGATGTAGCACGCCGCTATTACAAAAAGTCCCGAGACAAGGGTCATTTACTGCACATTAATTCAGGTCGCTGTCTCAAGTTCTCAAACGCCCTGATCCTGTTCGCAGCATGCCGGGAAGATGATTCTAGATAG	172.954	156.641	171.035	197.086	167.82	190.135	238.772	249.954	230.518	0.0604594	-0.096981
ATGGTGAGCAAGGGCGAGGAGCTGTCCCTCGAGCATACCGTCTTTGGACAGCATCAAGGAGATGACAGTATACGTCAGGTCACATCGGCCCCTGGACAACAAGATATTTCCGTCAGATACATCCGTCGCACCGGCCCACAAGCAGAGCTGGATTCTTCAGTGATAGACACTACATTGCAAGTCTCTTACTCCTTCAAGGACCAACTTGACTACGGCCTGACCCCTTCCGATGAATCCTACTCCGTTGAGTTGCGTAGCCTGAATCAGAGAACCGTCATACAGCGTGGAGGAGGAACTCTTTCAGAGTCAAACCGCGAAGAATCTAGATAG	40.9964	33.4014	36.1804	59.772	47.0524	50.0355	75.8889	96.5731	49.0464	0.110096	0.209988
ATGGTGAGCAAGGGCGAGGAGCTGTCCCTCGAGCATTACACAGTACAGTCCCAACCCCGTGCGGACCTCCACAGCTGTCAACTACAGTGCCAAACTGCATACCTCCTGTCCTCTGATCGTAGGATCGTCTCAGAGCTGTCGGTGGGAGAACTGATACATGGAATCAAGCTGTCTCCTAAATCTGTCGCCCTGTATCAGGATGTGGCTCGCCGATATTACAAGAAGTCGCGCGACAAGGGCCATCTGCTTCACATCAACTCGGGTCGTTGTCTGAAGTTTTCTAATGCTCTGATCTTGTTTGCAGCATGCCGGGAAGATGACTCTAGATAG	43.5587	31.0979	38.3731	56.5411	67.4417	85.7751	101.802	85.2116	96.4579	0.15437	0.418783
ATGGTGAGCAAGGGCGAGGAGCTGTCCCTCGAGACCGCCGGTAAGGAAAGTTATGGGTGCCGTCCACTGAAATACTCCAATGGGGTGCAGCTTGGTATTTCTTCCATTCTGAACGAAGACCCCAGCAAAAATAAAGGTTCTAAATCTGCAGGTTCAGTAATAAGAAATCTTTCCCAAACACAGAACCACGGGCCGTTCCGGGTTAGTAAATCCCCTCTCGCACGCAGTGAAGAGATATTTGTTTGCCTGAAGTTGCGGTTGTCTTTGGGTAATTTGGTTCTGGAGGAAAAGGGGGACGGTCTCTTCTTTGCGTGCAAACTGTCTAGATAG	66.6192	73.7135	74.5535	117.929	98.8099	98.6414	155.48	166.636	148.774	0.130781	-0.206577
ATGGTGAGCAAGGGCGAGGAGCTGTCCCTCGAGGATCACAGGCTTCCCCCTTTGGCACAGGACGGACCACAATCAGAGGAATTTAGCCGAGAATTGATGATGAAGGGCACCATTCGCTTTGCACCAGGAAGCCCAGTGCCAGAGCATATCACAGTTGCGGACAAAAACGATAGCGCCGCCGCAGTGTACTTGAATGGTCATTTTACATATGCAGTTTCACTTGATTTCCCCGCGGAACTGGTGACGAGCTATTCAGCTCTTTCCGAGCCGGGAGATCCACACGGTACTGGCTCTGGGGTTATCGGCATATTCCGTCTTGTATCTAGATAG	35.8719	48.3745	54.8188	69.4647	61.1681	42.8875	129.566	157.168	85.0137	0.161187	0.330465
ATGGTGAGCAAGGGCGAGGAGCTGTCCCTCGAGGGCCTGGTGAAAAACGGCGATTTTACTGCAGTAACACATTTTACCCTCGTGCGTAATAGTTATGAGAAGTCCAGTTTGTCCAAGGTCAGTATCTGTCTGACCCTGATTACAACTTCGTCACCTGAAGCTTCCAAGACTAATTTCGGATATCTATCGCTTGAATCACTGTCCGTAACCGCATTCAAGAAACTGCGTTTAAGCCAGTCTACAGTCAATGCCTCAGCGGCAGGGAAAGCGGAATACCGAGTCTGCGCTAAACTGATTCAGATTGGAGACGCCCTGCACTCCTCTAGATAG	30.7473	38.0085	37.2768	50.0792	59.5996	55.7538	51.8266	81.4244	75.2044	0.110322	0.304116
ATGGTGAGCAAGGGCGAGGAGCTGTCCCTCGAGTATACGCATAAGGATGGATTTGGTAACCTGTTCCCATCACACCGTAAGGACATCGCTGATTCCAAACGTCGTATCCCCACTCTGTACGCTAATGTACTGGCTTCCTCCACGTATGTAAAGGGAATCCTGGCGGACAAGTACAGTATCACCGAAAAGTACATCTGCCTTTCGGTCCCGAAGCATGGAAAGGGTCATAACCTTTCCTCCGTCCTTGTCCCTGGAGCTTGCCAGTTCCTAGTGGCCGTACGTGTTCTGCTGGTCCAGCGTGTGACCGGACCTCTGTTGTCCTCTAGATAG	58.9324	52.9816	67.9753	87.2348	94.1047	91.4934	192.499	229.124	170.027	0.198046	0.957643
ATGGTGAGCAAGGGCGAGGAGCTGTCCCTCGAGTTAATCTGCCAGTTTAAGGGAGGATTTAAGGGAGTAGAACCAGTCGGCAACGTGTACTATAATCTCTCGAATAAGATTGAGAAGGGGCTGAGTCCAGGAAGGAAGTCCTGTCTTCTAGGAAAACTGTTTGCAACTAGTTCTCGATTCGAATTAGATGTTCTTGATCCCGAGTTTAGGGCTAAGAAGAAACCCAACTCTCAACCTTCTTTCAATTCGTCGGTCGCTTCCCATTCTGAATGCACCCTTGAGCGGGGTTCTGTTGCGATCGGAGAACGTGGTCAGACCGGGTCTAGATAG	138.363	109.419	155.685	130.852	131.747	161.543	57.3794	77.6372	102.997	-0.0909145	0.247476
ATGGTGAGCAAGGGCGAGGAGCTGTCCCTCGAGTTAGCTTACAAGATCGGAGGAATTCCTGGTTTCGAGTTTTTGAAGTCGAAGCTCTTCTCTCGTGGTTGCTCCGAGAATCATCCGGGAAACGAAGATTGCGAGTCCAATAAGCGTAGAAGTCCTCAAGAAACACAGAAAGGAATTCCCCGGAGTATCGGTCCGTCAAGCTTCCGGAAATTTGGGAAATGTCTGCGCTTCCGCTCTGCCGAAGATCCTGAAGGATGTCTACCTGTCATCGTCCCTGCTGGATTCGCTTCTGGTCGAACTGCTTGGAAATTCCCAGCCTACTGGCTCTAG	43.5587	51.8298	42.7586	74.3111	62.7365	68.6201	111.057	104.147	80.1091	0.125644	-0.0189051
ATGGTGAGCAAGGGCGAGGAGCTGTCCCTCGAGAGTCCGCTGGAAAACAAAGCAGCGGATAAGAAGTCACACTACCCCCACACCTTCTTCCACTTGAAGCAGCAAAAGGTTTCTCTTGTGTCCTACACGGCCATAATCAGGCGGTTGACTGTATCGTCGTACGTGCGTACGGGTGTCGGCGAACGCTCTTCAGTGATAGTGTCCGCGGATCCGTTACTTCTCTGCTTCAGAGTCGGTAACAAAGAAATCCTGCACCCGTCCAACACCGCAGCCATCGTTGGACTGCCAGCTGTGATCCTTATCTATCCAGATTACGGGTCTAGATAG	45.2512	34.8702	30.9801	44.0176	61.7292	40.3956	NA	55.4179	44.5467	0.0540904	0.207201
ATGGTGAGCAAGGGCGAGGAGCTGTCCCTCGAGCTAATTTGTCAGTTTAAAGGTGGATTCAAAGGAGTGGAGCCAGTGGGCAACGTGTACTACAACCTGTCTAACAAGATTGAAAAGGGTTGTCCCCGGAAAGTCCTGCTCTGGAACTGTTCGCCAGCTGTTCTACTCGACTCTAATTCAGACCTGCTGCTGGACCCTGAATTCCGTGCCAAGAAGAAACCCAATTCACAGCCCTCATTTAACAGCTCAGTCGCTTCTCATTCCGAATGCACCCTGGAACGTGGTTCGGTGGCAATTGGGGAACGTGGCCAGACAGGTTCTAGATAG	47.837	49.9806	47.5767	52.169	75.9744	57.708	42.9624	NA	57.7457	0.0102155	0.16791
ATGGTGAGCAAGGGCGAGGAGCTGTCCCTCGAGAGTCGGGTCTTACCCTGGAAAAGAATCAGGATGCAGACTGGGGGAGGCAGGTGGTCGTCTGATCTCCTACCAAGCCCAATGGAACAATGTTTATTCACCCTGCTGAAGGATGGGTGTGTGCTTCTGTTCAATCTGCATAAATCCGGACCGTGTAAGAAGTCACTCGAATCCCAGATCCCCTTTGATAAGTCCAGCAAGCGTCTGCGTGGAGTAGCCTCCATTTCCGCAAAGAAACCTCCTGTCCTAGTGAGCCGTGGTGAACTCGGGGTCTTCGATAATGGCAGCTCTAGATAG	37.4939	24.4091	NA	52.169	NA	33.1821	74.7172	82.1714	51.1462	0.136604	-0.0252067
ATGGTGAGCAAGGGCGAGGAGCTGTCCCTCGAGGACGCACTACCGGCTAACCCTCCATGTCTCTACCTAGCTTCCGTGGACTTTGAGTTGTACCTAAGGGATTACCGTACGCCCCACGAGCCTAGCCTCTCTGTCTACGCCAGCTGCCAGCCCAAGAAGGAAGAGTACCAACTTCATACGATCGCACCTTCGAAATACAAAACTCCTCAGTTTCAGGAGAAGGAAGACCACTCTTTCGCTGCGGGCATCCGCTTCGACATCACAGATAAAGAGTTTGAAGGAGCCCTTTGCGGACGACTGATCGAGGTGAAAGGACAATCTAGATAG	29.7365	NA	25.448	35.8662	NA	47.6091	76.5851	118.48	84.1438	0.203913	0.180121
ATGGTGAGCAAGGGCGAGGAGCTGTCCCTCGAGCTACTGGAAGTCGAATCATGCACCATCGGTCGAGAGGAGCTGGCCTTCACGTCCCCCGAAGAAAGCGTTCCGCACATCTGTATCCTAGACCGTAAATGTTCACTGCCCACCTCACCATACTTCACAGAAAGCCTAGTCCCTACACAGCTGATCCCGTTTTTTTCACTGGAAGTGAACTTCACAGGAATTCAAAAGACCAGCGTTTTCGAGGAGGGAGATGAGAGCACCTCCGTTGATATCCTTGATTATAAATGCGTCGCTGCTCCGGCTCTGGAGAAATTCTCTGATGTCTAG	42.6654	NA	38.7252	63.5809	69.6432	73.5777	119.547	143.322	148.489	0.203951	0.565688
ATGGTGAGCAAGGGCGAGGAGCTGTCCCTCGAGCTATTCGCTCCAGATGCCCTTCTGTTGGAAGCAAACCCGCATCATCACGCTGACCCGCCAGTGCGATCTATTGCTTTCCTGCAGCCCTATCTTGTCGAGGAATCACTTGAAGGAGCTTTTGAGATTGTTAGTGTAGCGTTTACCGACCTAATCCGCGTGACTTTCAGGGCCGAGATGGAGATGGATCGTCGAAGGCTCACGTTAACCTTATACTGGCTGGGTCGTGCAAGCGCCATTACCAAGGTACGGCTGAAGGTCAGACCTATGGACCTACATCGGACGGACTTTTCGTAA	200.398	240.604	212.435	306.493	322.891	317.394	728.493	642.083	597.256	0.183663	-0.0847022
ATGGTGAGCAAGGGCGAGGAGCTGTCCCTCGAGGACCACAGACTGCCTCCTCTGGCTCAAGACGGACCTCAGAGCGAGGAGTTCAGCAGAGAGCTGAACGACGAGGGACATCAGTTCGCTCTGGCTCCTGGAAAGCTGCCTAGATGTCAGAGACACTCACAGTGGCTGACAGACGCAGCCTGTGGTGTACCTCGGACATTCACATACGCTGTGAGCCTGGACTTCCCTGCTGAGCTGGTGACAAGCTACAGCGCTCTGAGCGAGCCTGGAGACCCTCACGGAACCGGAAGCGGAGTGATCGGAATCTTCAGACTGGTGTCTAGATAG	40.0797	54.63	56.4281	58.6901	50.6496	59.1507	123.283	108.925	100.643	0.132906	0.332573
ATGGTGAGCAAGGGCGAGGAGCTGTCCCTCGAGGAATCTAAAGCCTCGACTCTGGTGAACAGACGGCCCGACGAGCCCAAGACCGTCTGGCGGAAGTTCCCAAATTTCAAATCAGAGCCCCAAATCACCCTATCCCCAAACGCGCTACCTAGTTTATGCCACCAACTGGAGGATAAGGCATTCTTCACGCTTGATGAACTTTCCGAGAAGGCTTTGCGTATCTTTCTTTCCCACACGCACCTAACCGATGTTGAGGCAAAATACTACTATTGTAAGACCATCTACGCTAAAGGAGCGGTGTATCAAGGGTGTGACATCTCTAGATAG	98.2598	104.611	125.027	192.373	183.605	155.812	332.491	290.466	275.53	0.168356	-0.013013
ATGGTGAGCAAGGGCGAGGAGCTGTCCCTCGAGTTAGCCTACAAGATTGGTGGAATTCCTGGTTTTGAGTTTTTGAAGTCGAAGCTCTTCAGTCGTGGTTGCTCCGAAAATCACCCGGGAAACGAAGATTGCGAGTCCAACAAACGAAGATCTAGAAACAGGAGGATCCTGGAGTATCGGTCCGTCAAGCTTCCGGAAATTTGGGCAATGTCTGCGCTTCCGCTCTGCCGAAGATCCTTAAGGATGTCTACCTGTCATCGTCCCTGCTGGATTCGCTTCTGGTCGAACTGCTGGGAAATTCCCAGCCCACTGGCTCTAGATAGGTAG	201.691	211.546	252.267	299.971	289.653	226.504	508.077	399.391	386.071	0.110274	-0.173959
ATGGTGAGCAAGGGCGAGGAGCTGTCCCTCGAGCGTTATTACGAGCTCGTAATCTTGGCTGAAGAACTTCCATTGTCCGAGACCCGGACTGTTACATCAGTCATAGGTCAAGGCTACTTCCTGAGTATATACGCCTTGTTGGGTGGATTTAGCCCACCTAGTGAACTGTACGAACTGATCCTAGATGCTACGGAACGTTTCTCCGCACACACAACCAAATTGTACAATGGGCAGACTCGTAAACAGGAGATTCTTAATCTGATCGTAGTGGTGTACCAAAAGGCCTCCGACTTTACGGCTGCAATAAAGCCACGTCTATCTAGATAG	127.996	89.5002	106.218	154.877	131.372	187.551	384.794	387.925	358.024	0.210133	0.176543
ATGGTGAGCAAGGGCGAGGAGCTGTCCCTCGAGAAATGTTCTGAGCGTGAGGAATTCTTGAAATGTGGTGATGCTGCTCGCGGCATTCTATGCCCGACGAAATGCATTTTCTTGCTCACCCCGGAAACAGAAATCCTGTCCATTGATTATGTCCAAAGTGTTCTCCTTGTAACCTACACGGAAGACGTACCGGGAGAAGAAGAAGCCTTGGATTCCTCCCGCAAACCGCTGGTTCAATTTCCAACATTCACCATTTTTCAACACAAACCAGGAGGCAGAGACCAGCTTCTCAGTGTCACACTCCCTACCAGCAATAGTATCTCCTGA	49.1299	43.0066	40.938	52.169	75.9744	70.6923	125.151	97.4591	98.9927	0.146451	-0.242976
ATGGTGAGCAAGGGCGAGGAGCTGTCCCTCGAGGGTAAGTACGTTCCATTGCTTGCCTGGATGGAGCGCGACTGGTCTACGTGGTCTCCAGCCTTACGTACTTTAACATCCCTATCAACTCAGTCGGCTTCCTTCCACGTAAAGTACCTGATGTCGGGTGCAGAGTTCACGGACAGACCGCTCACTCTCTTATCCGTATCTACGCCCTCACAGAAGGTGCAAAGGAGGGCACTAAGAATGACTATGAATTGTTGGCTATCAAGAAGCGATGCAAATTCGCGACCGATAGTCACAGCCATCCCTGTCAATCTAAGCTCCATCCGGTAA	69.8162	88.3379	82.9825	176.07	164.611	125.515	226.019	301.932	229.333	0.190019	-0.650979
ATGGTGAGCAAGGGCGAGGAGCTGTCCCTCGAGGAGGCAGATGCGAGCAACTTCCTTGTGTTCCCTAAACAGCAAGGCCCTAGAAAAGAGAACAGTTACTTTCACTTGGGAATCCCTATCGCCTGGTTGGAGCTGGTAGACACATATAGGGTCGGTCGGCTGGTGCTTCCCGAGAGTCCCCCGAGTTTTGGTACATCCAGAGACACAGCGCGCTTCACTGGATCATGGAACGACAGCGGACTTGCCAGCGGAGTCCCATTATTTCGGTGTTCCACTTCTGTGCGACCAGGACTCAGGAAATGTAGATTCCGCGACTCCATTGTCTAG	161.612	141.806	121.708	221.718	213.678	227.947	384.794	475.83	424.019	0.184793	-0.1932
ATGGTGAGCAAGGGCGAGGAGCTGTCCCTCGAGTTTGCTCTTGTCTTCCTTTCCCAGATCTACTACGTCACAAAGGATCAGCATGAGCCTGAGGCGATTCCTGTGACGGTGGGAATCACCGAGGCCGCGACCAGTTCATCTCCCCTGTCTACCAATATAAGCGATCTGCTAGTCACCGTGCCTACCGGGACCTTCTTTCTCCCAAAGCGTGAATCCTTGTGTCCCTCCCGTACAAGCGGATGCGAATTCCAGAAGGAAAAGGAAGAATTGCAATTCCCGCGTGCTGAGGAGGAGCTGATTGAGCTGATCTGCGTTCCATCTAGATAG	33.6152	26.7338	47.5767	61.9506	42.7356	56.2653	42.9624	53.507	39.5971	0.0419801	0.402688
ATGGTGAGCAAGGGCGAGGAGCTGTCCCTCGAGATCGGACAAGCTAGAGTGCCTAAGCTGTACACAATTCAGCCTGCTTTCACAAGCAGAGGAAGCGTGGCTACAATCTACAAGTTCTGCCTGAGCTGTACATCAGAAGCATTCGCTTGGAGCGGTGACGACACAGCGCAAAACGCTCTGCAGACAGAGGGAAAGTACAAGTGTTTCGACTACCTGACAGAGCTGACAGAGGTGGTGCTGGACAACGGAATCCTGTACAGACCTGAGCTGACACTGGGAAGCATCGTGAGACACCTGAGCAGCCCTGAGGCTGAGCTGTCTAGATAG	86.6238	92.9872	86.3018	101.077	91.8024	75.0204	95.2644	76.4385	39.5971	-0.0488883	0.416688
ATGGTGAGCAAGGGCGAGGAGCTGTCCCTCGAGGGCTCCCTCGCGCGTGCCAACTGGGCTGCCTGCGACGAGAGAAGAATTCGAATGCCAAGGATGAGCGACATTTCTCCATCTTACGGGAACTATAATGGGCAACATAGGCTGGCTAAGTTATCGTGTAGTAAACTCCTGGTTTTAGGTTCCAGTGATGGTCTTGATCAGCTGTACTTTGAAGCGCTCGCGGCCATCTACCAGGCAACAGAGGGACAAACATACACACCTTTCTCGGAGGCCCTGGCGAAGTTAAAGATCCAGAGACCGGTAGGTTCATTTTTGACATCTAGATAG	38.7868	67.4157	49.7895	65.2112	55.398	62.0361	63.5096	85.9933	47.8465	0.0387053	-0.130362
ATGGTGAGCAAGGGCGAGGAGCTGTCCCTCGAGCAAGACTCTCGAAAGCTTGCAATATCCGCTAAGTCATTGCCCCTAGCCTTTTTTCCAGACACTTCGACGGCTGCTTGCATCCTTCAATCTGCTCGAATTCCAACTCTACTGGGGACTGTCACTGTCCGTGAAAAGGGTGAACAGTATCAGTGCTGCCGCCCGCTTGGCCAAGAAAACCTGCTGCAATTGAAAGCCGGAGGATTGCAGTCGATTGCGAAGCTTGTCATCTCTAGGTATGCTATTCGATTGCTTTCGGTGCTGATTTACAAAGGAGACGTCATAGAATCTAGATAG	89.2096	89.5002	101.792	114.12	155.114	125.515	168.114	126.124	158.388	0.0788218	0.410288
ATGGTGAGCAAGGGCGAGGAGCTGTCCCTCGAGAAAGAGCGTAATCACACCATTACGCAGCGTAAATTTACGGCTTACAATGCTTCTATCCTGCGTTTCTCCACCCGTATCTCCTCCTCATTCGGAGTCCGTCGATCCGAGGATCTGGGAGGGACACAAGTCTACTCATCCCTGGTAGATACTTCACTGGATGAGCAACCCCTGCAGGAAACAGGAGACTTCCAGACCGTCGCCTCAGATGATAGCCAGTACATCGGTCACGAACAGCGTTCACAATCTGATTCAGGTGATCTGCAGCAGGGAATCGTCCGCCCCGGGTCTAGATAG	100.846	99.9613	90.7276	174.44	191.519	119.744	364.246	458.631	310.177	0.224277	0.613162
ATGGTGAGCAAGGGCGAGGAGCTGTCCCTCGAGGCTGCGGTGGATGTAGAGGAAGAATACAAATACGATACTTCAACTGACAACAACGCTGGCGACACAATCAACGAAAAGAAGGCTCAGTCCGATTTCCAGACCAAACGAGACCACCGTTCAAAAAAGGAGAACCCACAATCACCAAAAAGTACCCTGGAAGGGGTATCGATCGGGCACGTGGAAAAGTTATTTAAGGAGCAGATTGACCAAGTCCAAGATAAGAAGGTGACCGTTCATTCCCAAAGCGTACTTATCGAAAGTCCAGATGGAGCCACTAATTCGCGGTCTAGATAG	53.0086	52.3053	80.7697	70.102	79.14	60.5934	130.755	80.2604	107.242	0.0896966	0.218636
ATGGTGAGCAAGGGCGAGGAGCTGTCCCTCGAGCTATTCGCGCCTGATGCCCTTCTGTTGGAAGCAAACCCGCATCATCACGCTGACCCGCCCGTGAGGTCTATTGCTTTCCTGCAGCCCTATCTTGTCGAGGAGTCACTTGAAGGAGCTTTTGAGATTGTTAGTGTAGCGTTTACCGACCCTAATCCGCGTGACTTTCAGGGCCGGGATGGCGATGGATCGTCCAAGCTCACGTTAACCTTATACTGGCCGGGTCGTGTAAGCGCCATTACCAAGGTACGGCTGAAGGTCAGACCTATGGACCTACATCGGACGGACTTTTCGTAA	76.2806	97.6366	101.792	117.38	106.048	134.171	246.567	238.87	247.482	0.164238	-0.206753
ATGGTGAGCAAGGGCGAGGAGCTGTCCCTCGAGCAAGACTCTCGAAAGCTTGCAATATCCGCTAAGTCATTGCCCCTAGCCTTTTTTCCAGACACTTCGACGGCTGCTCTGCATTCCTTCAATTCATGCTTCGAAGAATTCGCACCTAAGGGGGGATGCCAGTCAGAAGGTGAACAGTATCAGTGCTGCCGCCCGCTTGGCCAAGAAAACTTGCTGCAATTGAAAGCCGGAGGATTGCAGTCGATTGCGAAGCTTGCCATCTCTAGGTATGCTATTCGATTGCTTTCGGTGCTGATTTACAAAGGAGACGTCATAGAATCTAGATAG	53.0086	63.9287	55.3217	107.598	82.3056	90.8901	104.604	141.411	107.242	0.118642	0.2663
ATGGTGAGCAAGGGCGAGGAGCTGTCCCTCGAGGGTCAGTTCGTTCAATGTCCTGATGCTTGTATCTGTCATGAGTCAGAGGACAAGTCCGTCAGCCCTCCGACCCTGCTAATCATCGAGCGTGTAACCGTCGCTAAGACCATCGAGGAAGAACTGTCCCTGGATGCCAATAGTTCCGCTGAACCGCTGAAGACGTACCAGGAGTTCATCCAGATCCTCGCACGTGAACCAGTCTACTTCACAGACTCAGACCAAGACCCGTTTCGAGCCTCCGCTTCTGATCTGCACTACGGTCGGAGGATCCCCAGTCCTGTTCTCGTCGCTTGA	94.3811	118.559	91.834	133.683	137.704	204.863	315.68	296.199	346.474	0.191713	0.200317
ATGGTGAGCAAGGGCGAGGAGCTGTCCCTCGAGAAATGTTCTGAGCGTGAGGAATTCCTGAAGTGTGGAGATGCTGCTCGTGGCATCCTGTGCCCTACGAAGTGTATCTCCTGCTCACCCCTGAAACCGAAATCCGCATTGATTCCAGTCTCCTGCTGGTCACCACACCGAAGATGCCCAGGAGAAGAAGAAGCTTTGGATTCCTCCCGTAAGCCGCTGGTTCAGTTCCCAACCTTCACCATCTTCCAGATCACAAACCAGGAGGCGGAGACCAGCTTCTCAGTCTCCCACTCCCTTCCTGCTATCGTTTCCCCTGAGTCTAGATAG	152.561	89.5002	101.792	158.137	199.433	105.317	211.076	210.206	194.686	0.101497	0.252226
ATGGTGAGCAAGGGCGAGGAGCTGTCCCTCGAGAAAAACACGGAATCAGAGAAAGCTGACAATGACTATAAACACTACGAAGTCCTGAAGCTCCAGAAGGTCGAAGCCCATATTCGTTCCGATCGCGCCAAAGGAGTACAGACAACCGAGAAGGATGCTTCAAAAGTCAGCAAACCCTCCACTGTTTCTCAGGGAAATGCACAGGATTCGCGCTCCAAAAAGGAAACACCGAGAAAAAGGTTATCGATACAGTCGTCGTTGATGGTGACATCTCAGCCTACATCGAGACCAGTCACTTCGAATGAAAGATTTCCAGGAACAATCTAG	109.896	126.695	127.24	149.986	132.955	145.713	306.34	334.418	283.779	0.155439	0.245042
ATGGTGAGCAAGGGCGAGGAGCTGTCCCTCGAGGAAGCTGATGCTAGCAATTTCCTTGTCTTCCCTAAGCAGCAGGACCAGAAAAGAAAATTTTTTCACCGGGAATCCCTACCTCGTAGAGCTGGCCGCCACATCATCGGAGTCGGACGTTTGGATGCTTTTAGCGAATCCGCTCCCGAGTTTCTGGTCCACCCTGAAACACAGCGAGCTTCTCTGGATCACGGAACCACAGCCGATCTTCCTGCTGAATCCCATTACTTCGGTGTTCCACTTCTCTGCGACCAGGATTCTGGGAACGTCGACTCAGCGACACCACTGTCTAGATAG	104.724	146.455	104.005	177.701	166.194	158.697	257.774	242.692	242.532	0.12514	0.38132
ATGGTGAGCAAGGGCGAGGAGCTGTCCCTCGAGGGTAAGTACGTTCCATTGCTTGTCCTGGATGGAGCGCGACTGGTCTACGTGGTCTCCAGCCTTACGTACTTTAACATCCCTATCAACTCAGTCGGCTTCCTTCCACGTAAAGTACCTGATGTCGGGTGCAGATTCACGGACAGACCGCTCACTCTCTTATCCGTATCTACGCCCTCACAGAAGGTGCAAAGGAGGGCACTAAGAATGACTATGAATTGTTGGCTATCAAGAAGCGATGCAAATTCGCGACCGATAGTCACAGCCATCCCTGTCAATCTAAGCTCCATCCGGTAA	112.482	90.6626	113.963	133.683	170.942	165.911	138.227	177.72	143.539	0.0616615	-0.216405
ATGGTGAGCAAGGGCGAGGAGCTGTCCCTCGAGCATTTCGGAGGCCTGTCCACACAGGAATTGGTCAAGGAATTGGACCCTCATTCTATACCAAAGGTACTCGCCTCGCTGGTGCTGGTTGGGAAGGTGAATGTCGATGGCTTGGTGCTGTACCCTTCACTTCGAATCAGCGCAAAGGGCCCTTACGGGTATGTTATCAGTGTCCTCCTTTGTTCAGATAAGATACACGAAACCCGCATCCTTAACCTGGGTGTACGTCAATACGACAAAGCTCGACCTTCCGCACACGCTTGCAATACGTGCTACTTCAAACCGACATCTAGATAG	62.0588	113.909	94.0469	145.095	153.532	137.057	289.529	298.11	240.882	0.191264	0.350106
ATGGTGAGCAAGGGCGAGGAGCTGTCCCTCGAGGTTCATCACACCACGCCACTTGTCCAAGCAGCTTTTCCCCGATTGGCGTTCGACGAAAGTCGACCGCCATACGTTGAGGGCGAGGACAAGAATTCAGATGGATTCAATCAACTGGTTTACACACTGTATATCCACTCACTGGACGAGAGTACTGGACTCCTTTCCGCACACGCACACGATGGCGATTTGGAGTCATTCCTGTTTGTAGCACGACGTCCTCCAGAATTCGTAAAGCAGGCTAATTGCCAGGGTTCTATAGGGGCAATTCGTCCAGCCTCGAATCTAGATAGGTAG	187.469	234.793	199.158	340.728	297.567	265.457	283.925	290.466	239.232	0.0450676	0.132916
ATGGTGAGCAAGGGCGAGGAGCTGTCCCTCGAGGAGTATTATTTAGCCTACGTGGTAGTCACCGCTGTATATCCATATTTGCGCCTCTCGTCGAATTACGGATACCTAAGAAGCTTGAGTCTTTCAACTGAGTACGAGAGGCCAGAGGCTAAAACCAAGGCAAGACTGACGGCTTGTCCAATATTAAATTTGCATGACATAGGCTTGGGCTCAGACCAGCGTCCAGAATATATCTCTCAAGGAGGTATCGAAATATTCCAAAGGGCCACTTACCTTATCTTCCAACCAACAGGAGAGTCTGTTACTGAATTTGTTGCCTCTAGATAG	138.339	169.702	162.646	159.767	189.936	152.926	72.8493	59.2398	52.7961	-0.156606	-0.27028
ATGGTGAGCAAGGGCGAGGAGCTGTCCCTCGAGAAATGTTCTGAGCGTGAGGAATTCTTGAAATGTGGTGATGCTGCTCGCGGCATTCTATGCCCGACGAAATGCATTTTCTTGCTCACCCCGGAAACAGAAATCCTGTCCATTGATTATGTCCAAAGTTCTCCTTGTAACCTACACGGAAGACGTACCGGGAGAAGAAGAAGCCTTGGATTCCTCCCGCAAACCGCTGGTTCAATTTCCAACATTCACCATTTTTCAAATCACAAACCAGGAGGCAGAGACCAGCTTCTCAGTGTCACACTCCCTACCAGCAATAGTATCTCCTGA	55.5944	46.4936	40.938	53.7992	80.7228	54.8226	89.6606	116.569	65.9951	0.104146	-0.251621
ATGGTGAGCAAGGGCGAGGAGCTGTCCCTCGAGAGATACTACGAGCTGGTGATCCTGGCTGAGGAGCTGCCTCTGAGCGAGACAAGAACAGTGACAAGCGTGATCGGACAAGGATACTTCCTGAGCATCTACGCTTGGGATGTTAGCCTCCACAGCTGTCGAGCTGTCCTGGACGCTACAGAGAGATTCAGCGCTCACACAACAAAGCTGTACAACGGACAGACAAGAAAGCAAGAGATCCTGAACCTGATCGTGGTGGTGTATCAGAAGGCTAGCGACTTCACAGCTTGTCCTGTGAGAGCTATCAAGCCTAGACTGTCTAGATAG	64.6446	59.2794	44.2574	61.9506	77.5572	75.0204	119.547	97.4591	70.9448	0.0879923	0.49252
ATGGTGAGCAAGGGCGAGGAGCTGTCCCTCGAGCCTACGCTGGCACAGATAAAAGGAGTCAAGCTATGTAAAGGGCTTACCCGCCAGTCCTCCCGATCTTACCAGCGTAATGTCCTGCTGGACTTCTCCTTGGCCATCAGAAATGCTAAACAACTTGAATTTAGTGAAGTCCGTCAGGATGGATGTGCGTATTCCCAGTTCCTGGCTGCAACCACCCCAATCGAGGGTCGCATTGCCCTTAAATCCTTGGAGGATGGTACCTCCCTTTTCGGACTGGCGGCCCCATGTCACGAACTATCGTCCCTGTTTCTGGGCGAGTCTAGATAG	45.2512	31.3832	47.5767	81.514	58.5636	69.2496	125.151	170.076	115.491	0.199673	0.166219
ATGGTGAGCAAGGGCGAGGAGCTGTCCCTCGAGCTTTTTACTTACAAGGGGTCAGCCGCCGAACCAAATGTAGATTTCTTTACCTTGGCGATTGGAACGTCGAACAAGACCACTGCCACCAAGCTGAGTTCACTTGAAGTGATCAGTACTAGACAGAAATACCTACAAGGCGACTATCTAACCAGTAGAGAAAACCTGTCCGTAGAGTTGAAGTGCAAGGGCACTGTACTTCGTTCCTCTGCACTGGTCTCAAAGACGCACTCTTGCGAGGTCGCCGGAATATCAGCCCATGCTTCTCTAATAGCTGTTGCCTTTTCCTCTAGATAG	82.7451	91.8249	96.2597	123.901	102.882	88.0047	97.1323	116.569	85.7937	0.0157668	0.526652
ATGGTGAGCAAGGGCGAGGAGCTGTCCCTCGAGGAAGCGGACGCTTCAAACTTTCTCGTGTTTCCCAAACAACAGGGACCACGCAAGGAGAACTCGTACTTCCATCTGGGAATTCCTTACAGATTGGTCGGAGCAGGACGTCACATCATCGGAGTAGGATCGATGCCTTCAGGAAGTGCACGGATTTGGTCACCAGAGACACAGCGCGCGTCACTGGATCATGGGACCACCGCTGACCTGCCCGCAGAATCCCACTACTTCGGTGTGCCTCTTCTGTGTGATCAGGACAGTGGAAACGTAGACTCCGCAACACCGCTCTCTAGATAG	67.2304	90.6626	64.1732	102.708	91.8024	95.2182	190.529	267.535	212.834	0.184595	0.343488
ATGGTGAGCAAGGGCGAGGAGCTGTCCCTCGAGGTTCACCACACCACACCCCTGGTACAGGCTGCTTTTCCGCGTCTGGCTTTTGATGAGTCCCGTCCTCCTTACGTCGAAGGAGAAGACAAGGATTCAGATGGATTCAATCAGCTTGTTTCACCTGTCATCACGATACCAGGGCTGCTCCTGCTCATGCCCACGATGGAGATCTGGAATCCTTCCTGTTCGTCGCTCGCCGTCCTCCTGAGTTTGTCAAACAAGCTAACTGTCAATGCAGCATCGGCGCTGGACGTCCGGGATCTAATATCGCTGCTTTGCCATCTAGATAGGTAG	33.6152	37.1949	35.4059	66.8415	66.4776	69.2496	76.5851	89.8152	65.9951	0.129317	0.399873
ATGGTGAGCAAGGGCGAGGAGCTGTCCCTCGAGGGTCAGTTCGTTCAATGCCCAGATGCGTGTATCTGTCATGAGTCAGAGGACAAGTCGGTCAGCCCTCCGACGTTACTAATCATCGAGCGCGTAACAGTCGCGAAGACCATCGAGGAAGAACTTCTTTATGCCACATCAACGTTAAAGACGTATCAAGAGTTTATACAGATCCTCGCAAGGGAACCAGTGTACTTCACAGACTCTGAGACAAAAACCCGCTTCGAGCCTCCGTTGCTTATCTGTACTACGGTCGGAGGAAGCCCAGTCCTGTTTTCGTCGCTTGAATCTAGATAG	64.6446	72.0651	75.2375	91.2957	102.882	102.432	212.944	244.603	204.585	0.189696	-0.507382
ATGGTGAGCAAGGGCGAGGAGCTGTCCCTCGAGTCTGTTGGAGGTAAAAAACTCAGCCTGGAAGCGCGTGAGCAGTCTCTCCTCTTGCATAATATCTATCTGGATGTACGGAGTAATCGCAAAAGCTATTGTGTATGGTACACCCGAGGCAGTAAGAAAAAGTTGGTCGTTAGTGAAAGTCTCCACTTTGCATACGCCACGTCACTCTATTCCACAACGAAAGGAAGTATTAATAGGTTTGCAGCTACTAAACTGTTCGCAGAGGTCGGTACTGTTAGCTCTAAAGCGACGCTCAACAATCAGCTGATTGACGACAGTTCTAGATAG	102.138	59.2794	71.9182	84.7746	68.0604	79.3485	48.5662	63.0618	65.9951	-0.0426387	-0.00199855
ATGGTGAGCAAGGGCGAGGAGCTGTCCCTCGAGCTATTCGCTCCAGATGCCCTTCTGTTGGAAGCAAACCCGCATCATCACGCTGACCCGCCAGTGCGATCTATTGCTTTCCTGCAGCCCTATCTTGTCGAGGAATCACTTGAAGGAGCTTTTGAGATTGTTAGTGTAGCGTTTACCGACCCTAATCCGCGTGACTTTCGGGCCGAGATGGAGATGGATCGTCGAAGGCTCACGTTAACCTTATACTGGCTGGGTCGTGCAAGCGCCATTACCAAGGTACGGCTGAAGGTCAGACCTATGGACCTACATCGGACGGACTTTTCGTAA	43.9583	53.4677	48.6831	68.4718	91.8024	60.5934	149.434	149.055	112.192	0.171318	-0.196551
ATGGTGAGCAAGGGCGAGGAGCTGTCCCTCGAGCCAACTCTGGCCCAGATAAAGGGAGTTAAGCTGTGCAAGGGATTGATCAGACAGTCGTCCAGATCGTATCAGCGTAATGTCTTGCTCGATTTCAGTCTTGCTATCCGTAACGCTAAGCAGCTGGAGTTCAGTGAGGTCCGTCAAGATGGATGCGCTTATTCCCAATTTCTTGCAGCCACAACCCCAATCGAAGGACGCATCGCTCTGAAGTCTCTGGAAGATGGAACATCCCTTTTTGGACTCGCAGCGCCCTGCCACGAGCTCCTTATCTACGCTTCTTCCCTGTTTGGGTGA	67.2304	65.0911	64.1732	76.6232	74.3916	73.5777	181.189	129.945	127.041	0.131426	0.465842
ATGGTGAGCAAGGGCGAGGAGCTGTCCCTCGAGGAGGAGTCTATACTGGCTATTTACGCGTCTGAGCAAGCGCTGGACCCTGTTAAATTGAGTAGATACCCACTGGTAATTGCAACACGTCAAACATCCACGGTTTTCTTCAGTGGACCACCATATTTGAGCATCGGACTTTCTTGCTTGAACATCACTTATAGACCGGAACTTCCAGTTGGGACAAAAGTGACAGGAATAGCTTCATGTCGCTTGGACGAGGTCCTGTACTATACTTTGCGGACCTTGAACGAAGCCGCTCACAAACTGCGGGGGAAGTACCAGGAGTCTAGATAG	43.9583	36.0326	33.193	47.2781	39.57	51.9372	72.8493	53.507	44.5467	0.0663743	-0.285496
ATGGTGAGCAAGGGCGAGGAGCTGTCCCTCGAGGCAGCGGGGACACTTCTCGCCATCTTGTTTGTTCAAATACCTTCATACTGTAACGGTTCACGGCTTATCATAGGGGAAGCCGCACAAGACAGCGTTAAAACCTCCTCCATAACCTCCCTTGCTGGCGGAGGAAGGCTGAGGTATCCTTGCCTGGCTAGTGAAGAGGAACTTCAGTTCTCCAAGTTGCCTCAGGAACTGGATCTCCTTTTCCAAAAAACGGCTCATTACGCAGTGAAGAGCGGCGTAGTGACGCAAGTCTCCTGTTTCGTAAGTGTAAACTCTCTAGATAGGTAG	73.6948	103.448	70.8118	107.598	134.538	124.072	127.019	147.144	117.141	0.0777835	0.0771948
ATGGTGAGCAAGGGCGAGGAGCTGTCCCTCGAGCTGATATGTCAATTCAAAGGCGGCTTCAAAGGGGTTGAGCCCGTGGGGAACGTATATTACAACTTGTCTAATAAGATCGAGAAAGGACTGTCACCGGGGCGGAAATCCTGCCTTCTCGGTAAACTGTTTGAAAAACCCCGTCAACAGTACTTGTCGATCCCGAGTTTCGAGCTAAAAAAAAAGCCGAACTCACAACCATCATTCAATTCCAGTGTGGCGAGTCATAGCGAATGTACACTTGAGCGGGGCAGCGTAGCGATAGGAGAGAGAGGACAAACAGGTTCTAGATAG	NA	28.1545	29.0336	34.5529	33.5466	45.1378	56.5568	NA	43.294	0.0914248	-0.39746
ATGGTGAGCAAGGGCGAGGAGCTGTCCCTCGAGAATATCAAGAAATCGGAACTGGCTATTATATATGATAACGCCTACCTAAAGAGTCATCTGGCTTCAACGTCCTCGGCTGCACATCTACGTTGCCGCGTCTACACCGTGTGCTTTTTCGAATCCGTTAATTCCTCGAAGCTGGAATTCTCGTCCGCGCTCTCCACACAGCTCACTGCTAAGCTTACTGTCGATCTGAAGACCGGACAGAAGGGCGTCAACGGAGGAACGATCAAATCCCGATCTGTCGGATCACTTCTACCCTTCACAGGTGCTCACAACAAGCGCATCTAG	74.3772	91.502	68.1174	78.978	92.6525	56.7863	NA	46.2878	43.294	-0.0851611	1.15435
ATGGTGAGCAAGGGCGAGGAGCTGTCCCTCGAGCTGCTGCAGCTGGTGCTGAGCCTGTACATCATCGCTACAAGACTGAGCAACGAGGGAAGCTTCGACAGCAAGACAGAGGTGACACCTCAGTTTCAGAGACAAGCGTGGAGCCATCACAAGAAGAGACACCTGATATCAGCTGCCTGTGATCAGACTGGCTTTCCTGGGAATCGCTGCTGGAGAGGGAGCTCTGAGACTGGCTACAGTGTACGAGCTGATCATAGGATACCCTTGTCCTCACTACTTCAAGAACAAGGTGGACTACATCCTGCTGACAGTGGAGAGAGCTAG	28.707	57.482	37.9671	54.2974	83.0677	75.7151	58.442	NA	43.294	0.0508395	0.282405
ATGGTGAGCAAGGGCGAGGAGCTGTCCCTCGAGAAATGTTCTGAACGCGAAGAATTCCTGAAGTGTGGAGATGCAGCCCGTGGGATTCTGTGTCCTACGAAGTGTATCTTCCTGCTGACACCTGAGACGGAAATCCTGAGCATTGATTATGTCCAGTCCGTCCTGCTGGTCACCTACACCGAAGATGTGCCAGGAGAAGAAGAAGCATTGGATTCAAGCCGTAAACCGCTGGTCCAGTTCCCTACCTTCACCATCTTCCAGATTACGAATCAGGAGGCAGAAACAAGCTTCTCTGTGAGCCTCAGCAAGCCTCTAGATAGGTAG	27.4021	26.9814	NA	34.5529	33.5466	NA	67.8681	92.5755	86.588	0.189598	0.813389
ATGGTGAGCAAGGGCGAGGAGCTGTCCCTCGAGGCAGATCTGAGCATCTCAGAGGCTGAGCGCCTGACCTTCAACAGACCACATGAACATTTGCAGGACGGGGGACAGTATTCGTCGGGATCCAAGCCCAACTTCTACCCTGTGGGAAATCCAGCTGCTTGCGCTCATGATCTCCTTTTCGACAGAGATCCACTCTCAGGACTTGTATTCTTTCAGCCACTGGCTCCCGGTTATCGTGAATTTAAGGCTGGCGTGCATGGAGTGGTTGACTCTACGATCGCTGCCACCGTCCGAGACGTCATCCACCAGAGTGAATCTAGATAG	52.1945	56.3089	NA	42.7798	49.5211	61.1545	96.1465	73.289	96.579	0.0886339	0.800279
ATGGTGAGCAAGGGCGAGGAGCTGTCCCTCGAGAGTGCGGGTCTTACCCTGGAAAAGAATCAGGAATGTCAGAAGCTGGGGGAGGCAGGTGGTCGTCTGATCTCCTACTCCAAGCCCAATGGAAACAATGAATTCTCTCATGCTGAGGATGGGGTTTCGCAACTGCATAAATCCGGACCGTGTAAGAAGTCACTCGAATCCCAGATCCCCTTTGATAAGTCCAGCAAGCGTCTGCGTGGAGTAGCCTCCATTTCCGCAAAGAAACCTCCTGTCCTAGTGAGCCGTGGTGAACTCGGGGTCTTCGATAATGGCAGCTCTAGATAG	146.145	131.388	145.168	240.225	282.75	235.882	527.863	578.597	527.854	0.225423	0.526725
ATGGTGAGCAAGGGCGAGGAGCTGTCCCTCGAGGGTTCTGGCCCATCACTGGGTGCCTTCGCCGTGAAAGAACTCCAACGAAAGGGTTTTCGGACATTTCCCATTCTGCGCGAACAACATTTCGTGGAGCAGCATCGTCTTGCAAAACTGAGTTGTAGTAAGCTGCTGGTGCTGGGATCATCCGATGGGCTTGACCAACTGTATTTTGAGGCCCTGGCTGCCATTTACCAAGCAACCGAGGGGCAGACCTACACCCCATTCTCTGAGGCACTAGCGAAGCTGAAGATTCAGCGACCTGTAGGTAGCTTCTTGACATCTAGATAG	75.6821	84.4634	88.2176	136.566	134.186	112.117	224.342	252.654	174.841	0.159245	0.323169
ATGGTGAGCAAGGGCGAGGAGCTGTCCCTCGAGGTGCATCACACAACCCCGTTGGTGCAGGCTGCTTTCCCCGGCTTCTTCGATGAATCTCGTCCCCTACGAGGGGAGAGAAAAGACTCTGATTTCACCAGTTGTTATACCCTGTACATCCACTCCTTGGACGAGTCCACTGGACTCCTGAGTGCTCACGCTCACGACGGTGACTTGGAATCATTTCTCTTCGTAGCAAGAAGGCCGCCGGAGTTCGTAAAACAAGCCAATTGTCAGGGTAGCATCGGGGCAGGGCGGCCTGGAAGTAATATCGCGGCCCTCCCATCTAGATAG	66.548	70.3862	59.184	87.2049	73.483	75.7151	154.588	127.291	103.24	0.110651	-0.0389327
ATGGTGAGCAAGGGCGAGGAGCTGTCCCTCGAGATCGGACAAGCTAGAGTGCCTAAGCTGTACACAATTCAGCCTGCTTTCACAAGCAGAGGAAGCGTGGCTACAATCTACAAGTTCTGCCTGAGCTTCAAGAAGCCTCGCTCTGGAGCTGGTTACACATTCGCTAGAAACGCTCTGCAGACAGAGGGAAAGTACAAGTGTTTCGACTACCTGACAGAGCTGACAGAGGTGGTGCTGGACAACGGAATCCTGTACAGACCTGAGCTGACACTGGGAAGCATCGTGAGACACCTGAGCAGCCCTGAGGCTGAGCTGTCTAGATAG	88.7307	78.5979	80.4009	113.531	127.797	119.397	113.114	156.221	104.905	0.0664301	0.386661
ATGGTGAGCAAGGGCGAGGAGCTGTCCCTCGAGATCCAGGTGTCAAAATTGAGGAAGAGAATCCAGTGTATAAAAAGTGACACACATTACATCCAACAAGGGGACGAAGTTCGACGAAGAGGAATACTAATGAACACACACAGAATACAAACGAAGGATAAGCAACAAGTTCCTAAATCCAAGAAAAAAGAGAATGTAGGCAGCCTGGCAGATCATGCTCAGGTTCAAGCCGTTAGTGTTACTGACATTGGATTGAAAACTTCACAGTATGCCGAGGTGCAGGATAGGGCTGATGAGAAGTTGAATAGTGATGGGTCTAGATAG	100.474	112.618	111.668	176.055	167.733	173.271	324.259	262.297	253.104	0.157521	-0.369124
ATGGTGAGCAAGGGCGAGGAGCTGTCCCTCGAGAGACGTATCAACGGTGGACTTCCAGGAGATTTCGCTGAGCAGTCAAAGTACTACTCCGTCGGAGTCTCCTGCGTCAAGTCTAAAAATAATCCCGATCTTCTTCCTACCCTAAGACTTACGGTCCTCACTTCTGGACTGCTGTGCAAAAAGGCTCGTCAGCATAGCAATGGATCGGAGCAGAAATTGAAGTTCTCAGGACCTCCCGTCCTGTCCCTGAAGGGACTGTCCGGACTGCTGGAACGTGATGAATGCATCGAAAAGCTGTCCATCGGAGAATTTTCCTCTAGATAG	61.3286	62.1745	73.7008	106.949	107.03	96.0999	158.359	260.369	224.796	0.19422	0.388734
ATGGTGAGCAAGGGCGAGGAGCTGTCCCTCGAGTATACGCATAAGGATGGATTTGGTAACCTGTTCCCATCACACCGTAAGGACATCGCTGATTCCAAACGTCGTATCCCCACTCTGTACGCTAATGTACTGGCTTCCCCACGTTTAGGGATCCTGCGGAATCGTACCGAAAAGTACATCTGCCTTTCGGTCCCGAAGCATGGAAAGGGTCATAACCTTTCCTCCGTCCTTGTCCCTGGAGCTTGCCAGTTCCTAGTGGCCGTACGTGTTCTGCTGGTCCAGCGTGTGACCGGACCACTGTGCGAACACCTGCCCTCTAGATAG	70.4626	71.5593	80.4009	134.921	134.186	109.204	279.013	295.084	249.773	0.218136	0.533263
ATGGTGAGCAAGGGCGAGGAGCTGTCCCTCGAGCCTACGTTAGCACAGATAAAAGGAGTAAAGCTATGTAAGGGGCTTATCCGCCAGTCGTCCAGGTCTTACCAGCGTAATGTCCTGTTGGACTTCTCATTGCCATCGAATGCAAAACACTATATATTCCAGGACGGTTGTGCGTATTCCCAATTCTTGGCGGCAACCACCCCAATCGAGGGTCGCATTGCCCTTAAATCCTTGGAGGACGGTACGTCCCTTTTCGGATTAGCGGCCCCATGTCACGAGCTTTTGATTTATGCATCGTCGCTTTTTCTGGGCGAGTCTAGATAG	180.071	148.984	158.568	213.899	218.852	231.513	360.078	295.084	298.063	0.111528	-0.555698
ATGGTGAGCAAGGGCGAGGAGCTGTCCCTCGAGTATTACGTGGAACATGTCGAATCACCGCGCAAAGTATCAATCTTCGCGTTCGGGCCCGAGGGATTTCACGCTGCGCAGTTACTACGCAGTATCATCAATGAATTTCAGGGAGGCAACAACGGAACAGCATTTGAAGTTAAAAGCCCGGTGTATCATGCTGGATTACGCCAGACTCTTTCACTCGATGCGGGCACGTGTACCTTATCAGACCCCAGGCTAGACGAACCCGATCAAGTCGACTCGGCTGCGCCCCTTCACGCAGCCCTGGGCTGGGACTGTCTAGATAGGTAG	123.962	119.656	145.168	174.41	169.33	149.974	290.325	304.728	244.778	0.128238	-0.633817
ATGGTGAGCAAGGGCGAGGAGCTGTCCCTCGAGCTAGACGTCATTTCAGCCCCATACGTCGTAACCGTTATAGTTCTTCCCTCAGCGACGACCGAGCTGATTGAGGCGGAAAAGCTGAGTCAGCAGGAAGATGCATGCTGCACCGGAGAGTCAGTAAAGCGTATAGAACAAATCACGGTCAGTTTTGCTACCCCTATCGACGGAACCCTTTTCCCTCTCGGACCGTACCCGTTTGAGTCTTGTACGAAGACCTCTTCCAAGCTGGAAGAACGTCGTTGCGAGAGTCCGTCCGAACAGTTTTTCCGCTGGAACTGCATTTCCTGA	31.3167	44.5779	55.8339	67.4604	73.483	50.9621	62.2124	79.0749	58.2804	0.072358	0.378298
ATGGTGAGCAAGGGCGAGGAGCTGTCCCTCGAGTATACTCACAAAGATGGATTTGGGAATTTGTTCCCTTCCCACCGCAAGGACATAGCTGACAGTAAGCGTCGTATCCCCACGCTTTACGCAAACGTCTTGGCCTCCAGTACGTATGTAAAAGGGATTTTGGCTGACAAATACTCCATAACGGAAAAGTACATCTGCTTGAGTGTACCGAAACACGGGAAGGGCCATAATCTCAGCTCCGTTCTCGTTCCTGGCGCATGTCAGTTTCTCGTTGCCGTTCGTCCAACGAGTTACGGGACCCTTGTGCGAACACCTTCCATCTAG	52.1945	41.0586	60.3006	82.2688	73.483	91.7317	182.867	167.793	134.878	0.192585	0.0938236
ATGGTGAGCAAGGGCGAGGAGCTGTCCCTCGAGTGCTCTCCAGCCAACCCCCATGCCTGTATCTGGCCATGTCGACGACTGTATCTAAGAGATTATCGTCCCCACATGAACCTCTGTCGTTATGCTTCGTGTCAGCCAAAGAAAGAGGAGTATATCCTCCTCGACCAGTTGCACACAATCGCCCCTTCTAAGTATAAAACACCACAGTTCCAAGAAAAGGAGGACCATTCCTTCGCTGCCGGAATACGATTCGACATCACTGACAAGGAATTCGAAGGAGCCTTATGCGGTCGACTGATAGAGGTAAAGGGCCAATCTAGATAG	133.096	116.137	130.651	192.509	154.953	170.359	216.801	235.296	241.447	0.10045	0.0779997
ATGGTGAGCAAGGGCGAGGAGCTGTCCCTCGAGGAGACTCTGCCTACGTCTAGTCACGCTGTTCCCATACTGCGTCTGCGTCAATCCCGATTTCTGAAGAAGCTCCTGAGTCTCTCAACCCTGGAATTTACAGAGCGTCCAGAGGCTAAGACCAAGGCTAGACTGACCGCTTGTCCCATTCTGAATCTGCATGACATCGGACTGGGATCAGATCAGCGTCCTGAATACATCTCTCAAGGAGGAATCGAAATCTTCCAGCGTGCCACATACCTTATCTTCCAGCCAACCGGAGAGTCAGTCACCGAATTCGTCGCCTCTAGATAG	62.6334	57.482	45.7838	69.1058	87.8601	107.748	113.114	106.076	138.208	0.128256	0.645828
ATGGTGAGCAAGGGCGAGGAGCTGTCCCTCGAGTCTCGTCCCCGCGCGGCAATCAATTGTGGATATTCATCCGAGACGAATGCTTTGCTCAGCCAAGGAAAGGCAGTTGGTAAGGCCTGCAACTACCCGCTTTTCTATCCAGCGGGTATTCGCCAGGCCGAAAGCGCGGGTAGTCTCCTTACAAAGATAACCTTGCGCTTGTTGAAATACTTCGAACGTAGCCGTTATGATGATTGCCAACTCAAGTCCGCACTCGGCCTGGTCTTTCACTCACTGCTCAGTTCTGGTCTCGAATTTTTTATCGGTGCCGTCTGCTCTAGATAG	57.414	71.5593	58.0673	110.24	107.03	104.836	218.686	177.436	204.814	0.194774	0.270192
ATGGTGAGCAAGGGCGAGGAGCTGTCCCTCGAGGCTGAGTTGCCGCATCGTCGTCTCTGCAGAATATGCCGGAAGCCTACGTGCACTGTATTCCCTGTCAAGCTAGGACGTAGCGTCACCGTTATAATTGACCATACGAGAGGAAATAAGCTGTGTATCGCTCATTCGCTCACCATCGGATTGAAGGAGCAATCCTCCGTCGCTAGGGGTGGAGATTGTCTGTTCAAATCTTTTATTTACGACCGAAAGTGCCATCCGAACCCCTACAATCTCTATAAACTGTCGGTTAAGCGTCATACGACTGGTCATCTGGTTTCTAGATAG	116.133	116.137	131.768	169.474	169.33	192.2	137.621	127.291	109.9	0.00444489	0.591388
ATGGTGAGCAAGGGCGAGGAGCTGTCCCTCGAGTATACGCATAAGGATGGATTTGGTAACTTGTTCCCATCACATCGTAAGGACATCGCTGATTCCAAACGGCGTATCCCCACTCTGTACGCAAATGTACTGGCTTCCAGCACGTATGTAAAGGGAATTCTGGCGGACAAGTACAGTATCACCGAAAAGTACATCTGCCTTTCGGTACCGAAGCATGGAAAGGGTCATAACCTGTCCTCTGTCCTTGTCCCTGGAGCTTGCCAATTCCTAGTGGCCGTAAGGGTTCTGCTGGTCCAGCGTGTTACCCATCTGCCCTCTAGATAG	70.4626	35.1931	53.6006	115.176	99.0423	87.3635	165.9	165.864	188.162	0.203465	0.83353
ATGGTGAGCAAGGGCGAGGAGCTGTCCCTCGAGGTTCATCACACCACGCCATTGGTCCAAGCAGCTTTTCCACGCTTAGCGTTCGACGAAAGTCGGCCGCCATACGTTGAGGGCGAGGACAAGGATTCAGATGGCTTCAACCAACTTGTTTACACACTATATATTCACTCACTAGACGAGAGTACTGGACTCCTTTCAGCACACGCACACGATGGCGATTTGGAGTCATTCCTGTTTGTAGCTAGGCGTCCTCCAGAATTCGTAAAGCAGGCGAATTGCCAGGGCAGCATAGGGGCAGGAAGGCATTGCTGCTCTGCCTTCTAG	108.304	76.2517	113.901	164.538	150.161	131.045	137.621	165.864	119.891	0.0593307	-0.429634
ATGGTGAGCAAGGGCGAGGAGCTGTCCCTCGAGGATGCTCTCCCAGCCAACCCTCCATGCCTGTATCTGGCCAGTGTCGACTTCGATGTTCTAAGAGATATCGTCCCCCATACCCATCTCGATATCTTGTGTCAGCCAAAGAAGGAGGAGTACATCCTCCTGGACCAGTTGCATACAATCGCCCCTTCTAAGTATAAAACACCACAGTTCCAAGAAAAGGAGGACCATTCCTTCGCTGCCGGAATACGTTTCGACATCACTGACAAGGAATTCGAAGGAGCCTTATGCGGTCGACTGATAGAGGTAAAGGGCCAATCTAGATAG	45.6702	45.751	24.5669	54.2974	51.1186	34.9454	103.687	75.2176	69.9365	0.131294	0.368249
ATGGTGAGCAAGGGCGAGGAGCTGTCCCTCGAGGCTGCGGTGGATGTAGAGGAAGAATACAAATACGATACATCAACTGACAACAACGCTGGCGACACAATCAACGAAAAGAAGGCTCAACCATCCACAAAGAGCCCTCAAAAAAGGAGAAACTCCAACAAGAGTTATGCTAAAAAGAATACCCTGGAAGGGGTATCTATAGGGCACGTGGAAAAGTTATTTAAGGAGCAGATTGACCAAGTCCAAGATAAGAAGGTGACGGTTCATTCCCAAAGCGTACTTATCGAAAGTCCAGATGGAGCCACTAATTCGCGGTCTAGATAG	48.2799	37.5393	23.4502	41.1344	39.9364	59.6984	71.6386	59.7884	44.9592	0.0839397	0.0118309
ATGGTGAGCAAGGGCGAGGAGCTGTCCCTCGAGAGTGCGGGTCTTACACTGGAAAAGAATCAGGAATGTCAGAAGCTGGGGGAGGCAGGTGGTCGTCTGATCTCCTACTCCAAGCCCAATGGAAACAATGAATTCTATTCACCCTCTGAAGGTGGTTGTGCTGTTCCTCAAAACGGACCGTGTAAGAAGTCACTCGAATCCCAGATCCCCTTTGATAAGTCCAGCAAGCGTCTGCGTGGAGTAGCCTCCATTTCCGCAAAGAAACCTCCTGTCCTAGTGAGCCGTGGTGAACTCGGGGTCTTCGATAATGGCAGCTCTAGATAG	61.3286	43.4048	67.0007	88.8503	81.4703	81.5393	171.556	167.793	113.231	0.161419	0.491161
ATGGTGAGCAAGGGCGAGGAGCTGTCCCTCGAGAAAGAGCGTAATCACACAATAACGCAACGCAAATTTACGGCGTATAACGCGTCGATCCTGCGTTTCTCTACTCGCATTTCCTCCTCATTCGGCGTCCCACGAATTGAACGTAGGAGTGAAGATTTAGGCGGGACTCAAGTGTATTCGTCCCTCGTAGACACTTCACTCGACGAGCAACCCTTACAGGAAACAGGCGACTTCCAGATTGTGGCCTCAGACGATTCTCAGTACATAGGTCACGAGCAACGCTCTCAATCGGACTCAGGAGGGAATTGTGCGCCCCGGGTCTAG	73.0723	75.0786	62.534	37.8436	65.4957	74.259	47.1306	71.3603	53.2849	-0.0360765	-0.506172
ATGGTGAGCAAGGGCGAGGAGCTGTCCCTCGAGGAGTACTATTTAGCCTACGTCGTAGTCACCGCTGTATATCCATATTTGCGTCTCTCGTCGAATCTAAGAATACCTCTGAAGAAGCTCCTGAGTCTTTCAACCTTGGAGTTTCAGAAGGCGACTACACAAGTGACGGCTTGTCCCATACTGAATTTGCATGACATAGGATTGGGCTCCGACCAGCGTCCAGAATATATCTCTCAAGGAGGAATCGAAATATTCCAGAGGGCCACATACCTTATCTTCCAACCAACCGGAGAGTCTGTTACGGAATTTGTTGCCTCTAGATAG	60.0237	103.233	58.0673	88.8503	94.2499	80.0832	50.9011	40.5018	38.2986	-0.0842605	0.0781692
ATGGTGAGCAAGGGCGAGGAGCTGTCCCTCGAGGAAGAGTCCATATTGGCAATCTACGCTTCCACAAGGTGGACCGTCAAGCTCTCCCGATATTTATCGTACCCTCAAACATCAACCGTCTTCTTTTCTGGTCCACCTTATCTGAGTATTGGTCTGTTCCTGGTCCTGGAGACCAACATCATCTTCTATCGACCGGAGCTGCCTGTCGGTACCAAAGTAACCGGTATTGCGTCCTGTCGACTGGATGAAGTACTATACTACACATTGCGTACCCTCAATGAAGCTGCGCACAAGCTGCGCGGAAAGTATCAGGAGTCTAGATAG	40.4508	48.0972	31.267	69.1058	62.3008	94.6438	107.458	135.006	98.2441	0.175222	0.186056
ATGGTGAGCAAGGGCGAGGAGCTGTCCCTCGAGCGTCTGAGCGAGGATAACCAGGGTCAAAAGGTTACACCACCAAAGGAGCGCAAGATAGTCTTGGGCCGACATCTCTCAGGATCTGGATTGTCCGCGAATCTGGCTAAGAGTCTTGAGTCCAAGTCTGATAGTCTGTACTCTATATGTTATCAGTTCTTGACGCCCGGAAAGATCTTTTTGGAAAAAACAATTCCTTTCGCGGAAAGCCGTCCGGTAAGGAGGAGTTCGATAAACTCGGGGGCGTCGCTCTTAATCTCGAATGCGGCAGTCCGTCCTTCAACAAGGTGGTAG	35.2313	41.0586	43.5505	78.978	107.03	46.5939	60.3272	50.1451	74.932	0.0711349	0.557122
ATGGTGAGCAAGGGCGAGGAGCTGTCCCTCGAGGGTATTATCATCCGTATACAGGAGACTTCATTTTTTACTGCTGTCTACCCGTCGCTCCTAAGTCTCGGATCCGAAGCCACCCGCATACCATCTATGGCAACATATTGTAAGACCCGACAAGACATCATCCAGACCTTTCATTTGAGTCCGGATCCTCGACCGATGACAGGATTGTACAAGGATACGGGGGTATTGTCCAAGACTCAATACAGCAGGAGAAGAATGTCACAAAACGAGACGATCAGCGTCTATCGGGATATCAGGCCGGACGCTTGTCTAGATAGGTAG	34.2435	41.4423	32.6863	NA	51.5963	44.09	NA	48.667	50.4215	0.0559265	0.0993164
ATGGTGAGCAAGGGCGAGGAGCTGTCCCTCGAGACTCGTACACGCGGACCAATAGAACATCGACTTCAGGTCAACACGTCTGGCGAGCTGTTTCGGGGGGCTCTATCCGTTTTGGTCGCAAAAGTCCTTTCCTACGACGGAGCACCATCTACACTGGATGACGGGCAGGTTGGTGTAAGAGTCTCAGAACCAGCCAGTTTCTGGATGGACTCGACCCCGCTTTCGCTGCCTATCATTCCGGTGTGTTCCCTCACGAGGAAGCCCTGCCGTCCTATCATCTGCAAGGCTGTTCGCCACCAGATAGGATCTCTAGATAGGTAG	28.9753	NA	28.1779	38.1973	56.4335	57.317	57.0853	60.3471	63.8672	0.120009	0.329559
ATGGTGAGCAAGGGCGAGGAGCTGTCCCTCGAGGCAGATCTGAGCATCTCAGAGGCTGAGCGCCTGACATTCAACAGACACATGAACATTGCAGGACGGGGGACAGTATTCGTCGGATCAACCAACTTTCCTGGAAACCCCTGGAAATCCAGCTGCTTGCGCTCAGACCTCCTTTTTGACAGAGATCCACTCTCAGGACTTGTATTCTTTCAGCCATTGGCACCCGGTTATCGTGAATTTAAAGCTGGCGTGCATGGTGTAGTTGACTCTACGATTGCGGCCACCGTCCGAGACGTTATCCACCAGAGTGAATCTAGATAG	NA	47.3627	32.6863	63.1086	51.5963	51.4383	53.2796	87.6007	94.1201	0.109561	0.187577
ATGGTGAGCAAGGGCGAGGAGCTGTCCCTCGAGTACAAGAAGCGGAGGAAAGCTAGCGGAGGAGCTCAAGACAAGTCAGAGAGAGTCTGCACCCTAGCAAAACGGATGAAGAGAGAAGACAGATGCCTTGTGGAAGGCTTCTTCCTGGGAAGCGTGCCTAGCGAGCAGAAGGCTCTGCTGCAGAAGAGCTTCCCTCTGGTGAAGTGTAGCGCTGAGAGCGGAACCGGAGACAGCAGCGGACTGTGTGAGCTGAGACCTGCTGGAGTGAACATCCTGTACCACAACAACGAGCTGAACAGAAGCCTGGTGAGCTCTAGATAG	56.6335	40.2583	47.3388	51.4833	49.984	76.4227	140.81	116.801	97.4816	0.149906	0.0770243
ATGGTGAGCAAGGGCGAGGAGCTGTCCCTCGAGGTTCACCACACCACACCCCTGGTACAGGCTGCTTTTCCGCGTCTGGCTTTTGATGAGTCCCGTCCTCCTTACGTCGAAGGAGAAGACAAGGATTCAGATGGATTCAATCAGCTTGTTTACACCCTGTACATTCATTCACTCGATGAATCCACAGGGCTGCTCTCTGCTCATGCCCACGATGGAGATCTGGAATCCTTCCTGTTCGTCGCTCGCCGTCCTCCTGAGTTTGTCAAACAAGCTAACTGTCAAGGCAGCATCGGCGCTGGTCGTCCAGGCTTCATCTTCTAG	89.56	72.2281	77.7709	134.521	145.115	123.452	215.021	218.028	193.282	0.160612	0.725941
ATGGTGAGCAAGGGCGAGGAGCTGTCCCTCGAGAGTGCGGGGCTTACATTGGAAAAGAACCAGGAGTGTCAAAAGCTGGGCGAGGCGGGGGGTCGCCTGATTTCGTACTCCAAGCCCAATGGCAACAATGAATTCTACTTTACCCTGCTGAAGGATGGATGTGTGCTTCTGTTCAACCTGCATAAATCTGGACCGTGTAAAAAGTCACTCGAATCCCAGATTCCCTTCGATAAGTCCAGCAAACGACTGCGTGGAGTAGCCTCCATTTCCGCAAAGAAACCTCCGGTCCTAGTGAGCACAATGGCAGCTCTAGATAGGTAG	150.145	164.585	149.906	232.505	290.229	273.358	412.917	344.563	368.077	0.147154	0.250353
ATGGTGAGCAAGGGCGAGGAGCTGTCCCTCGAGGGGCAATTCGTCCAGTGTCCTGATGCCTGCATTGTCATGAATCAGAAGATAATCAGTCTCTCCGCGACCCTGCTGACATCGAACGTGTTACCGTCGCTAGACATTGAGGAGGATTTCATGTGCAAACATTCCGCTGAGCCTAAACCCCAGGAATTCATACAAATTCTGGCTCGTGAACCCGTATACTTCACCGATTCCGAAACAAAGACCCGTTTCGAACCTCCACTCCTGATTTGCACGACCGTCGGAGGTAGCCCCGTTCTGTTCTCAAGCCTCGAATCTAGATAG	72.4382	69.8599	65.3727	107.949	93.5184	135.209	178.867	223.868	193.282	0.17514	0.12032
ATGGTGAGCAAGGGCGAGGAGCTGTCCCTCGAGATCGGACAAGCTAGAGTGCCTAAGCTGTACACAATTCAGCCTGCTTTCACAAGCAGAGGAAGCGTGGCTACAATCTACAAGTTCGTGCCTGAGCTGTACATCAGAAATTATGATGTTCTGACACATCGCAGAAACGCTCTGCAGACAGAGGGAAAGTACAAGTGTTTCGACTACCTGACAGAGCTGACAGAGGTGGTGCTGGACAACGGAATCCTGTACAGACCTGAGCTGACACTGGGAAGCATCGTGAGACACCTGAGCAGCCCTGAGGCTGAGCTGTCTAGATAG	71.1211	86.4369	94.6776	84.6984	128.991	108.755	169.353	196.615	102.524	0.0982806	0.399279
ATGGTGAGCAAGGGCGAGGAGCTGTCCCTCGAGTATAAAAAGTCCGGCGGGAAACTGTCCGGAGGAGCTCAAGATAAATTTAAGGAGCGTGTCCTCACATTTCCGTCCAACAATGGACTAAAGATCGAAAAGATCGACTTCCCTGCGGCAAGGATTTGGTCGTCCCTGAAAAAAGGCCTGCAGAAGTCATTTCCACTGGTCAAGTGCTCCGCAGAGTCCGGAACGGGCGATTCTAGCGGACTTTGTGAATTACGCCCAGCGGGGGTGAATATCCTGTACCATAACAATGAACTGAACCGTTCTCTAGTGAGTTCTAGATAG	209.412	246.286	240.075	468.332	399.872	368.886	719.275	949.981	818.509	0.21169	0.102696
ATGGTGAGCAAGGGCGAGGAGCTGTCCCTCGAGCGTTATTACGAGCTCGTAATCTTGGCTGAAGAACTTCCATTGTCCGAGACCCGGACTGTTACGTCGGTGATAGGCCAAGGCTACTTCTTGGGTGGATTTAGCCCACCGATTGAATTGTACGAACTAATCCTAGATGCAACGGAACGATTTTCCGCACACACAACCAAATTGTACAATGGGCAGACTCGTAAACAGGAGATTTTAAATTTAATCGTAGTGGTGTACCAAAAGGCCAGCGACTTTACGGCATGTCCTGTGAGAGCAATAAAGCCACGTCTATCTAGATAG	218.632	182.346	204.008	282.328	325.702	299.812	603.202	611.258	626.907	0.185951	-0.588604
ATGGTGAGCAAGGGCGAGGAGCTGTCCCTCGAGGCAGACTTAGTATCTCTGAGGCTGAACGTCTCACGTTTAATCGTCCACACGAGCATCTTCAAGATGGAGGACATACTCCTCCGGCTTAAGCCAATCTACCCAGCAGGCGACACCCTGGGAACCCGCAGCTGTCCCATGTTTCTGTTGATCGAGCCCCTCAGTGGGTTGGTATTTTTCCAACCGCTCGCACCTGGGTATCGTGAATTCAAGGCGGGTGTCCACGGTGTGGTGGATTCAACTATCGCCGCAACTGTTCGGGATGTTATCCATCAGAGCGAGTCTAGATAG	27.6582	59.2033	38.3219	69.7516	48.3716	51.4383	142.713	134.321	134.457	0.206411	-0.040494
ATGGTGAGCAAGGGCGAGGAGCTGTCCCTCGAGACTGCTGGAAAAGAATCCTACGGATGCCGTCCTCTGAAGTCTCAAATGGTGCCAGCTGGGTATTTCATCCACCTGATGAGGACCTCAAAGACAAGGGATCAAAATCCGTGGCCGATAATAAAAATTCCCTTCGTTGCAGACCCAGAATCATGGCCCGTTCCGTGTTTCAAAGTCACCTCTGGCTCGTTCCGAAGAAATCTTCGTCTGCCTGAAGCTGCGACTGTCCCTGGGAAATCTGGTCCTGGAAGAAAAGGGGGACGGTCTCTTCTTCGCTTGCAAGCTTTCTAG	85.6088	91.1731	81.1523	121.235	141.89	144.027	287.329	260.855	277.318	0.193938	0.125728
ATGGTGAGCAAGGGCGAGGAGCTGTCCCTCGAGGATCAGAGCAGCAGACTGCAGACCGGACAAGAGAGATTCAGCATCTACGACAGAAGAGCTTCTCAGAGAACAACAGTGGAGCTGCTGCTGTTCAGCGCTGACGGAAACGTGGGAGACTTATCAGGACGGACAGAGAAGACCGGAAACAGCGCAGACCTTGACGGATTCGACGAGGTGCCTCAAGATCAGCACAGCATCACACAAGTGGGAATCAGCGAGAGCCCTAGCAAGAATCAGACATACGAGTACTACCAAGTGACCGGAGCTATCAGCACACACTCTAGATAG	152.779	136.168	149.906	235.827	227.346	180.769	224.536	290.056	282.36	0.098578	0.10837
ATGGTGAGCAAGGGCGAGGAGCTGTCCCTCGAGAAATGTTCTGAGCGTGAGGTGCTCGTGGCATCCTGTGCCCTACGAAGTGTATCTTCCTGCTCACCCCTGAAACCGAAATCCTGTCCATTGATTATGTCCAGTCCGTCCTGCTGGTCACCTACACCGAAGATGTCCCAGGAGAAGAAGAAGCTTTGGATTCCTCCCGTAAGCCGCTGGTTCAGTTCCCAACCTTCACCATCTTCCAGATCACAAACCAGGAGGCGGAGACCAGCTTCTCAGTCTCCCACTCCCTTCCTGCTATCGTTTCCCCTGAGTCTAGATAGGTAG	134.34	98.2775	113.839	182.683	156.401	146.967	83.7251	85.654	68.9094	-0.0617946	-0.00450991
ATGGTGAGCAAGGGCGAGGAGCTGTCCCTCGAGATGCGGAAGACGCGGTTGACTTTGGTAAAGAGCAATCACCAAGAAGAAGTTCGAGTCCGCAAAATGTCGTACAGAGAATACGGCCAAGGATGTTGGGCGATAAATTGCAAGACGACTACGCGGTACATCGTACCGATGTGGGGAAGAGAAAAACGTATTCAATCAAGGGCAGTCTCACCCCGAGCAAAGAGATCGTACACGTTAATGTCCAAGAAGACGAGACATTGCAGAACCATGAAAAAAGCTACATCAAAGAAGAGCAGTCTTCCAAGAATAGAGCGGACATAG	147.511	123.143	163.432	176.04	127.378	188.117	97.0451	87.6007	107.566	-0.0654207	-0.36189
ATGGTGAGCAAGGGCGAGGAGCTGTCCCTCGAGGCAGCTGTTGATGTCGAGGAGGAATACAAGTACGACACGTCAACCGACAATAATGCTGGAGATACAATAAATGAGAAGAAGGCTCAATCCGACTTCCAGCACTCCACCAAGAAGGAGAAACCACAATCATATGCCAAAAAGAATACCCTGGAAGGAGTTTCAATAGGTCATGTCGAAAAGCTTTTTAAGGAACAGATAGACCAGGTCCAGGATAAGAAGGTCACCGTTCATTCTCAGTCTGTCCTTATTGAATCACCAGACGGAGCTACGAACAGCAGGTCTAGATAG	92.1941	108.934	92.4234	207.594	193.486	121.982	323.484	319.256	248.746	0.184475	0.382002
ATGGTGAGCAAGGGCGAGGAGCTGTCCCTCGAGTCCGCAGGTTTCCTTGGAGAAAAACCAGGAATGTCAAAAACTTGGAGAAGCGCGGGCGGTATAGTATCAAGCCAAGTAACAAGATTCTATACACTTCTGAAGGACGGTTGTGTTCTGCTTTTCAATTTACACAAGTCAGGTCCCTGCAAAAAATCGCTTGAATCACAAATCCCATTCGATAAGTCCTCCAAAAGGTTACGTGGAGTCGCGTCTATTTCAGCTAAGAAACCGCCGGTGCTTGTGTCCAGGGGCGAACTCGGAGTATTCGACAATGGATCTTCTAGATAG	121.169	138.536	136.381	210.916	183.812	207.223	266.398	229.708	248.746	0.105248	-0.207019
ATGGTGAGCAAGGGCGAGGAGCTGTCCCTCGAGACCGCGTCTAGTTTGGAAGAACTGAGCCAGACGGTCTTCGCACGCCACTGGTGCCACGTCTGTTCCTCTCTCAGACAACAATCCATGCAGCCTGTTTTGGAGGAATTAACACTGAGGCACAAATATGCGTTTTCTCCGATCAAGCCCTGTGAACCGGACCAATTTATTTTTGAACTTACGGGGGACAAGGTCGAGTTCGGCTCCATTTTGAAAACTCCGCTTGTTTACGACCCCGAAATAGTACGCGAAGAAGCGGGGGAAGTCGTGCAAGCCTCCTCATCTAGATAG	119.852	127.879	98.059	190.987	188.649	214.571	342.512	404.91	317.655	0.187668	-0.293971
ATGGTGAGCAAGGGCGAGGAGCTGTCCCTCGAGCTCTTCGGGGCGCTCAGTCCTGGAGTAATTCTCCCGACCATACCTGCGCCCAGCGTTCCCGAAAGACTCGCTTATAGTGGCGAGCAAGACACAGCTTTGCCGGACAGGGACTTTGGCGTGATGACTTCTATATTTTTACGCAATGATCTGCCATTGAGCGCCCAAAATGACCATCAATCTGCGCACGAGTGCTCCCCCGGTAACACTACCTTTGCACACAGAGTTGTACTGGGGGCCAGCGGCGACCGTGGACTCCCAGCAAAATTTAAGTTGGGCCTCTCTAGATAG	181.754	143.272	129.618	239.148	212.835	251.313	500.448	445.79	457.155	0.189355	-0.201415
ATGGTGAGCAAGGGCGAGGAGCTGTCCCTCGAGATTCATTTCCTTTCAATCGGAAAACCACAAGTCACTCTTGTGCCGGCAAAGGAGACGCCTGAGGACTGCTATTCAGATTGCGAGTTTCTATCCGAAGCCGGAGAAGATCGAATCCGTCCCCCAGATTCAAAACTGACCCAGGTTAAGTGTGAATCGAAGTACGATTATACAGAGATCAACCTTCTTTACGCCGAGCATAAGACAGAGTACGGAGCCCCCCAGAAGCTATGCCCCTTCCGTCAACTGAGCGGAAAACGACTCCCCCTGGATTTTCAGCTCTCTAGATAG	82.9747	71.044	59.7371	69.7516	75.7821	74.953	140.81	105.121	95.8009	0.0773894	0.165491
ATGGTGAGCAAGGGCGAGGAGCTGTCCCTCGAGAAAGAGCGTAATCACACAATTACGCAGCGCAAATTTACGGCGTGTTTCTCTACTCGCATTTCCTCCTCATTCGGCGTCCCACGAATTGAACGTCGAAGTGAAGATCTGGGCGGGACTCAAGTGTATTCATCCCTCGTAGACACTTCACTCGATGAGCAACCCCTGCAGGAAACAGGCGACTTCCAGATTGTGGCCTCAGACGATTCTCAGTACATCGGTCACGAGCAACGCTCCCAATCTGACTCAGGTGACCTGCAGCAGGGAATCGTTCGCCCCGGGTCTAGATAG	79.0235	63.9396	85.6607	104.627	114.479	102.877	146.519	124.588	129.415	0.094284	-0.0312497
ATGGTGAGCAAGGGCGAGGAGCTGTCCCTCGAGGAAGAGTCCATCCTTGCTATCTACGCTTCCGAACAAGCTCTGGATCCCGTCAAGCTGTCCCGATACCCGCTGGTCATCGTACCCGTCAGCCTCAACCGTCTTCTTCTGGTCCTACCTGATGGTCGTGGTCTGGAGACCAACATCATTTTCTATCGTCCGGAGCTGCCAGTCGGTACCAAAGTAACCGGTATCGCTTCATGTCGTCTGGATGAAGTACTATACTATACACTGCGTACCCTGAATGAAGCTGCTCACAAGCTGCGTGGAAAGTATCAGGAGTCTAGATAG	109.316	159.849	101.44	220.88	204.773	145.497	274.01	266.695	334.463	0.14577	0.742764
ATGGTGAGCAAGGGCGAGGAGCTGTCCCTCGAGGAAAACGGACTTCGAGCTTCTCCTGAAGACAAGCACCGAGGGACTGTTTGTCCTTGTGGTCACAGATCCAAGTGGGCATCTCCCTATCTGGGAGTGCCGGACTGGTGGGCCGCCCTACCTGAGCGATGCCAGGCCGCACGAACTTTCTCTGTGTTGTTTAGTGGCTGCGCCCTTATTCCCCAGGATAAGCTGTATCAAGATCATGCCGGTGAGAACCCTGAAGCAGAGCAGGCAGCATTTAATGAGCCGGTACATTTCATCAGAATCTTCTCTCTTACCTCTAGATAG	79.0235	103.014	103.695	215.898	164.463	142.558	302.552	266.695	284.041	0.183412	0.139026
ATGGTGAGCAAGGGCGAGGAGCTGTCCCTCGAGGGTCAGTTCGTTCAATGCCCAGATGCGTGTATCTGTCATGAGTCAGAGGACAAGTCGGTCAGCCCTCCGACGTTACTAATCATCGAGCGCGTAACAGTCGCGAAGACCATCGAGGAAGAACTTTCTCTTGATGCCAACAGTCTGCTGAACCGAACTCAAGTTCCGCAAGGGAACCAGTGTACTTCACAGACTCTGAGACAAAAACCCGCTTCGAGCCTCCGTTGCTTATCTGTACTACGGTCGGAGGAAGCCCAGTCCTGTTTTCGTCGCTTGAATCTAGATAGGTAG	100.096	76.9643	90.1692	167.736	185.424	157.254	161.742	196.615	156.307	0.109328	-0.759985
ATGGTGAGCAAGGGCGAGGAGCTGTCCCTCGAGCTACTGGAAGTCGAATCTTGCACCATCGGACGTGAGGAGCTGGCCTTCACGTCCCCCGAAGAAAGCGTCCCACACATCTGTATCCTGGATCGTAAGTGTCCCTGCCTACCTTCCTTATTCAGAAAGCTAGCCCTCCCTTCCCGTTTTTTGGAAGTGAACTTCACCGGAATCCAGAAGACCAGCGTTTTCGAGGAGGGAGATGAAAGCACCTCCGTTGATATCCTTGATTATAAATGCGTCGCTGCTCCGGCTCTGGAGACACGTAAGCCACAGCAGGCATCTAGATAG	44.78	60.3874	43.9575	68.0908	74.1698	60.2563	91.3365	77.8673	62.1865	0.0729961	0.41488
ATGGTGAGCAAGGGCGAGGAGCTGTCCCTCGAGCTAGCTCCGGCTGCATACGAACGACAGTACTTCCTACCAGCGACGTGTCGCTTGACGAAGGTGGACGAGGGAGAACGTGAATCGAAGATTAAGCAGAAATACACCCTTGACGAGGACGCAGCTCATCTGCAATTTTTTGGCTTCGAGGTTGATCCTCTCTCCAAGATTCTTATAGACTATGAGATCCTCCATCAGTCTTTTGTGCCCAAGGGTTTGGATTTGCCAATATCCGACCCGCCGGCTCACCAGCCAAACGCATGTTACAAGTGCAGAAGGAGAGTCGTCTAG	50.0482	65.1237	56.3557	71.4124	87.0688	91.1193	142.713	144.054	127.734	0.147779	0.207728
ATGGTGAGCAAGGGCGAGGAGCTGTCCCTCGAGAGATACTACGAGTTGGTCATTCTGGCGGAAGAACTCCCTTTGTCAGAGACGCTAACAGTGACGAGCGTTATAGGACAGGGATATTTTCTGTCTATTTATGCGCTTCTGGGAGGTTTCCCCCCTCGTGTCTTTCCTGACCACCGAACGGTTTCAGCACACACCACAAAGCTGTATAATGGACAGACCAGAAAACAGGAAATACTCAACCTGATTGTAGTAGTTTACCAGAAGGCCAGTGATTTCACAGCGTGCCCAGTCCGGGCCATTAAACCCCGTCTGTCTAGATAG	64.5359	72.2281	64.2455	137.842	132.216	99.9373	119.879	128.481	154.626	0.115195	0.0191143
ATGGTGAGCAAGGGCGAGGAGCTGTCCCTCGAGCTACTGGAAGTCGAATCTGCACAACGGTCGAGAGGAGCTGGCCTCACTCCGAGGAAATTCCGCATTTGTCCTAACCGTAAATGTCACTGCCCACTCACCATATTCACAGAAAGCCTAGTACCTACACAGCTGATCCCGTTTTTTTCACTCGAAGTGAACTTCACAGGCATTCAAAAGACCAGCGTTTTCGAGGAGGGAGATGAGTCCACGTCTGTTGACATCCTTGATTATAAATGCGTCGCTGCTCCGGCTCTTGAGACACGTAAACCACAACAGGCATCTAGATAG	61.9017	69.8599	102.567	126.217	149.952	105.816	138.908	138.214	142.861	0.101218	-0.0912284
ATGGTGAGCAAGGGCGAGGAGCTGTCCCTCGAGACTCGTACCCGTGGACCAATCGAGCATCGTCTTCAGGTCAACACGGCTGGCGAGCTGTTTCTGGCGCTCTATCCGTCCGGTCCAAGTCCTTCACATGCCCACGACTGGTGTGGACAGGTTGGTGCTATCGAGTCTTTCTTCGCTCATGAATCCAATCCAAAGGACCAGTTTCTTGATGGACTCGACCCCGCTTTCGCTGCCTACCATTCCGGAGTGTTCCCTCATGAGGAAGCTCTGCCATCCTACCATCTTCAAGGATGTTCGCCCCCAGATAGGATCTCTAGATAG	56.6335	47.3627	58.61	91.3414	88.6812	116.104	213.119	182.988	194.963	0.215486	0.677233
ATGGTGAGCAAGGGCGAGGAGCTGTCCCTCGAGACTCTGTGTCACCCAGAACCATCCACCAATTGTGCAGATTTCGAGGCTGTCCTCAAGTTCATCGTCAGCCCCCTGATCCCTACCCCTCGTATCCTGTCCGTTTTCCCTACCGAGTTTACCAGTCGTTCCGATGAAGCTCGATGCTACCTGTTCTCACAGCAAGTCGCTGGATGCATTTTCAAGCAGACCCTGCCCTCCAAGACGGTTATCCTGGAGTCAACGACATACTCCCTGGGAGATGTTCTCGCTGAACTGATCCCGGAAGAGGATGAAATTCAGTCTAGATAG	39.5117	33.1539	29.305	51.4833	41.922	64.6653	66.5995	70.0805	48.7408	0.0988525	0.593304
ATGGTGAGCAAGGGCGAGGAGCTGTCCCTCGAGAGTCCGCTGGAAAACAAAGCAGCGGATAAGAGTCACACTACCCCACACCTTTTCTTGAACAAAGCTTCTTTGTCCTACCGGCACAGTAAATCAAAGGTCGGCCTTGATCTGTATCGTCGTTACGTGCGTACGGGTGTCGGCGAACGCTCTTCAGTGATAGTGTCCGCGGATCCGTTACTTCTCTGCTTCAGAGTCGGTAACAAAGAAATCCTGCACCCGTCCAACACCGCAGCCATCGTTGGACTGCCAGCTGTGATCCTTATCTATCCAGATTACGGGTCTAGATAG	73.7553	27.2335	39.449	63.1086	77.3945	36.7417	81.8223	81.7606	77.313	0.104222	0.122076
ATGGTGAGCAAGGGCGAGGAGCTGTCCCTCGAGCTGATATGTCAATTCAAAGGCGGCTTCAAAGGGGTTGAGCCCGTGGGGAACGTATATTACAACTTGTCTAATAAGATCGAGAAAGGACTGTCACCGGGGCGGAAATCCTGCCTTCTCGGTAAACTGTTTGCAATGAGTCGGACAATACCTGCTCGACCCGAGTTTCGAGCTAAAAAAAAGCCGAACTCACAACCATCATTCAATTCCAGTGTGGCGAGTCATAGCGAATGTACACTTGAGCGGGGCAGCGTAGCGATAGGAGAGAGAGGACAAACAGGTTCTAGATAG	48.7312	44.9945	57.4829	58.1263	66.1078	54.3777	98.9479	77.8673	107.566	0.104631	-0.483967
ATGGTGAGCAAGGGCGAGGAGCTGTCCCTCGAGTTTGCTCTGGTCTTCCTTTCTCAGATCTACTACGATTGCGATGCACCAAGGACGCATGAACCAGAGCTATTCTTGACGGGGGACCCGAAGTGCTACCGTTCTCTCCTGTCTCCATTCAGCGATCTGCTGGTCACCGTCCCTACCGGCACCTTCTTTCTCCCTAAGCGTGAGTCCTTGTGTCCCTCCCGTACATCCGGATGCGAATTCCAGAAGGAAAAGGAAGAACTGCAGTTCCCGCGTGCTGAGGAGGAACTGATTGAGCTGATCTGCGTTCCATCTAGATAG	29.2486	40.6381	40.9589	45.2633	45.5727	44.5059	NA	41.266	39.0212	0.0199398	0.27461
ATGGTGAGCAAGGGCGAGGAGCTGTCCCTCGAGAAAGAGCGCAATCATACTATAACACAACGCAAGTTCACGGCTAATCGTCGATTGAGTTCTCCACGGTTACAAGCCGTTCAGAACGAAAGACGTTCCGAGGATCTAGGCGGGACTCAAGTATACTCATCATTGGTAGACACATCCTTGGACGAACAGCCCTTACAAGAAACAGGCGACTTTCAAATAGTTGCCTCAGACGACTCGCAATACATCGGCCACGAACAGCGAAGCCAGAGTGATTCTGGTGACTTACAACAAGGCATTGTGCGCCCGGGGTCTAGATAG	73.1216	65.738	72.8159	43.5869	115.559	66.7589	40.3367	47.1611	NA	-0.0741627	-0.825784
ATGGTGAGCAAGGGCGAGGAGCTGTCCCTCGAGCGGCAAGCAGCTTGGAAGAATTCCCAACGTATTCGACACCTTCTACCGTTCCCTGAGGAACAGACCATAACCTGTTCTCCTGCTGATCGAACAGAGCTGATCACCCCAGAATGCCATAAGTATGCTTTCTCGCCAATTAAGCCTTGTGAACCAGACCAATTTATATTTGAGTTGACAGGCGATAAGGTCGAATTCGGATCTATCCTGAAGACCCCGCTGGTCTATGATCCAGAAATTGTCCGTGAGGAGGCAGGGGAAGTCGTCCAGGCTTCTAGTTCTAGATAG	33.2371	35.8571	NA	NA	42.3175	53.4071	86.4358	102.182	98.4012	0.173162	0.325324
ATGGTGAGCAAGGGCGAGGAGCTGTCCCTCGAGGCTGCGGTGGATGTAGAGGAAGAATACAAATACGATACTTCAACTGACAACAACGCTGGCGACACAATCAACGAAAAGAAGGCTCATCCGATTTCCAACGAGACCCCGTCAAAAATAAACCCATCCTACGCTAAAAAGAATACCCTGGAAGGGGTATCGATCGGGCACGTGGAAAAGTTATTTAAGGAGCAGATTGACCAAGTCCAAGATAAGAAGGTGACCGTTCATTCCCAAAGCGTACTTATCGAAAGTCCAGATGGAGCCACTAATTCGCGGTCTAGATAG	NA	31.0762	47.7854	38.5577	35.8071	NA	51.8615	55.0213	61.0766	0.0662251	0.347578
ATGGTGAGCAAGGGCGAGGAGCTGTCCCTCGAGGGTATTATAATACGAATACAGGAGACGTCATTCTTCACTGCCGTGTATCCTAGCCTTTTGTCTTTGGGTAGCGAAGCTACCCGGCACACTCAGTCCTATCGACCCAATTCAGATAGTCAGTTCCGACATCCTGACCTTTCATTTGAATCAGGGAGTTCAACCGACGATAGAATTGTTCAAGGGTATGGAGGAATCGTCCAGGATTCCATCCAGCAAGAAAAGAACGTGACTAAACGAGATGACCAACGGTTGAGTGGGTACCAGGCGGGGCGCTTGTCTAGATAG	34.5666	27.4904	34.1324	67.0568	NA	37.0883	44.1783	47.1611	79.7389	0.0907549	-0.140141
ATGGTGAGCAAGGGCGAGGAGCTGTCCCTCGAGCCAACTCTGGCCCAGATAAAGGGAGTTAAACTGTGTAAAGGATTGATCCGGCAGTCGAGTAGATCGTACCAGCGAAATGTCTTGCTCGACTTCAGTCTTGCAATCCGCAACGCTAAACAGCTGGAATCAGTGAGGTCCCAAAATACCAACTTGCACACAACCCCAATCGAAGGCCGCATAGCGCTGAAATCTCTGGAAGATGGTACATCTTTGTTTGGACTCGCAGCGCCCTGCCACGAGCTCCTTATCTACGCTTCTTCTCTCTTTCTGGGTGAGTCTAGATAG	77.11	69.3237	63.7139	176.024	115.559	139.452	232.416	253.491	200.196	0.196929	-0.0582195
ATGGTGAGCAAGGGCGAGGAGCTGTCCCTCGAGGGCAACCTGATCCCTGCTACTGCTGTCCAGCTGGTCGGTACCAAGAAGCCCGCGAGTCGTAGAAGACCTGCTGTTCGTCACTCGCCTCCGATCCCTGTACTATACGGATTCGCAAGTATCTCTCTGGCACTCGGACTTTTGCTGCCAGTCGAAACCTTGGTCTTCAAGGTTGTTTCTGTAATCCGTGTCAAGCATATCACCGGAATCGGAAAGGGCATCACATCTAAGTGCCCTGATCAGCTGCATGTTCTGCATGATTCCTATAATCACTCGGAGTCTAGATAG	43.8729	50.1999	43.2344	95.5559	107.421	59.3413	174.792	159.169	125.546	0.200127	1.14137
ATGGTGAGCAAGGGCGAGGAGCTGTCCCTCGAGCTATTCGCTCCAGATGCCCTTCTGTTGGAAGCAAACCCGCATCATCACGCTGACCCGCCAGTGCGATCTATTGCTTTCCTGCAGCCCTATCTTGTCGAGGAATCACTTGAAGGAGCTTTTGAGATTGTTAGTGTAGGTTACGACCCCGCTGACTTTCAGGGCCAGATGGAGATGGATCGTCGAAGGCTCACGTTAACCTTATACTGGCTGGGTCGTGCAAGCGCCATTACCAAGGTACGGCTGAAGGTCAGACCTATGGACCTACATCGGACGGACTTTTCGTAA	57.1678	52.5904	43.2344	78.7917	83.0075	68.2425	230.495	196.505	157.781	0.222609	-0.0829745
ATGGTGAGCAAGGGCGAGGAGCTGTCCCTCGAGGCTGCGGTGGATGTAGAGGAAGAATACAAATACGATGGCGACACAATCAACGAAAAGAAGGCTCAGTCCGATTTCCAGACCAAACGAGACCACCGTTCAAAAAAGGTAGAAACCTCCAACAAGTCCTACGCTAAAAAGAATACCCTGGAAGGGGTATCGATCGGGCACGTGGAAAAGTTATTTAAGGAGCAGATTGACCAAGTCCAAGATAAGAAGGTGACCGTTCATTCCCAAAGCGTACTTATCGAAAGTCCAGATGGAGCCACTAATTCGCGGTCTAGATAG	122.312	160.162	138.805	160.936	182.291	207.694	510.932	375.324	381.729	0.182939	0.372674
ATGGTGAGCAAGGGCGAGGAGCTGTCCCTCGAGACCGCCGGGAAAGAAAGTTACGGTTGCAGGCCGCTCAAGTATTCCAATGGTGTCCAACTGGGTATCTCTTCCATCTTGAATGAGGACCCATCAAAAAACAAGGGCTCTAAGTCCGCTGGATCAGATAATAAGAAGTCACCCTTCGTCCTCCAAACCCAAAATCATGGCCCGTTCCGAGTTAGTAAAAGCCCACTCGCTCGGAGCGAGGAGATTTTCGTCTGCCTCAAGCTCAGACTGTCCCAAAAGGGGGACGGATTGTTCTTCGCGTGCAAGTTGTCTAGATAG	57.1678	49.0047	56.8874	102.262	91.1454	56.3742	155.584	159.169	140.816	0.171424	0.205879
ATGGTGAGCAAGGGCGAGGAGCTGTCCCTCGAGACCCAGTACCCGTTGGTCGCAGAAGTGAGTAAAGCCATAGAAGCCCCGGACCGGACAGCAGAAGAGCCGCTGCGACGCCTCTCCTGGCCCAACGGCCAATGGTCGACGGATTCTCTGGCTCCCGTCGAAAACAAAGGCTTGAGTTCTTACCTGACCTCTTTTGGCGGCAAATACCTCACCATAGTGTATGTAAGAGCTTTCTACGAATCTCTGTGCTCCCTCCTTCTTATAATATCACCGCTGATCTATCATAAAGAAGGCAACCAACAAGCGTTCTCTAGATAG	93.0638	69.3237	77.3669	134.114	97.6558	89.0119	74.911	106.113	93.3115	0.0220063	-0.142949
ATGGTGAGCAAGGGCGAGGAGCTGTCCCTCGAGTTGCTCCAATTGGTGCTTTCTCTCTACATAAGCTACCCGATGCAAACGAGGGTGATTAACGGAAGTCACCCTTCAGAGGACTTAGTGGAGCCGATAACGTCAAAAGAAACACCCGAATACCAGTTGCCCGTCATCCGGCTGGCTTTTTTGGGCATCGCTGCTGGTGAAGGTGCGCTCCGATTGGCTACGGTTTACGAGTTGATAAGAGGCTATCCTTGTCCGCACTATTTCAAGAATAAGGTGGACTATATCTTGTTGACTGTTGAGAGAGCGTCTTCTAGATAG	220.694	211.557	197.968	207.876	231.119	224.013	151.743	127.728	128.94	-0.0726636	-0.432377
ATGGTGAGCAAGGGCGAGGAGCTGTCCCTCGAGGAATACTACTTAGCATACGTAGTAGTGACAGCCGTTTATCCGTACCTTCGCTTGTCGTCCAACCTGCGTATTCCTTTAAAAAAGTTGCTTTCCCTGAGCACACTTGAATTTACTGAGAGGCCGGAGGCTAAAACTAAAGGCGTTTCGCTTCTTAATGAGAGGTCTGGGTCCGACCAACGCCCTGAGTATATATCCCAGGGGGGGATTGAGATCTTTCAGCGTGCGACTTATCTAATCTTTCAGCCTACAGGAGAGTCGGTAACTGAGTTTGTCGCCTCTAGATAG	74.4511	62.1523	71.6781	102.262	113.932	71.2095	107.565	60.9164	54.2903	0.00389025	-0.487581
ATGGTGAGCAAGGGCGAGGAGCTGTCCCTCGAGGCCGACCTTTCTTCTCCGAGGCGGAGCGGCTTACCTTCAACCGTCCACACGAACATTCAGGTGGAGGTCAGTATTCCAGTGGGTCTAAGCCCAACTTTATCAGCGGAGATCTGCACTGAGCTTGCGCCCTGTCTGCTCTTCGATAGGGACCCTCTGTCTGGACTCGTGTTTTTTCAACCTCTCGCTCCTGGGTATCGCGAGTTTAAGGCAGGAGTACATGGTGTTGTCGATTCCACGATTGCGGCCACCGTGAGGGACGTGATTCATCAGTCCGAGTCTAGATAG	62.4857	60.9571	68.2649	97.2324	91.1454	91.979	176.713	202.4	186.623	0.180298	-0.228631
ATGGTGAGCAAGGGCGAGGAGCTGTCCCTCGAGGATGCTCTTCCTGCCAACCCTCCTTGCCTTTATCTTGCTAGTGTCGATTTCGAACTGTATCTGAGAGATTACCGTACCCCACATGAACCCTCTCTGTCCTCTACTCGTGCAAGAGAGGTCACCTCTGGCAGTGCTACAATCGCTCCTTCCAAGTATAAAACACCACAGTTTCAAGAAAAGGAGGATCATTCCTTTGCTGCTGGAATCCGTTTCGACATCACGGACAAGGAGTTCGAAGGTGCTCTGTGCGGACGTCTGATCGAAGTAAAGGGACAATCTAGATAG	37.2255	43.0285	54.6119	63.704	53.7107	62.3083	169.03	129.693	127.243	0.192346	0.653796
ATGGTGAGCAAGGGCGAGGAGCTGTCCCTCGAGCTCGATGTCATTAGCGCCCCCTACGTCGTTACCGTCATAGTCTTGCCTTCTGCAACAACAGATGATAGGCAAAATTCTAAGGGGTCTTCCGGGGCATCAAGCGCATCGAACAAATTACCGTATCCTTTGCCACGCCAATTGATGGGACCCTATTTCCGCTGGGACCATATCCCTTTGAGTCCTGTACCAAGACAAGCAGCAAACTGGAAGAGAGACGTTGTGAATCCCCATCTGAGCAGTTTTTCCCCCTGGAGCTTCACTTTCTTAACATTTCTAGATAGGTAG	90.4049	70.519	69.4026	113.997	122.07	93.4625	149.822	176.854	144.209	0.119774	-0.0344878
ATGGTGAGCAAGGGCGAGGAGCTGTCCCTCGAGTTTACCTTCCGAGGAGACGGCTGCGATTGCCAACTGTCTGGGATACTGAAGCCAAATCTGGCCCTAGAACTTTGCGCCGGAGGTAATTCTAAGTCATCACGTCTGGTCCCAAGTCTGAATAAGAATTCCAAGAAAGGAGCAGAGAAGAATGGAGGCAATGAGTCTTCAATCCCTCCACTTTCCATTCTTTCAGGTTCCTTTCGTTACAAACATCTCTTCTACGTCGAACGTAAGTCAGTCGAGGGTGATGTCAAATTTGCATCAAAACAGCTAGTTTCTAGATAG	171.503	169.724	174.075	284.991	297.85	241.816	533.981	611.129	500.489	0.192944	0.373933
ATGGTGAGCAAGGGCGAGGAGCTGTCCCTCGAGGTTCACCACACTACACCCCTTGTCCAGGCTGCTTTTCCGCGACTGGCCTTTGACGAGCCGACCCCGTACGTCGAAGGAGAAGACAGGATTCAGAGGTTCAATCAACTTTCATCATTCCGAGAGTCTACAGGGCTGCTTCCGCTCATGCCCATGATGGGGATCTGGAATCCTTTCTGGTCGTCGCACGCCGTCCTGCGGAGTTTGTCAAACAAGCTAACTGTCAAGGGAGCATCGGCGCTGGACGTCCGGGATCTAATATCGCCGCTGTGCCATCTAGATAGGTAG	202.081	199.605	208.208	305.108	284.829	262.585	332.298	324.233	329.135	0.080023	0.485389
ATGGTGAGCAAGGGCGAGGAGCTGTCCCTCGAGAAATGTTCTGAGAGGGAGGAATTTTTGAAATGTGGTGATGCGGCACGCGGCATTCTATGCCCGACGAAATGCATTTTCTTGTTAACCCCGGAAACAGAAATCTTATCCATTGATTATGTCCAAAGTGTTTTGCTCGTAACTTACACGGAAGATGTACCGGGGGAAGAAGAAGCCTTGGATAGTTCCCGCAAACCGCTGGTTCAATTTCCAACCTTCACTATTTTTAAATCACAAACCAGGAGGCAGAGACCAGCTTCTCAGTGTCACACTCGCTACCAGCAATAG	147.573	154.186	121.739	187.759	164.387	197.31	222.812	186.679	251.093	0.0737327	-0.928303
ATGGTGAGCAAGGGCGAGGAGCTGTCCCTCGAGAAATGTTCTGAGCGTGAGGAATTCTTGAAATGTGGTGATGCTGCTCGCGGCATTCTATGCCCGACGAAATGCATTTTCTTGCTCACCCCGGAAACAGAAATCCTGTCCATTGATTATGTCCAAAGTGTTCTCCTTGTAACCTACACGGAAGACGTACCGGGAGAAGAAGAAGCCTTGGATTCCTCCCGCAAACCCTGGTTCAATTTCCAACATTCACCATTTTTCAAATCACAAACCAGGAGGCAGAGACCAGCTTCTCAGTGTCACACTCCCTACCAGCAATAG	281.85	253.39	261.682	429.163	392.251	385.718	589.684	558.073	573.442	0.128461	-0.388646
ATGGTGAGCAAGGGCGAGGAGCTGTCCCTCGAGGAAGCGGACGCTTCAAACTTTCTCGTGTTTCCCAAACAACAGGGACCACGCAAGGAGAACTCGTACTTCCATCTGGGAATTCCTTACAGATTGGTCGGAGCAGGACGTCACATCATCGGAGTAGGACGTCTCGATGCCTTCAGTGAAAGTGCACCGGAATTCCTGGTACACCCAGAGACACAGCGCGCGTCACTGGATCATGGGACCACCGCTGACCTGCCCGCAGAATCCCACTACTTCGGTGTGCCTCTTCTGTGTGATAGACTCCGCAACACCGCTCTCTAG	37.2255	38.2476	44.3722	82.1446	65.1039	59.3413	124.852	151.309	164.568	0.216449	0.373811
ATGGTGAGCAAGGGCGAGGAGCTGTCCCTCGAGCTAGCTTACAAGATCGGAGGAATCCCGGGATTCGAGTTTCTTAAGTCCAAGCTGTTTCTCGTGGTTGCTCGAATCATCCGCATGAAGATCAACAACACTCATCTCAAGAAGACGCAAGGTAAGGAATTCCCCGGAGTCTCCGTACGTCAGGCTTCCGGGAATCTGGGAAACGTCTGCGCCAGTGCTCTGCCCAAGATCCTGAAGGATGTCTACCTGTCAAGCTCACTGCTCGATAGCCTTCTGGTTGAACTGCTCGGAAATTCACAGCCCACCGGTTCTAGATAG	41.214	31.0762	35.2702	55.3219	84.635	60.8248	105.644	76.6368	74.6492	0.144094	0.753111
ATGGTGAGCAAGGGCGAGGAGCTGTCCCTCGAGATCGGACAAGCTAGAGTGCCTAAGCTGTACACAATTCAGCCTGCTTTCACAAGCAGAGGAAGCGTGGCTACAATCTACAAGTTCGTGCCTGAGCTGTACATCAGAAGCACTACGCTCTGGAGTGGTGATGACACATCGCTGAACGCTCAAGGAAATCAAGTGTTCGACTACCTGACAGAGCTGACAGAGGTGGTGCTGGACAACGGAATCCTGTACAGACCTGAGCTGACACTGGGAAGCATCGTGAGACACCTGAGCAGCCCTGAGGCTGAGCTGTCTAGATAG	237.978	200.8	259.407	256.492	356.444	353.081	363.03	444.1	259.576	0.0675947	0.332198
ATGGTGAGCAAGGGCGAGGAGCTGTCCCTCGAGACCACTGTAACGGCTAAAGAGGACGTTAAGTCATTCTTTTCAAGCATAAATTATGCTGCTTCCACGAAAATTGCTAGTCTGAAGCAGTCAGTGATATTGGGGTTCAAATCAGAGGGGTTTTCCACCCTGTTGTCACCGACGAAAGCCGGGCTCTGCGAGGCCGTGCTTTACCGCACGTCTCATCTGTCACTGCAGTTGTCTGCGCTTTCTTACAATGCAAGCGAAGCGGTTAATACGCTGGCTACATTGACTATCTCTAAGAATGAAGGTTTGCACAACGTGTAG	134.278	113.548	130.841	176.024	166.015	194.343	332.298	406.765	310.473	0.169236	0.221256
ATGGTGAGCAAGGGCGAGGAGCTGTCCCTCGAGTTAATCTGCCAGTTTAAGGGAGGATTTAAGGGAGTAGAACCAGTCGGCAACGTGTACTATAATCTCTCGAATAAGATTGAGAAGGGGCTGAGTCCAGGAAGGAAGTCCTGTCTTCTAGGAAAACTGTTTGCCAAGCTTAGTCTTCTCGTTGATCCCGAGTTTAGGGCTAAGAAGAAACCCAACTCTCAACCTTCTTTCAATTCGTCGGTCGCTTCCCATTCTGAATGCACCCTTGAGCGGGGTTCTGTTGCGATCGGAGAACGTGGTCAGACCGGGTCTAGATAG	346.995	325.104	353.84	219.611	276.692	255.167	84.515	163.099	111.974	-0.180708	0.501869
ATGGTGAGCAAGGGCGAGGAGCTGTCCCTCGAGCATTTCGGAGGCCTGTCCACACAGGAATTGGTCAAGGAATTGGACCCTCATTCTATACCAAAGGTACTCGCCTCACTGGTGCTGGTTGGGAAGGTGAATGTCGATGGCTTGGTGTGTACTCCTGCTCACAAAGGCCCTACGGGTATGTTATCAGTGTCCTCCTTTGTTCAGATAAGATCCACGAAACCCGCATCCTTAACCTGGGTGTACGTCAATACGATAAGGCTCGTCCTTCCGCACACGCTTGCAATACGTGCTACTTCAAACCGACATCTAGATAGGTAG	78.4395	88.4475	78.5046	119.026	105.794	146.87	188.238	167.029	162.871	0.124497	-0.426608
ATGGTGAGCAAGGGCGAGGAGCTGTCCCTCGAGGCAGATCTTAGTATCTCTGAGGCTGAACACGAGCATCTTCAAGATGGAGGACAATACTCCTCCGGCTCTAAGCCAAATTTCTACCCAGCAGGCGAAACACCCCTGGGGAACCCCGCAGCATGTGCCCATGATTTGCTGTTTGATCGAGATCCCCTCAGTGGGTTGGTATTTTTCCAACCGCTCGCACCTGGGTATCGTGAATTCAAGGCGGGTGTCCACGGTGTGGTGGATTCAACTATCGCCGCAACTGTTCGGGATGTTATCCATCAGAGCGAGTCTAGATAG	62.4857	39.4428	73.9536	100.585	69.9867	77.1436	197.842	204.365	188.32	0.207349	0.195808
ATGGTGAGCAAGGGCGAGGAGCTGTCCCTCGAGGGTATTATCATCCGTATACAGGAGACTCATTTTTTACTGTGTCTACCCGTCGCTCCTAAGTCCGACCGAAGCCACCGTTACAATTTAGCTCCATACATTGTGAAGAGACCCGACAAGACAGTCATCCAGACCTTTCATTTGAGTCCGGATCCTCCACCGATGACAGGATTGTACAAGGATACGGGGGTATTGTCCAAGACTCAATACAGCAGGAGAAGAATGTCACAAAACGAGACGATCAACGTCTATCGGGATATCAAGCCGGACGCTTGTCTAGATAGGTAG	230.001	223.509	225.274	388.929	359.699	367.916	520.536	538.423	488.613	0.137234	-0.208739
ATGGTGAGCAAGGGCGAGGAGCTGTCCCTCGAGACAGCTAGCAGCCTGGAGGAGCTGTCTCAGACAGTGTTCGACACGCCTCTGGTGCCTAGACTGTTCGCTCTGAGCGAGCAGACAATCACATGTAGCAGCTGTCTGATCAGAACAGAGCTGATCACACCTGAGTGTCACAAGTACGCTTTCAGCCCTATCAAGCCTTGTGAGCCTGATCAGTTCATCTTCGAGCTGACCGGAGACAAGGTGGAGTTCGGAAGCATCCTGAAGACCCCTCTGGTGTACGACCCTGAGATCGTGAGAGGGAGAGGTGGTGCAAGCTAG	49.1909	32.2714	63.7139	85.4974	87.8902	41.5389	155.584	131.658	159.478	0.193056	0.557554
ATGGTGAGCAAGGGCGAGGAGCTGTCCCTCGAGCCTACGTTAGCACAGATAAAAGGAGTAAAGCTATGTAAGGGGCTTATCCGCCAGTCGTCCAGGTCTTACCAGCGTAATGTCCTGTTGGACTTCTCATTGGCCATCAGAAATGCAAAACACTTGAATTCAGTGAAGTTCTCAGTTTTTCATCTCGGCACCACCCCAATCGAGGGTCGCATTGCCCTTAAATCCTTGGAGGACGGTACGTCCCTTTTCGGATTAGCGGCCCCATGTCACGAGCTTTTGATTTATGCATCGTCGCTTTTTCTGGGCGAGTCTAGATAG	155.55	167.333	177.489	246.434	305.988	281.871	460.991	412.66	407.177	0.156633	-0.386098
ATGGTGAGCAAGGGCGAGGAGCTGTCCCTCGAGTATGTGCGTAATGTCCCAATATCGTGTCTGAGTCATGACAAGCCATACGGCGCGCACGTGTCCCTGGGTTTCCACCGTAGTGACATTGGCTTGCTTAAGTTCGACCCACCAAAACCTTTAAAAGAGGGGGCGCTACGTAGTAAAATTTTGACGCAAAAATGCGCACTCGCACATGACTACCTTGCCCGTAAAACGGTCATCTATACCTCTTTGGGACTTGTCGAGTGCTTCAAAGGGCCCACAACGATCTATTCTCTGGTAGAAAACGTGGTAGGTTCTAGATAG	78.4395	70.519	80.7801	135.79	187.174	103.847	243.941	243.666	218.858	0.187289	-0.126295
ATGGTGAGCAAGGGCGAGGAGCTGTCCCTCGAGAATTCCCTGTCGTACATCAAGCAGTTCTCTCAAGAATCCGCTCAGCACTCGACTGGATTCTTCGAGCAAGACCGTTACGACGGAATCAGTACAGGAAGGTCCCGTCCTTCAATCGAGCAGCTAGGAACTCACCGAGGACAGGAGACTGATCGACTTTCAACCGTCGGAGGACTGCCACAGCCTCTTGTGTCGGAACAACGTATAAGCACGCGTATTACCGATCTGAAGGATTCGGATGACGGAGAAATCGCACAGTCATACCGGGTTCGTAATGTGCGTCTCTAG	90.4049	125.5	128.566	147.525	143.229	126.1	65.307	55.0213	76.3458	-0.0928305	0.86001
ATGGTGAGCAAGGGCGAGGAGCTGTCCCTCGAGGACCATAGACTGCCTCCTTTGGCACAGGATGGTCCTCAAAGCGAGGAGTTCAGCCGGGAATTGAATGACGAGGGACACCATTCGCTTGGCTCAGGGAAGCTCCTGCACGCACAAAGTGTAAAGATCCGTCTGCGGTATATCTCAATGGTCACTTTACCTATGCCGTTAGTCTCGACTTTCCGGCAGAGCTTGTCACCTCTTACTCAGCTCTCTCCGAGCCTGGTGATCCCCATGGCACGGGTAGCGGAGTCATTGGGATCTTTCGCCTTGTCTCTAGATAGGTAG	279.191	253.39	248.029	333.608	390.623	376.817	599.288	558.073	554.779	0.131024	-0.540153
ATGGTGAGCAAGGGCGAGGAGCTGTCCCTCGAGCGCCTCTCAGAGGATAACCAGGGTCAGAAGGTAACCCCGCCCAAGGAAAGGAAAATCGTCCTCGGGCGACACCTGTCTGGGAGCGGGCTTAGTGCAAACCTGGCGAAATCACTGGAGTCTAAGTCCGACTCACTGTATTCATCTGTTATCAATTTCATTTTCAAGAATAATTCCTTCAGGGGGAAACCATCTGGAAAAGAAGAGTTTGACAAGCTGGGCGGTGTTGCGTTGAACCTGGAATGCGGTTCTCCTAGCTTCAATAAAGTGGTTGCGTGTTCTAGATAG	90.4049	66.9333	86.4688	127.408	136.718	90.4954	226.654	212.225	215.465	0.165894	0.247966
ATGGTGAGCAAGGGCGAGGAGCTGTCCCTCGAGCTCTTCGGGGCGCTGTCCCCCGGAGTTATCTTGCCTACAATACCTGCTCCATCTGTTCCAGAGCGGTTGGCATATTCAGGTGAACAGGACACCGCCCTGCCAGACCGTGATTTTGGCGTCAATGATTTTTACATCGTCGCTTTTACCAAAGGCCTTCCAACGATCACCAATCCGCGCATGAATGTTCCCCAGGTAACACTACCTTCGCGCACAGGGTTGTACTGGGGGCTAGTGGGGATAGGGGTCTCCCTGCAAAATTCAAACTGGGCCTCTCTAGATAGGTAG	59.8267	92.0332	59.1629	139.143	118.815	109.781	226.654	222.05	184.926	0.186244	-0.076378
ATGGTGAGCAAGGGCGAGGAGCTGTCCCTCGAGAAATGTTCTGAGCGTGAGGAATTCTTGAAATGTGGTGATGCTGCTCGCGGCATTCTGTGCCCGACGAAGTGCATTTTTTGCTCACCCCTGAAACCGAAATCCTGTCCATTGATTATGTCCAATCCGTACTCCTGGTCACCTACACGGAAGATGTACCGGGAGAAGAAGAAGCCTTGGATTCCTCCCGCAAACCGCTGGTTCAATTTCCAACATTCACCATTTTTCAAATCACAAACCAGGAGGCAGAGACCAGCTTCTCAGTGTCACACTCCCTACCTGCAATAG	74.4511	86.0571	75.0914	127.408	104.166	103.847	157.505	129.693	118.76	0.089882	-0.489133
ATGGTGAGCAAGGGCGAGGAGCTGTCCCTCGAGAAAGAGCGTAATCATACCATAACACAGCGTAAGTTCACCGCTTACAATGCTTCCATCCTGCGTTTCTCTACGCGTATCTCATCAATCTTCGGAGTTCCACGTATCGACGTCGTTCCGAAATCTGGGAGGAATCAGAACTATTCACTTGACAGCCCCTGCAGGAAACCGGCGACTTTCAGATCGTTGCCTCAGATGATAGCCAGTACATTGGCCACGAACAACGTAGCCAGAGTGATAGCGGTGATCTGCAGCAGGGAATCGTCCGCCCGGGGTCTAGATAGGTAG	66.4742	88.4475	79.6424	112.32	99.2834	86.0448	103.723	155.239	137.422	0.0862765	0.23905
ATGGTGAGCAAGGGCGAGGAGCTGTCCCTCGAGACTCGTACACGCGGACCAATCGAACATCGACTTCAGGTCAACACGGCTGGCGAGCTGTTTCGGGGGGCTCTATCCGTTCTGGTCGCAAAGGTCCTTCCTCGACGGACCATCACGGACGCGGTTCTACGTTTTTCGCTCATGAATCCAACCCAAAGGACCAGTTTCTGGATGGACTCGACCCCGCTTTCGCTGCCTATCATTCCGGAGTGTTCCCTCATGAGGAAGCCCTGCCATCCTACCATCTGCAAGGCTGTTCGCCCCCAGATAGGATCTCTAGATAGGTAG	39.8845	54.9809	28.4437	41.9105	45.5727	56.3742	111.406	74.6718	71.2561	0.125092	0.63667
ATGGTGAGCAAGGGCGAGGAGCTGTCCCTCGAGTATAAAAAAAGCGGGGGTAAACTTTCAGGCGGGGCACAAGACAAGTTTAAGGAGCGAGTCCTTACTTTCCCCTCAAACAACGGTTTGAAGATCGAAAAAATACGTCTGCCCTGTGGGAAGGATTCAGAACAGAAGGCTCTGCTTCAGAAAAGTTTCCCCCTCGTGAAATGTAGCGCTGAAAGTGGTACAGGCGACTCCTCCGGTTTGTGCGAACTGCGCCCTGCCTGGGTCAATATCCTTTATCACAATAATGAATTGAACCGAAGTCTGGTGAGTTCTAGATAG	50.5204	62.1523	56.8874	82.1446	79.7523	86.0448	103.723	82.5319	108.581	0.0916313	0.0103862
ATGGTGAGCAAGGGCGAGGAGCTGTCCCTCGAGGCAGATCTGAGCATCTCAGAGGCTGAGCGCCTGACCTCAACAGACCACATGAACATTTGCAGGCGGGGGCAGTTTCGCGGGACCAAGCAACTTCTCCTGCTGGAGACCCGGAACATGCGCTCTATCTCCTTTTCTACAGAGATCCACTCTCAGGACTTGTATTCTTTCAGCCACTGGCTCCCGGTTATCGTGAATTTAAGGCTGGCGTGCATGGAGTGGTTGACTCTACGATCGCTGCCACCGTCCGAGACGTCATCCACCAGAGTGAATCTAGATAGGTAG	67.1073	49.4714	71.2122	76.1574	82.1549	65.8971	52.3554	49.594	NA	-0.0250139	-0.354953
ATGGTGAGCAAGGGCGAGGAGCTGTCCCTCGAGGCCGAGGGGACGCCGCAAAAATGTTCACTTAAATCTCAGGACGATAAAAAAGCGTGTGCAGCAGATAGTGATTATAAGCACACCAAGGAATACTTTGCTTTGTTTTTTAGGCATGTCATCGAATCCATTGAGTTTCAGCCTTATCCGGCACTCCCAATCAAGCCGCCCGACAGGCTGGAATATCAGAAAAGCACCGAGAGGCTCGTATTTGCCGGAGGCGACTATACGTCTGAGGTAATTCCAGAGGTCAACACCCGCTCGATGAGTTGGCTTGTCCCTTGA	57.7122	48.2648	50.5377	71.0802	50.936	50.9205	75.6245	NA	56.5201	0.0374683	-0.20361
ATGGTGAGCAAGGGCGAGGAGCTGTCCCTCGAGAAACTTTCATACCAAGAGTCGAATGCTTTTAAGCCAAAGTTTTGCTCCAGTATTTGCCTGTCTAACGGTCAACTGATCAGCGTGCTGTCCGAAGGACGCAAGGGCTCATGTCGCTCACTGGATGGACCTATCGAGCTGGATCTGAAGCGCGTGAACGCCTCACCTAAGCTGACCGGGCAAGGTTTCTTTGTTGACAAGAAACTGGAACGCGGAGGCAAGGCTCCGGAAAATTCCCATAATGTCAAGCTGGGAGAGAGTCTGAAGTACAATACCGTAGTCTAG	542.227	529.706	508.823	781.882	704.889	687.426	1178.97	1335.07	1099.57	0.137317	0.477216
ATGGTGAGCAAGGGCGAGGAGCTGTCCCTCGAGAGTTCTAATGTCATCGGTTCTTTCAGAGAGATTGGTAAGCGGTGGGCACGGAGGTCCGCGCACCTGCAATATAGGCAGCACCAGCACATGCCTGTATACCTTAGCAAAGGCGTCCGAAAGTCAACTGTTGCGTCTGAAGTCAGAGATATTGCTCTCATTCAACGCAAACATCTCCAATTTGAAAAAGGAGGCATACTACACCACGAAGCTGGGACATACCATTTTCGATGTGGGTGTCCAGTCAGCCATTGCAACCGGGTTCCCAATGTTCTAGATAGGTAG	171.795	182.2	186.071	296.168	254.68	296.537	329.645	396.752	347.684	0.114172	-0.616339
ATGGTGAGCAAGGGCGAGGAGCTGTCCCTCGAGCTATTCGCTCCAGATGCCCTTCTGCTGGAAGCAAACCCGCATCATCATGCTGACCCGCCAGTGCGATCTATTGCTTTCCTGCAGCCCTATCTTGTCGAGGAATCACTTGAAGGAGCTACCGACCCTAATCCTCGTGACTTTCAGGGACGTGATGGAGATGGATCGTCGAAGGCTCACGTCAATCTTATACTGGCTGGATCGTGCAAGCGCCATTACCAAGGTACGGCTGAAGGTCAGACCTATGGACCTACATCGGACGGACTTTTCGTAAGGTCTAGATAG	65.7651	61.5376	59.7263	103.236	106.801	116.818	197.787	247.97	236.357	0.215018	1.01207
ATGGTGAGCAAGGGCGAGGAGCTGTCCCTCGAGGGCAACACCTTTGTTTTATACAAGGTGATACACTACAGTTCTTTTCTTTATGATACCAAGGTGGTGAGAAGAAGTGGAGTGGAGATAGACCATTTGTGGGCAGGTTCCCCGGAGCCCAAGCTATTATTGGTGTCACCTCCCGACCTACATTCGGAATATAAATATAAGCATGGCTCCAAACGCCGCGATGTGCCCTTAGGAGCTATATGCGCGTCTCGTAAATGCAACACAGTGCTCAATCACACCATCTTCGGAGCGCTTCCCCTCGAAATATCTAGATAG	49.6594	33.7854	34.4575	44.002	83.798	65.8971	106.65	83.318	126.742	0.164968	-0.522588
ATGGTGAGCAAGGGCGAGGAGCTGTCCCTCGAGGAAGCGGACGCTTCAAACTTTCTCGTGTTTCCCAAACAACAGGGACCACGCAAGGAGAACTCGTACTTCCATCTGGGAATTCCTTACAGATTGGTCGGAGCAGGACGTCACACTCGGATGGATCTTGCTAGGAAGCGATTCCTGACACCAGAGACACAGCGCGCGTCACTGGATCATGGGACCACCGCTGACCTGCCCGCAGAATCCCACTACTTCGGTGTGCCTCTTCTGTGTGATCAGGACAGTGGAAACGTAGACTCCGCAACACCGCTCTCTAGATAG	155.689	160.48	140.127	280.936	289.185	257.598	513.859	472.135	592.605	0.206398	0.102087
ATGGTGAGCAAGGGCGAGGAGCTGTCCCTCGAGGAAAATGGCTTGCGTGCATCCCCTGAAGATAAGCATCTTCGTGGCCTCTTCGTGCTAGTTGTGACGGATCCATCCGGACATCCCCTTACCTGGGATAGCCGGATGGCACTGGCGACTCAGGACACAAGCAGCACTACATTTTCAGTCTTGTTTTCCGGATGCGCATTGATCCCACAGGACAAGCTTTATCAGGACCATGCTGGAGAAAACCCAGAGGCTGAGCAAGCGGCCTTCAATGAACCTGTCCATTTCATTCGTATCTTCAGTTTAACTTCTAGATAG	162.4	139.968	128.641	191.24	164.31	221.654	434.356	412.622	441.884	0.183275	0.0784195
ATGGTGAGCAAGGGCGAGGAGCTGTCCCTCGAGTATCTGCAATTCCAGCCGATAGCTCTGAGTGCTCGTGCCACAGGACTGTTGCTCGTGGTGGTTGCTGTGATATACATTACCATCACGATACAGAGATGCAAGGCTAAAGGAATAAGCTACATGAATACTCCGGTCTTCTCAGCACCCGAGCCCGGATACACAAACGTCGAAATCGATAATTTACAAACCCGTGCTTATCTGCGCCTTTACTCGGAACTCGTTGGCTCTCTGGAGTTCCGAAAGGAGCCTGAACATGGATTTGTATCTGCTACGTCTAGATAG	229.507	215.985	242.351	301.245	297.401	289.048	257.899	224.165	220.942	0.00340676	0.267378
ATGGTGAGCAAGGGCGAGGAGCTGTCCCTCGAGCTACTGGAATCGAATCATGCACACGTCGAGAGGAGCTGGCCTTACTCCCCCGAGGAAAGCTTTCCGCACATTGACCTAGACGTAAATTTCAGCCCACTCACATCACAGAACCAGCCTACACAGCTGATCCCGTTTTTTTCACTCGAAGTGAACTTCACAGGCATTCAAAAGACCAGCGTTTTCGAGGAGGGAGATGAGTCCACGTCTGTTGACATCCTTGATTATAAATGCGTCGCTGCTCCGGCTCTTGAGACACGTAAACCACAACAGGCATCTAGATAG	42.9486	53.0913	49.3891	140.468	105.158	118.315	195.848	208.295	159.284	0.225291	0.175775
ATGGTGAGCAAGGGCGAGGAGCTGTCCCTCGAGAGATACTACGAGTTGGTCATTCTGGCGGAAGAACTCCCTTTGTCAGAGACGCGAACAGTGACGAGCGTTATAGGACAGGGATATTTTCTGTCTATTTATCGCTCTGGGGGATTTCCCGTCCTACTCCTGACGAACCGAACGTTTTCAGCACACACCACAAAGCTGTATAATGGACAGACCAGAAAACAGGAAATACTCAACCTGATTTTAGTAGTTTACCAGAAGGCCAGTGATTTCACAGCGTGCCCAGTCCGGGCCATTAAACCCCGTCTGTCTAGATAG	118.109	92.9097	109.115	150.622	149.522	101.841	164.823	162.668	145.582	0.065649	-0.284611
ATGGTGAGCAAGGGCGAGGAGCTGTCCCTCGAGTACAAAAAATCAGGCGGCAAGTTGTCTGGGGGTGCCCAGGATAAATTCAAGGAACGAGTTCTTACTTTCCCGTCAAATAATGGTCTGAAGATTGAGATCAGACCCTGGAAATTTCTGGGCAGCGTCGAAGAAAGATTGTTGCAAAAATCATTCCCATTGGTCAAATGTTCTGCTGAAAGCGGTACGGGTGATTCCAGTGGTTTGTGCGAACTCCGTCCTGCTGGCGTCAATATACTTTATCACAACAACGAACTTAATAGGTCACTGGTTTCATCTAGATAG	49.6594	54.2979	65.4693	47.3868	59.1515	74.883	89.1981	77.3667	90.7747	0.0703635	0.131653
ATGGTGAGCAAGGGCGAGGAGCTGTCCCTCGAGGAATACTACTTAGCATACGTAGTAGTGACAGCCGTTTATCCGTACCTTCGCTTGTCGTCCAACCTGCGTATTCCTTTAAAAAAGTTGCTTTCCCTGAGCACACTTGAATTTACTGAGAGGCCGGAGGCTAAAACTAAAGCGCGTTTGACGGCTTGTCCGATACTCAATTTGCACGATATCGGTCTTGGGTCCGACCAACGCCCTGAGTATATATCCCAGGGGGGAGATCTTTCAGCGTGCGACTTATCTAATCTTTCAGCCTACAGGAGAGTCGGTAACTGA	48.3172	65.1575	79.2523	62.6183	70.6532	65.8971	44.599	45.6265	35.9673	-0.0681344	-0.666659
ATGGTGAGCAAGGGCGAGGAGCTGTCCCTCGAGCTGCTGCAGCTGGTGCTGAGCCTGTACATCATCGCTACAAGACTGAGCAACGAGGGAAGCTTCGACAGCAAGACAGAGGTGACACCTCAGTTTCAGAGAACAAGCGTGGAGCCTATCACAAGCAAGGAGACACCTGTGGCTTTCCTGGGAATCGCTGCTGGAGAGGGAGCTCTGAGACTGGCTACAGTGTACGAGCTGATCAGAGGATACCCTTGTCCTCACTACTTCAAGAACAAGGTGGACTACATCCTGCTGACAGTGGAGAGAGCTAGCTCTAGATAG	124.819	114.629	79.2523	88.0041	136.377	130.296	170.64	176.555	143.869	0.0744937	0.404538
ATGGTGAGCAAGGGCGAGGAGCTGTCCCTCGAGGCAATTCGTTCAGTGCCCGGACGCGTGTATAGTACGAGTCGAGGAAAATCCTTCTCCACCATTATAAGAGTGACTACAAAGACAATCGAAGAAGAACTCAGCCTCGATGCGAACTCCAGTGCGGAACCCCTGAAGACTTATCAGGAATTCATCCAGATCCTCGCACGAGAGCCCGTGTACTTTACCGACAGCGAGACTAAGACCAGATTCGAGCCACCCCTCCTTATCTGTACGACAGTCGGGGGGTCTCCGGTTCTCTTTTCTTCCCTCGAATCTAGATAG	84.5551	97.7362	94.1839	132.006	138.02	139.282	159.005	204.327	205.528	0.119406	0.142775
ATGGTGAGCAAGGGCGAGGAGCTGTCCCTCGAGTACGTACGTAACGTCCCAATTTCCTGCCTGTCCCATGACAAGCCATATGGTGCACATGTATCCTTGGGGTTCCATCGTAGTGACATCGGCCTGCTGAAGTTCGACCCGCCTAAACCACTGAAGGAGGGAGCACTACGTTCAAAGATTCTGACCCAGAAATGCGCTCTGGCTCATGACTATCTTGCTCGCAAGACCGTAATCTATACCTCCCTTGGACTGGTTGAGTGTTTCAAGGGACCTACACGACATGCCGTAAACCAGTCGACAATCTACTTCTGGTAG	52.3437	57.9178	74.6579	91.3888	85.4411	70.39	151.249	122.993	142.157	0.136567	0.762353
ATGGTGAGCAAGGGCGAGGAGCTGTCCCTCGAGCTCTTCGGGGCGCTGTCCCCCGGAGTTATCTTGCCTACAATACCTGCTCCCTTTCCAGAGCGGTTGGCATATTCAGGTGAACAGGACACCGCCCTCCAGACCGTGTTTTGCGCAATGATTACATCGTCTTTTTGGAAAGAGAGCGCCCTCGCACAAAACGATCACCAATCCGCGCATGAATGTTCCCCAGGTAACACTCCTTCGCGCACAGGGTTGTACTGGGGGCTAGTGGGGATAGGGGTCTCCCTGCAAAATTCAAACTGGGCCTCTCTAGATAGGTAG	140.925	130.315	117.156	187.855	149.522	152.761	277.29	216.23	205.528	0.0969611	-0.144061
ATGGTGAGCAAGGGCGAGGAGCTGTCCCTCGAGAGATACTACGAGCTGGTGATCCTGGCTGAGGAGCTGCCTCTGAGCGAGACAAGAACAGTTACACGTGATCCAGGATACTTCTGGTCTTGTGGAGACACCCCTAGCGAGCTGTACGAGCTGATCCTGGACGCTACAGAGAGATTCAGCGCTCACACAACAAAGCTGTACAACGGACAGACAAGAAAGCAAGAGATCCTGAACCTGATCGTGGTGGTGTATCAGAAGGCTAGCGACTTCACAGCTTGTCCTGTGAGAGCTATCAAGCCTAGACTGTCTAGATAG	144.952	127.902	143.573	150.622	151.165	121.31	91.1372	119.026	104.477	-0.0474355	0.424347
ATGGTGAGCAAGGGCGAGGAGCTGTCCCTCGAGCTAATTTGTCAGTTTAAAGGTGGATTCAAAGGAGTGGAGCCAGTGGGCAACGTGTACTACAACCTGTCTAACAAGATTGAAAAGGGTTTGTCCCCCGGACGAAAGTCCTGCCTTCTTGGTAAACTGTCGCCAGCTCTCTACTCACTTACATTCGACTGTTCGTGCAAGAAGAAACCCAATTCACAGCCCTCATTTAACAGCTCAGTCGCTTCTCATTCCGAATGCACCCTGGAACGTGGTTCGGTGGCAATTGGGGAACGTGGCCAGACAGGTTCTAGATAG	123.477	108.596	137.83	148.93	164.31	143.775	98.8935	75.3829	90.7747	-0.055817	0.175458
ATGGTGAGCAAGGGCGAGGAGCTGTCCCTCGAGCTATTCGGTGCTTTAAGCCCTGGCGTCATATTACCCACCATTCCGGCACCAAGCGTTCCGGAAAGGCTAGCATACTCCGGGGACAGGACACGGCCCTGCCCGACTTGTTGGGATATTACTCTATCGGGAACAACTGAGTCAGATCATCTCAGCGCTCAAAATGACCATCAAAGTGCACATGAGTGTAGTCCAGGGAACACGACCTTCGCGCACCGAGTAGTCCTTGGGGCGTCTGGCGACCGCGGCTTGCCGGCTAAATTCAAGCTCGGTCTTTCTAGATAG	112.74	71.1906	91.8867	159.084	157.737	124.306	236.569	192.425	195.251	0.138291	-0.500372
ATGGTGAGCAAGGGCGAGGAGCTGTCCCTCGAGACGGCAAGCAGCTTGGAAGAACTGTCCCAGACGGTATTCGACACTCCTCTTGTACCACGCCTTTTCGCCCTGAGTGAACAGACCATAACCTGTTCCTCCTGCCTGATTCGAACTTTACCGAACATAGAGTTCTCGAAAGCCTTTGAACCAGACCAATTTATATTTGAGTTGACAGGCGATAAGGTCGAATTCGGCTCTATCCTGAAGACCCCGCTGGTTTATGATCCCGAAATTGTGCGCGAGGAGGCAGGGGAAGTTGTCCAGGCTTCTAGTTCTAGATAG	40.2644	44.6449	70.0636	103.236	87.0842	65.8971	199.726	172.587	118.178	0.193135	-0.020539
ATGGTGAGCAAGGGCGAGGAGCTGTCCCTCGAGGAATACTACCTTGCATACGTAGTCGTGACAGCTGTTTATCCGTACCTTCGCTTGTCGTCTAACCTGCGTATTCCTCTGAAGAAGTTGCTTTCCCTGAGCACCCTGGAATTTACTGAACGTCCGGAAGCTAAAACCAAAGCGTCTGCGGCGCTTCCTCATATCGACTGCGACCAACGTCCTGAGTATATTTCCCAGGGGGGAATTGAGATCTTTCAGCGTGCCACCTATCTGATCTTCCAGCCTACAGGAGAGTCCGTAACCGAGTTCGTCGCCTCTAGATAG	221.454	226.845	204.448	172.623	184.027	167.738	62.0508	75.3829	109.615	-0.166516	0.234881
ATGGTGAGCAAGGGCGAGGAGCTGTCCCTCGAGCATCTGCTTGCTACCAAACGCTTTTTCTCTGAACCTTACGTCGGCCATTTAGACTTCAATGACCAGGCGCTGAGAGTTGCGTCCTTCTTCTCAAAGCCTTCTTCCTCATTTTACGAATTCAAGGAGAACAAGCTGTACTCAGTCATCAAGACCGTCAATACCCTGCTTCTCACATGCCAGAAGATTGTCAAGAAAAACGCTCGTGCTACGACCTCATCCGCAGCTGAATCTAGTGCGCGTGAATCGGACGTTGGAGAACTGGTAGGAATAGCCTCTAGATAG	139.583	138.761	135.533	148.93	198.815	149.766	157.066	117.042	171.273	0.0101016	0.564202
ATGGTGAGCAAGGGCGAGGAGCTGTCCCTCGAGCATTTCGGAGGCTTATCCACACAAGAATTGGTCAAGGAATTAGACCCTCATTCTATACCAAAAGTATTGGCCTCGTTAGTGCTAGTTGGGAAGGTGATGTCGACGGCTTGGTGTTATACCCTTCACGAGCCCCAATTGAATTCAGGCATGTTGTTCTCCTTTGTTCAGATAAGATACACGAAACCCGCATCCTTAACCTGGGTGTACGTCAATACGACAAAGCTCGACCTTCCGCACACGCGTGCAACACGTGCTACTTCAAACCGACATCTAGATAGGTAG	44.2908	38.6118	47.0919	86.3117	62.4377	55.4134	104.711	71.4154	59.9456	0.0953731	-0.697731
ATGGTGAGCAAGGGCGAGGAGCTGTCCCTCGAGTCTGTCGGAGGGAAGAAGTTGAGTCTGGAAGCTCGTGAGCAGTCACTCCTACTGCATAACATCTACCTGCGTTGCACCGAGGTGATCGCTAAGGCTTCCTGCGTCTCCGGAACCCCTACCTCCGCTTCCTTCAAAAAAAAAGCTAGTCGTTTCGGAATCACTGCATTTCGCTTACGCAACCTCCCTTTACTCTACCACAAAGGGATCTATCAATCGTTTCGCCGCTACGAAGCTCTTTGCCGAAGTAGGCACGGTGTCATCCAAGGCTACCCTGAATAA	NA	36.5467	26.6714	47.8424	48.108	39.3136	50.9011	NA	58.7928	0.0934767	0.0776722
ATGGTGAGCAAGGGCGAGGAGCTGTCCCTCGAGGCAGATCTGAGCATCTCAGAAGCTGAGCGCCTCACATTCAACAGACCACATGAACATTGCAGGACGGGGGACAATTTTGGATCCAACCCAATCCGCTGGAGCCCTGAACAGCCTTGCGCTCATGACCTCCTTTTTGACAGAGATCCACTCTCAGGACTTGTATTCTTTCAGCCATTGGCACCCGGTTATCGTGAATTTAAAGCAGGCGTGCATGGTGTAGTTGACTCAACGATTGCGGCCACCGTCCGAGACGTTATACACCAGAGTGAATCTAGATAG	35.2313	34.1102	NA	51.2598	74.6504	33.2653	78.3094	64.0907	112.398	0.146351	0.228615
ATGGTGAGCAAGGGCGAGGAGCTGTCCCTCGAGGCAGATCTTAGTATCTCTGAGGCTGAACGTCTCACGTTTAATCGTCCACACGAGCATCTTCAAGATGTTTCTACCCAGCAGGCGAAACACCCCTGGGGAACCCCGCAGCATGTGCCCATGATTTGCTGTTTGATCGAGATCCCCTCAGTGGGTTGGTATTTTTCCAACCGCTCGCACCTGGGTATCGTGAATTCAAGGCGGGTGTCCACGGTGTGGTGGATTCAACTATCGCCGCAACTGTTCGGGATGTTATCCATCAGAGCGAGTCTAGATAGGTAG	157.186	174.206	170.465	261.425	225.61	193.544	319.111	312.442	307.797	0.104622	-0.0808975
ATGGTGAGCAAGGGCGAGGAGCTGTCCCTCGAGGAAGAGTCTATATTGGCAATATATGCATCCGAACAAGCGCTTGACCCCGTGAAGCTCTCCAGGTATCCGTTAGTTATCGCTACTCGCCAAACATCAACCGTCTTCTTTTCAGGTCCACTCAGTATTGGTTATGTGAGAAACTTACGACCGGAGTTACCTGTCGGTACCAAAGTAACCGGCATTGCGTCCTGTAGGTTAGACGAGGTACTATACTACACATTGCGTACACTCAACGAAGCTGCGCATAAGCTGCGCGGAAAATATCAGGAGTCTAGATAG	149.056	174.206	155.39	235.795	237.222	189.008	182.069	226.32	240.359	0.0498876	-0.674601
ATGGTGAGCAAGGGCGAGGAGCTGTCCCTCGAGGCAGATCTTAGTATCTCTGAGGCTGAACGTCTCACGTTTAATCGTCCACACGAGCATCTTCAAGATGGAGGACAATACTCCTCCGGCTCTAAGCCAAATTCTACCCAGCAGGGCACCCGGAGCATGCAGATTTGTGTTTGCAGACCCCTCAGTGGGTTGGTATTTTTCCAACCGCTCGCACCTGGGTATCGTGAATTCAAGGCGGGTGTCCACGGTGTGGTGGATTCAACTATCGCCGCAACTGTTCGGGATGTTATCCATCAGAGCGAGTCTAGATAG	224.938	192.479	208.733	321.228	277.036	267.635	612.771	686.973	677.846	0.191796	0.173173
ATGGTGAGCAAGGGCGAGGAGCTGTCCCTCGAGCTACTGGAAGTCGAATCTTGCACCATCGGACGTGAGGAGCTGGCCTTCACGTCCCCCGAAGAAAGCGTCCCACACATCTGTATCCTGGATCGTAAGTGTTCCCTGCCACCTCTCCTTACTCAAGCGTCTCGTTTCACTGGAATAACTTCACCGGAATCCAGAAGACCAGCGTTTTCGAGGAGGGAGATGAAAGCACCTCCGTTGATATCCTTGATTATAAATGCGTCGCTGCTCCGGCTCTGGAGACACGTAAGCCACAGCAGGCATCTAGATAGGTAG	112.469	113.295	88.1317	111.063	122.758	83.1634	103.76	52.0737	76.0848	-0.0558286	0.0506056
ATGGTGAGCAAGGGCGAGGAGCTGTCCCTCGAGTTTGCGCTGGTATTCCTTTCCCAGATCTATTATGACTGCGATTCCGTCACGAAGGACCAGCACGAACCTGAGGCAATTCCTGTCACCGTCGGCATAACCGAACGGCTACCAGCATCACCCTGTCTACAATACGTCCTCCGCTACCCTTTCCTTCCGAAACGCGAGTCACTGTGTCCATCTCGCACCAGTGGCTGTGAGTTCCAGAAGGAGAAGGAGGAATTGCAATTTCCACGTGCTGAAGAAGAACTGATAGAGCTGATATGTGTGCCGTCTAGATAG	295.401	272.882	300.344	533.102	383.205	427.913	401.335	386.547	394.257	0.0514865	0.0471298
ATGGTGAGCAAGGGCGAGGAGCTGTCCCTCGAGACACTCTGCCATCCGGAACCCTCTACAAATTGTGCGGACTTTGAGGCAGTCCTCAAGTTCATCTCTCTCCTGATCCCACCCAGATATCGAGAAAAATTTTCCCACAGATTATCACGGTCCGACGAGGCTCGTTGCTACTTGTTCAGTCAACAAGTGGCCGGATGTATTTTTAAGCAGACCCTGCCATCCAAGACAGTAATTCTGGAATCTACGACTTATAGTCTGGGTGATGTACTGGCAGAGCTGATCCCGGAAGAGGACGAAATACAGTCTAGATAG	104.339	110.858	100.888	184.535	170.866	133.061	254.505	236.335	240.359	0.139822	-0.156467
ATGGTGAGCAAGGGCGAGGAGCTGTCCCTCGAGGGTCCCGGCATCTCTGAGCAAGCTGCGGAGGTCCGAGTCCACCTCACCCCGGCCAACTACGTCCTTTATGATGGTAGCATTTGTCTGAAAGATAAAGCGGGTGGGTTTGAAGTGACAAATCAAGTTCGTGCCCCGTTTCCATGTCCAGTTATCGAACATTGTCCTTTTAGTAACGCACCAAAAACTGACTCTTTGACGTTGTACTTCATAGATCACATTAGCGGTGTGACAAAGTTGCAAAGTTCAAAGAAACGGTATAGACGCGGACATTCTAGATAG	93.4985	70.6569	90.451	134.984	147.642	155.742	146.83	218.309	216.15	0.136143	-0.155377
ATGGTGAGCAAGGGCGAGGAGCTGTCCCTCGAGTCTCGTCCCCGCGCGGCATCAATGGTGGATATTCATCGAGACGAATGCTTTGCTCACTCAGAAAAGGAACATTGTGAAGCTGCCTCTGCTCTTCAGACGGGTATTCGCCAGGCCGAAAGCGCGGGTAGTCTCCTTACAAAGATAACCTTGCGCTTGTTGAAATACTTCGAACGTAGCCGTTATGATGATTGCCAACTCAAGTCCGCACTCGGCCTGGTCTTTCACTCACTGCTCAGTTCTGGTCTCGAATTTTTTATCGGTGCCGTCTGCTCTAGATAG	84.0131	68.2204	76.5354	121.315	136.03	113.405	199.689	280.397	204.045	0.181102	0.212548
ATGGTGAGCAAGGGCGAGGAGCTGTCCCTCGAGCTGTTCGGAGCTCTGTCCCCCGGAGTAATCTTGCCTACTATCCCTGCTCCATCGTCCCGGAGCGACGGCTTTCGGGAACGGACCGTCTTAATGGAGTCTTTTTATATCGTCGCTTTTTACCGTGAGCAACATGAGTCTGATCATCTTTCAGCACAGAATGACCATCAGTCCGCTCACGAGTGTAGCCCTGGAAATACAACCTTCGCTCATCGAGTTGTCCTTGGAGCTTCGGGAGACCGCGGACTGCCAGCTAAGTTCAAGCTCGGTTTATCTAGATAG	63.6874	48.7289	55.6621	124.732	96.216	81.6513	260.379	192.272	238.629	0.235356	-0.00582625
ATGGTGAGCAAGGGCGAGGAGCTGTCCCTCGAGTATCTGCAGTTTCAGCCATCGCTCTCTCCGCTCGTGCTACCGGACTGCTGCTGGTGGTCGTCGCAGTCATTTACATCACGATCACCATCCAGCGTTGAAGTTACAGATCAAGTCACAATGTCACTGACCCTATCAGCTCTGAGCCGGGATACACTAATGTCGAAATTGATAATCTCCAGACGCGTGCTTACCTGCGTCTGTACTCAGAGCTTGTCGGATCCCTCGAATTCCGCAAGGAGCCTGAGCACGGATTTGTTTCCGCAACATCTAGATAGGTAG	58.2672	53.6018	76.5354	85.4329	109.487	77.1151	125.295	112.159	103.752	0.100456	-0.406962
ATGGTGAGCAAGGGCGAGGAGCTGTCCCTCGAGGAGGCAGATGCGAGCAACTTCCTTGTGTTCCCTAAACAGCAAGGCCCTAGAAAAGAGAACAGTTACTTTCACTTGGGAATCCCCTATCGCCTGGTTGGAGCTGGTAGACACATCATGGGGTCGGTCGGCTGGATGCCTTCTCCGAGAGTGCCCCCGAGTTTTTGGTACATCCAGAGACACAGCGCGCTTCACTGGATCATGGAACGACAGCGGACTTGCCAGCGGAGTCCCATTATTTCGGTGTTCCACTTCTGTGCGACCAGGACTCAGGAAATGTAG	77.2379	68.2204	92.7702	143.527	160.913	122.477	311.28	224.318	209.233	0.188747	0.0571035
ATGGTGAGCAAGGGCGAGGAGCTGTCCCTCGAGCTATTCGCGCCTGATGCCCTTCTGTTGGAAGCAAACCCGCATCATCACGCTGACCCGCCCGTGAGGTCTATTGCTTTCCTGCAGCCCTATCTTGTCGAGGAGCTTGAGGGCTTTGATTTTTCTTACCGCCTACCCGTGTTCAGGCCGGGATGGCGATGGATCGTCCAAGCTCACGTTAACCTTATACTGGCCGGGTCGTGTAAGCGCCATTACCAAGGTACGGCTGAAGGTCAGACCTATGGACCTACATCGGACGGACTTTTCGTAAGGTCTAGATAG	260.17	225.371	233.085	346.858	333.438	341.726	710.657	704.998	722.805	0.182058	0.29565
ATGGTGAGCAAGGGCGAGGAGCTGTCCCTCGAGGAAGCTGACGCTTCAAACTTTCTCGTCTTTCCCAAGCAACAGGGACCACGCAAGGAGAACTCGTACTTCCATCTGGGAATCCCTTACCGTTTGGTCGGAGCTGGACGTCACATCATCGGAGTAGGACGTCTCATGCCTTCAGTGAATCCGCTCCGGAATTCCTGGTCCATCCAGAGACACAGCGAGCTTCACTGGATCATGGGACCACCGCTGACCTGCCCGCTGAATCCCATTATTTCGGTGTTCCTCTTCTGTGCGATCAGGACTCCGGAAACGTAG	112.469	129.132	122.921	169.157	157.595	127.013	354.35	322.457	318.173	0.167433	0.701283
ATGGTGAGCAAGGGCGAGGAGCTGTCCCTCGAGTATAAAAAGTCCGGTGGAAAGCTGTCCGGAGGAGCTCAAGATAAGTTTAAGGAACGTGTCCTGACCTTCCCATCCAATAATGGACTAAGATCGAAAAGATCCGTCTGCCCTGCGGAAAGGATTTCTTTCTTGGGTCCGTCCCTTCGGAACAAAAGGCTCTTCTGCAGAAGTCATTTCCACTGGTCAAGTGCTCCGCTGAGTCCGGAACCGGCGATTCTTCCGGACTTTGTGAACTGCGCCCAGCGGGAGTCAATATCCTGTACCATAACAATGAACTGA	86.7232	88.9302	89.2913	138.401	144.324	116.429	266.252	242.343	249.005	0.174988	-0.0726999
ATGGTGAGCAAGGGCGAGGAGCTGTCCCTCGAGAAAAATACGGAAAGCGAAAAAGCAGACAATGACTACAAACACTATGAGGTACTCAAATTGCAAAAGGTCGAAGCTCATATCCGTCCGACCGCTAAGGGTCACCAAGAAAGTAGGAAAACCTCCACATCACAAGGGAATGCCCAGGACTCCCGCTCCAACACAAAAGGGAACACCGAAAAAAAAGTAATAGACACTGTGGTTGTGGACGGTGACATAAGTGCTTACATTGAGACTAGTCACTTTGAGAACCTTAAAGACTTTCAAGAACAGTCTAGATAG	192.417	170.551	175.104	252.881	233.904	305.436	522.715	478.678	416.737	0.161024	-0.197157
ATGGTGAGCAAGGGCGAGGAGCTGTCCCTCGAGGACGCACTACCTGCTAACCCTCCATGCCTGTACCTTGCTTCCGTCGATTTTGAGCTGTACCTGCGAGATTATCGTACCCCCCACGAGCCTTCCCTCTCTGTCTACGCCAGCTGTCAGCCCAGAAGGAAGAGTACATCCTGCTTGATCAACTTCACACGATCGCACCTTCGAAGTACAAAACCCCTCAATTTCAGGAAAAGGAAGATCACTCTTTCGCTGCTGGCATCCGCTTCGATATCACAGATAAAGAGTTTGAAGGAGCCCTTTGCGGACGTCTGA	113.824	107.204	99.728	165.74	192.432	142.134	244.717	220.312	178.108	0.114761	-0.240497
ATGGTGAGCAAGGGCGAGGAGCTGTCCCTCGAGCTACTGGAAGTCGAATCATGCACAATCGGTCGAGAGGAGCTTGCCTTCACGTCCCCCGAGGAAAGCGTTCCTCACATTTGTATCCTAGACCGTAAATGTTCACTGCCCACCTCACTATCACAGAACCTTCCTATCTTTCTCGATGAACTTCACAGGCATTCAAAGACCAGCGTTTTCGAGGAGGGAGATGAGTCCACGTCTGTTGACATCCTTGACTATAAATGCGTCGCTGCTCCGGCTCTTGAGACACGTAAACCACAACGGCATCTAGATAGGTAG	132.795	152.278	117.122	266.551	240.54	213.201	170.323	178.252	122.773	0.0251946	-0.0511416
ATGGTGAGCAAGGGCGAGGAGCTGTCCCTCGAGGGCCAGTACGATGAGCAGGTTCTGTCACCAGGAATCATCTTCGCTTACACTGCTGAGGGACTCTATTCCACTATCGATCGTATCCTGGTAGTAAGCACCCGTGTTCGTTTCAAGAAGTCAGTTCCTCGATCAACTCCTTTCTTACCCAAGGAGAGTCTTCTGAACCCGATACCGATGATCTTAAGAAGTCGCGTGCTTCGCAGCAACGTCAGGGAGGAGGATACGACAGTGATAATTCTCTGCGGGAACGTAATCAGTTTCGCATCTCTAGATAGGTAG	222.228	185.17	168.146	287.055	315.19	229.833	563.827	438.621	435.758	0.152537	-0.0492176
ATGGTGAGCAAGGGCGAGGAGCTGTCCCTCGAGAAAAACACGGAATCAGAGAAAGCTGACAATGACTATAAACACTACGAAGTCCTGAAGCTCCAGAAGGTCGAAGCCCATATTCGTTCCGATCGCGCCAAAGGAGTACAGACAACGAGAAGGATGCTTCAAAAGTCAGCAAACCCTCCACTGTTTCTCAGGGAAATGCACAGGATTCGCGCTCCAATACCAAAGGAAACACCGAGAAAAAGGTTATCGATACAGTCGTCGTTGATGGTGACATCTCAGCCTACATCGAGACCAGTCACTTCGAAAACCTGA	158.541	153.496	197.137	292.181	272.059	234.369	289.745	288.408	204.045	0.070452	-0.33281
ATGGTGAGCAAGGGCGAGGAGCTGTCCCTCGAGGGAATCATCATCAGAATCCAAGAGACAAGCTTCTTCACAGCTGTGTACCCTAGCCTGCTGAGCCTGGGAAGCGAGGCTACAAGACACACACAGAGCTACAGACCTAACAGCGACTCTCAGTTCAGAGAGGAGACAAGACAAGACAGCCACCCTGCTGCTCGGGCGGACTGTCGTGCAAGGATACGGAGGCATCGTGCAAGACAGCATTCAGCAAGAGAAGAACGTGACAAAGAGAGACGATCAGAGACTGAGCGGATACCAAGCTGGAAGACTGTCTAG	104.339	87.712	99.728	150.362	134.371	111.893	72.4362	84.1191	65.7096	-0.0457758	0.104837
ATGGTGAGCAAGGGCGAGGAGCTGTCCCTCGAGGGATGCAAAACGACTCATGTAGACCTGCTTATTACCGCAAAGGCTGACTTGTACGAGATCGCGAGCGCACAGAGTCTTCTCTTGCCTGTTGAGCAGCACCTCCGCCTGTTCCTCAAGACGAAGTTGGTGTCGTCTTCAGGCTCAGCCTGCATCAAGGCTAACCTCAAATACGAGCAGGAAAGCTACCCCCCAGACTACAGTGGTGAATGTCCTAGACACACTCTGAGATTTCGAGAGCCTTACTTCGGTAAGTATTTTGAGGATGAGAGCTCTAGATAG	62.3323	58.4747	57.9814	76.8896	77.9682	61.9945	135.084	152.216	152.17	0.149722	0.193866
ATGGTGAGCAAGGGCGAGGAGCTGTCCCTCGAGAAATGCTCTGAGCGCGAAGAATTCTTGAAGTGTGGGGACGAGTGTATCTTCCTGCTGACACCTGAAACGGAAATCCTGAGCATTGATTATGTTCAGTCCGTTCTGCTGGTTACCTATACCGAAGACGTGCCTGGAGAGGAAGAGGCATTGGATTCAAGCCGTAAACCGTTGGTCCAATTCCCTACATTCACCATCTTCCAGATTACGAATCAAGAGGCAGAAACGAGCTTCAGTGTGAGCCATTCCCTTCCTGCAATTGTTAGCCCCGAGTCTAGATAG	44.7167	51.1653	28.9907	46.1338	43.1313	57.4583	58.732	104.147	55.3344	0.0905447	0.425263
ATGGTGAGCAAGGGCGAGGAGCTGTCCCTCGAGCTATACTCTTCAGTCATACGAGGGGGCGCCCCTCTTCCGTTCTATAACGTACCCCGGGGAACCCACTACGAGGGCAATCCTGGTGCATCATTAGCCCAGAGAACTGATTCTGATGCCCAGGACGGTGATCTATTAAACCCGGGTGTACTTAAGAGGCTCAATGACGGGTCATCGCCCCTGTTTTTGAGGTTCCCACATACCATCTTCCTCGCTATCCGAGCCGTAGTTGGGAAGGCACCTTACACTTTTGAGGAATCGGCCCAATCTAGGTCTAGATAG	70.4626	80.4027	86.9721	119.606	121.099	116.429	242.759	226.32	186.754	0.168672	-0.307345
ATGGTGAGCAAGGGCGAGGAGCTGTCCCTCGAGGACGCACTACCGGCTAACCCTCCATGTCTCTACCTAGCTTCCGTGGACTTTGAGTTGTACCTACGAGATTACCGTACCCCCCACGAGCCTAGCCTCTCTGTCTACGCCAGCTGCCATCCCAAGAAGGAAGAGTACATCCTGCTTGACCAACTTCATACGATCGCACCTTCGAAATACAAAACTCCTCAGTTTCAGGAGAAGGAAGACCACTTTTCGCTGCGGGCATCCGCTTCGATATCACAGATAAAGAGTTTGAAGGAGCCCTTTGCGGACGACTGA	52.847	62.1293	69.5777	78.5983	77.9682	93.7478	117.464	100.142	131.419	0.106225	-0.286583
ATGGTGAGCAAGGGCGAGGAGCTGTCCCTCGAGACTCTGTGTCACCCAGAACCGTCCACCAATTGCGCGGATTTCGAGGCGGTCCTCAAGTTCATAGTAATCCCTCTCATTCCTACCCCTCGCATCCTTTCCGTCGAGGAAAAAGAGGGTTCTTTCCCCACGGAGTTTACTAGTCGTTCCGACGAAGCACGATGCTATTTGTTCTCACAGCAAGTCGCGGGCTGCATTTTCAAACAGACACTTCCCTCCAAGACGGTTATCCTTGAGTCTACGACCTATAGTCTGGGAGATGTTCTAATTCAGTCTAGATAG	75.8828	65.784	59.141	121.315	104.511	122.477	201.647	188.267	167.732	0.170625	-0.0168433
ATGGTGAGCAAGGGCGAGGAGCTGTCCCTCGAGGAAGCTGACGCTTCAAACTTTCTCGTCTTTCCCAAGCAACAGGGACCACGCAAGGAGAACTCGTACTTCCATCTGGGAATCCCTTACCGTTTGGTCGGAGCTGGACGTCACATCATCGGAGTAGGACGTCTCGATGCCTTCAGTGAATCCGCTCCGGAATTCCTGGTCCATCCAGAGACACAGCGAGCTTCACTGGATCATGGGACCACCGCTGACCTGCCCGCTGAATCCCATTATTTCGGTGTTCCTCTTCTGTGCGATCAGGATCCGGAAACGTAG	62.3323	79.1844	59.141	111.063	106.169	86.1875	213.393	194.275	159.086	0.173204	0.826783
ATGGTGAGCAAGGGCGAGGAGCTGTCCCTCGAGAAATGTTCTGAGCGTGAGGAATTCCTGAAATGTGGTGATGCTGCTCGCGGCATTCTGTGCCCGACGAAGTGCATCTTCTTGCTCACCCCTGAAACCGAAATCCTGCCATTGATATCCCCCTCCCGTCCCGAGAAGAAGAAGCTTTGGATTCCTCCCGCAAACCGCTGGTTCAGTTCCCAACATTCACCATCTTTCAGATCACAAACCAGGAGGCAGAGACCAGCTTCTCAGTCTCCCACTCCCTACCTGCAATCGTATCTCCTGAGTCTAGATAGGTAG	104.339	120.604	106.686	134.984	160.913	127.013	109.633	96.1361	112.398	-0.00694967	0.0202558
ATGGTGAGCAAGGGCGAGGAGCTGTCCCTCGAGAGCAGCAAGCTTTCTTCTGATTCCTTCTCAGAGGAGAAACTGGTAAAAGCAGTAGGCACCGCTCTGGGAGTCTTCGTGTCACCGTCGTGCCAACCCAGCGCAACCTCTAGCCAGCTCCGAGTCCAGCTGCTACGACTGAAATCTGAGATACTTTTGTCCTTTAACGCAAACATCTCAAACCTGAAAAAAGAGGCATACTACACCACCAAACTGGGCCATACCATCTTCGATGTCGGCGTACAGTCAGCAATTGCAACCGGATTTCCATGTTCTAGATAG	40.6515	43.856	37.1081	46.1338	76.3093	65.0186	127.253	116.164	88.1892	0.165605	0.278506
ATGGTGAGCAAGGGCGAGGAGCTGTCCCTCGAGAAAAACACGGAATCAGAGAAAGCTGACAATGACTATAAACACTACGAAGTCCTAAGCTCCAGAAGGTCGAAGCCCATATTCGTTCCGATCGCGCCAAAGGAGTACAGACAACCGAGAAGGATGCTTCAAAAGTCAGCAAACCCTCCACTGTTTCTCAGGGAAATGCACAGGATTCGCGCTCCAATACCAAAGGAAACACCGAGAAAAAGGTTATCGATACAGTCGTCGTTGATGGTGACATCTCAGCCTACATCGAGACCAGTCACTTCGAAAACCTGA	52.847	45.0742	60.3006	88.8503	77.9682	102.82	68.5207	102.145	67.4388	0.066094	-0.604363
ATGGTGAGCAAGGGCGAGGAGCTGTCCCTCGAGGCTGCTACGCTTGAAGTCTATCTGCCGGTACAGATTGTAGGGAACGCATACGCCTTCCGACTTGTGCTGAAGGGGCACGCTGAATCCAGTCTGGAGCTTATCCTGACCATTTTTTTTTTTTTGCAAGAGCGACTCATGAATGAATCTGCGCAGCTGAAGGCGCCCATCCCTGGTTACGTCCTTCTTACCTACACGCCGCGTTACCAGTCACGTGATCGACGTGAACAACTGAAAGAGTACATAGAATCGACGTCATACGACACACCCCTGTCTAGATAG	36.5864	26.8009	27.8311	82.0156	63.0381	77.1151	58.732	68.0964	51.876	0.112695	0.263059
ATGGTGAGCAAGGGCGAGGAGCTGTCCCTCGAGCATCTGTTAGCCACCCAGACGCTGTTCTCCTTAAACCTTTATGTGTCCGCTATAGACAGTACATTGACGAAGGGGCTCACGAAGAGGGCCGGTGGTGCTTGTGTTCATTCTTTCTCGAAGCCATCAAGCTCCTTTTACGAATTTAAAGAGAATAAACTATACAGCGTTATTAAAACGGTTAATACTCTTCTCCTAACGTGTCAAAAGATCGTCAAGAAGAATGCAAGGGCTACAACGTCTAGCGCGGCCGAGTCCTCGGCTCGTGCATCTAGATAG	136.821	118.085	132.31	144.921	174.2	180.155	59.3022	54.6016	NA	-0.119247	-0.119622
ATGGTGAGCAAGGGCGAGGAGCTGTCCCTCGAGTTTGCTCTTGTCTTCCTTTCCCAGATCTACTACGATTGCGACAGTGTCACAAAGGATCAGCATGAGCCTGAGGCGATTCCTGTGACGGTGGGAATCACCGAGGCCGCGACCAGTTCATCTCCCCTGTCTACCAATATAAGCGATCTGCTAGTCACCGTGCCTACCGGGACCTTCTTTCTCCCAAAGCGTGAATCCTTGTGTCCCTCCCGTACAAGCGGATGCGAATTCCAGAAGGAAAAGGAAGAATTGCAATTCCCGCGTGCTGAGAGGAGCTGA	93.038	93.4838	94.8418	100.064	103.85	99.2382	NA	54.6016	47.1417	-0.0926135	0.44868
ATGGTGAGCAAGGGCGAGGAGCTGTCCCTCGAGAAAGAGCGTAATCACACAATTACGCAGCGCAAGTTTACGGCGTATAACGCTTCGATCCTGCGTTTCTACTCGTATTTCCTCTCATTCGGCTCATTGAGACGGAGTCAGGTGTATTCATCCCTCGTAGACACTTCACTCGATGAGCAACCCCTGCAGGAAACAGGCGACTTCCAGATTGTGGCCTCAGACGATTCTCAGTACATCGGTCACGAGCAGCGTTCCCAATCTGACTCAGGTGACCTGCAGCAGGGAATCGTTCGCCCCGGGTCTAGATAG	NA	31.9813	43.3228	NA	50.2501	61.0696	84.9999	56.6239	76.8234	0.108077	0.109645
ATGGTGAGCAAGGGCGAGGAGCTGTCCCTCGAGGCAGAAGGTACCCCCCAGAAATGCTCCCTAAAGTCTCAAGACGATAAAAAGGCCTGCGCGGCAGATAGTGACTACAAGCATACCAAAGAGTACTTCGCCCTATTCTTCCGACACGTCATTGAAAGTATCGAATTCCAACCTTACCCTGCACTACCCATTAAGCCTCCTGATCGATTGGAATACCGCGGGGATTATACCTCTGAGGTAATCCTCCGAGGACAGCATCCGCTTGACGAGCTGGCATGTCCACTGAACATTCTGTATGAGTCTAGATAG	203.863	201.728	193.196	281.215	278.05	299.241	602.906	592.528	576.176	0.180805	0.202427
ATGGTGAGCAAGGGCGAGGAGCTGTCCCTCGAGGCAGATCTTAGTATCTCTGAGGCTGAACGTCTCACGTTTAATCGTCCACACGAGCATCTTCAAGATGGAGGACAATACTCCTCCGGCTCTAAGCCAAATTTCTACCCAGCAGGCGAAACACCCCTGGGGAACCCCGCAGCATGTGCCCATGATTTGCTGTTTGATCGAGATCCCCTCAGTGGGTTGGTATTTTTCCAGGTGTCCACGGTGTGGTGGATTCAACTATCGCCGCAACTGTTCGGGATGTTATCCATCAGAGCGAGTCTAGATAGGTAG	244.909	221.409	244.715	355.401	341.701	288.554	539.65	531.86	544.748	0.137035	-0.0874871
ATGGTGAGCAAGGGCGAGGAGCTGTCCCTCGAGTTCGCGCTCGTGTTCTTGAGCCAAATATATTACGATTGCGATTCCGTAACCAAGGATCAACATGAACCTGAAGCAATTCCTGTCACGGTTGGTATCACGGAGGCTGCAACTAGTTCATCACCATTGTCTACAAACATAAGTGATTTGCTGGTTACAGTTCCAACGGGCACGTTCTTCCTTCCCAAACGGGAGTCTTTGTGCCCCTCCCGGACATCTGGCTGTGAGTTTCAAAAAGAAAAGAAGAGCTTCAATTTCCCCGAGCCGAGGAAGAACTGA	350.261	291.522	319.652	565.881	509.201	517.565	654.301	723.977	614.588	0.12157	-0.183676
ATGGTGAGCAAGGGCGAGGAGCTGTCCCTCGAGCATTACACGGGTACAGTCCCAACACCGTGCGGACCTCCACAGCTTGTCAACTACAAGGTGGCCAAACTGCATACCTCTCCTGTCACTCTGATCGTAGGATTTTGTCAGAGCTGCGTGGAGATTGACTCAAATTGTCCCTTTCAGGATGTGGCTCGCCGATATTACAAAAAATCGCGCGACAAGGGCCATTTGCTTCACATCAACTCGGGTCGTTGTCTGAAGTTTTCTAATGCTCTGATCTTGTTTGCAGCATGCCGGGAAGATGACTCTAGATAG	231.227	228.789	215.443	408.884	358.451	421.381	792.673	831.157	747.283	0.20921	0.182292
ATGGTGAGCAAGGGCGAGGAGCTGTCCCTCGAGTTCGCTCTGGTGTTCCTGTCTCAGATCTACTACGACTGTGACAGCGTGACAAAGGATCAGCACGAGCCTGAGGCTATCCCTGTGACAGTGGGAATCACAGAGGCTGCTACAAGCAGCAGCCCTCTGAGCACAAACATCAGCGACCTGCTGGTGACAGTGCCTACCGGAACATTCTTCCTGCCTAAGAGAGAGAGCCTGTGTCCTAGCAGAACAGCGGATGTGAGTTTCAGAAGGAGAAGGAGGAGCTGCAGTTCCCTAGAGCTGAGGAGGAGCTGA	153.239	169.747	166.266	272.589	204.35	154.201	150.232	147.626	127.457	-0.0236249	0.477517
ATGGTGAGCAAGGGCGAGGAGCTGTCCCTCGAGTTAGCCTACAAGATTGGTGGAATTCCTGGTTTTGAATTTTTGAAGTCGAAGCTCTTTAGTCGAGTTGCTCCGAAAATCACCCGGGAAACGAAGTTGACAACGAGCTCAAGGGAAAGGTTCCCTGGAGTATCGGTCCGTCAAGCTTCCGGAAATTTGGGCAATGTGTGCGCTTCTGCACTGCCGAAGATTCTTAAGGATGTCTACCTGTCATCGTCCCTGCTGGATTCGCTTCTGGTCGAACTGCTAGGAAATTCCCAGCCCACTGGCTCTAGATAG	217.545	191.888	222.468	248.436	246.225	242.752	511.976	465.125	426.021	0.132832	0.588753
ATGGTGAGCAAGGGCGAGGAGCTGTCCCTCGAGATCGGACAAGCTAGAGTGCCTAAGCTGTACACAATTCAGCCTGCTTTCACAAGCAGAGGAAGCGTGGCTACAATCTACAAGTTCGTGCCTGAGCTGTACATCAGAAGCATCTACGTCGGAGCTGGACTGCTTCGCATTAACAGGGTAAAGTGTTTCGACTACCTGACAGAGCTGACAGAGGTGGTGCTGGACAACGGAATCCTGTACAGACCTGAGCTGACACTGGGAAGCATCGTGAGACACCTGAGCAGCCCTGAGGCTGAGCTGTCTAGATAG	184.708	179.587	176.804	205.304	199.325	244.279	199.651	236.607	172.853	0.0183852	0.389575
ATGGTGAGCAAGGGCGAGGAGCTGTCCCTCGAGCCAACTCTGGCCCAGATAAAGGGAGTTAAACTGTGTAAAGGATTGATCAGACTGCTCGACTTCAGTCTTGCTATCCGCAACGCTAAACAGCTGGAATTCAGTGAGGTCCGTCAAGATGGATGCGCTTATTCCCAATTTCTTGCAGCCACAACCCCAATCGAAGGCCGCATCGCGCTGAAATCTCTGGAAGATGGAACATCTTTGTTTGGACTCGCAGCGCCCTGCCACGAGCTCCTTATCTACGCTTCTTCTCTGTTTCTGGGTGAGTCTAGATAG	84.8288	93.4838	85.4747	131.119	155.775	125.193	251.046	228.518	237.454	0.166699	0.170334
ATGGTGAGCAAGGGCGAGGAGCTGTCCCTCGAGCTACGTTTCGCCGATGAACACCCAGAGTATTGTATCGCCTACGAGCTCAATGCGTGTTCCCTTCTCGTAAAACACCTGGTGACCCGAACTTTTGCCAGCATGAAATTAAGAAAACTTTACAACAGCGCCTACCCGTCAACCGAGATACGTCACGTTGAAAGGAAGCCTGGAAATCAAGAAATACCGTCAGTGTTCAGTCTACTTCGCAGAAGATATCTTCCAGCAAGGTTTCGACGCATCCAAGTTCAAAGAGCTGTCCGGGATCCCTGCGGATAG	124.507	107.014	99.5253	156.998	147.4	163.361	266.86	264.919	249.676	0.14381	-0.337174
ATGGTGAGCAAGGGCGAGGAGCTGTCCCTCGAGGTTCACCACACTACACCCCTTGTCCAGGCTGCTTTTCCGCGACTGGCCTTTGACGAGTCCCGACCTCCGTACGTCGAAGGAGAAGACAAGGATTCAGACGGATTCAATCAACTTGTTTACACTCTGTACATTCATTCCCTCACGAGTCCAGGGCTGCTCTCCGCTCATGCCCATGATGGGGATCTGGAATCCTTTCTGTTCGTCGCACGCCGTGCTCCGGAGTTTGTCAAACAAGCTAACGGTCAAGGGAGCATCGGCTGGACGTCCGGGATCTAA	88.9334	91.0237	108.892	110.416	155.775	140.46	290.581	289.186	270.628	0.180574	0.34475
ATGGTGAGCAAGGGCGAGGAGCTGTCCCTCGAGTTCGCGCTCGTGTTCTTGAGCCAAATATATTACGATTGCGATTCCGTAACCAAGGATCAACATGAACCTGAAGCAATTCCTGTCACGGTTGGTATCACGGAGGCTGCAACTAGTTCATCACCATTGTCTACAAACATAAGTGATTTGCTGGTTACAGTTCCAACGGGCACGTTCTTCCTTCCCAAACGGGAGTCTTTGTGCCCCCCCGGACATCTGGCTGTGAGTTTCAAAAAGAAAAAGAAGAGCTTCAATTTCCCCGAGCCGAGGAAGAACTGA	186.076	212.799	192.025	246.71	221.1	308.402	535.697	428.724	387.609	0.136681	-0.129536
ATGGTGAGCAAGGGCGAGGAGCTGTCCCTCGAGTTAGCCTACAAGATAGGCGGCATTCCAGGTTTTGAATTTTTGAAGTCGAAGCTCTTTAGTCGGGGGTATTCCGAAAACCACCCGGGCAACGAAGATTGTGAGTCCAACAAACGAAGAAAGTCATTCAAAAAAACCCGGGAAAAGAGTTCCCTGATGTATCGGTACGACAAGCCTCCGGAAATTTGGGCAATGTGTGCGCTTCTGCACTGCCGAAAATTCTTAAAGACGTATACCTCTCATCGTCCCTGCTGGATTCGCTTCTGGTGGAACTGCTAG	142.293	119.315	112.405	177.701	222.775	170.995	490.232	357.944	366.657	0.19544	-0.552617
ATGGTGAGCAAGGGCGAGGAGCTGTCCCTCGAGGGTCCGGGAATCTCAGAACAGGCTGCTGAAGTCCGAGTACACCTGACCCCCGCTAATTACGTTCTGTATGATGGGTCTTGCCTAAAGGACAAGGTCGACTGGACTGAATCCAAGGACCACCCGCTTTTGCTGTACCTTTGCCCTGTGATCGAGCATTGCCCTTTCTCGAACGCTCCTAAGACTGATTCACTTACCCTGTACTTCATCGACCACATTTCCGGAGTTACCAAGCTGCAGTCTTCAAAGAAACGTTACCGACGTGGGCATTCTAGATAG	101.247	113.165	92.5	143.196	152.425	120.613	243.139	224.473	254.914	0.143039	0.725319
ATGGTGAGCAAGGGCGAGGAGCTGTCCCTCGAGTTAGCCTACAAGATTGGTGGAATTCCTGGTTTTGAATTTTTGAAGTCGAAGCTCTTTAGTCGAGGTTGCTCCGAAAATCACCCGGGAAACGAAGATTCGAGTCCAACAAACGAAGAAAGTCCTTCAAAAAAACCCAGGGAAAGGAATTCCCTGGAGTATCGGTCCGTCAAGCTTCCGGAAATTTGGGCAATGTGTGCGCTTCTGCACTGCCGAAGATTCTTAAGGATGTCTACCTGTCATCGTCCCTGCTGGATTCGCTTCTGGTCGAACTGCTAG	158.712	118.085	200.222	191.502	259.625	172.522	280.697	250.763	249.676	0.0857795	-0.0984555
ATGGTGAGCAAGGGCGAGGAGCTGTCCCTCGAGCATTTCGGAGGCCTGTCCACACAGGAATTGGTCAAGGAATTGGACCCTCATTCTATACCAAAGGTACTCGCCTCACTGGTGCTGGTTGGGAAGGTGATGTCGATGGCTGGGTACTTCCACAGTACGAAGCTCGGGTATTTATCAGTGTCCTCCTTTGTTCAGATAAGATCCACGAAACCCGCATCCTTAACCTGGGTGTACGTCAATACGATAAGGCTCGTCCTTCCGCACACGCTTGCAATACGTGCTACTTCAAACCGACATCTAGATAGGTAG	201.126	248.47	197.88	348.5	340.026	325.196	426.976	382.211	331.738	0.0944517	-0.0594588
ATGGTGAGCAAGGGCGAGGAGCTGTCCCTCGAGGCTGAGTTGCCGCCATTCGTCGTCTCTGCAGAATATTTGGCCGGGTCGAAGGCTCCTGACGTGCAACTGTATGTCCCTGTCAAGCTAGGACGTAGCGTCACCGTTATAATTGACCATCGAGAAACTCATTTCGATGAGGAGCAATCCTCCGTCGCTAGGGGTGGAGATTGTCTGTTCAAATCTTTTATTTACGACCGAAAGTGCCATCCGAACCCCTACAATCTCTATAAACTGTCGGTTAAGCGTCATACGACTGGTCATCTGGTTTCTAGATAG	64.3057	59.0424	73.7658	70.7352	105.525	88.551	124.535	149.649	162.377	0.132222	0.609347
ATGGTGAGCAAGGGCGAGGAGCTGTCCCTCGAGTTAGCCTACAAGATTGGTGGAATTCCAGGTTTTGAATTTTTGAAGTCGAAGCTCTTTAGTCGAGGTTGCTCCGAAAACCACCCGGGCAACGAAGATTGCGAGTCCAACAAACGAAGAAAGTCATTCAAAAAACCCAGGGAAAGGAATTCCCTGGAGTATCGGTCCGTCAAGCCTCCGGAAATTTGGGCAATGTGTGCGCTTCTGCACTGCCGAAAATTCTTAAGGATGTCTACCTCTCATCGTCCCTGCTGGATTCGCTTCTGGTGGAACTGCTAG	61.5693	62.7325	69.0823	108.691	70.3501	79.3905	173.953	184.028	134.441	0.154481	-0.357223
ATGGTGAGCAAGGGCGAGGAGCTGTCCCTCGAGCTAATTTGTCAGTTTAAAGGTGATTCAAAGGAGTGGAGCAGTGGCAACGGTATACAACCTGTCAACATAAAGTGCCCCGACAATCCTTTCGTAAATTTCGCCAAGCTGTCTCTACTCGACTCTAATTCAGACCTGCTGCTGGACCCTGAATTCCGTGCCAAGAAGAAACCCAATTCACAGCCCTCATTTAACAGCTCAGTCGCTTCTCATTCCGAATGCACCCTGGAACGTGGTTCGGTGGCAATTGGGGAACGTGGCCAGACAGGTTCTAGATAG	168.289	138.996	142.848	169.074	199.325	195.423	173.953	177.961	178.091	0.0278185	0.458934
ATGGTGAGCAAGGGCGAGGAGCTGTCCCTCGAGCTAATTTGCCAGTTCAAGGGTGGATTCAAGGGAGTCGAGCCAGTCGGAAACGTGTACTACAATCTGTCCAACAAGATTGAAAAGGGTCTGTCCCCCGACGTAAGTCATGTTCTGTTCGAGCCCGAAATTAGACCTCTGCTGGACCCTGAATTCCGTGCTAAGAAGAAACCCAATTCACAGCCCTCATTTAATAGCTCAGTCGCTTCTCATTCCGAGTGCACCCTGGAGCGTGGTTCCGTTGCTATTGGGGAGCGTGGACAGACAGGTTCTAGATAG	136.821	129.155	139.335	188.052	211.05	172.522	379.534	388.278	338.722	0.167182	0.557864
ATGGTGAGCAAGGGCGAGGAGCTGTCCCTCGAGGTCAGTTCGTTCAATGCCCAGATGCGTGTATCTGTCATGAGTCAGAGGCAAGTCGGTCACCTCCGACGTACTATCATCGAGCGTAACAGGGGAGAGGAGACTTGCAACAGTTCTGCTGAACCGTTAAAGACGTATCAAGAGTTTATACAGATCCTCGCAAGGGAACCAGTGTACTTCACAGACTCTGAGACAAAAACCCGCTTCGAGCCTCCGTTGCTTATCTGTACTACGGTCGGAGGAAGCCCAGTCCTGTTTTCGTCGCTTGAATCTAGATAG	103.984	73.803	69.0823	139.745	110.55	109.925	213.488	214.362	211.264	0.161301	0.222077
ATGGTGAGCAAGGGCGAGGAGCTGTCCCTCGAGTTTGCGCTTGTCTTTCTCTCCCAAATCTATTACGACTGTGATAGTGTGACTAAGGATCAACACGAACCGGAGGCGATTCCTGTAACGGTAGGAATAACCGAGGCTGCTACCTCTAGTAGCCCTCTTAGCACGAACATCTCCGTCCCTCTAACGGTCTATGGGACATTTTTTCTAAACGAGAGAGTCTTTGTCCGTCACGAACGTCCGGCTGCGAATTTCAGAAGGAAAAAGAAGAGCTTCAATTTCCACGAGCTGAAGAGGAGCTTATTGAGTTGA	160.08	132.845	154.557	174.25	174.2	172.522	77.0929	76.8467	64.6015	-0.119465	-0.0027448
ATGGTGAGCAAGGGCGAGGAGCTGTCCCTCGAGCCAACTCTGGCCCAGATAAAGGGAGTTAAACTGTGTAAGGGATTGATCAGACAGTCGTCCAGACGTATCAGCGTAATGTCTTGCTCGCTTCAGTCTTGCTACGCACGTACGCGATCAGTGAGGCGTCAGATGGTGCGCTTATCCAATTTCTTGCACCACAACCCCAATCGAAGGCCGCATCGCTCTGAAATCTCTGGAAGATGGAACATCTTTGTTTGGACTCGCAGCGCCCTGCCACGAGCTCCTTATCTACGCTTCTTCTCTGTTTCTGGGTGA	95.7744	100.864	105.38	153.547	160.8	129.773	239.186	198.184	237.454	0.133504	-0.471513
ATGGTGAGCAAGGGCGAGGAGCTGTCCCTCGAGTTCGCGCTCGTGTTCTTGAGCCAAATATATTACGATTGCGATTCCGTAACCAAGGATCAACATGAACCTGAAGCAATTCCTGTCACGGTTGGTATCACGGAGGCTGCAACTAGTTCATCACCATTGTCTACAAACATAAGTGATTTGCTGGTTACAGTTCCAACGGGCACGTTCTTCCTTCCCAAACGGGAGTCTTTGTGCCCCTCCCGGACATCTGGCTGTGAGTTTCAAAAAGAAAAAGAGAGCTTCAATTTCCCCGAGCCGAGGAAGAACTGA	93.038	97.1739	80.7911	127.668	137.35	129.773	189.767	196.161	183.329	0.124147	-0.276179
ATGGTGAGCAAGGGCGAGGAGCTGTCCCTCGAGGGTATTATAATACGAATACAGGAGACGTCATTCTTCACTGCCGTGTATCCTAGCTTTTGCTTTGGTACGAAGCCCCGCACCTCACCTGACGTTTCGAAAGAGACCAGACAAGACAGTCATCCTGACCTTTCATTTGAATCAGGGAGTTCAACCGACGATAGAATTGTTCAAGGGTATGGAGGAATCGTCCAGGATTCCATCCAGCAAGAAAAGAACGTGACTAAACGAGATGACCAACGGTTGAGTGGGTACCAGGCGGGGCGCTTGTCTAGATAG	56.0965	55.3522	69.0823	100.064	65.3251	87.0242	142.325	137.515	127.457	0.136308	0.0553463
ATGGTGAGCAAGGGCGAGGAGCTGTCCCTCGAGGGTAAATATGTTCCGTTGCTGGTTTTGGACGGCGCCCGTCTTGTCTACGTTGTCTCAAGCCTTACCTATTTTAACATCCCCATATCCGAGGCTCGCCGACAGGATGCAGGGCAGACTGCACACAGCCTGATAAGAATCTACGCTCTCACTGAGGGTGCGAAAGAGGGAACTAAGAATGATTACGAATTGCTCGCTATCAAAAAACGCTGCAAGTTCGCAACAGACTCACACAGCCACCCCTGTCAATCTAAACTGCACCCCGTATCATCTAGATAG	49.2554	34.4414	33.9557	79.3614	72.0251	47.329	90.9301	115.27	106.505	0.164679	0.305482
ATGGTGAGCAAGGGCGAGGAGCTGTCCCTCGAGGTTCATCACACCACGCCATTGGTCCAAGCAGCTTTTCCACGCTTAGCGTTCGACGAAAGTCGGCCGCCATACGTTGAGGGCGAGGACAAGGATTCAGATGGCTTCAACCAACTTGTTTACACCTATATATTCATCACTAGCGGATATTCCTCGCGGTGGTCATTCCTGTTTGTAGCTAGGCGTCCTCCAGAATTCGTAAAGCAGGCGAATTGCCAGGGCAGCATAGGGCAGGAAGGCCGGGTTCTAATATTGCTGCTCTGCCTTCTAGATAGGTAG	292.796	207.878	275.158	400.257	378.551	412.22	316.279	339.743	331.738	0.0419656	-0.300833
ATGGTGAGCAAGGGCGAGGAGCTGTCCCTCGAGGGTCAATTCGTTCAGTGCCCGGACGCGTGTATATGTCACGAGTCCGAGGATAAATCCGTATCTCCACCTACACTTCTGATTATTGAAAGAGTGACCGTAGCAAAGACCGAGAAGCCGCTCCCATGGCCTAAACTTACAGGAATTCTCCAGATCCTCGCACGAGAGCCCGTGTACTTTACCGACAGCGAGACTAAGACCAGATTCGAGCCACCCCTCCTTATCTGTACGACAGTCGGGGGGTCTCCGGTTCTCTTTTCTTCCCTCGAATCTAGATAG	80.7242	70.1128	112.405	125.943	152.425	151.147	225.348	256.83	263.644	0.176523	0.0520442
ATGGTGAGCAAGGGCGAGGAGCTGTCCCTCGAGGAGGCTGACGCTAGCAACTTCCTGGTGTTCCCTAAGCAGCAAGGACCTAGAAAGGAGAACAGTACTCCACCTGGGATCCTTAGACTGTGGCGGAACTGGTGGCGGAGTCAGGAGAGCGCTCCGAGTTCCTTGTGCACCCTGAGACACAGAGAGCTAGCCTGGACCACGGAACAACAGCTGACCTGCCTGCTGAAAGCCACTACTTCGGAGTGCCTCTGCTGTGTGACCAAGACAGCGGAAACGTGGACAGCGCTACACCTCTGTCTAGATAGGTAG	106.72	107.014	101.867	191.502	170.85	137.407	280.697	232.562	267.136	0.150408	-0.169836
ATGGTGAGCAAGGGCGAGGAGCTGTCCCTCGAGGCTGCGGTGGATGTAGAGGAAGAATACAAATACGATACTTCAACTGACAACAACGCTGGCGACACAATCAACGAAAAGAAGGCTCAGTCCGATTTCCAGACCAAACGAGACCACCGTTCAAAAAAGGTAGAAACCTCAACACAGAGGGTCGTCGGGCACGTGGAAAAGTTATTTAAGGAGCAGATTGACCAAGTCCAAGATAAGAAGGTGACCGTTCATTCCCAAAGCGTACTTATCGAAAGTCCAGATGGAGCCACTAATTCGCGGTCTAGATAG	88.9334	123.005	119.43	148.371	172.525	152.674	245.116	232.562	179.837	0.11445	0.115545
ATGGTGAGCAAGGGCGAGGAGCTGTCCCTCGAGTTAATCTGCCAGTTTAAGGGCGGTTTTAAAGGAGTAGAACCAGTCGGCAACGTGTACTATAATCTCTCGAATAAGATTGAGAAGGGGCTGAGTCCAGGAAGGAAGTCCTGTCTTCTAGGCAAACTATTTGCCAAGCTTAGTCTGCTAGATTCGAATTCAGATTTGTTGTTGGATCCCGAGTTTAGGGCTAAAAAAAAACCCAACTCTGCGAATGCACACTTGAGCGGGGTTCTGTTGCGATTGGTGAAAGGGGTCAGACCGGGTCTAGATAGGTAG	91.6698	132.845	135.823	113.866	139.025	140.46	112.674	107.181	61.1096	-0.0448357	-0.330303
ATGGTGAGCAAGGGCGAGGAGCTGTCCCTCGAGCTGTTCGGAGCTCTGAGCCCTGGAGTGATCCTGCCTACAATCCCTGCTCCTAGCGTGCCTGAGAGACTGGCTTACAGCGGAGAGCAAGACACAGCTCTGCCTGACAGAGACTTCGGAGTAACGACTTTACATGGCTTCAAGGACGACGACCCGAGCATCAGAGCGCTCACGAGTGTAGCCCTGGAAACACAACATTCGCTCACAGAGTGGTGCTGGGAGCTAGCGGAGACAGAGGACTGCCTGCTAAGTTCAAGCTGGGACTGTCTAGATAGGTAG	47.8872	25.831	52.6899	58.6584	43.5501	58.0162	69.1859	68.7575	55.8716	0.0780884	0.206444
ATGGTGAGCAAGGGCGAGGAGCTGTCCCTCGAGACAACTGTTACGCCAAGGAAGATATCTTTTTTTCTTCAATTAGCGGTCCCAAGACGAGCAAAGGTCACCGGGATTAAGTCAGAGGGTTTTTCCACGCTTCTAAGCCCGACTAAAGCAGGGCGATGTGAAGCAGTCCTGTATCGCACATCCCACCTTAGCTTACAATTAAGCGCGTTATCTCATAATGCCTCAGAGGCAGTCAATACGTTGGCCACCCTTACGATATCAAAGAACGAAGGATTACATAAGAGAGTTGGTTGCGTTAAGTCTAGATAG	69.7785	88.5636	91.3291	167.349	155.775	100.765	108.721	145.604	89.0454	0.0508502	-0.82993
ATGGTGAGCAAGGGCGAGGAGCTGTCCCTCGAGACACTGTGCCACCCTGAGCCTTCCACGAACTGTGCGGATTTCGAAGCAGTGTTGAAGTTCATCGTCTCCCTCTCATACCACCCACTATCTTCAGAAGGTTTCCACATCACAGTCTATGACGAAGCTAGATGCTACCTCTTTTCTCAACAGGTCGCGGGCTGCATATTTAAGCAGACACTCCCGTCTAAGACAGTCATCCTGGAGTCTACCACCTACTCCCTAGGAGATGTTCTTGCAGAGCTCATACCTGAAGAGGATGAAATTCAGTCTAGATAG	116.298	99.634	86.6456	179.426	112.225	97.7114	164.07	135.493	160.631	0.0704909	0.168751
ATGGTGAGCAAGGGCGAGGAGCTGTCCCTCGAGGCCGACCTTTCTATCTCCGAGGCGGAGCGGCTTACCTTCAACCGTCCACACGAACATTTGCAGGATGGAGGTCATATTCCAGTGGGTCTAAGCCCAACTTTTATCCAGCCGGCGAGACTCCGCTTGGCAACCCGGCAGCTTGCGCCCATGATCTGCTCTTCGATAGGGACCCTCTGTCTGGACTCGTGTTTTTTCAACCTCTCGCTCCTGGGTATCGCGAGTTTAAGGCAGGAGTACATGGTGTTGTCGATTCCACGATTGCGGCCACCGTGA	49.7383	73.2844	57.9359	71.4286	91.3369	72.4603	65.872	57.179	NA	0.0115228	-0.886942
ATGGTGAGCAAGGGCGAGGAGCTGTCCCTCGAGGTTCATCACACCACGCCATTGGTCCAAGCAGCTTTTCCACGCTTGGCGTTCGACGAAAGTCGGCCGCCATACGTTGAGGGCGAGGACAAGGATTCAGATGGCTTCAATCAACTTGTTTACACACTATATATCCACTCACTGGACGAGAGTACTGGAGAGTCATTCCTGTTTGTAGCACGACGTCCTCCAGAATTCGTAAAGCAGGCTAATTGCCAGGGCAGCATAGGGGCAGGACGTCCGGGTTCTAATATCGCTGCTCTGCCTTCTAGATAG	48.3567	42.2317	29.5591	48.7805	52.4342	40.0844	55.8914	73.5159	NA	0.0800761	0.208431
ATGGTGAGCAAGGGCGAGGAGCTGTCCCTCGAGCTATTCGCTCCAGATGCCCTTCTGCTGGAAGCAAACCCGCATCATCATGCTGACCCGCCAGTGCGATCTATTGCTTTCCTGCAGCCCTATTTGTCGAGGAATCATAAGGAGCTTATTTATCCGCAACCCGTACTCGGACGTGATGGAGATGGATCGTCGAAGGCTCACGTCAATCTTATACTGGCTGGATCGTGCAAGCGCCATTACCAAGGTACGGCTGAAGGTCAGACCTATGGACCTACATCGGACGGACTTTTCGTAAGGTCTAGATAG	34.5405	NA	41.3828	NA	55.817	57.0432	107.791	81.6843	112.839	0.163414	1.16358
ATGGTGAGCAAGGGCGAGGAGCTGTCCCTCGAGTCTAGGCCCCGCGCGGCAATCAACGGTGGATATTCATCCGAGACGAACGCGTTTGCTCAGCTCAAGGAAAAGGAACAGTTGGTGAAGGACTTACAACTTATCCCCGCCTGTCTTCCTATCCAAACGGGTATTCGCCAGGCAGAAAGCGCGGGTAGTCTCCTTACAAAAATAACCTTGCGCTTATTGAAATACTTCGAACGTAGCCGTTATGATGATTGCCAATTAAAGAGCGCACTCGGCCTGGTCTTGGCGCCGTCTGCTCTAGATAGGTAG	42.8302	37.2633	33.1062	66.2021	54.1256	NA	83.8371	59.2211	44.0776	0.0789518	-0.473691
ATGGTGAGCAAGGGCGAGGAGCTGTCCCTCGAGGGTAAGTACGTTCCATTGCTTGTCCTGGATGGAGCGCGACTGTTCTACGTGGTCTCCAGCCTTACGTACTTTAACATCCCTATCAACTCAGTCGGCTTTAATGATCGGCAGCGAAGACCACTTCTTATCCGTATCTACGCCCTCACAGAAGGTGCAAAGGAGGGCACTAAGAATGACTATGAATTGTTGTCTATCAAGAAGCGATGCAAATTCGCGACCGATAGTCACAGCCATCCCTGTCAATCTAAGCTCCATCCGGTAAGCTCTAGATAG	34.5405	33.5369	NA	52.2649	60.8913	43.1679	77.8487	91.8948	112.839	0.169966	0.453398
ATGGTGAGCAAGGGCGAGGAGCTGTCCCTCGAGTACGTCCGCAACGTCCCGATTTCCTGTTTGTCCCACGACAAGCCCTACGGCGCCATGTATCACTTGGATTCCACCGGAGTGTATAGGCCTCTTGAATTGACCTTGAAAGGCGACAGATTTCAAAAATGTGCCCTTGCCCACGATTACCTGGCGCGAAAAACCGTTATATATACTTCTCTCGGCCTCGTAGAGTGCTTCAAGGGACCTACTCGTCACGCAGTTAATCAGTCTACGATATACTCACTGGTCGAAAATGTCGTTGGCTCTAGATAG	176.847	175.137	171.443	308.363	285.851	229.715	501.026	522.779	534.221	0.181751	-0.0526829
ATGGTGAGCAAGGGCGAGGAGCTGTCCCTCGAGGCTGCGGTGGATGTAGAGGAAGAATACAAATACGATACATCAACCGACAACAACGCGGGCGACACAATAAACGAAAAGAAGGCTCAATCCGATTTCCAGAAAACGACCACAAATATCCAATATAAGAATACCTTAGAAGGGGTATCGATAGGGCACGTGGAAAAGTTATTTAAGGAGCAGATTGACCAAGTCCAAGATAAGAAGGTGACGGTTCACTCCCAAAGCGTATTAATCGAAAGTCCGGACGGAGCCACTAATTCGCGGTCTAGATAG	118.819	108.063	113.507	121.951	142.08	160.338	209.593	161.326	149.864	0.0692298	-0.322554
ATGGTGAGCAAGGGCGAGGAGCTGTCCCTCGAGCTAGCTTACAAGATCGGAGGAATCCCGGGATTCGAGTTTCTTAAGTCCAAGCTGTTCTCTCGTGGTTGCTCCGAAAATCATCCCGGCAATGAAGATTGCGAATCCAACAAGCGTCGTAAGTCCTTCAAGGTACGTCAGGCTTCCGGGAATCTGGGAAACGTCTGCGCCAGTGCTCTGCCCAAGATCCTGAAGGATGTCTACCTGTCAAGCTCACTGCTCGATAGCCTTCTGGTTGAACTGCTCGGAAATTCACAGCCCACCGGTTCTAGATAG	118.819	136.632	153.708	196.864	201.28	223.548	409.205	357.369	354.384	0.168523	0.588871
ATGGTGAGCAAGGGCGAGGAGCTGTCCCTCGAGGAGGAATCCACCTGGCAATTTATGCATCCGAGCAGGCGCTGGATCCTGTCAAGCTCTCCAGATACCCCCTCGTCATTGCAACAAGGCAGACCTCTACAGTTCTTCCCCACTAATTTTTGTGGAGCCTACATTTTCTACCGACCAGAGCTGCCAGTTGGAACCAAGGTTACTGGAATTGCCTCATGCCGGCTTGACGAGGTCCTGTATTACACACTTCGTACGCTAAATGAAGCAGCTCATAAACTTAGAGGGAAGTATCAAGAGTCTAGATAG	48.3567	39.7475	57.9359	87.1081	77.8055	84.794	147.713	132.737	98.7339	0.158643	0.173827
ATGGTGAGCAAGGGCGAGGAGCTGTCCCTCGAGGCAGAGCTTCCCCCTTTTGTAGTGTCCGCTGAGTACCTGGCAGGGTCAAAAGCCCCCGACGTACAACTGTATGTCCCGGTCAAGCTGGGCAGGAGCGAAAGTGTAATAGCCAACCTCGTTGCACGTCTCAAAAACAAAGCTCTGTCGCCAGAGGAGGGGATTGTCTGTTTAAGAGTTTCATCTATGATCGTAAGTGTCATCCGAACCCCTACAATCTTTACAAACTGTCCGTTAAAAGACACACGACTGGCCACCTTGTATCTAGATAGGTAG	127.109	106.821	93.4069	181.185	153.92	151.088	229.554	200.126	192.178	0.107797	-0.165546
ATGGTGAGCAAGGGCGAGGAGCTGTCCCTCGAGTTCATCACACCACGCCACTGGTCCAGGCAGCTTTTCCCCGATTGGCTTTTGATGAATCCCGTCCGCCATTCAATCAACTTGTTTACACCCTGTACATCCACTCACTGGACGAAATCCACTGGACTCCTTTCTGCACACGCTCACGATGGAGATTTGGAGTCTTTCCTGTTTGTAGCTCGACGTCCTCCTGAATTCGTCAAGCAGGCTAATTGCCAGGGTTCTATAGGGGCTGGACGTCCGGGATCTAATATCGCTGCTCTGCCTTCTAGATAG	49.7383	39.7475	62.6654	67.9443	55.817	66.2935	125.756	138.863	72.2873	0.128964	0.265633
ATGGTGAGCAAGGGCGAGGAGCTGTCCCTCGAGGTTCATCACACCACGCCATTGGTCCAAGCAGCTTTTCCACGCTTAGCGTTCGACGAAAGTCGGCCGCCATACGTTGAGGGCGAGGACAAGGATTCAGATGGCTCAACCAACTTGTTTACACACTTATTCTACACGAGTGACCCAGATGGCGATTTGGAGTCATTCCTGTTTGTAGCTAGGCGTCCTCCAGAATTCGTAAAGCAGGCGAATTGCCAGGGCAGCATAGGGGCAGGAAGGCCGGGTTCTAATATTGCTGCTCTGCCTTCTAGATAG	330.207	339.096	341.704	533.102	466.833	436.304	433.158	424.758	350.858	0.0290588	-0.438038
ATGGTGAGCAAGGGCGAGGAGCTGTCCCTCGAGCAGGATTCACGGAAACTGGCAATCTCCGCTAAGTCACTGCCTCTCGCCTTTTTCCCCGATACGAGTACTGCGGCACTCCATTCCTTCAACTCTTGTTTTGAAGAGTTTGCGACGTTGCGCGGTGGCCTCCTGACTGTCCGGGAGAAGGGCGAACAATATCAATGTTGTAGACCGCTCGGACAGGAGAATCTCTTGCAGTTGAGGCGGGTGGCTTGCAAAGCATCGCAAAACTTGCCATCTCACGCTACGCGATCCGCCTTCTGTCCGTGTTGA	124.346	111.79	76.8538	165.505	172.525	181.922	197.616	208.295	183.363	0.10862	-0.729164
ATGGTGAGCAAGGGCGAGGAGCTGTCCCTCGAGAGTCGTCCACGCGCAGCAATAAACGGTGGATACTCATCCGAGACTAACCGTCGCCAACTGAAAGAGAAGGAACAATTGGTTAAGGACCTTCAGCATCCGCATAAACTCCGGTCTGCCGGGTCTCTTCTTACGAAAATCACGCTTAGGTTACTTAAGTACTTCGAACGCTCTCGCTATGATGACTGCCAGCTCAAATCCGCACTGGGATTAGTGTTCCATAGTCTGCTTTCCTCTGGATTAGAGTTTTTTATAGGCGCCGTCTGTTCTAGATAG	66.3178	68.316	76.8538	135.889	115.017	114.086	85.8332	67.3895	146.338	0.0493504	-0.683252
ATGGTGAGCAAGGGCGAGGAGCTGTCCCTCGAGAGTTCTAAATTGTCATCAGATTCCTTTCAGAAGAGAAGTTGGTCAAGGCGGTGGGCACCGCATCAGGTTCCCTGCGTGTCACCGTCCGTGCAAATCATAAGGCAGTCACCAGCACATGCCTGTATACCCTGGCAAAGCGAAGCAGAGATATGCTTCATTCAATGCAAACATCTCCAATTTGAAAAAGGAGGCTTACTACACCACGAAGCTGGGACATACCATTTTCGATGTGGGTGTCCAGTCCGCCATTGCAACCGGGTTCCCATGTTCTAG	48.3567	37.2633	46.1123	64.46	72.7312	49.3347	53.8953	85.7685	70.5242	0.0759422	-0.876804
ATGGTGAGCAAGGGCGAGGAGCTGTCCCTCGAGGCTGCGGTGGATGTAGAGGAGAATACAAATACGATACTTCAACTGACAACAACGCTGGCGACACATCAACGAAAAGAAGGCTCAGTCCGATTTCCAGACCAACGAGACCACCTCAAAAATAGAACCCCAACAAGTCCTACGCTAAAAAGAATACCCTGGAAGGGGTATCGATCGGGCACGTGGAAAAGTTATTTAAGGAGCAGATTGACCAAGTCCAAGATTGACCGTTCATTCCCAAAGCGTACTTATCGAAAGTCCAGATGGAGCCACTAA	299.812	322.948	325.151	454.704	438.079	391.594	375.271	365.537	389.646	0.0294067	-0.115376
ATGGTGAGCAAGGGCGAGGAGCTGTCCCTCGAGAGATACTACGAGTTGGTCATTCTGGCGGAAGAACTCCCTTTGTCAGAGACGCGAACAGTGACGAGCGTTATAGGACAGGGATATTTTCTGTCTATTTATGCGCTTCTGGGAGGATTTCCCGCCGCGAATTACGTGACTCACACACCCACAAAGCTGTATAATGGACAGACCAGAAAACAGGAAATACTCAACCTGATTGTAGTAGTTTACCAGAAGGCCAGTGATTTCACAGCGTGCCCAGTCCGGGCCATTAAACCCCGTCTGTCTAGATAG	51.1199	50.9265	42.5652	62.7178	87.9541	72.4603	101.802	120.484	114.602	0.141135	-0.0625442
ATGGTGAGCAAGGGCGAGGAGCTGTCCCTCGAGTCCGCAGGTTTAACCTTGGAGAAAAACCAGGAATGTCAAAAACTTGGAGAAGCCGGCGGGCGGCTCATTAGTTACTCGAAGCCAAACGGTAACAACTTCCTCTTGAGACGTGGCTCATTACCAAGTCAGGTCCCTGCAAAAAATCGCTTGAATCACAAATCCCATTCGATAAGTCCTCCAAAAGGTTACGTGGAGTCGCGTCTATTTCAGCTAAGAAACCGCCGGTGCTTGTGCCAGGGGCGAACTCGGAGTATTCGACAATGGATCTTCTAG	66.3178	75.7686	60.3006	149.826	128.548	115.628	217.577	153.158	156.916	0.158236	-1.00084
ATGGTGAGCAAGGGCGAGGAGCTGTCCCTCGAGCTCTACTCTCTGTCATTCGTGGCGGGGCGCCGTTACCTTACACGACTTGCGAACCCCAAGAACATCCAGTCGCGTTTTGATGGTCCTGAAGCTGAACACGACTCAGATGCTCAGGATGGGGATCTCCTCAATCCTGGTGTTCTGAAACGTCTAAACGATGGTAGTTCACCTCTCTTTCTACGGTTCCCACACACCATCTTTCTGGCGATCCGAGCTGTAGTCGGCAAGGCCCCCTACACCTTTGAAGAGTCAGCGCAATCACGTTCTAGATAG	127.109	134.148	132.425	172.474	202.971	214.298	321.375	388	364.963	0.166856	0.364724
ATGGTGAGCAAGGGCGAGGAGCTGTCCCTCGAGATTACGGAGCAATATATCACAGATGTTTACTTCGCTCGCCTTAAGCCCGAGGGGTGCGAGCACGTTCCACTGAAAGCTTCTTCCGGTCCTGTCACCATGACCAGACCCTTGGTGATTTTGCACTGTCGTCCTCTCACACTTGAAGAGGAGTGCCTTGAGTCTTCACCGTCCAGCGTTACCGGTTTCACAGATCTGCCCTTCAACCAACTGGAAGATAAAGAGCTGGATCCTAGCTGTCAGATTTTTACATGCCTCTCAATTACGTCTAGATAG	273.561	280.717	250.661	426.83	407.633	451.721	624.786	651.432	592.403	0.140433	0.20974
ATGGTGAGCAAGGGCGAGGAGCTGTCCCTCGAGTATAAAAAATCCGGCGGGAAACTGTCCGGTGGAGCTCAAGATAAATTTAAGGAGCGGGTGCTCACTTTTCCTCGAACATGGACTAAAGATCGAGAAATCGACTTCCCTCGGCAAAGATTTTTCCTTGGGAGTGTTCCCTCGGAACAAAAGGCGCTGCTACAAAAGTCATTTCCACTGGTAAAGTGTTCCGCAGAGTCCGGAACGGGCGATTCTAGCGGGTTATGTGAATTACGCCCAGCGGGGGTGAATATCCTTACCATAACAATGAACTGA	77.3707	84.4634	99.3187	132.404	142.08	126.42	239.535	312.442	232.73	0.182763	-0.765931
ATGGTGAGCAAGGGCGAGGAGCTGTCCCTCGAGCATTTCGGAGGTCTTTCCACACAAGAGTTGGTTAAAGAGCTGGACCCCCACTCGATCCCGAAGGTTCTGGCTTCTCTGGTCCTGGTTGGAAAGGTAAATGTAGACGGATTGGTCCTGTATCCATCACGTGCACATAAATTCAGAATCTCCGCAAAGGGTCCCTACGGATATGTGATATCGGTATTGCTCTGTAGCGATAAAATCCACGAAACCCGTATCCTTAATCTGGGCGTGCGGCAATACGACAAGGCCCGTCCAAGCGCACATGCGTGA	136.78	130.421	141.884	158.537	164.068	124.878	187.635	159.284	174.547	0.0401795	0.11899
ATGGTGAGCAAGGGCGAGGAGCTGTCCCTCGAGGAAGCTGATGCAAGCAACTTCCTTGTTTTCCCCAAGCAGCAGGGACCCAGAAAAGAAAATTCATATTTTCACCTTGGGATCCCTTACCGTCTCGTAGGTGCGCCACTCAGGTACGTTGTTAAACGCAGTTCTGGCCACCCTGAAACACAGCGAGCATCCCTGGATCACGGAACCACAGCCGATCTTCCGGCTGAATCTCATTACTTCGGTGTTCCACTTTTGTGCGACCAGGACTCAGGGAACGTCGACTCAGCGACACCACTGTCTAGATAG	63.5545	53.4107	70.9419	104.53	99.794	97.1277	173.663	163.369	158.679	0.16268	0.105254
ATGGTGAGCAAGGGCGAGGAGCTGTCCCTCGAGAAACTGTCATACCAAGAATCGAATGCCTTTAAACCGAAGTTTTGCTCCTCGATCTGCCTGTCTAACGGACAACTAATCAGTGTCCTGTCAGAAGGACGTAAGGCATGTCGTCTGGGTAAGGTAATGCTCTCAAAGTTGACCGGTCAGGGTTTCTTTGTAGACAAGAAGCTCGAACGCGGAGGAAAAGCTCCGGAGAATAGTCATAACGTAAAGCTGGGAGAATCGCTCAAATACAACACAGTTGGAGCTGGACCTCTGTTGTCCTCTAGATAG	102.24	63.3476	117.054	153.31	118.4	90.9608	131.744	140.905	178.074	0.0818084	0.634683
ATGGTGAGCAAGGGCGAGGAGCTGTCCCTCGAGTTTGCGTTAGTATTCCTTTCGCAGATCTATTATGACTGCGATTCTCCTGTCACTGTCGGCATAACCGAAGCGGCAACCAGCAGCTCACCACTTTCTACAAATATAAGCGACCTATTAGTTACAGTGCCTACCGGGACTTTTTTCCTTCCGAAACGCGAGTCACTGTGTCCATCGCGCACCAGTGGCTGTGAGTTTCAGAAGGAGAAGGAGGAATTGCAATTCCCACGTGCGGAGGAAGAACTGATAGAGTTAATATGTGTGCCGTCTAGATAG	198.953	218.611	164.349	277.004	224.959	243.59	101.802	85.7685	132.233	-0.101284	-0.575731
ATGGTGAGCAAGGGCGAGGAGCTGTCCCTCGAGGACCATAGACTGCCTCCTTTGGCACAGGATGGTCCTCAAAGCGAGGAGTTCAGCCGGGAATTGAATGACGAGGGACACCAATTCTTGGCTCCAGGGAACCGAGTGCAAGCCTTGCGGATTCCGTCGCTACTCAATGTCACTTTACCTATGCCGTTAGTCTCGACTTTCCGGCAGAGCTTGTCACCTCTTACTCAGCTCTCTCCGAGCCTGGTGATCCCCATGGCACGGGTAGCGGAGTCATTGGGATCTTTCGCCTTGTCTCTAGATAGGTAG	109.148	168.927	137.154	195.122	246.948	222.006	387.247	426.8	340.279	0.172326	-0.960796
ATGGTGAGCAAGGGCGAGGAGCTGTCCCTCGAGTTAGCCTACAAGATTGGTGGAATTCCTGGTTTTGAGTTTTTGAAGTCGAAGCTCTTCAGTCGTGGTTGCTCCGAAAATCACCCGGGAAACGAAGATTCTCAACAAACGAGAAGTCCTCAAGAAACACAGGAAAGGAATTCCCTGGAGTATCGGTCCGTCAAGCTTCCGGAAATTTGGGCAATGTCTGCGCTTCCGCTCTGCCGAAGATCCTTAAGGATTCGCTTCTGGTCGAACTGCTGGGAAATTCCCAGCCCACTGGCTCTAGATAGGTAG	239.02	192.527	266.032	324.042	372.113	353.051	509.011	394.127	334.99	0.0946023	-0.21605
ATGGTGAGCAAGGGCGAGGAGCTGTCCCTCGAGAATCCTCTGTTCCCCTATGAAGAACAGCACGGGTCAGACTCCTTTTACTTAAAGATGCCGCTGCGGACCAGGAAACCTGCGAGATACCCGAAATCTGCCTCGTCCTCGGATATTACCACGCCCCTGATTTCTGGAAACAATCCCCGGATAGCATTTAGAGCAGCCCGCGAATCCCGCATAACGTACGATGATATCAAAAGCGAGGGAGTTCCACTGCCCTATTGCGCGCAGAAATCGTTCCCACTGAAAGATTTTCAACTGCTCTCTAGATAG	49.7383	44.7159	61.483	90.5924	64.2741	74.002	139.728	155.2	79.3397	0.140683	-0.372517
ATGGTGAGCAAGGGCGAGGAGCTGTCCCTCGAGCAAGACTCCCGAAAATTGGCCATTTCTGCAAAATCCTTGCCGCTGGCGTTTTTCCCGGATACGTCCACCGCCGCCCTGCACAGTTTTAATAGCTGCTTCGAAGAATTTGCCACACTACGTGGCGGGCTGCTCACCGTAAGAGAAAAGGGCGAACAATATCAATGCTGTCGCCCATTGGGACAGGAGAATCTGCTGCAACTGAAGGCCGGGGGTCTGCAGTCTATCGCAAAGTCGCAATCAGCCGATACGCGATACGACTGCTCAGTGTACTGA	60.7913	98.1266	74.489	128.92	121.783	112.545	133.74	167.453	179.837	0.122461	-0.060427
ATGGTGAGCAAGGGCGAGGAGCTGTCCCTCGAGTCTCGTCCCCGCGCGGCAATCAACGTGGATATTCCCGAGACGAACGTTGTAGCCAAGGAAAAGGAACAGTTGAGGACCTCAACTCCCGTCTATCCAAAGGATCGCAGCAGAAACGCGGGTAGTCTCCTTACAAAAATAACCTTGCGCTTGTTGAAATACTTCGAACGTAGCCGTTATGATGATTGCCAACTCAAGTCGGCACTCAGCCTGGTCTTTCACTCACTGCTCAGTTCTGGTCTCGAATTTTTTATCGGTGCCGTCTGCTCTAGATAG	31.7773	42.2317	43.7475	87.1081	52.4342	57.0432	65.872	81.6843	82.8659	0.112636	0.259134
ATGGTGAGCAAGGGCGAGGAGCTGTCCCTCGAGAAGGAGCGGAACCATACCATCACCCAACGTAAGTTTACAGCCTACAACGCCTCCATACTGCGTTTCTCTACTCGACGACGGTCCGAGGACCTTGGTGGAACTCAGGTCTATAGTAGCTTGGTAGACACGAGTCTCGATGAGCAACCCTTGCAGGAGACTGGCGACTTTCAAATAGTTGCATCTGATGACAGTCAATACATCGGGCATGAACAAAGAAGCCAGAGCGATTCCGGCGACCTTCAGCAGGGGATCGTGCGTCCTGGTTCTAGATAG	48.3567	53.4107	56.7535	99.3032	104.868	70.9186	177.655	171.537	169.258	0.197818	0.151962
ATGGTGAGCAAGGGCGAGGAGCTGTCCCTCGAGTTGTTCACGTACAAGGGGTCTGCCGCCGAACCGAATGTAGACTTCTTTACGCTTGCCATTGGAACGTCCAACAAGACGACGGCGACCAAGTTGTCTTTCTTGAATATATCCGCGGCAGAACGGGTTTCGAAACTAGTAATAAAGAATGTTGAACTTAAATGCAAAGGGACTGTACTCCGGAGCAGCGCGCTTGTAAGCAAGACACACTCTTGCGAGGTCGCCGGCATTTCTGCCCACGCGAGTCTTATTGCAGTAGCCTTTTCGTCTAGATAG	176.847	160.232	197.455	256.098	208.045	252.84	289.438	269.558	299.728	0.0794543	-0.361979
ATGGTGAGCAAGGGCGAGGAGCTGTCCCTCGAGAAATGTTCTGAGCGTGAGGAATTCCTGAAATGTGGTGATGCTGCTCGCGGCATTCTGTGCCCGACGAAGTGCATCTTCTTGTCACCCCTGAACCGAATTTTCATTAATGCTCCACTGCACCACGGAAGATGTCCCGGGAGAAGAAGAAGCTTTGGATTCCTCCCGCAAACCGCTGGTTCAGTTCCCAACATTCACCATCTTTCAGATCACAAACCAGGAGGCAGAGACCAGCTTCTCAGTCTCCCACTCCCTACCTGCAATCGTATCTCCTGA	48.3567	43.4738	36.6533	54.007	57.5084	72.4603	105.794	114.358	107.549	0.157029	-0.0337609
ATGGTGAGCAAGGGCGAGGAGCTGTCCCTCGAGAGGTATTACGAGCTGGTTATACTTGCCGAAGAGTTGCCATTGTCCGAAACACGTACTGTGACTTCTGTTATTGGTCAGGGGTACTTCCTGTCAATCTATGCCTTGCTGGGGGGATTTAGTCCACCCTCAGAGTTTACATTGATTGCACAGCATCTTACTAAACGGCAGACGCGGAAGCAGGAGATACTTAATTTGATTGTTGTTGTCTACCAAAAAGCAAGTGACTTTACTGCGTGCCCGGTCAGGGCGATCAAACCACGCTTGTCTAGATAG	106.385	122.969	109.96	83.6238	104.868	106.378	97.8099	67.3895	104.023	-0.0411655	-0.19203
ATGGTGAGCAAGGGCGAGGAGCTGTCCCTCGAGCATTATACAGGCACCGTGCCGACTCCTTGTGGTCCGCCTCAGCTCGTAAATTACAAGGTCGCTAAACTCCATACATCACCTGTCACTCTCATAGTGGTTTCCGAGTTCGTGATAAACTACCAGAGTGTCGCTCTTTATCAGGACGTTGCTCGCAGATATTACAAAAAGTCAAGGGATAAAGGCCATTTGCTCCATATTAATAGCGGAAGGTGTTTGAAGTTTAGTAACGCCCTCATCTTGTTTGCTGCTTGTCGAGAGGATGACTCTAGATAG	58.028	47.2001	68.5772	80.1394	89.6455	114.086	135.736	106.19	66.998	0.0909621	-0.19331
ATGGTGAGCAAGGGCGAGGAGCTGTCCCTCGAGAAATGTTCTGAGCGTGAGGAATTCCTGAAGTGTGGAGATGCTGCTCGTGGCATCCTGTGCCCTACGAAGTGTATCTTCCTGCTCACCCCTGAAACCGAAATCCTGTCCATTGATTATGTCCAGTCCGTCCTGCTGGTCACCACACCAAGTTCCTACCGCTGGTTCAGTTCCCAACCTTCACCATCTTCCAGATCACAAACCAGGAGGCGGAGACCAGCTTCTCAGTCTCCCACTCCCTTCCTGCTATCGTTTCCCCTGAGTCTAGATAGGTAG	125.727	130.421	100.501	155.052	138.697	129.504	115.775	120.484	77.5766	-0.0233678	0.164439
ATGGTGAGCAAGGGCGAGGAGCTGTCCCTCGAGGAAGAGTCCATATTGGCAATCTACGCATCCGAACAAGCGCTGGACCCCGTCAAGCTCTCCCGATATCCGTTATTACCTACCCGCCAAACATCCGCTTTTTTGGTCTTGTTCTGGCCGGAGACCAACATCATCTTCTATCGACCGGAGCTGCCTGTCGGTACCAAAGTAACCGGCATTGCGTCCTGTCGACTGGATGAAGTACTATACTACACATTGCGTACCCTCAATGAAGCTGCGCATAAGCTGCGCGGAAAGTATCAGGAGTCTAGATAG	40.067	54.6528	44.9299	85.3659	67.657	58.585	107.791	85.7685	98.7339	0.123756	-0.240537
ATGGTGAGCAAGGGCGAGGAGCTGTCCCTCGAGGATCAGAGCAGCAGACTGCAGACCGGACAAGAGAGATTCAGCATCTACGACAGAAGAGCTTCTCAGAGAACAACAGTGGAGCTGCTGCTGTTCAGCGCTGCGGAACGTGGGAGACTTCACGAGGACGGACAGAGAAGAAGCTCCTGGGAAAGAGAATCAGCAGCAGACCTCTGGACGGATTCGACGAGGTGCCTCAAGATCAGCACAGCATCACACAAGTGGGAATCAGCGAGAGCCCTAGCAAGAATCAGACATACGAGTACTACCAAGTGA	67.6994	50.9265	65.0301	111.498	86.2626	78.6272	77.8487	87.8106	84.629	0.0526621	0.283029
ATGGTGAGCAAGGGCGAGGAGCTGTCCCTCGAGCTAGCTTACAAAATAGGCGGAATCCCGGGATTCGAATTTCTTAAGTCCAAGCTCTTCAGCCGTGGTTGCTCTGAAAATCATCCCGGCAATGAAGATTGCGAATCCAACAAGCGTCGAAAATCCTTTAAGAAGACGCAAGGTAAAGAATTCCCTGGCGTCTCTGTACGTCAGGCATCCGGGAATCTGGGTAATGTGTGCGATTTGTCAAGCTCTCTGCTTGACAGCCTTTTGGTTGAACTCCTCGGAAATTCACAGCCCACAGGTTCTAGATAG	69.081	65.8318	82.7656	114.983	82.8798	114.086	183.643	196.042	137.522	0.143151	0.113776
ATGGTGAGCAAGGGCGAGGAGCTGTCCCTCGAGCGTTATTACGATCTCGTAATCTTGGCTGAAGAACTTCCATTGTCCGAGACCCGGACTGTTACATCAGTCATAGGTCAAGGCTCTTCCTTATTATGGGGTCATGTGTCGACTGTCCTAGATGCTACGGAACGTTTCTCCGCACACACAACCAAATTGTACAATGGGCAGACTCGTAAACAGGAGATTCTTAATCTGATCGTAGTGGTGTACCAAAAGGCCTCCGACTTTACGGCATGTCCTGTGCGTGCAATAAAGCCACGTCTATCTAGATAG	75.9891	84.4634	52.0241	73.1708	96.4112	100.211	141.725	136.821	167.495	0.126383	-0.357735
ATGGTGAGCAAGGGCGAGGAGCTGTCCCTCGAGCTACTGGAAGTCGAATCTTGCACCATCGGACGTGAGGAGCTGGCCTTCACTCCCGAAGAAAGCGCCCAATGTTCTGGACGTAATTCTGCTATCCTACAGAAGCAGTCCTACCAGCTGATCCCGTTTTTTTCACTGGAAGTGAACTTCACCGGAATCCAGAAGACCAGCGTTTTCGAGGAGGGTGACGAGAGCACTAGCGTGGACATCCTCGACTACAAATGTGTCGCCGCGCCCGCGTTGGAGACTCGAAAACCACAGCAGGCCTCTAGATAG	85.6604	101.853	80.4009	137.631	111.634	97.1277	71.8604	65.3474	70.5242	-0.0416971	0.145653
ATGGTGAGCAAGGGCGAGGAGCTGTCCCTCGAGACACTGTGTCACCCTGAGCCTTCCACAACTGTGCTGATTTCGAGGCTGTCCTTAAGTTCATCGTCTCCCCTCTCATCCCTACCCCACGTATCCTTTCAGTCGAAGAGAAGGAGGGATCCTTCCCAACCGAATTCACCAGTCGTTCCGATGAGGCTCGTTGCTACCTGTTCTCTCAACAGGTCGCTGGCTGTATCTTCAAGCAGACACTGCCTTCCAAGACAGTTATCCTGGAGTCCACCACCTACTCCCTGGGAGATGTTCTGGCAGAGCTGA	67.6994	77.0108	68.5772	123.693	81.1884	98.6694	87.8293	79.6422	66.998	0.0150344	-0.364453
ATGGTGAGCAAGGGCGAGGAGCTGTCCCTCGAGACTACGGTGTGCAAAGGAAGATGTGAAATCCTTTTTTTCATCAATCACTACGCCTTACTAAATGCTCACTCTCGGTTAGCTAAGGTTTACACGCTATTAAGTCCAACGAAAGCTGGGCGTTGCGAGGCTGTCTTGTACCGAACCTCTCATCTCTCCCTGCAATTGTCTGCCCTTTCATACAACGCGTCGGAAGCTGTCAATACCCTGGCGACCCTAACGATCTCAAAGAATGAAGGACTCCACAAACGTGTCGGATGCGTCAAGTCTAGATAG	40.067	33.5369	49.6594	48.7805	77.8055	52.4181	61.8797	65.3474	68.7611	0.0792868	-0.507265
ATGGTGAGCAAGGGCGAGGAGCTGTCCCTCGAGAAGTGCTCAGAAAGGGAAGAATTTTTGAAATGCGGGGACGCTGCAAGGGGCATTCTTTGTCCGACGAAGTGTATATTCCTTCTGACTCCCGAGACCGAAATACTGTCTATCGACTATTCAACTGCAGACGAAGAGGAGGCACTGGATTCTTCCAGAAAGCCGCTGGTGCAGTTTCCCACATTTACCATATTTCAGATTACAAATCAAGAAGCCGAAACGAGCTTCTCCGTATCTCATAGCCTCCCTGCCATTGTGTCTCCTGAGTCTAGATAG	58.028	91.9161	67.3948	87.1081	96.4112	97.1277	97.8099	79.6422	59.9456	0.0145354	0.0858821
ATGGTGAGCAAGGGCGAGGAGCTGTCCCTCGAGCCTACGCTGGCACAGATAAAGTCCTCCCGATCTTACCAGCGTAATGTCCTGCTGGACTTCTCCTTGGCCATCAGAAATGCTAAACAACTTGAATTTAGTGAAGTCCGTCAGGATGGATGTGCGTATTCCCAGTTCTTGGCGGCAACCACCCCAATCGAGGGTCGCATTGCCCTTAAATCCTTGGAGGACGGTACCTCCCTTTTCGGACTGGCGGCCCCATGTCACGAGCTTCTGATTTATGCATCGTCGCTGTTTCTGGGCGAGTCTAGATAG	67.6994	65.8318	56.7535	94.0767	81.1884	101.753	139.728	173.579	133.996	0.141847	0.118378
ATGGTGAGCAAGGGCGAGGAGCTGTCCCTCGAGGACCATAGACTGCCTCCTTTGGCACAGGATGGTCCTCAAAGCGAGGAGTTCAGCCGGGAATTGAATGACGAGGGACACCAATTCGCTTTGGCTCCAGGGAAGCTCCCGAGGTGCCAACTCACATACAGGCGTACGTGCGGTATCTGTACTCTAGCCGTTAGTCTCGACTTTCCGGCAGAGCTTGTCACCTCTTACTCAGCTCTCTCCGAGCCTGGTGATCCCCATGGCACGGGTAGCGGAGTCATTGGGATCTTTCGCCTTGTCTCTAGATAG	31.7773	33.5369	24.8297	41.8119	64.2741	32.3759	77.8487	69.4316	66.998	0.145352	0.11892
ATGGTGAGCAAGGGCGAGGAGCTGTCCCTCGAGGAAAATGGATTGCGTGCTTCCCCTGAAGATAAGCACCTTCGTGGACTCTTCGTCCTGGTGGTGACGGATCCATCCGGACATCACCCTTACCTGGGATCAGCTGGACTGGCTGGACCTAGCCACGTACGGACGGAGCACCACCTAATCAGCTTTCCGGATGCGCTCTCATCCCACAGGATAAGCTGTATCAGGACCATGCTGGAGAAAACCCAGAGGCTGAGCAAGCCGCTTTCAATAAACCTGTCCATTTCATTCGTATCTTCTCGCTGA	NA	26.3425	40.5985	NA	39.2879	34.2534	94.7466	68.0568	69.4419	0.147727	0.357044
ATGGTGAGCAAGGGCGAGGAGCTGTCCCTCGAGCTATTCGCTCCAGATGCCCTTCTGTTGGAAGCAAACCCGCATCATCACGCTGACCCGCCAGTGCGATCTATTGCTTTCCTGCAGCCCTATCTTGTCGAGGAATCACTTAAGGAGCTTTTGATTGTTGCCCTCCCGGACTTCAGGGCCGAGATGGAGATGGATCGTCGAAGGCTCACGTTAACCTTATACTGGCTGGGTCGTGCAAGCGCCATTACCAAGGTACGGCTGAAGGTCAGACCTATGGACCTACATCGGACGGACTTTTCGTAA	29.3013	26.3425	31.0459	38.707	39.2879	NA	86.683	84.5554	62.3197	0.163759	-0.171385
ATGGTGAGCAAGGGCGAGGAGCTGTCCCTCGAGCTGCTGGAGGTAGAATCTTGCACCATAGGCCGCCCTCACATCTGCATCTTGGATCGTAAGTGCAGTCTGCCTACCTCCCCCTATTTTACTGAGTCACTAGTTCCCACGCAACTAATTCCGTTTTTTTCACTTGAAGTAAATTTCACAGGCATACAGAAAACCTCCGTATTCGAGGAAGGAGATGAAAGCACGTCCGTTGATATTTTGGATTACAAGTGCGTTGCGGCCCCCGCTCTGGAGACACGAAAGCCGCAACAAGCATCTAGATAG	51.6261	48.9219	42.9866	NA	51.2451	37.3674	64.5083	103.116	78.3447	0.0871461	0.00598851
ATGGTGAGCAAGGGCGAGGAGCTGTCCCTCGAGCGTTATTACGAGCTGGTAATCTTGGCTGAAGAACTTCCATTGTCCGAGACCCGAACTGTTACATCAGTCATCGGTCAGGGCTACTTCCTGAGTATATACGCTGTGGGATTGCCATCTATGTCACAACGTTTCTCCGCACACACCACCAAATTGTACAATGGGCAGACTCGTAAACAGGAGATTCTTAATCTGATCGTAGTGGTTTACCAAAAGGCCTCCGACTTTACGGCTTGTCCCGTGCGTGCAATAAAGCCACGTCTATCTAGATAG	223.248	196.942	194.634	249.836	239.144	231.989	393.097	350.595	436.238	0.108309	0.201112
ATGGTGAGCAAGGGCGAGGAGCTGTCCCTCGAGGAAGAGTCCATCCTTGCTATCTACGCTTCCGAACAAGCTCTGGATCCCGTCAAGCTGTCCCGATACCCGCTGGTCATCGCTACCCGCAACCTCAACGCTCTTCTGGTCCTTATGTGTCCGGTGGAGACACCATTTTTCGTCGGAGTGCCAGTCGGTACCAAAGTAACCGGTATCGCTTCATGTCGTCTGGATGAAGTACTATACTATACACTGCGTACCCTGAATGAAGCTGCTCACAAGCTGCGTGGAAAGTATCAGGAGTCTAGATAG	315.338	291.022	320.011	543.658	520.992	443.738	747.893	868.239	874.256	0.164539	0.663026
ATGGTGAGCAAGGGCGAGGAGCTGTCCCTCGAGTATTATGTCGAACACGTCGAGTCACCTCGTAAGGTCTCGATCTTCGCCTTTGGACTAAGGATTTCATGCCGCACACTCCTAGCCAGGGAAGCCCTTGAGGTAAAGAGCCCAGTCTATCATGCCGGACTTAGACAGACACTAAGTCTCGATGCAGGAACATGCACATTGTCCGATCCACGCCTGGACGAACCTGACCAAGTAGACTCTGCTGCTCCTCTGCATGCTGCGCTCGGATTCCGAGACAGCGGAGACCATCCACCCTCTAGATAG	121.391	132.967	122.989	193.535	239.144	222.647	491.876	472.273	420.212	0.216407	0.350716
ATGGTGAGCAAGGGCGAGGAGCTGTCCCTCGAGCACTTGTTGGCAACTCAGACCCTCTTCTCATTGAATCTTTATGTCTCTGCTATCGACTCCACGCTCACAAAGGGTCTCACTAAACGGGCGGGAGGAGCTTGTGTCCATCTTTTCAAGCTATTAGATGCTTCCTTAAAAACAGTCAATACTCTTCTCCTTACTTGCCAGAAGATAGTAAAAAAAAATGCAAGAGCAACAACTTCTTCTGCCGCAGAGTCATCCGCCAGGGAGTCCGATGTTGGTGAGCTTGTCGGCATTGCATCTAGATAG	149.297	166.836	181.499	246.318	237.436	221.09	326.573	311.411	281.329	0.102505	-0.633267
ATGGTGAGCAAGGGCGAGGAGCTGTCCCTCGAGCTGTTCGGAGCTCTGAGCCCTGGAGTGATCCTGCCTACAATCCCTGCTCCTAGCGTGCCTGAGAGACTGGCTTACAGCGGAGAGCAAGACACAGCTCTGCCTGACAGAGACTTGGATGAACGACTTCTATGGGTCCACAGCACCGCGAACATCAGAGCGCTCACGAGTGTAGCCCTGGAAACACAACATTCGCTCACAGAGTGGTGCTGGGAGCTAGCGGAGACAGAGGACTGCCTGCTAAGTTCAAGCTGGGACTGTCTAGATAGGTAG	55.812	74.01	89.5554	107.324	114.447	93.4184	112.89	175.298	128.2	0.106969	0.301342
ATGGTGAGCAAGGGCGAGGAGCTGTCCCTCGAGAAATGCTCTGAAAGGGAAGAATTCTTGAAATGTGGGGACGCGGCCCGCGGGATCCTGTGTCCGACGAAATGTATCTTTTTGTTGACACCAGAAACGGAAATCTTAAGCATAGATTATGTACAATCTGTACTGCTAGTTACTTATACGGAAGATGTGCCTGGAGAGGAAGAGGCATTGGACTCAAGCCGTAAACCGTTGGTCCAATTCCCTACCTTTACAATCTTCCAGTTACGAACCAAGAGGCAGAAACGAGCTTTTCGGTCTAGATAG	263.712	321.128	288.965	453.928	469.747	376.788	893.037	725.939	719.347	0.163746	-0.765636
ATGGTGAGCAAGGGCGAGGAGCTGTCCCTCGAGTATCTGCAATTCCAGCCGATAGCTTTGAGTGCTCGTGCAACAGGACTGTTGCTCGTGGTGGTTGCTGTGAATATACCATCACGATACGAGATGCAAGATACAGATAATCTAACTTGTCCTCTTCAGCACCCGAGCCCGGATACACAAACGTCGAAATCGATAATTTACAAACCCGTGCTTATCTGCGCCTTTACTCGGAACTCGTCGGCAGCCTGGAGTTCCGAAAGGAGCCTGAACATGGATTTGTATCTGCTACGTCTAGATAGGTAG	73.9509	86.5541	114.631	146.031	90.5331	104.317	143.128	127.864	108.614	0.0553679	-0.000565
ATGGTGAGCAAGGGCGAGGAGCTGTCCCTCGAGGAAGAGTCCATCCTTGCTATCTACGCTTCCGAACAAGCTCTGGATCCCGTCAAGCTGTCCGATCCCGCTGGTCATCGCACCGTCGCCCACGCTTTTCTGGTCATGAGGTGTCTCGGAGACCAACATCATTTTCTACGTCCGGAGCTGCCAGTCGGTACCAAAGTAACCGGTATCGCTTCATGTCGTCTGGATGAAGTACTATACTATACACTGCGTACCCTGAATGAAGCTGCTCACAAGCTGCGTGGAAAGTATCAGGAGTCTAGATAG	122.786	110.388	117.019	153.069	177.65	155.697	290.287	356.782	247.498	0.15459	0.630554
ATGGTGAGCAAGGGCGAGGAGCTGTCCCTCGAGAAATGTTCTGAGCGTGAGGAATTCCTGAAGTGTGGAGATGCTGCTCGTGGCATCCTGTGCCCTACGAAGTGTATCTTCCTGCTCACCCCTGAAACCGAAATCCTGTCCATTGATTATGTCCAGTCTCTAAACGAGAGCTTGGATTCCTCCCGTAAGCCGCTGGTTCAGTTCCCAACCTTCACCATCTTCCAGATCACAAACCAGGAGGCGGAGACCAGCTTCTCAGTCTCCCACTCCCTTCCTGCTATCGTTTCCCCTGAGTCTAGATAG	200.923	168.091	131.348	195.295	203.272	179.052	262.065	282.539	236.815	0.0763562	0.559912
ATGGTGAGCAAGGGCGAGGAGCTGTCCCTCGAGCTTGCTCCAGCGGCTTATGAGCGTCAGTATTTCCTTCCTGCCACCTGTCGATTGACAAAAGTCGATGAGGGAGAAAGAGAATCAAAGATTAAGCAGAAATACACTCTGGATGAAGACGCTGTCACCTATTTGTCCCGTGCACTACAAATTCTTCACCAAAGTTTTGTACCGAAGGGTCTTGATTTGCCCATCAGTGACCCTCCAGCACACCAACCGAATGCTTGCTATAAATGCAGCCTCACGTACAGGGAGGGTGAGAGCTCTAGATAG	246.968	263.425	242.397	323.732	339.926	358.104	465.669	447.525	430.896	0.0966372	-0.0479279
ATGGTGAGCAAGGGCGAGGAGCTGTCCCTCGAGCCAACTCTGGCCCAGATAAAGGGAGTTAAACTGTGTAAAGGATTGATCCGGCAGTCGAGTAGATCGTACCAGCGAAATGTCTTGCTCGACTTCAGTCTCATCCAACGCAAAGCTTTGAGGTGTGGAGCGCTATTCCCAATTTCTTGCAGCCACAACCCCAATCGAAGGCCGCATAGCGCTGAAATCTCTGGAAGATGGTACATCTTTGTTTGGACTCGCAGCGCCCTGCCACGAGCTCCTTATCTACGCTTCTTCTCTCTTTCTGGGTGA	124.182	96.5893	80.0028	140.753	124.696	161.925	274.16	255.728	199.423	0.148832	-0.251404
ATGGTGAGCAAGGGCGAGGAGCTGTCCCTCGAGGAAGCCGACGCCTCAAACTTCCTTGTGTTTCCGAAGCAACAAGGACCGCGAAAGGAAAATTCTTACTTTCATCTGGGCATTCCGTACCGGCTTGTTGGAGCCGGTAGACCATTATGGGGTGTCTGCTTTTTCCAGAGACCCAACGTGCCAGCCTCGACCACGGCACAACGGCAGACTTGCCCGCCGAAAGTCACTATTTCGGCGTCCCACTCCTGTGCGATCAAGACTCTGGTAATGTGGATAGCGCTACCCCACTCTCTAGATAGGTAG	332.081	324.891	320.011	547.177	591.027	493.561	862.799	903.299	915.209	0.168231	-0.237792
ATGGTGAGCAAGGGCGAGGAGCTGTCCCTCGAGGCAGATCTTAGTATCTCTGAGGCTGAACGTCTCACGTTTAATCGTCCACCGAGTCTTCAAGATGGAGGACAATACTCCTCCGGCTCTAACCAATTCCCAGGCACCCCCGGGACTGTGATGCTGTTTGATCGAGATCCCCTCAGTGGGTTGGTATTTTTCCAACCGCTCTCACCTGGGTATCGTGAATTCAAGGCGGGTGTCCACGGTGTGGTGGATTCAACTATCGCCGCAACTGTTCGAGATGTTATCCATCAGAGCGAGTCTAGATAG	147.902	174.363	161.2	329.01	249.393	242.888	647.099	567.14	667.711	0.226479	0.21995
ATGGTGAGCAAGGGCGAGGAGCTGTCCCTCGAGGGTCAATTCGTTCAGTGCCCGGACGCGTGTATATGTCACGAGTCCGAGGATAAATCCGTATCTCCACCTACACTTCTGATTATTGAAAGAGTGACCGTAACAAAGACAATCGAAGAAGAACTCAGCCTCGATGCGAACTCCAGTGCGGAACCCCTGAAGACTTATCAGGAATTCATCCAGATCCTCGCACGAGAGCCCGTGTACTTTACCGACAGCGAGACTAAGACCAGATTCGAGCCACCCCTCTCTCTTTTCTTCCCTCGAATCTAG	113.019	74.01	95.5258	153.069	163.984	147.913	294.319	342.346	275.987	0.197205	0.172265
ATGGTGAGCAAGGGCGAGGAGCTGTCCCTCGAGACACTGTGTCACCCTGAGCCTAGCACAAACTGTGCTGACTTCGAGGCTGTGCTGAAGTTCATCGTGAGCCCTCTGATCCCTACACCTAGAATCCTGAGCGTGGAGGAGAAGGAGGGAAGCTTCCCTACAGAGTTCACAAGCAGAAGCGACGAGGCTAGATGTTACCTGTTCTCTCAGCAAGTGGCTGGATGTATCTTCAAGCAGACACTGCCTAGCAAGACAGTGATCCTGGAGAGCCTGAGGAGGACGAGATTCAGTCTAGATAGGTAG	86.5086	89.0629	91.9436	110.843	104.198	113.659	120.953	154.674	108.614	0.0585426	0.379379
ATGGTGAGCAAGGGCGAGGAGCTGTCCCTCGAGAAATGCTCTGAGCGCGAAGAATTCCTGAAGTGTGGAGACGCAGCCCGCGGGATCCTGTGTCCGACGAAGTGTATCTTCCTGCTGACACCTGAAACGGAAATCCTGAGCATTGATTATGTTCAGTCCGTTCTGCTGGTCACCTATACCGAAGATGTGCCTGGAGAGGAAGAAGCATTGGATTCAAGCCGTAAACCGTTGGTCCAGTTCCCTACATTCACCATCTTCCAGATTACGAATCAGGAGGCAGAAACGCTTCAGTGTGAGCCATAG	96.2757	109.133	101.496	140.753	165.693	149.469	366.891	329.972	297.354	0.19551	0.444513
ATGGTGAGCAAGGGCGAGGAGCTGTCCCTCGAGCTGTACTCCTCTGTGATCCGAGGGGGAGCGCCCTTGCCGTTCTATAATGTGCTGACGGGAGAGCCACATGCTCACAAGGGCAATCCCATGAGTCCATGGGCCTTCATGGTGGCGTCCCAGGAGCTTGAATCCCGGCGTCCTGAAGAGGTTGAACGAGGCTCCAGTCCCTTGTTTTTGCGCTTCCCGCATACTATCTTCCTTGCAATTAGAGCGGTTGTTGGCAAGGCTCCATATACTTTTGAAGAGAGTGCCCAGAGTAGGTCTAGATAG	368.359	321.128	329.564	622.831	526.117	490.447	1042.21	1010.54	1023.82	0.184443	0.279668
ATGGTGAGCAAGGGCGAGGAGCTGTCCCTCGAGCTACTGGAAGTCGAATCATGCACAATCGGCGAGAGGACTTGCTTCATCCCCCGAGGAAAGCGTTCGCACTTTCCTGCCTATTGCCCTCCTTCACAGAAGCTTCCTACACAGTTAATCCCGTTTTTTTCACTCGAAGTGAACTTCACAGGCATTCAAAAGACCAGCGTTTTCGAGGAGGGAGATGAGTCCACGTCTGTTGACATCCTTGACTATAAATGCGTCGCTGCTCCGGCTCTTGAGACACGTAAACCACAACAGGCATCTAGATAG	106.043	112.897	117.019	179.46	198.148	193.065	282.224	257.791	233.254	0.138573	-0.149141
ATGGTGAGCAAGGGCGAGGAGCTGTCCCTCGAGGATGCTCTCCCAGCCAACCCTCCATGCCTGTATCTGGCCAGTGTCGACTTCGAACTTTCTAAGAGATACACCACTGAAATCGTTCGTGCAAGAAGAGAGCTCCTCCTGGACCAGTTGCATACAATCGCCCCTTCTAAGTATAAAACACCACAGTTCCAAGAAAAGGAGGATCATTCCTTCGCTGCCGGAATACGTTTCGACATCACTGACAAGGAATTCGAAGGAGCCCTGTGCGGTCGACTGATAGAAGTAAAGGGCCAATCTAGATAG	43.2543	65.2292	54.9273	86.2111	83.7004	62.2789	177.398	140.238	165.592	0.182236	0.374311
ATGGTGAGCAAGGGCGAGGAGCTGTCCCTCGAGGTTTCTACAATCTGTCTTACGACCGAGGATGGATCACCCTTGGAGCCGTCCCGCCAGATAAGCTCTATTCTGGCTAAATTCTGCGAAGAATTTACGGTAAAGACCGACTCACATTCATGTGAACCTATACTGTTCGGGGTTCCTAGATCTCAGTTCATTGATAATCCACCGGAATGCTTGACCGGAAAGCTGCTTGCGAAGGTCGAAGCCTTACAGGAAGCATCCGTCAATTTCCGAACCTCAAACTGTGCTGTTTATTGCGACCTTTGA	118.6	99.0982	143.289	191.776	218.646	203.964	411.24	511.457	416.651	0.219553	-0.129744
ATGGTGAGCAAGGGCGAGGAGCTGTCCCTCGAGCGCAATACCCCCTCTAGCGAAGTGTCTAAAGCGTTGAGGCTGAGCGGACCTTCGCTGATCGCACAGACGCAATGGCACCTGCCCATTCGTGAGTTTCTTGTCGCCCCGGTTGAGAATAAGGGACTTTCCTCATATCTTACATCATTCGGAGGCAAGTATTTGACGATTGTCTATGTACGTGCTTTCTACGAGAGCCTTTGTTCTCTCCTGCTGATCATCTCTCCGCTCATTTACCACAAAGAGGGCAATCAACAGGCGTTTTCTAGATAG	139.53	135.476	140.901	249.836	220.354	199.293	431.399	461.961	438.018	0.193869	0.214356
ATGGTGAGCAAGGGCGAGGAGCTGTCCCTCGAGTATCTGCAGTTTCAGCCCATCGCTTTCCCTCGTGCTACCGTGCTGCTGGTGGTCGCATCATTTAATACATATGAAAAAGGAGAACGTCAGGAGTATCTGACACCCCCCTTGGACCTCTATTCAGCGCTCCTGAGCCGGGATACACTAATGTCGAAATTGATAATCTCCAGACGCGTGCTTACCTGCGTCTGTACTCAGAGCTTGTCGGATCCCTCGAATTCCGCAAGGAGCCTGAGCACGGATTTGTTTCCGCAACATCTAGATAGGTAG	195.342	166.836	182.693	223.445	204.981	225.761	360.843	325.847	284.89	0.0959669	0.0266762
ATGGTGAGCAAGGGCGAGGAGCTGTCCCTCGAGACACTCTGCCATCCGGAACCCTCTACAAATTGTGCGGACTTTGAGGCAGTCCTCAAGTTCATCGTCTCTCCTCTGATCCCCACCCCACGAATACTTTCAGTGGAGGAGAAGGAAGGATTTCCGACAGTTTACCACCCGGGCCTTAAAGTCGGATGTATTTTTAAGCAGACCCTGCCATCCAAGACAGTAATTCTGGAATCTACGACTTATAGTCTGGGTGATGTACTGGCAGAGCTGATCCCGGAAGAGGACGAAATACAGTCTAGATAG	136.739	160.564	177.917	195.295	240.852	197.736	344.716	371.219	331.184	0.13245	0.203006
ATGGTGAGCAAGGGCGAGGAGCTGTCCCTCGAGAGACGTATCAACGGAGGACTCCGCGGTTGGCATATTCAGGTGAACAGGACACCGCCCTGCCAGACCGTGATTTTGGCTTCAATGATTTTTACATCGTCGCTTTTTATCGCGAGCAACATGAGAGCGACCACCTCTCCGCACAAAACGATCACCAATCCGCGCATGAATGTTCCCCAGGTAACACTACCTTCGCGCACAGGGTTGTACTGGGGGCTAGTGGGGATAGGGGTCTCCCTGCAAAATTCAAACTGGGCCTCTCTAGATAGGTAG	152.088	188.161	157.618	232.242	199.856	194.622	352.78	286.663	254.62	0.0967777	-0.0344205
ATGGTGAGCAAGGGCGAGGAGCTGTCCCTCGAGGCTGCGGTGGATGTAGAGGAAGAATACAAATACGATACTTCAACTGACAACAACGCTGGCGACACAATCAACGAAAAGAAGGCTCAGTCCGATTTCCAGACCAAACGAGACCACCGTTCAAAAAAGGTAGAAACCTCCAACAAGTCCTACGCTAAAAAGAATACCCTGGAAGGGGTATCGATCGGGCACGTGGAAAAGTTATTTAAGGAGCAGATTGACCAAGTCCAAGATAAGAAGGTGACCGTTCATTCCCACAGATGGAGCCACTAA	79.5321	92.8261	99.108	103.805	160.568	94.9754	213.684	224.794	183.398	0.138235	0.423956
ATGGTGAGCAAGGGCGAGGAGCTGTCCCTCGAGACTGCGGAAGACGCGGTTGATTTGGTAAAGAGCAATCATCCAGAAGAAGTCGAGTCCCAAAAAGTGTGGGCGAATAAATTGCAAGACGCTACGCGGACACGTACCGATGTGGGGAAGAGAAAAACGTATTCAATCAAGGGCAGTCTCACCCCGAGCAAAGAGATCGTACACGTTAATGTCCAAGAAGACGAGACATTGCAGAACCATGAAAAAAGCTACATCAAAGAAGAGCAGTCTTCCAAGAATAGAGCGGACATAGACTCTAGATAG	234.41	323.637	279.413	337.807	322.844	340.977	624.924	577.451	642.783	0.132926	0.0625638
ATGGTGAGCAAGGGCGAGGAGCTGTCCCTCGAGGTGCTCTCCCAGCCAACCCCCTCCTGTATTGCCAGTCGACTTCGAATGTATCTAAGAGATTATCGTACCCACATGAACCCAGTCTGTCCGTATATGCTTCGTGTCAGCCAAAGAAGGAGGAGTACATCCTCCTGGACCAGTTGCATACAATCGCCCCTTCTAAGTATAAAACACCACAGTTCCAAGAAAAGGAGGACCATTCCTTCGCTGCCGGAATACGTTTCGACATCACTGACAAGGAATTCGAAGGAGCCTTATGCGGTCGACTGA	179.994	235.829	237.62	265.671	283.556	274.027	96.7625	96.9293	81.9058	-0.143049	-0.0476502
ATGGTGAGCAAGGGCGAGGAGCTGTCCCTCGAGAGTGCGGGTCTTACACTGGAAAAGATCAGGAATGTCAGAAGCTGGGGGAGGCAGGTGGTCTCTGGAAACAATGAATCTCACCCTGCGAAGGATGGGTTGCTTCTGTCATTGCATAAATCTGGACCGTGTAAGAAGTCACTCGAATCCCAGATCCCCTTTGATAAGTCCAGCAAGCGTCTGCGTGGAGTAGCCTCCATTTCCGCAAAGAAACCTCCTGTCCTAGTGAGCCGTGGTGAACTCGGGGTCTTCGATAATGGCAGCTCTAGATAG	104.647	77.7732	82.391	146.031	128.113	124.558	221.747	164.986	174.495	0.12519	0.361664
ATGGTGAGCAAGGGCGAGGAGCTGTCCCTCGAGCCTCCTGAGCACAAGTTCGTGGAGTGTGACGGAGTGTTCCTGAGACACAGAAGACCTAGACTGTGTACATACCTGCCTGCTGACCTGGACTTCGAGGAGGACAAGCAAGCTGACAGCAGCGAGGCTCAAGCTCACACAAGCCTGAAGTACACAATCAGCGCTCTGATCGTGCCTCTGGAGCAGCCTCTGATCCTGAGCAACGGAGAGTACCTGCTGACACAGAAGATCGACGACGCTAAGGCTTTCCCTTGTTACCCTGAGTCTAGATAG	78.1368	110.388	75.2265	154.828	100.782	133.9	185.461	224.794	219.009	0.146899	0.387329
ATGGTGAGCAAGGGCGAGGAGCTGTCCCTCGAGAAATGTTCTGAGAGGGAGGAATTTTTGAAATGTGGTGATGCGGCACGCGGCATTCTATGCCCGACGAAATGCATTTTCTTGTTAACCCCGGAAACAGAAATCTTATCCATTATGTCCAAAGTTTTGCTGTATACGATGTACCGGGGGAAGAAGAAGCCTTGGATAGTTCCCGCAAACCGCTGGTTCAATTTCCAACCTTCACTATTTTTCAAATCACAAACCAGGAGGCAGAGACCAGCTTCTCAGTGTCACACTCGCTACCAGCAATAG	103.252	135.476	101.496	175.941	146.903	144.799	129.017	131.989	121.078	0.0207281	-0.798801
ATGGTGAGCAAGGGCGAGGAGCTGTCCCTCGAGGAAGCTGATGCAAGCAACTTCCTTGTTTTCCCCAAGCAGCAGGGACCCAGAAAAGAAAATTCATATTTTCACCTTGGGATCCCTTACCGTCTCGTAGGGCTGGCCGCCACATCATGGATAGGCGTTGATAAACCGCCCTTGCCAAAACGAGCATCCCTGGATCACGGAACCACAGCCGATCTTCCGGCTGAATCTCATTACTTCGGTGTTCCACTTTTGTGCGACCAGGACTCAGGGAACGTCGACTCAGCGACACCACTGTCTAGATAG	61.3932	68.9924	75.2265	95.0082	121.28	113.659	229.811	212.42	176.276	0.183115	0.239683
ATGGTGAGCAAGGGCGAGGAGCTGTCCCTCGAGAAATGTTCTGAGCGTGAGGAATTCCTGAAATGTGGTGATGCTGCTCGCGGCATTCTGTGCCCGACGAAGTGCATCTTCTTGCTCACCCCTGAAACCGAAATCCTGTCCATTGATTATGTCCAATCCGTACTCCTGGCACTACAGAGCTTGCGCAAACCGCTGGTTCAGTTCCCAACATTCACCATCTTTCAGATCACAAACCAGGAGGCAGAGACCAGCTTCTCAGTCTCCCACTCCCTACCTGCAATCGTATCTCCTGAGTCTAGATAG	99.0663	81.5365	68.0621	73.8953	70.035	82.5196	161.271	129.927	117.517	0.0832988	0.234351
ATGGTGAGCAAGGGCGAGGAGCTGTCCCTCGAGAAATGCTCTGAACGCGAAGAATTCTTGAAGTGTGGGGACGCAGCCCGCGGGATCTGTGTCCGACGAATTTTCTCCACCTCGGTTGGTATCAATCTTGTTGTTACCTATACGGAAGACGTGCCTGGAGAGGAAGAGGCATTGGACTCAAGCCGTAAACCGTTGGTCCAATTCCCTACATTTACCATCTTCCAGATTACGAACCAAGAGGCAGAAACGAGCTTCAGTGTGAGCCATTCCCTTCCTGCAATAGTTAGCCCCGAGTCTAGATAG	106.043	126.695	142.095	121.399	145.195	132.343	78.6195	90.7423	89.0281	-0.0611402	0.127766
ATGGTGAGCAAGGGCGAGGAGCTGTCCCTCGAGAGATACTACGAGCTGGTGATCCTGGCTGAGGAGCTGCCTCTGAGCGAGACAAGAACAGTGACAAGCGTGATCGGACAAGGATACTTCCTGAGCATCTACGCTCTGCTGGGAGGATTCAGCCCTCCTAGCGAGTGTACGAGTGCTGGCAAGGAAGAAGCCGGACAGACAAGAAAGCAAGAGATCCTGAACCTGATCGTGGTGGTGTATCAGAAGGCTAGCGACTTCACAGCTTGTCCTGTGAGAGCTATCAAGCCTAGACTGTCTAGATAG	206.504	190.67	208.963	204.092	203.272	141.685	276.176	251.604	261.743	0.0440686	0.418546
ATGGTGAGCAAGGGCGAGGAGCTGTCCCTCGAGACTGCGTCCTCATGGAAGAACTGTCCCAAACGCTCGATACCCTTCGTCCCGTCTTCGCGCGAGTGCAGACTTCATCGTGTCGACACGATACCCGGGTGTCATAAGTATGCTTTTTCCCCGATTAAGCCTTGTGAACCAGATCAGTTCATATTCGAGCTTACGGGCGATAAGGTCGAATTCGGCTCAATCCTGAAGACACCTCTGGTCTATGATCCTGAGATTGTCCGTGAAGAGGCTGGCGAAGTCGTCCAGGCTTCATCTTCTAGATAG	58.6026	33.869	53.7332	70.3764	80.284	46.7092	104.826	177.36	124.639	0.171033	0.271908
ATGGTGAGCAAGGGCGAGGAGCTGTCCCTCGAGTATTTACAATTCCAGCCGATAGCGTTGAGTGCACGTGCAACAGGATTATTGATCCAGAGATGTAAAGACTACAAGGAATCAAAAAGGACAAGTGAATACCTCATAACTCCCCTAGGTCCACTCTTTTCAGCACCCGAACCCGGATACACAAACGTCGAAATCGATAATTTACAAACCCGTGCTTATTTACGCTTATACTCGGAACTCGTCGGCAGCCTTGAGTTTCGAAAGGAGCCTGAACATGGATTTGTATCTGCTACGTCTAGATAG	86.5086	55.1939	80.0028	114.362	66.6187	90.3045	159.255	134.051	128.2	0.109398	-0.933618
ATGGTGAGCAAGGGCGAGGAGCTGTCCCTCGAGTACACGCATAAAGATGGCTTTGGTAATCTTTTCCCTAGCCACAGAAAAGACATCGCAGATTCCAAACGGAGAATACCTACACTGTACGCCAACGTCTTGGCGTCTAGTACATACGTGAAGGGTATCCTGGCCGACAAATACTCAATAACCGAGAAGTACATTTGTCTGAGTGTTCCTAAACACGGCAAAGGACACAATCTCTCTAGTGTGCTCGTACCTGGTGCGTGTCAATTCTTGTGGCAGTCAGGGTTCTCCTGGTCCAGCGTGTGA	39.0684	37.6322	41.7925	51.0229	54.6615	65.3929	72.5718	76.3061	71.2225	0.103291	-0.077763
ATGGTGAGCAAGGGCGAGGAGCTGTCCCTCGAGGAAGCTGACGCAAGCAACTTCTTAGTTTTTCCCAAGCAGCAAGGCCCGAGAAAAGAAAATTCATATTTCACTTGGGGATTCCTTACGGCCAGGGGGCACTTGTGGTCTTACAAAGCTCCCGAGTTTCTAGTCCACCCTGAAACACAGCGAGCATCATTGGATCACGGAACCACAGCCGACCTTCCGGCCGAAAGTCATTACTTCGGTGTTCCATTATTGTGTGACCAGGACTCAGGGAACGTCGACTCAGCGACACCACTGTCTAGATAG	46.0449	48.9219	45.3747	68.617	64.9105	70.0638	86.683	80.4307	71.2225	0.0878148	-0.356928
ATGGTGAGCAAGGGCGAGGAGCTGTCCCTCGAGAGGTATTACGAGCTGGTTATACTTGCCGAAGAGTTGCCATTGTCCGAAACACGTACTGTGACTTCTGTTATTGGTCAGGGGTACTTCCTGTCAATCTATGCCTTGCTGGGGGGATTTAGCCACCTCAGAGTGTCGAGTTCTACGAGTCTAAGCTACAACGGGCAGACGCGGAAGCAGGAGATACTTAATTTGATTGTTGTTGTCTACCAAAAAGCAAGTGACTTTACTGCGTGCCCGGTCAGGGCGATCAAACCACGCTTGTCTAGATAG	73.9509	84.0453	90.7495	95.0082	75.1595	110.545	66.5242	61.8698	74.7836	-0.033648	0.146972
ATGGTGAGCAAGGGCGAGGAGCTGTCCCTCGAGTTTGCGCTGGTATTCCTTTCCCAGATCTATTATGACTGCGATTCCGTCACGAAGGACCAGCACGAACCTGAGGCAATTCCTGTCACTGTCGGCATAACCGAAGCGGCTACCAGCAGCTCACCACTGTCTACAAATATAAGCGATCTACTGGTTACCGTGCCTACCGGGACTTTTTTCCTTCCGAAACGCGAGTCACTGTGTCCATCGCGCACCAGTGGCTGTGAGTTTCAGAAGGAGAAGGAGGAGATATGTGTGCCGTCTAGATAG	NA	26.606	28.9443	55.0872	46.5818	42.4587	NA	58.3226	37.7657	0.0875735	0.223163
ATGGTGAGCAAGGGCGAGGAGCTGTCCCTCGAGACACTGTGTCACCCTGAGCCTAGCACAAACTGTGCTGACTTCGAGGCTGTGCTGAAGTTCATCGTGAGCCCTCTGATCCCTACACCTAGAATCCTGAGCGTGGAGGAGAAGGAGGGAAGCTTCCCTACAGAGTTCACAAGCAGAAGCGACGAGGCTAGATGTTACCTGTTCTCTCAGCAAGTGGCTGGATGTATCTTCAAGCAGACACTGCCTAGCAAGACAGTGATCCTGGAACATACAGCCTGGGAGACGTGCTGGCTGAGCTGA	31.0036	NA	30.1503	53.3102	NA	59.7567	73.2976	60.4055	50.3543	0.108817	0.339809
ATGGTGAGCAAGGGCGAGGAGCTGTCCCTCGAGCCTACCCTGGCTCAGATCAAGGGAGTCAAGCTATGTAAAGGGCTTATCCGTCAGTCCTCTCGTTCTTACCAGCGTAATGTCCTGCTGGATTTCTCCCTGGTATCCTCACTGAAGGATGTAATGTTCCCAGTTCCTGGCTGCAACCACCCCAATCGAGGGACGCATTGCCCTGAAGTCTCTGGAGGATGGAACCTCCCTTTTCGGACTTGCGGCCCCCTGTCACGAACTGCTGATTTACGCTTCATCCCTGTTTCTGGGCGAGTCTAG	46.5053	53.2119	NA	87.0732	72.4606	78.6272	189.352	139.558	133.079	0.18865	-0.099527
ATGGTGAGCAAGGGCGAGGAGCTGTCCCTCGAGGAAAATGGATTGCGTGCTTCCCCTGAAGATAAGCACCTTCGTGGACTCTTCGTCCTGGTGGTGACGGATCCATCCGGACATCACCTACCTGGGATCCGCGGCTGCCGTCTGATGCACAGATACATTTCAGTCCTGTTTTCCGGATGCGCTCTCATCCCACAGGATAAGCTGTATCAGGACCATGCTGGAGAAAACCCAGAGGCTGAGCAAGCCGCTTTCAATGAACCTGTCCATTTCATTCGTATCTTCTCGCTGACTTCTAGATAG	NA	41.8094	30.1503	40.8711	63.8344	39.3136	158.811	139.558	134.878	0.244289	0.761027
ATGGTGAGCAAGGGCGAGGAGCTGTCCCTCGAGATAACAGAACTACATTACCGATGTTTCTTCGCTCGTCTGAAGCGGAAGGTGCGAGCATGTCCTCTGAAGCTTTTCAGGACGGAATCCGAATGCACACTGATTCGTATCGAGTTTGCTGTGTCCGCTGTTACACTGGAGGAAGAGTGCCTTGAGTCAAGTCCTTCGAGCGTTACTGGATTCACCGATCTGCCTTTTAATCAGCTGGAGGATAAGGAACTGGACCCATCATGCCAGATTTTCACCTGCCTTAGCATCACCTCTAGATAG	200.114	235.653	211.052	321.638	331.249	286.203	647.462	537.401	442.398	0.152148	0.242452
ATGGTGAGCAAGGGCGAGGAGCTGTCCCTCGAGATCCAGGTGTCAAAATTTGAGGAAGAGAATCCAGTGTATAAAAAAGTGACAACACATTACAATCGCAACAAGGGGACGAAGTTCGACGAAGAGGTAATATCTAATGAACAACACACAGACGATACAAAGCGCAAGATAAGGCAACAAGTATCTTACAAAATATCAGGTCAAGCCGTTAGTGTTACTGACATTGGATTGAAAACTTCACAGTATGCCGAGGTGCAGGATAGGGCTGATGAGAAGTTGAATAGTGATGGGTCTAGATAG	214.206	236.92	247.233	328.746	355.402	322.371	289.118	314.525	230.191	0.0284343	-0.15102
ATGGTGAGCAAGGGCGAGGAGCTGTCCCTCGAGGGTAAGTACGTTCCATTGCTTGTCCTGGATGGAGCGCGACTGGTCTACGTGGTCTCCAGCCTTACGTACTTTAACATCCCTATCAACTCAGTCGGCTTCCTCCTCGTAAAGTACCTGATGTCGGGTGCAGATCCCAGCTACCGAAGGTCAAAGGAGGGCACCAAGAATGACTATGAATTGTTGGCTATCAAGAAGCGATGCAAATTCGCGACCGATAGTCACAGCCATCCCTGTCAATCTAAGCTGCATCCGGTAAGCTCTAGATAG	126.833	136.831	155.576	209.687	198.404	220.156	374.632	493.659	447.793	0.190188	0.479251
ATGGTGAGCAAGGGCGAGGAGCTGTCCCTCGAGTATTATGTGGAACACGTCGAGAGTCCTCGTAAGGTCTCGATATTCGCCTTGGACCTTAAGGTTTCATCCGCCATATTAAGTATCATCGGGTGGCGCCTCAAGAAAGCCAGTGTATCTGCCGGGTTAAGACAGACGCTAAGTTTAGATGCAGGAACATGCACATTGTCCGATCCCCGCCTTGACGAGCCTGATCAAGTAGACTCTGCTGCACCTTTGCACGCGGCGCTCGGATTCCGCGACAGCGGGGACCATCCACCCTCTAGATAG	42.2776	41.8094	32.5623	60.4182	56.9333	44.0312	95.694	91.6498	106.104	0.154612	-0.386777
ATGGTGAGCAAGGGCGAGGAGCTGTCCCTCGAGGCTGCGGGAACTCTTTTGGCTATCCTCTTCGTCCAGATACCGTCCTACTGCAACGGATCGCGTCTCATCATTGGAGAAGCTGCCCAGGATTCAGTCAAGACCTCATCAATTACATCTCTGGCGGGAAGATGCCTCTGCCGAGCCACTGTCAAAGAACTGGATCTGCTGTTCCAGAAGACGGCTCATTACGCTGTCAAGTTCCTGAACATCCAGGAGCGTCGTTCGGATGCTAGCCTGCTGTTCCGTAAATGCAAGCTCTCTAGATAG	109.922	120.36	115.777	209.687	189.778	155.682	364.452	362.433	294.932	0.179781	0.816009
ATGGTGAGCAAGGGCGAGGAGCTGTCCCTCGAGGGCCAGTACGATGAGCAGGTTCTGTCACCAGGAATCATCTTCGCTTACACTGCTGAGGGACTCTATTCCACTATCGATCGTATCCTGGTAGTAAGCACCCGTGTTCGTTTTCAAGAAGTTCCCAGGCATTACAACACCCCAGGAGAGTCTTCTGAACCCGATACCGATGATCTTAAGAAGTCGCGTGCTTCGCAGCAACGTCAGGGAGGAGGATACGACAGTGATAATTCTCTGCGGGAACGTAATCAGTTTCGCATCTCTAGATAG	149.381	82.3518	116.983	211.464	160.449	152.537	258.578	279.115	275.15	0.145812	0.752917
ATGGTGAGCAAGGGCGAGGAGCTGTCCCTCGAGGATCATCGTCTTCCCCCACTGGCGCAGGACGGTCCACAGTCAGAAGAGTTCTCGCGTGAGCTGAACGACGAAGGACATCAGTTTGCTCTGGCTCCAGGAAAGCTTCCCCGTTGCCAACGTCATATCACTGTCGCCGACAAGAATGATAGTGCTGCGGCTGTCTACCTGAATGGACGAGCTCGTGACCTCCTATTCAGCCTTGTCGGAACCGGGAGATCCACATGGAACGGGAAGTGGAGTTATAGGAATCTTTCGTCTCGTATCTAG	77.5089	103.89	100.099	147.491	155.273	139.956	278.938	260.369	266.158	0.176516	0.995613
ATGGTGAGCAAGGGCGAGGAGCTGTCCCTCGAGGAATACATCTGGCCTATGTGTTGTAACGGCTGTTTACCATCCTCCGGTTGTCTTCAAACTTGGGATACTAGAATTCTGTCCGAACGCCGGCAAACTAAAGCCCGTCTTACCGCCTGCCCTATACTCAATCTGCACGACATCGGCTTGGGTTCTGACCAGCGCCCAGAGTATATTTCACAGGGGGGGATCGAGATCTTCCAACGAGCAACGTATCTGATATTTCAGCCCACAGGCGAAAGTGTCACGGAATTCGTAGCATCTAGATAG	116.968	133.03	200.198	218.572	194.954	201.286	207.676	191.631	249.973	0.064507	-0.470476
ATGGTGAGCAAGGGCGAGGAGCTGTCCCTCGAGGTTCATCACACCACGCCACTTGTCCAAGCAGCTTTTCCCCGTTGGCGTTTGACGAATCCCGACCGCCATACGTTGAGGGCGAGGATAAGGATTCAGATGGATTCAATCAACTCACTACCAATGGAGAGTATCTTCCCCGATGGCGATTTGGAGTCATTCCTGTTTGTAGCACGACGTCCTCCAGAATTCGTAAAGCAGGCTAATTGCCAGGGTTCTATAGGGGCAGGACGTCCGGGTTCTAATATCGCTGCTCTGCCTTCTAGATAG	101.466	149.5	120.601	239.896	207.03	172.98	291.154	318.691	291.335	0.149613	0.028229
ATGGTGAGCAAGGGCGAGGAGCTGTCCCTCGAGGGCTCCCTCGCGCCGTGCCAGCTGGGATGCCTGCGACGAGAGAAGAATTCGAATGCCAAGGGATTGAGCGACATCTTCTCCATCCTGCGGGAAGCTATAATTTTCGTAGAGCAACATAGGCTGGCTAAGTTATCGTGTAGTAAGCTCCTGGTTGCTCTCGCGGCTATTTACCAGGCAACAGAAGGACAGACCTACACACCTTTCTCGGAGGCCCTGGCGAAGCTGAAGATCCAGAGACCCGTAGGATCATTTTTGACATCTAGATAG	142.334	122.894	138.691	200.802	205.305	179.27	380.74	341.604	392.044	0.169188	0.332602
ATGGTGAGCAAGGGCGAGGAGCTGTCCCTCGAGAGTGCGGGTCTTACCCTGGAAAAGAATCAGGAATGTCAGAACGGGGAGGCAGTGGTCGTCTTCTCCACACCAAGGAACATAATCCCCTGGATGTGTTCTGTTCATCTGCATAAATCCGGACCGTGTAAGAAGTCACTCGAATCCCAGATCCCCTTTGATAAGTCCAGCAAGCGTCTGCGTGGAGTAGCCTCCATTTCCGCAAAGAAACCTCCTGTCCTAGTGAGCCGTGGTGAACTCGGGGTCTTCGATAATGGCAGCTCTAGATAG	42.2776	29.1399	34.9744	55.0872	44.8566	59.7567	114.018	87.4839	91.7167	0.169752	0.561492
ATGGTGAGCAAGGGCGAGGAGCTGTCCCTCGAGAAGTGCTTCCTCACTGGAAGAACTGTCCCAAACCGTCTTCGATACCTCGGTCCCGCGTTGTTCGGGCACCTTTACTCTACGCTGTCCCCGGAATGTCACAAGTACGCTTTTTCCCCGATCAAGCCTTGTGAACCAGATCAGTTCATCTTCGAGCTTACGGGCGATAAGGTCGAATTCGGATCCATCCTGAAGACACCTCTGGTCTATGATCCCGAGATTGTCCGTGAAGAGGCTGGCGAAGTCGTCCAGGCTTCATCTTCTAGATAG	53.5516	49.4111	50.6525	87.0732	79.3616	110.078	148.631	177.051	142.071	0.184912	0.455756
ATGGTGAGCAAGGGCGAGGAGCTGTCCCTCGAGGAAGAGTCCATATTGAATCTACGTCCACAAGCGTGGACCCGCAAGCCTCCGTATTTATATGCTCGCCAATCAACGTTCTTATCCTTACTGAGTATGGTTTTCCTGGTCCTGGAGACCAACATCATCTTCTATCGACCGGAGCTGCCTGTCGGTACCAAAGTAACCGGCATTGCGTCCTGTCGACTGGATGAAGTACTATACTACACATTGCGTACCCTCAATGAAGCTGCGCATAAGCTGCGCGGAAAGTATCAGGAGTCTAGATAG	187.431	202.712	186.932	310.976	291.568	257.897	439.785	526.986	447.793	0.148992	-0.260693
ATGGTGAGCAAGGGCGAGGAGCTGTCCCTCGAGGAAGCTGACGCTTCAAACTTTCTCGTCTTTCCCAAGCAACAGGGACCACGCAAGGAGAACTCGTACTTCCATCTGGGAATCCCTTCCGTTTGGTCGGGCTGGACGTCACAGGATGGACTCTCTGATTGTCCATCAGAGACACAGCGAGCTTCACTGGATCATGGGACCACCGCTGACCTGCCCGCTGAATCCCATTATTTCGGTGTTCCTCTTCTGTGCGATCAGGACTCCGGAAACGTAGACTCAGCAACACCGCTCTCTAGATAG	56.3701	53.2119	54.2706	110.174	84.5374	48.7488	158.811	149.972	196.022	0.186455	0.317516
ATGGTGAGCAAGGGCGAGGAGCTGTCCCTCGAGAAAGAGCGTAATCACACCATTACGCAGCGTAAATTTACGGCTTACAATGCTTCTATCCTGCGTTTCTCCACCCGTATCTCCTCCTCATTCGGAGTCCCACGTATTGACCTGGTAGATACTTCACTGGATGAGCAACCCCTGCAGGAAACAGGAGACTTCCAGATCGTCGCCTCAGATGATAGCCAGTACATCGGTCACGAACAGCGTTCACAATCTGATTCATGTGATCTGAGCAGGGAATCGTCCGCCCCGGGTCTAGATAGGTAG	47.9146	63.3476	85.6269	111.951	131.119	121.086	144.559	189.548	165.45	0.15883	0.52947
ATGGTGAGCAAGGGCGAGGAGCTGTCCCTCGAGCATTCGGAGGCTTCCCAGATGGTCAAATGGCCCAATCAGTTTCCGGCCGCGAAAGGTAAATGTAGACGGTTGGTCCTGTATCCTTCACGTGCACATAAATTCCGTATCTCCGCAAAGGGTCCTTACGGATATGTGATATCGGTATTGCTCTGTAGCGATAAAATCCATGAAACCCGTATCCTTAATCTGGGAGTGCGTCAATACGACAAGGCCCGTCCAAGCGCTCATGCGTGCAATACCTGTTACTTTAAGCCGACATCTAGATAG	138.107	122.894	113.365	181.255	131.119	155.682	295.226	347.853	307.521	0.15545	0.341689
ATGGTGAGCAAGGGCGAGGAGCTGTCCCTCGAGGGCCCCGGAATATCTGAACAGGCCGCGGAAGTCCGCGTTCTAACACTTATAGTCAGAGAATTGAGCAGGCAGTTAACGTCCCAAATAAAGCCCTTTGCTCATGCTCTGCGTGTAAGTGTCCTATACCTCTGTCCAGTAATAGAACATTGCCCATTCTCCAACGCACCAAAGACTGATTCTCTGACCCTGTATTTTATTGACCATATATCGGGCGTCACCAAGCTCCAGTCATCCAAGAAGCGTTACCGAAGAGGTCATTCTAGATAG	91.6014	105.157	95.275	156.376	132.844	138.384	221.929	177.051	188.829	0.116109	0.272797
ATGGTGAGCAAGGGCGAGGAGCTGTCCCTCGAGTATAGTGGAACATGCGAACACGCGCAAAGTACAATTTCGCGTTCGGGCGTCACGCCGCATATCAATGAATTCAGGGACAACAAGAACAGCTTTGAAGTTAAAAGCCCGGTGTATCATGCTGGATTACGCCAGACTCTTTCACTCGATGCGGGCACGTGTACCTTATCAGACCCCAGGCTAGACGAACCCGATCAAGTCGACTCGGCTGCGCCCCTTCACGCAGCTCTGGGATTTAGGGATTCCGGTGATCATCCGCCGTCTAGATAG	95.8292	64.6145	100.099	135.052	144.921	161.972	327.803	335.355	303.924	0.221512	-0.234137
ATGGTGAGCAAGGGCGAGGAGCTGTCCCTCGAGGAATCTAAAGCCTTTCGACTCTTAGACGAACGAGACGGCCCGATAGAGCCACAAGACCGTCTCGCGGAAGTTCCCCAAATCTTTAAATCAGAGCCCGGGAAATCACCTTATCCTCCAAACGCGCCCTTTACCACTAGGTCCTCGGAGAAGGCTTTGCGTATCTTTCTTTCCCACACGCACCTAACGGACGTAGAGGCAAAATACTACTATTGTAAGACTATATACGCTAAAGGGGCGGTGTATCAAGGGTGTGACATCTCTAGATAG	178.975	131.763	136.279	206.133	174.251	150.964	122.163	185.382	133.079	-0.00356888	-0.408064
ATGGTGAGCAAGGGCGAGGAGCTGTCCCTCGAGTATTACGTGGAACATGTCGAATCACCGCGTAAGGTATCAATCTTCGCGTCGGGCCGAGGGATTTCACGCTGTCACTGCTGCTCCCATTCGCACGGAACTGAACAAGCCGTGTATCATGCTGGACTGCGCCAGACACTTTCACTCGATGCGGGAACGTGTACCCTGTCTGACCCCAGGCTAGACGAACCCGATCAAGTCGATTCGGCAGCTCCCCTTCATGCAGCTCTGGGATTTCGAGATTCCGGAGATCATCCGCCGTCTAGATAG	119.786	116.56	103.717	190.14	169.075	152.537	258.578	283.281	240.981	0.138921	0.204446
ATGGTGAGCAAGGGCGAGGAGCTGTCCCTCGAGCTAGCTTACAAGATCGGAGGAATCCCGGGATTCGAGTTTCTTAAGTCCAAGCTGTTCTCTCGTGGTTGCTCCGAAAATCATCCCGCAAAAGAAGACGCAAGTAAGGAATTCCCCGGAGTCTCCGTACGTCAGGCTTCCGGGAATCTGGGAAACGTCTGCGCCAGTGCTCTGCCCAAGATCCTGAAGGATGTCTACCTGTCAAGCTCACTGCTCGATAGCCTTCTGGTTGAACTGCTCGGAAATTCACAGCCCACCGGTTCTAGATAG	224.071	234.386	191.756	383.833	276.04	323.944	417.389	404.092	352.48	0.0986388	0.637784
ATGGTGAGCAAGGGCGAGGAGCTGTCCCTCGAGTATCTTCAATTTCAACCCATCGCACTCTCTGCCCGCGCGACCATTACAATACAGAGATGTAAGGATTACAAAGAGAGCAAGCGAACTAGCGAATACCTTATCACGCCGCTCGGACCCTTGTTTTCCGCGCCTGAGCCCGGTTACACTAATGTTGAGATTGATAATCTCCAGACACGGGCGTACTTGAGACTTTACTCCGAATTGGTTGGTTCACTTGAATTCCGTAAAGAACCTGAGCATGGTTTCGTAAGCGCAACTTCTAGATAG	53.5516	62.0806	75.9788	126.167	110.416	99.0702	160.847	116.645	133.079	0.127278	-0.0239
ATGGTGAGCAAGGGCGAGGAGCTGTCCCTCGAGCTGTATTCCAGTGTCATCAGAGGAGGTGCCCCATTGCCTTTCTATAATGTTCTCACAGGTGAACCACACGCCACGCGGGTCAAAGCCATTCAGCTGGGCATCCCGACAAGTGGGGATCTTCTGAATCCGGGCGTGTTGAAGCGTCTGAACGACGGGTCCTCTCCGCTGTTTCTGCGTTTTCCACACACAATCTTCTTGGCCATAAGAGCCGTCGTTGGGAAGGCCCCGTACACTTTCGAGGAGTCTGCACAAAGTAGGTCTAGATAG	81.7366	84.8857	112.159	136.829	162.174	201.286	346.127	318.691	307.521	0.209714	0.192017
ATGGTGAGCAAGGGCGAGGAGCTGTCCCTCGAGTCCGCAGGTTTAACCTTGGAGAAAAACCAGGAATGTCAAAAACTTGAGAAGCCGGCGGGCGGCTCATTAGTTACTCGAAGCCAACGGTACAACGAGTTCAGTTTTAATCACAAGTCAGGTCCCTGCAAAAAATCGCTTGAATCACAAATCCCATTCGATAAGTCCTCCAAAAGGTTACGTGGAGTCGCGTCTATTTCAGCTAAGAAACCGCCGGTGCTTGTGTCCAGGGGCGAACTCGGAGTATTCGACAATGGATCTTCTAGATAG	126.833	134.297	113.365	229.234	295.018	176.125	293.19	285.364	269.755	0.136587	-0.707934
ATGGTGAGCAAGGGCGAGGAGCTGTCCCTCGAGGAAGAGTCCATATTGGCAATCTACGCATCCAAACAAGCGCTGGACCCCGTCAACTCTCCCGAACGTTATCGCTCCGCAACATCAACTCTTCTTTACCCTTCTTGCTGTCCTGAGACCAACATCATCTTCTATCGACCGGAGCTGCCTGTCGGTACCAAAGTAACCGGCATTGCGTCCTGTCGACTGGATGAAGTACTATACTACACATTGCGTACCCTCAATGAAGCTGCGCATAAGCTGCGCGGAAAGTATCAGGAGTCTAGATAG	73.2811	112.759	86.8329	110.174	120.768	116.368	203.604	227.041	210.409	0.144824	0.066914
ATGGTGAGCAAGGGCGAGGAGCTGTCCCTCGAGCGATTGTCTCCTGTAGCATATTATGTCTACGAGCGCCAAATCGAAGCAAGGGGAGATAGTCTTCAGATCCTCACAGAGTTTTTGGCTAAAATTGAGTTGTTCAAGGTTGATAGCGACCTGTATTCCCTTAATGAAGTAAAACCTTACGTCTTGGGTCCTTGTATTCTTGACGGGCTGTTCTACCGACCGATCGTCGCAGAAATTACAGTCTATCGTCATTCCACGAACTTCCTCACGAAGACACTCGTGCCAATTAAGTCTAGATAG	50.7331	83.6188	85.6269	106.62	113.867	78.6272	138.451	120.811	142.071	0.104346	0.269084
ATGGTGAGCAAGGGCGAGGAGCTGTCCCTCGAGCGCAAGGAAAGGAAAATCGTCCTCGGGCGACACCTGTCTGGGAGCGGGCTTAGTGCAAACCTGGCGAAATCACTGGAGTCTAAGTCCGACTCACTGTATTCAATCTGTTATCAATTTTTGACCCCAGGTAAGATTTTGTTTGGCAAGAATAATTCCTTCAGGGGGAAACCATCTGGAAAAGAAGAGTTTGACAAGCTGGGCGGTGTTGCGTTGAACCTGGAATGCGGTTCTCCTAGCTTCAATAAAGTGGTTGCGTGTTCTAGATAG	71.8719	55.7458	74.7728	104.843	84.5374	97.4977	175.1	191.631	120.491	0.144575	0.130617
ATGGTGAGCAAGGGCGAGGAGCTGTCCCTCGAGTATCTGCAATTCCAGCCGATAGCTCTGAGTGCTCGTGCCACAGGACTGTTGCTCGTGGTGGTTGCTGTGATATACATTCCATCGATACAGAGATGCAAGGCAAAATCGCACAACTCTAGGTCACTCAGCACCGAGCCCGGATACACAAACGTCGAAATCGATAATTTACAAACCCGTGCTTATCTGCGCCTTTACTCGGAACTCGTTGGCTCTCTGGAGTTCCGAAAGGAGCCTGAACATGGATTTGTATCTGCTACGTCTAGATAG	284.669	206.513	220.7	403.38	308.82	372.693	295.226	345.77	312.916	0.0500529	0.178871
ATGGTGAGCAAGGGCGAGGAGCTGTCCCTCGAGGCTGCGGTGGATGTAGAGGAAGAATACAAATACGATCATCAACTGACAACAACGCTGGCGACACAATCAACGAAAAGAAGCTCAATCCGATTTCCAGACAAACGAGAACTAAATGAATATAAAAAGACTGGAGGGGTATCGATAGGGCACGTGGAAAAGTTATTTAAGGAGCAGATTGACCAAGTCCAAGATAAGAAGGTGACGGTTCATTCCCAAAGCGTACTTATCGAAAGTCCAGATGGAGCCACTAATTCGCGGTCTAGATAG	116.968	105.157	127.837	143.937	177.701	146.247	209.712	218.71	174.442	0.0903867	-0.152168
ATGGTGAGCAAGGGCGAGGAGCTGTCCCTCGAGGAGTATTATTTAGCCTACGTGGTAGTCACCGCTGTATATCCATATTTGCGCCTCCGTCGAATCTACGGATACCTTAAAGAAGCTCCTGAGTCTTTCAACTGGAGACCAGCAAAGGATGCCAAATTAAATTTGCATGACATAGGCTTGGGCTCAGACCAGCGTCCAGAATATATCTCTCAAGGAGGTATCGAAATATTCCAAAGGGCCACTTACCTTATCTTCCAACCAACAGGAGAGTCTGTTACTGAATTTGTTGCCTCTAGATAG	283.26	310.403	296.679	410.488	381.281	367.975	337.983	320.774	379.455	0.0253102	-0.546654
ATGGTGAGCAAGGGCGAGGAGCTGTCCCTCGAGTATCTGCAATTCCAGCCGATAGCTTTGAGTGCTCGTGCAACAGGACTGTTGCTCGTGGTGGTTGCTGTGATATACATTACCATCACGATACAGAGATGCAAAGACTACAAGGAATCAAAACGCAAGGAATTATCAGTCGGTCACAAACCGAAATCGATAATTTACAAACCCGTGCTTATCTGCGCCTTTACTCGGAACTCGTCGGCAGCCTGGAGTTCCGAAAGGAGCCTGAACATGGATTTGTATCTGCTACGTCTAGATAGGTAG	355.132	307.869	281.001	362.509	379.556	366.403	230.073	222.876	214.006	-0.0571949	0.0265836
ATGGTGAGCAAGGGCGAGGAGCTGTCCCTCGAGCCTACGCTGGCACAGATAAAAGGAGTCAAGCTATGTAAAGGGCTTATCCGCCAGTCCTCCGATCTTACCAGCGTAATGTCCTGCTGGACTTCTCCTTGGCCATCAGAAATGCTAAACAACTTGAATTTAGTGAAGTCCGTCAGGATGGATGTGCGTATTCCCAGTTCCTGGCTGCAACCACCCCAATCGAGGGTCGCATTGCCCTTAAATCCTTGGAGGATGGTACCTCCCTTTTCGGACTGGCGGCCCCATGTCACGAACTTCTGA	273.395	326.873	253.263	508.223	445.115	435.595	814.417	864.424	877.603	0.183712	-0.393829
ATGGTGAGCAAGGGCGAGGAGCTGTCCCTCGAGCCTACGTTAGCACAGATAAAAGGAGTAAAGCTATGTAAGGGGCTTATCCGCCAGTCGTCCAGGTCTTACCAGCGTAATGTCCTGTTGGACTTCTCATTGGCCATCAGAAATGCAAAACAACTTGAATTCAGTGAAGTTCGTCAGGACGGTTGTGCGTATTCCCAATTCTTGGCGGCAACCACCCCAATCGAGGGTCGCATTGCCCTTAAATCCTTGGAGGACGGTACGTCCCTTTTCGGATTAGCGGCCCCATGTCAGAGCTTTTGA	80.3274	55.7458	48.2405	108.397	87.9879	102.215	162.883	118.728	147.466	0.143353	-0.581953
ATGGTGAGCAAGGGCGAGGAGCTGTCCCTCGAGGCAGATCTGAGCATCTCAGAGGCTGAGCGCCTGACATTCAACAGACCACATGAACATTTGCAGGACGGGGGACAGTATTCGTCGGGTCCAAGCCCAATTCTACTGCTGGGAAACCTGAACATGCGATTTCAGAGCACTCTAGGACTTGTATTCTTTCAGCCATTGGCACCCGGTTATCGTAAATTTAAAGCTGGCGTGCATGGTGTAGTTGACTCTACGATTGCGGCCACCGTCCGAGACGTTATCCACCAGAGTGAATCTAGATAG	183.203	177.373	172.46	231.011	241.535	232.736	506.975	408.258	444.197	0.155423	0.314217
ATGGTGAGCAAGGGCGAGGAGCTGTCCCTCGAGGACCATAGACTGCCTCCTTTGGCACAGGATGGTCCTCAAAGCGAGGAGTTCAGCCGGGAATTGAATGAGAGGGACACCAATTGTTGCCCAGGGAAGCCCCAGTGCCAACCTGGTTCGGTATATTCAATGGTCACTTTACCTATGCCGTTAGTCTCGACTTTCCGGCAGAGCTTGTCACCTCTTACTCAGCTCTCTCCGAGCCTGGTGATCCCCATGGCACGGGTAGCGGAGTCATTGGGATCTTTCGCCTTGTCTCTAGATAGGTAG	167.701	167.238	165.224	218.572	248.436	182.415	466.254	397.843	363.27	0.148724	-0.625924
ATGGTGAGCAAGGGCGAGGAGCTGTCCCTCGAGCTCTTCGGGGCGCTGTCCCCCGGAGTTATCTTGCCTACAATACCTGCTCCATCTGTTCCAGAGCGGTTGGCATATTCAGGTGAACAGGACACCGCCCTGCCAGACCGTGATTTGGCGTCAATGATTTTTACATGTTATCGCGCAACTACACCACAATCCGCGCATGAATGTTCCCCAGGTAACACTACCTTCGCGCACAGGGTTGTACTGGGGGCTAGTGGGGATAGGGGTCTCCCTGCAAAATTCAAACTGGGCCTCTCTAGATAG	42.2776	45.6102	55.4766	79.9652	81.0869	56.6116	132.343	131.226	134.878	0.171463	-0.136566
ATGGTGAGCAAGGGCGAGGAGCTGTCCCTCGAGCCAACTCTGGCCCAGATAAAGGGAGTTAAACTGTGTAAAGGATTGATCCGGCAGTCGAGTAGATCGTACCAGCGAAATGTCTTGCTCGACTTCAGTCTGCAATCCGCAACGCTAAAAGCTGGTTGTGATCTCCATGGCCCAACCCCAATCGAAGGCCGCATAGCGCTGAAATCTCTGGAAGATGGTACATCTTTGTTTGGACTCGCAGCGCCCTGCCACGAGCTCCTTATCTACGCTTCTTCTCTCTTTCTGGGTGAGTCTAGATAG	33.8221	49.4111	32.5623	51.5331	48.3071	50.3214	138.451	87.4839	120.491	0.182728	-0.0645176
ATGGTGAGCAAGGGCGAGGAGCTGTCCCTCGAGCAAGACTCCCGTAAATTGGCCATTTCTGCAAAGTCCCTGCCGCTGGCGTTTTTCCCGGATACGTCCACCGCCGCCCTGCACAGTTTAATAGCTCTGAAGATCTGCGGGCTGCTCACCGTAAGAGAAAAGGGCGAACAATATCAATGCTGTCGCCCATTGGGACAGGAGAATCTGCTGCAACTGAAGGCCGGGGGTCTGCAGTCTATCGCAAAGCTCGCAATCAGCCGATACGGATACGCTCAGTGTTCTGATTTACAAAGGAGATGA	108.512	134.297	120.601	172.369	181.152	147.819	203.604	179.134	138.474	0.0586438	-0.201087
ATGGTGAGCAAGGGCGAGGAGCTGTCCCTCGAGGATCATCTCTTCCCCCACTTGCGCAAGACGGTCCCAGTCAGAGGAGTTCGGCGACTGAACGACGAGGGTCATCAGTTGCTTGCCAGGAGTCTGCCAATCAATGTGCACAGATGTAGTGCAGCGCTGCTACCTGAATGGGCATTTCACATACGCCGTGTCACTGGATTTTCCGGCCGAGCTAGTGACTTCCTATTCAGCCTTGTCGGAACCGGGCGATCCCCATGGCACGGGCAGTGGGGTCATAGGCATTTTTCGTCTCGTATCTAG	73.2811	45.6102	63.9187	143.937	103.515	105.36	175.1	210.378	197.82	0.196087	0.365995
ATGGTGAGCAAGGGCGAGGAGCTGTCCCTCGAGTTGTTCACCTACAAGGGATCCGCCGCTGAACCGAATGTAGACTTCTTTACGCTTGCCATCCTGGAAGTCATAAGTACTCGTCAGAAATACCTTCAGGGAGACTACCTGACGTCACGTGAGAACCTGAGTAAGCTGAAGAATGTAGAACTTAAGTGCAAAGGAACTGTACTCCGTTCCTCAGCTCTTGTCTCCAAGACACATTCTTGCGAGGTCGCCGGAATTTCTGCTCATGCTAGTCTTATCGCTGTAGCTTTTTCGTCTAGATAG	50.7331	93.7544	68.7427	113.728	86.2626	81.7723	144.559	124.977	147.466	0.116544	0.890616
ATGGTGAGCAAGGGCGAGGAGCTGTCCCTCGAGAGTGCGGGGCTTACATTGGAAAAGAACCAGGAGTGTCAAAAGCTGGGCGAGGCGGGGGGTCGCCTGATTTCGTACTCCAAGCCCAATGGCAACAATGAATTCTACTTTACCCTGCTGAAGGATGGATGTGTGCTTCTGTTCAACCTGCAAAACGTACTCGTATCCAGCAAACGACTGCGTGGAGTAGCCTCCATTTCCGCAAAGAAACCTCCGGTCCTAGTGAGCCGAGGCGAACTCGGGGTATTCGACAATGGCAGCTCTAGATAG	81.7366	77.284	85.6269	111.951	113.867	116.368	199.532	247.871	224.796	0.167949	0.213571
ATGGTGAGCAAGGGCGAGGAGCTGTCCCTCGAGTATTACGTGGAACATGTCGAATCACCGCGTAAGGTATCAATCTTCGCGTTCGGGCCCGAGGGATTTCACGCTGCTCAGCTGCTGCGTTCCATCATCAATGTTCAGGAGGCACACGGAACCTTTGCAAAGCCCGTTCTGACGACATATATCGGGACGTGTACCCTGTCTGACCCCAGGCTAGACGAACCCGATCAAGTCGATTCGGCAGCTCCCCTTCATGCAGCTCTGGGATTTCGAGATTCCGGAGATCATCCGCCGTCTAGATAG	36.6406	48.1441	31.3563	72.8572	67.2849	70.7645	114.018	104.147	127.684	0.183942	0.59259
ATGGTGAGCAAGGGCGAGGAGCTGTCCCTCGAGGCAGATCTGTCTATTTCTGAAGCTGAACGTTTGACGTTCAACCGTCCCCACGAACACTCAGGACGGCGGTCAGTACCAGGGATCCAGCCAACTCTACCCCCCGGAATTGGCGGTCTCATGCTGTCGATCGTGCCCACTATCCGGGCTGGTTTTTTTTCAGCCTCTAGCTCCAGGATACAGAGAGTTCAAGGCTGGGGTGCACGGCGTTGGGATTCCACGATCGCGGCGACAGTTCGAGATGTCATCCACCAGTCTGAATCTAGATAG	70.4626	67.1484	43.4165	95.9583	84.5374	113.223	116.054	99.9816	95.3135	0.0935217	0.216063
ATGGTGAGCAAGGGCGAGGAGCTGTCCCTCGAGTTAGCCTACAAGATTGGTGGAATTCCAGGTTTTGAATTTTTGAAGTCGAAGCTCTTTAGTCGAGGTTGCTCCGAAAACCCGGGAACGATTGATCAAACCAGAAAGGAATTCCCTGGAGTATCGGTCCGTCAAGCCTCCGGAAATTTGGGCAATGTGTGCGCTTCTGCACTGCCGAAAATTCTTAAGGATGTCTACCTCTCATCGTCCCTGCTGGATTCGCTTCTGGTGGAACTGCTAGGAAATTCTCAGCCCACTGGCTCTAGATAG	62.0071	62.0806	51.8586	81.7422	69.0101	88.0624	140.487	95.8157	149.264	0.128281	0.28607
ATGGTGAGCAAGGGCGAGGAGCTGTCCCTCGAGGGTATTATCATCCGTATACAGGAGACTTCATTTTTTACTGCTGTCTACCCGTCGCTCCTAAGTCTCGGATCCGAAGCCACCCGTCATACCCAATCATATAGGCCTAACTCTGACAGTCAGTTTCTGAAGAGACCCACAAGACACCACCAGACCTGCAGGTGTACAAGGATACGCGGGTATTGTCCAAGACTCAATACAGCAGGAGAAGAATGTCACAAAACGAGACGATCAGCGTCTATCGGGATATCAGGCCGGACGCTTGTCTAG	59.1886	65.8815	66.3307	97.7353	98.3394	105.36	61.0813	64.5714	62.9428	-0.00227967	-0.187189
ATGGTGAGCAAGGGCGAGGAGCTGTCCCTCGAGTTCGCTCTGGTGTTCCTGTCTCAGATCTACTACGACTGTGACAGCGTGACAAAGGATCAGCACGAGCCTGAGGCTATCCCTGTGACAGTGGGAATCACAGGGCTCTACAACAGCACCTCTGAGCACATCACGACTGCTGTGACAGTGCTACCGGAACATTCTTCCTGCCTAAGAGAGAGAGCCTGTGTCCTAGCAGAACAATCGGATGTGAGTTTCAGAAGGAGAAGGAGGAGCTGCAGTTCCCTAGAGCTGAGGAGGAGCTGA	NA	26.8747	36.5458	73.5931	48.795	NA	NA	46.2878	39.9637	0.052758	-0.160412
ATGGTGAGCAAGGGCGAGGAGCTGTCCCTCGAGTTGTTCACCTACAAGGTGGCCAAACTGCATACCTCTCCTGTCACTCTGATCGTAGGATTCGTCTCAGAGCTGTCGGTGGGAGAACTGATACATGGAATCAAGCTGTCTCCTAAATCTGTCGCCCTGTATCAGGATGTGGCTCGCCGATATTACAAGAAGTCGCGCGACAAGGGCCATCTGCTTCACATCAACTCGGGTCGTTGTCTGAAGTTTTCTAATGCTCTGATCTTGTTTGCAGCATGCCGGGAAGATGACTCTAGATAG	34.1637	29.4342	NA	44.8739	38.339	NA	84.321	92.5755	45.4133	0.136411	0.76656
ATGGTGAGCAAGGGCGAGGAGCTGTCCCTCGAGGGATGTAAAACGACCCACGTGGATTTACTCATAACGGCCAAGGCAGACCTCTATGAGATTGCCTCTGCTCAGAGCTTACTTCTTCCTGTTGAGCAACATCTTCGACTGTTTTTAAAAGACGAATCAATCGGCGCAAAGATTCAAGATTTTCCCGCAGTTCCCAAAGCACAACCATGCATCAAGGCTAATCTAAAATACGAACAGGAATCATATCCTCCCGATTATTCCGTATTTTGGCAAGTACTTCGAAGACGAATCTTCTAG	39.8576	NA	35.3276	NA	67.9645	74.6561	104.887	73.6396	67.2117	0.121841	-0.430811
ATGGTGAGCAAGGGCGAGGAGCTGTCCCTCGAGAGATACTACGAGTTGGTCATTCTGGCGGAAGAACTCCCTTTGTCAGAGACGCGAACAGTGACGAGCGTTATAGGACAGGGATATTTTCTGTCTATTTATGCTCTGGGAGGATTCCACAACCAACTTTTCAGCACCACCACAAAGCTGTATAATGGACAGACCAGAAAACAGGAAATACTCAACCTGATTGTAGTAGTTTACCAGAAGGCCAGTGATTTCACAGCGTGCCCAGTCCGGGCCATTAAACCCCGTCTGTCTAGATAG	52.669	43.5115	57.2552	75.3881	NA	39.7107	71.9813	94.6795	70.8448	0.0723792	0.00341813
ATGGTGAGCAAGGGCGAGGAGCTGTCCCTCGAGAAGGAGGGCACAGGTGATGTCAACAAGACAGACGCCCATTCTGATTCACGCAAGTCGGAGGCGAGTGTTTCGCTCCAATCCGAAGACGAGGTGACCTTCAGTAAAGTAAAGGGCAAGCTGAGTAATAAAAAGATTGGAGGAGTCAAAATCTCCTATGAGGACCAAAAGGAGTTTCATTTAAAAGTCAACACTACTAAAGCTTCCGATCGGAAGAACCTTAAGCCCCAGGAGACAGTGGAACAAATCGACAATATATCTAGATAG	173.665	206.04	219.275	288.988	310.197	304.978	582.02	597.533	483.198	0.170234	0.328825
ATGGTGAGCAAGGGCGAGGAGCTGTCCCTCGAGGAAAACGGACTTCGAGCTTCTCCTGAAGACAAGCACCTGAGGGGCTTGTTTGTCCTTGTGGTCACAGATCCAAGTGGGCATCATCCCTATCTTGGGAGTGCCGGACTGGCTGGGCCGTCCCCGCGATACGGGGACGTGAGCGATGACCAGGCCGCACGAACTTTCTCTGTGTTGTTTAGTGGCTGCGCCCTTATTCCCCAGGATAAGCTGTATCAAGATCATGCCGGTGAGAACATCAGAATCTTCTCTCTTACCTCTAGATAG	382.918	424.877	400.786	703.622	731.925	679.847	1414.95	1352.86	1262.49	0.200701	0.241605
ATGGTGAGCAAGGGCGAGGAGCTGTCCCTCGAGGAAGCTGACGCAAGCAACTTCCTTGTTTTCCCCAAGCAGCAAGGACCCAGAAAAGAAAATTCATATTTTCACCTGGGGATCCCTTACCGTCTCGTAGGCGCTGGCCGCCACATCTGGATACTTGGATCTCGAAGGTGCCAGCGAGCATCCCTGGATCACGGAACCACAGCCGATCTTCCGGCTGAATCTCATTACTTCGGTGTTCCACTTTTGTGCGACCAGGACTCAGGGAACGTCGACTCAGCGACACCACTGTCTAGATAG	101.068	74.2254	75.5281	125.647	115.017	98.4825	218.001	195.671	239.782	0.160737	0.198852
ATGGTGAGCAAGGGCGAGGAGCTGTCCCTCGAGAAATGCTCTGAGCGCGAAGAATTCCTGAAGTGTGGAGACGCAGCCCGCGGGATCCTGTGTCCGACGAAGTGTATCTTCCTGCTGACACCTGAAACGGAAATCCTGAGCATTGATTATGTTCAGTCCGTTCTGCTGGTCACCTATACCGAAATGTGCCTGGAGAGGAAGAAGCATTGGATTCAAGCCGTAAACCGTTGGTCCAGTTCCCTACATTCACCATCTTCCAGATTACGAATCAGGAGGCAGAAACGAGCTTCAGTGTGA	190.747	199.641	172.984	220.779	257.917	271.621	300.265	342.95	250.681	0.075876	-0.272634
ATGGTGAGCAAGGGCGAGGAGCTGTCCCTCGAGGAAAACGGTTACGAGCCTCACCGGAAGATAAGCATCTTCGTGGCCTCTTCGTGCTGGTTGTTACGGATCCTTCTGGTCACCACCCATATCTTGGCAGCGCCGGACTGGTGGACCGCCGATTGTACGGAGCGCGCTTCCGGCTCGTGCCTGATTCCCCAAGACAAACTTTACCAGGACCACGCTGGAGAGAATCCCGAAGCTGAGCAGGCAGCTTTCAACGAACCCGTTCATTTCATCCGTATCTTCAGCTTGACATCTAGATAG	112.455	103.66	109.638	181.29	160.327	114.367	162.472	172.527	167.121	0.0721627	0.149476
ATGGTGAGCAAGGGCGAGGAGCTGTCCCTCGAGCAAGATTCCCGTAAGCTGGCCATTTCTGCTAAGTCCCTGCCTCTCGCTTTTTTCCCGGATACCTCCACCGCCGCCCTGCACTCATTTAATAGCTGCTCGAAGAATCCCCTGCCGGGAGGGGAACAGATCATGCTGTCGTCCATTGGGACAGGAGAATCTGCTGCAACTGAAGGCTGGAGGTCTGCAGTCCATCGCAAAGCTCGCAATCAGCCGATACGCCATCCGACTTCTCAGTGTTCTGATTTACAAAGGAGATGTCATTGA	101.068	119.017	104.765	165.136	189.952	169.962	275.586	267.207	230.7	0.144515	-0.223499
ATGGTGAGCAAGGGCGAGGAGCTGTCCCTCGAGGAAGAGTCCATCCTTGCTATCTACGCTTCCGAACAAGCTCTGGATCCCGTCAAGCTGTCCCGATACCCGCTGTCATCGCTACCCGTCAGACCTAACCGTTCTCTGTTCGTCCGGACAACATATTTTCTATCTCCGGAGCTGCCAGTCGGTACCAAAGTAACCGGTATCGCTTCATGTCGTCTGGATGAAGTACTATACTATACACTGCGTACCCTGAATGAAGCTGCTCACAAGCTGCGTGGAAAGTATCAGGAGTCTAGATAG	163.701	149.731	123.038	227.959	242.232	195.377	300.265	284.039	283.379	0.115622	0.379465
ATGGTGAGCAAGGGCGAGGAGCTGTCCCTCGAGGAGGCTGACGCTAGCAACTTCCTGGTGTTCCCTAAGCAGCAAGGACCTAGAAAGGAGAACAGCTACTTCCACCTGGGAATCCCTTACAGACTGGTGGGAGCTGGAAGACACATCATCGGAGTGGGAAGATGGACGCTTCAGCAGAGCGTTCTAGCGCCACGGACAACAGCTGACCTGCCTGCTGAGAGCCACTACTTCGGAGTGCCTCTGCTGTGTGACCAAGACAGCGGAAACGTGGACAGCGCTACACCTCTGTCTAGATAG	273.31	264.908	264.348	500.792	413.015	338.335	839.097	902.611	842.871	0.194843	0.243243
ATGGTGAGCAAGGGCGAGGAGCTGTCCCTCGAGCTCTACTCTTCTGTCATTCGTGGCGGGGCGCCGTTACCCTTCTACAACGTACTTAGGGGAACCGCACACAGGCACCCCTTCAAGCTACACGACTCAGATGCTCAGGATGGGGATCTCCTCAATCCTGGTGTTCTGAAACGTCTAAACGATGGTAGTTCACCTCTCTTTCTACGGTTCCCACACACCATCTTTCTGGCGATCCGAGCTGTAGTCGGCAAGGCCCCCTACACCTTTGAAGAGTCAGCGCAATCACGTTCTAGATAG	120.996	87.0229	95.0192	193.855	170.783	162.02	361.963	340.846	385.105	0.214471	-0.036183
ATGGTGAGCAAGGGCGAGGAGCTGTCCCTCGAGCTATACTCTTCAGTCATACGAGGAGGAGCCCCTCTTCCTTCTACAACGTCCTCACCGGGGAACCCATGCTCGCAGGTCCATGCATGTCGCGAGCACTGTGAGCCAGACGGTGATCTGCTGAACCCGGGTGTACTTAAGCGTCTCAATGACGGATCATCGCCCCTGTTTTTGCGTTTCCCACATACCATCTTCCTCGCTATCCGAGCCGTAGTTGGGAAGGCACCTTACACCTTTGAGGAGTCGGCGCAATCTAGGTCTAGATAG	112.455	107.499	107.201	220.779	207.379	173.139	466.85	425.006	348.774	0.220988	0.252347
ATGGTGAGCAAGGGCGAGGAGCTGTCCCTCGAGAAGGAGCGGAACCATACCATCACCCAACGTAAGTTTACAGCCTACAACGCCTCCATACTGCGTTTCTCTACTCGAATATCTAGTTCTTTCGGCGTACCAAGATTGAGCGACGGTCCGAGGACCTTGGTGGACTCAGGTCTTAGAGTTGGACGACCGACTGCAATAGTTGCATCTGATGACAGTCAATACATCGGGCATGAACAAAGAAGCCAGAGCGATTCCGGCGACCTTCAGCAGGGGATCGTGCGTCCTGGTTCTAGATAG	85.4092	107.499	80.4009	183.085	142.9	138.193	183.038	231.439	217.984	0.14036	0.30022
ATGGTGAGCAAGGGCGAGGAGCTGTCCCTCGAGTATCTGCAATTCCAGCCGATAGCTTTGAGTGCTCGTGCAACAGGACTGTTGCTCGTGGTGGTTGCTGTGATATACATTACCATCACGATACAGAGATGCAAAGACTACAAGGAATCAAAAGTACAAGTGAATACTCTAACTTTCGCCACTCGAATCGATAATTTACAAACCCGTGCTTATCTGGGCCTTTACTCGGAACTCGTCGGCAGCCTGGAGTTCCGAAAGGAGCCTGAACATGGATTTGTATCTGCTACGTCTAGATAG	165.125	166.367	135.22	236.934	205.636	206.496	242.68	256.687	279.746	0.0858713	0.126552
ATGGTGAGCAAGGGCGAGGAGCTGTCCCTCGAGAAATGCTCCGAGCGCGAAGAGTTCCTTAAATGCGGCGACGCAGCTCGCGGAATTCTCTGCCCTACTAGTGTATTTTCTTGCTACGCCCGAGCGGAATCTTTATATCTCGTACACAACCTGGAAGAGGAAGCGTTGGACAGTTCACGAAAACCCTTGGTTCAGTTCCCCACGTTCACCATATTTCAAATCACGAATCAGGAGGCCGAGACATCCTTTTCAGTTAGTCACTCACTTCCGGCTATATTATCACCCGAATCTAGATAG	186.477	180.445	177.856	215.395	228.291	203.319	82.2644	128.343	132.607	-0.080704	-0.49216
ATGGTGAGCAAGGGCGAGGAGCTGTCCCTCGAGACTTTATGTCACCCAGAACCGAGCACTAACTGCGCGGATTTCGAGCGGTCTCAAGTCATAGTATCGCTCTCAACCTACCCCTCGCATCCTTCGTGGAAAAAAGGTCTCCAGCCGCCGGTGTATTTGTTCTCACAGCAAGTAGCGGGCTGCATTTTCAAACAGACACTTCCCTCCAAGACGGTTATCCTTGAGTCTACGACCTATAGTTTGGGAGACGTTCTCGCGGAGTTAATACCCGAGGAGGATGAAATTCAGTCTAGATAG	113.879	171.486	132.783	213.6	209.122	220.791	308.491	370.302	346.958	0.151492	-0.738162
ATGGTGAGCAAGGGCGAGGAGCTGTCCCTCGAGCTAATTTGTCAGTTTAAAGGTGGATTCAAAGGAGTGGAGCCAGTGGGCAACGTGTACTACAACCTGTCTAACAAGATTGAAAAGGGTTTGTCCCCCGGACGAAAGTCCTGCCTTCTGGTAAACTTTCAGTTCCCCGGACCTCCTGCCAAGAAGAAACCCAATTCACAGCCCTCATTTAACAGCTCAGTCGCTTCTCATTCCGAATGCACCCTGGAACGTGGTTCGGTGGCAATTGGGGAACGTGGCCAGACAGGTTCTAGATAG	148.043	143.332	191.257	254.884	238.747	274.798	405.152	406.07	365.123	0.149708	0.190959
ATGGTGAGCAAGGGCGAGGAGCTGTCCCTCGAGCAGTCCTCGTACCAGCACATTTCATCACTCTCCGAGGGGGTCGCTTTTATCACCATCACCGAATACGAGCAGAGTCCCGGAAAGGATTACCGTTCAGATAATGGAGATGAACGTGGATCACGATTTCGTACGACTAGTTCGCGTGGAAAGCTGCACCCTGATCGCGATGTCCAGCCACTGTCCAATCTTGCTGGACAGGTTCAGTTCATTCAGGACTTTGCTCGTGGTGTGTGGATACATTCGATTGAACAGCGACGGCTCTAG	374.377	304.58	325.258	509.767	589.026	352.631	853.493	990.979	768.393	0.159084	0.659396
ATGGTGAGCAAGGGCGAGGAGCTGTCCCTCGAGAAAGAGCGCAATCATACTATAACACAACGCAAGTTCACCGCGTATAATGCTCCATATGAGATTTCACGCGTTTCACAGCTTCGGATTCCAAGAATCGAGAGACGTTCCGAGGATCTAGGCGGGACTCAAGTATACTCATCATTGGTAGACACATCCTTGGACGAACAGCCCCTGCAAGAAACCGGCGACTTTCAGATAGTTGCCTCAGACCAGAGTGATAGCGGTGACCTGCAACAGGGCATTGTTCGCCCGGGGTCTAGATAG	350.178	300.741	274.094	482.843	437.413	355.808	477.133	601.741	537.694	0.0931528	-0.0346983
ATGGTGAGCAAGGGCGAGGAGCTGTCCCTCGAGTCTCGTCCCCGCGCGGCAATCAATGGTGGATATTCATCCGAGACGAATGCTTTCTCATCAAGGAAAAGGAACATTGTAGACCCCCCTTCGCGATCGCGCGAAAGCGCGGGTAGTCTCCTTACAAAGATAACCTTGCGCTTGTTGAAATACTTCGAACGTAGCCGTTATGATGATTGCCAACTCAAGTCCGCACTCGGCCTGGTCTTTCACTCACTGCTCAGTTCTGGTCTCGAATTTTTTATCGGTGCCGTCTGCTCTAGATAG	462.633	469.668	451.95	741.316	717.984	651.255	1096.17	1184.55	1006.36	0.143792	0.308471
ATGGTGAGCAAGGGCGAGGAGCTGTCCCTCGAGTTCGCTCTGGTCTTCCTCAGTCAAATATATTACGACTGTGACTCTGTGACAAAAGATCAGCATGAACCAGAAGCAATCCCAGTTACAGTAGGGATTACGGAAGCGGCGACATCATCAAGCCCGCTTAGCACAAACATTAGTGATCTGCTCGTCACTGTACCTACTGGTACTTTCTTTTTGCCTAAGCGAGAAAGTCTTTGTCCAAGCCGCACATCTGGGTGCGAGTTCCAAAAGGAGAAGGAGGAGCTCCAGCGTGCCATCTAG	277.58	250.831	243.639	339.246	343.308	363.75	491.53	441.838	430.518	0.0948266	0.251789
ATGGTGAGCAAGGGCGAGGAGCTGTCCCTCGAGCTGCTGGAGGTAGAATCATGCACCATCGGCCGCGAAGAGCTGGCTTTTACATCCCCCGAAGAGTCAGTTCTCACTCTGCTCCTTGATCGTAAGTGCAGTCTGCTACCTCCCCTATTTACATCAGTTTTTGACTTCACGGCATACAGAAAACCTCCGTATTCGAGGAAGGAGATGAAAGCACCTCCGTTGATATTCTGGATTACAAGTGCGTTGCTGCCCCCGCTCTGGAGACACGTAAGCCGCAACAAGCATCTAGATAGGTAG	170.818	159.969	162.02	202.83	224.806	211.261	294.095	220.919	292.462	0.0809297	0.164639
ATGGTGAGCAAGGGCGAGGAGCTGTCCCTCGAGCATCTGCTGGCCACCCAGACGCTGTTCTCCCTGAACCTTTACGTGTCCGCTATAGACAGTACATTGACGAAGGGACTCACGAAGCGTGCGGGTGGTGCTTGCGTCCATTCTTTCTCGAAGCCATCATCCTCCTTTTACGAATTTAAGGAAAATAAACTATACTCCGTTATTAAAACGGTTAATACTCTTCTCCTAACGTGCCAAAAGATCGTCAAGAAGAATGCACGTGCTACAACGTCCTCTGCGGCCGGTCCTCGGCTCTGA	152.313	148.451	154.711	218.984	189.952	219.203	166.585	201.983	187.103	0.0326445	0.0810032
ATGGTGAGCAAGGGCGAGGAGCTGTCCCTCGAGACCAGGACCAGGGGTCCCATAGAGCACCGCCTGCAAGTTAATACAGCCGGCGAGCTGTTTCGTGGGGCTTTGTCCGTTCTTGTAGCCAAAGTACTGTCCTATGATGGGGCACCCAGCACCTTGGACGATGGGCAGGTGGGAGCGATTGAATCTTTTTTCGCGCATGAAAGCAACCCGAAGGACCAATTCCTCGATGGACTCGATCCTGCTTTTGCGGCTTATCATAGCGGAGTCTTTCCACCACCTGACCGCATCTCTAGATAG	66.9039	65.2672	57.2552	102.312	128.958	82.5982	203.604	187.255	192.552	0.187764	0.247034
ATGGTGAGCAAGGGCGAGGAGCTGTCCCTCGAGGAAGCTGACGCTTCAAACTTTCTCGTCTTTCCCAAGCAACAGGGACCACGCAAGGAGAACTCGTACTTCCATCTGGGAATCCCTTACCGTTTGGTCGGAGCTGGACCACATCATCGTAGACTTCGGATCCCAGAGACACAGCGAGCTTCACTGGATCATGGGACCACCGCTGACCTGCCCGCTGAATCCCATTATTTCGGTGTTCCTCTTCTGTGCGATCAGGACTCCGGAAACGTAGACTCAGCAACACCGCTCTCTAGATAG	71.1744	79.3444	75.5281	143.596	128.958	131.84	267.359	262.999	267.03	0.210259	0.487657
ATGGTGAGCAAGGGCGAGGAGCTGTCCCTCGAGTATACGCACAAAGATGGCTTTGGAAACTTGTTTCCATCACACCGCAAGGACATCGCGGATAGCAAACGGCGTATTCCCACTCTGTACGCAAATGTACTTGCCAGCAGCACATATGTAAAAGGAATTCTGGCGGACAAATATAGTATAACGGAAAAGTACATCTGTCTTTCGGTACCGAAGCATGGAAAGGGTCATAACTTGAGCAGTGTCTTAGTCCCAGGAGCTTGCCAATTCCAGTCCACTCTGCGAACATCTGCCCTCTAG	45.5516	40.952	51.1642	91.5427	67.9645	96.8941	104.887	126.239	112.625	0.152714	-0.210478
ATGGTGAGCAAGGGCGAGGAGCTGTCCCTCGAGGTGCATCACACAACCCCGTTGGTGCAGGCTGCTTTCCCACGGCTTAAAGACTCTGATGGGTTCAACCAGTTGGTTTATACCCTGTACATCCACTCCTTGGACGAGTCCACTGGACTCCTGAGTGCTCACGCTCACGACGGTGACTTGGAATCATTTCTCTTCGTAGCAAGAAGGCCGCCGGAGTTCGTAAAACAAGCCAATTGTCAGGGTAGCATCGGGGCAGGGCGGCCTGGAAGTAATATCGCGGCCCTCCCATCTAGATAG	195.018	191.962	203.439	342.836	294.513	246.206	590.247	555.453	555.859	0.176394	-0.0612449
ATGGTGAGCAAGGGCGAGGAGCTGTCCCTCGAGGGCTCCCTCGCGCCGTGCCAGCTGGGCTGCCTGCGACGAGAGAAGAATTCGAATGCCAAAGGATTGAGCGACATCTTCTCCATCCTGCGGGAAGCTATAATTTTCGTAGAGAACATAGGCTGGCTAAGTTATCGTGTAGTAAGCTCCTGGTTCTGGGTTCCAGTGATGGTCTTGATCAGCTGTACTTTGAAGCGCTCGCGGCTATTTACCAGGCAACAGAGGGACAAACCTACACACCTTTCTCGGAGGCCCTGGCGAAGTTGA	138.078	161.248	140.092	233.344	231.776	181.081	265.303	288.247	270.663	0.105139	-0.0791413
ATGGTGAGCAAGGGCGAGGAGCTGTCCCTCGAGAGTGCGGGTCTTACACTGGAAAAGAACCAGGAATGTCAGAAGCTGGGCGAGGCGGGTGGTCGCCTGATTTCCTACTCCAAGCCCAATGGCAACAATGAATTCTACTTTACACTGCTGAAGGATGGGTGTGTGCTTCTGTTCAACCTGCCCTTTGATAAGTCCAGCAAGCGACTGCGTGGAGTAGCCTCCATTTCCGCAAAGAAACCTCCTGTCCTAGTGAGCCGTGGTGAACTCGGGGTATTCGACAATGGCAGCTCTAGATAG	55.516	57.5887	62.1279	73.5931	90.6193	90.5404	232.397	180.943	181.653	0.202752	0.500498
ATGGTGAGCAAGGGCGAGGAGCTGTCCCTCGAGGAGGAATCCATCCTGGCAATTTATGCATCCGAGCAGGCGCTGGATCCTGTCAAGCTCTCCAGATACCCCCTCGTCATTGCAACAAGGCAGACCTCTACAGTTTTCTTTAGTGGTCCCCCCTATCTAAGCATTGGTTTGTTTCTTGTCTTGGAGACCAATATCATTTTCTACCGACCGGAGCTGCCAGTTGGAACCAAGGTTACTGGAATTGCCTCATGCCGGCTTGACGAGGTCCTGTATTACATCAAGAGTCTAGATAGGTAG	180.783	167.647	136.438	238.729	261.402	222.38	349.624	326.118	277.929	0.113137	0.423897
ATGGTGAGCAAGGGCGAGGAGCTGTCCCTCGAGCCTACGTTGGCGCAAATTAAAGGTGTGAAACTTTGCAAGGGGCTCATTCGACAGAGTAGTCGCTCATATCAACGTAATGTACTCTTGGATTTCTCATTGGCTTACGAACTAACTGATGGATCACCATTGGCTGCTACCACTCCAATAGAGGGTCGAATCGCGCTGAAATCCCTTGAAGACGGAACCTCCTTGTTTGGCTTGGCCGCTCCATGCCACGAATTGTTGATTTACGCGAGTAGTCTGTTCCTCGGAGAGTCTAGATAG	102.491	138.213	126.692	174.111	134.186	136.605	306.435	254.583	294.278	0.141601	-0.122844
ATGGTGAGCAAGGGCGAGGAGCTGTCCCTCGAGTATTACGTGGAACATGTCGAATCACCGCGTAAAGTATCAATCTTCGCGTTCGGGCCCGAGGGTTCACCTCTCAGCCTGCCCTCATCTATGGGAACGACATTAAGCGGTGATCATGCTGGACTGCGCCAGACACTTTCACTCGATGCGGGAACGTGTACCTTATCAGACCCCAGGCTAGACGAACCCGATCAAGTCGATTCGGCTGCGCCCCTTCATGCAGCTCTGGGATTTCGAGATTCCGGAGATCATCCGCCGTCTAGATAG	92.5267	111.338	116.947	157.956	144.642	114.367	273.529	342.95	248.865	0.164673	-0.363833
ATGGTGAGCAAGGGCGAGGAGCTGTCCCTCGAGATTCACTTCCTGTCAATCGGAAAACCACAGGTCACCCTGGTCCCTGCTAAGGAGACCCCTGAGGACTGCTACTCAGATTGCGAGTTTCTGTCCGAAGCCGGAGAAGATCGTATCCGTCCCCCAGATTCAAAACTGTCAGCCAAGGATCACTATAAGGTTGCTGCTGAATTCGCACAGTACGATTACACCGAGATCAACCTTCTTTACGCTGAGCACAAGACGAGTACGGAGCCCCCCAGAAACTATGCCCCTTCCGTCAACTGA	85.4092	85.7432	98.6738	86.1578	116.76	119.132	133.68	176.735	136.24	0.0829937	0.660754
ATGGTGAGCAAGGGCGAGGAGCTGTCCCTCGAGGCTGCGGTGGATGTAGAGGAAGAATACAAATACGATACATCAACTGACAACAACTCTGGCGACACAATCAACGAAAAGAAGGCTCAATCCGATTTCCAGACCAAACGAGACCCCGTTAAAATAAACTCCTGGGAGTACGTAGGGCACGTGGAAAAGTTATTTAAGGAGCAGATTGACCAAGTCCAATATAAGAAGGTGACGGTTCATTCCCAAAGCGTACTTATCGAAAGTCCAGATGGAGCCACTAATTCGCGGTCTAGATAG	98.2206	127.975	92.5828	140.006	139.414	135.016	226.227	277.727	234.333	0.140987	0.0592941
ATGGTGAGCAAGGGCGAGGAGCTGTCCCTCGAGTATCTGCAATTTCAACCCATCGCTCTCTCTGCCCGCGCTACGGGACTGCTGCTGGTGGTTGTCGCAGTAATCTACATCACGATCACCATCCAGCGTTGCAAGGATTATAAAGAGTCGAACGTCAACGGATACACATGGCAAACTAATGTAGAAATTGATAATCTCCAGACGCGTGCTTACCTTCGTCTGTACTCAGAGCTTGTCGGCTCCCTCGAATTCCGCAAGGAGCCTGAGCATGGATTTGTATCCGCAACATCTAGATAG	105.338	103.66	108.419	129.237	174.268	115.955	98.7173	113.615	123.524	0.00873456	0.362157
ATGGTGAGCAAGGGCGAGGAGCTGTCCCTCGAGGCTGCGGGGACTCTTTTGGCAATACTCTTTGTCCAAATACCGTCCTACTGCAACGGATCGCGCCTGATTATTGGTGAGTGCCCAGGATCAGTACTGACCCTCCCCTGTCTTGCGTCCGAGGAAGAGCTTCAATTCTCCAAGCTACCCCAAGAACTTGATTTGTTGTTCCAGAAGACGGCCCATTACGCAGTCAAGTTCCTAAACATCCAGGAGCGTAGATCGGATGCTAGCCTGTTGTTTCGTAAATGCAAGCTCTCTAGATAG	92.5267	72.9457	56.037	118.467	134.186	103.248	139.849	189.359	89.0101	0.101652	0.0212834
ATGGTGAGCAAGGGCGAGGAGCTGTCCCTCGAGCGGTATTATGAACTGGTTATCTTGGCGGAGGAGTTACCCTTGTCTGAGACACGAACGGTCACTTCGGTAATCGGTCAAGGGTACTTCCTGTCGATCTACCCCTGCTGGGGGTTTTCTCGCCGCACTGGTACGTGCAACGACAAACTATATAATGGGCAAACGAGAAAACAGGAGATCCTGAACCTTATAGTCGTGGTCTACCAGAAAGCTAGCGACTTCACCGCCTGCCCTGTTAGGGCTATCAAGCCACGTCTTTCTAGATAG	109.609	121.576	96.2374	161.546	188.209	174.727	392.812	380.822	288.829	0.195401	-0.599354
ATGGTGAGCAAGGGCGAGGAGCTGTCCCTCGAGTTAATCTGCCAGTTTAAGGGAGGATTCAAGGGTGTCGAACCAGTCGGAAACGTGTACTATAATCTCTCGAATAAGATCGAGAAGGGACTGAGTCCAGGACGTAAGTCCTGCCTCGTTTCTGCAAACTGCTGGACCGAGTTCAGGGCTAAGAAGAAGCCCAATTCCCAGCCTTCATTCAATTCGTCGGTCGCTTCCCATTCAGAGTGCACCCTTGAGCGTGGATCTGTTGCGATCGGAGAACGTGGACAGACCGGGTCTAGATAG	103.915	78.0647	86.4918	98.7225	127.216	95.3057	90.4908	82.0556	50.8629	-0.0344099	0.673145
ATGGTGAGCAAGGGCGAGGAGCTGTCCCTCGAGGAAGAGTCCATCCTTGCTATCTACGCTTCCGAACAAGCTCTGGATCCCGTCAAGCTGTCCCGATACCCGTGGTCTCGCTACCCGTCAGACCTCAACTTCTTCCTAAGAGTGGCGGACATCATTTTCTATCGTCCGGAGCTTCCAGTCGGTACCAAAGTAACCGGTATCGCTTCATGTCGTCTGGATGAAGTACTATACTATACACTGCGTACCCTGAATGAAGCTGCTCACAAGCTGCGTGGAAAGTATCAGGAGTCTAGATAG	58.363	55.0292	29.2367	55.6436	87.134	66.714	92.5474	94.6795	187.103	0.158884	0.610518
ATGGTGAGCAAGGGCGAGGAGCTGTCCCTCGAGAAATGCTCTGAGCGCGAAGAATTCTTGAAGTGTGGGGACGCAGCCCGCGGGATCCTGTGTCCGACGAAGTGTATCTTCCTGCTGACACCTGAAACGGAAATCCTGAGCATTGATTATGTTCAGTCCGTTCTGCTGGTTACCTATACCGAAGACGTGCCTGGAGAGGAAGAGGCATTGGATTCAAGCCGTAAACCGTTGGTCCAATTCCTACATTCACCATCTTCCAGATTACGAATCAAGAGGCAGAAACGAGCTTCAGTGTGA	72.5978	71.6659	60.9097	93.3376	120.245	69.8908	141.906	132.551	103.542	0.100876	-0.302826
ATGGTGAGCAAGGGCGAGGAGCTGTCCCTCGAGTTCGCGCTCGTGTTCTTGAGCCAAATATATTACGATTGCGATTCCGTAACCAAGGATCAACATGAACCTGAAGCAATTCCTGTCACGGTTGGTATCACGGAGGCTGCAACTAGTTCATCAACGGGCACGTTCTTCCTTCCCAAACGGGAGTCTTTGTGCCCCTCCCGGACATCTGGCTGTGAGTTTCAAAAAGAAAAAGAAGAGCTTCAATTTCCCCGAGCCGAGGAAGAACTGATTGAGCTGATATGCGTGCCGTCTAGATAG	48.3986	47.3507	41.4186	44.8739	50.5377	63.5371	61.6983	69.4316	89.0101	0.0772537	-0.297138
ATGGTGAGCAAGGGCGAGGAGCTGTCCCTCGAGAACGGGTTGTCATCTTTTACCTTGGCATTGAAAGAAAAAGTTGAGGTTTTCCGTGTGACAAGGTCCAATTCATTGAAGGCGTATGAAAGTACCGGCGCGGCGTTCGCAGGTTTCACTGTACCTGTTCCAGAACCCAATAAAGTTGGAAGTTACCTGAGTGATCTCATTTTGAAAGGTCAACTGGCTGCGGTGAGCTCCGACACGATTACGGCCTCCACTTTGGAGAAGAATGCACGGATATGTATTACAAGTACATCTAGATAG	29.8932	51.1899	34.1095	43.0789	54.0231	50.8297	43.1888	54.7037	67.2117	0.0618117	0.119603
ATGGTGAGCAAGGGCGAGGAGCTGTCCCTCGAGCTCTTCACTTATAAAGGCAGTGCGGCGGAACCCAATGTGGACTTCTTCACGCTGGCAATTGGAACCTCTAACAAGACGACCGCAACTAAACTCTCCTCTCTCGAAGTCATCAGCACGCGGCAAAAATATCTGCAAGGAGACTATCTTACATCCAGAGAGAATCTCAGCAAGCTCAAAAATGTAGAGCTGAAGTGTAAGGGCACTGTTCTGGATCATCTGCGCTTGTCAGTAAGACTCACTCTTGCTCTCAGCTCATGCTAG	NA	45.2483	34.4575	56.2114	NA	46.5344	112.19	82.8929	78.9079	0.140703	0.0104984
ATGGTGAGCAAGGGCGAGGAGCTGTCCCTCGAGTATCTGCAGTTTCAGCCCATCGCTCTCTCCGCTCGTGCTACCGGACTGCTGCTGGTGGTCGTCGCAGTCATTTACATCACGATCACCATCCACGTCAAGGATACAAGGATCAAGCTACAGGAGATCCGACTACGGATACATAATGTCGAAATTGATAATCTCCAGACGCGTGCTTACCTGCGTCTGTACTCAGAGCTTGTCGGATCCCTCGAATTCCGCAAGGAGCCTGAGCACGGATTTGTTTCCGCAACATCTAGATAG	168.247	179.7	168.596	310.069	227.1	266.37	425.907	422.966	313.797	0.133668	0.620027
ATGGTGAGCAAGGGCGAGGAGCTGTCCCTCGAGGAAGCTGATGCAAGCAACTTCCTTGTTTCCCCAAGCAGCAGGGACCCAGAAAAGAAAATTCATATTTTCACCTTGGGATCCCTACCGTCTCGTAGGGCTGCCGCATCATTGGATAGCGTGTGCATGCCTAACAGCGAGCATCCCTGGATCACGGAACCACAGCCGATCTTCCGGCTGAATCTCATTACTTCGGTGTTCCACTTTTGTGCGACCAGGACTCAGGGAACGTCGACTCAGCGACACCACTGTCTAGATAGGTAG	165.371	161.601	146.444	221.219	214.776	218.231	330.338	291.188	223.878	0.0947343	0.168814
ATGGTGAGCAAGGGCGAGGAGCTGTCCCTCGAGAAATGTTCTGAGCGTGAGGAATTCCTGAAATGTGGTGATGCTGCTCCGGCATTCTGTGCCCGACGAAGTGCATCTTCTTACCCTGAACGCGTCACACGAGACCAGAAGATCCCGGGAGAAGAAGAAGCTTTGGATTCCTCCCGCAAACCGCTGGTTCAGTTCCCAACATTCACCATCTTTCAGATCACAAACCAGGAGGCAGAGACCAGCTTCTCAGTCTCCCACTCCCTACCTGCAATCGTATCTCCTGAGTCTAGATAG	254.528	237.877	193.208	330.015	352.092	235.882	324.105	301.815	280.765	0.047415	0.196178
ATGGTGAGCAAGGGCGAGGAGCTGTCCCTCGAGAAAAACACGGAATCAGAGAAAGCTGACAATGACTATAAACACTACGAAGTCTTGAAGCTCCAGAAGGTAGAAGCCCATATTCGTTCCGATCGCGCCAAAGGAGTCAGACACGGAAGATGCCAAATATCAACCAGACTTCCAGGGAATGCACAGGTTCGCGCTCCAATACCAAAGGAAACACCGAGAAAAAGGTTATCGATACAGTCGTCGTGGACGGTGACATCTCAGCCTATATTGAGACCAGTCACTTCGAAAACTTAA	74.7767	113.767	111.987	154.128	154.921	102.697	259.699	276.31	260.58	0.165384	0.0744968
ATGGTGAGCAAGGGCGAGGAGCTGTCCCTCGAGGAAGCGGACGCTTCAAACTTTCTTGTGTTTCCCAAACAACAGGGACCACGCAAGGAGAACTCTACTTCCATCTGGAATTCCTTACAGATCGGGAGGCTCATCGGGGTATTGACGGTTCTGGTACACCCAGAGACACAGCGCGCGTCACTGGATCATGGGACCACCGCTGACTTACCCGCAGAATCCCACTACTTCGGTGTGCCCCTTCTGTGTGATCAGGACAGTGGAAACGTAGACTCCGCAACACCGCTCTCTAGATAG	97.7849	125.402	123.063	217.592	190.13	179.719	382.278	476.103	344.993	0.207129	-0.432526
ATGGTGAGCAAGGGCGAGGAGCTGTCCCTCGAGGTTCACACACCACGCCATTGGTCCAAGCAGCTTTTCCACGCTTGGCGTTCGACGAAAGTCGGCCGCCATACGTTGAGGGCGAGGACAAGGATTCAGATGGCTTCAATCAACTTGTTTCACACTAATCATTGTTCAAGAGCGTTGGAGTCATTCCTGTTTGTAGCACGACGTCCTCCAGAATTCGTAAAGCAGGCTAATTGCCAGGGCAGCATAGGGGCAGGACGTCCGGGTTCTAATATCGCTGCTCTGCCTTCTAGATAG	369.569	266.318	275.66	433.372	418.99	418.81	587.959	635.512	590.892	0.116474	0.063589
ATGGTGAGCAAGGGCGAGGAGCTGTCCCTCGAGCTATACTCTTCAGTCATACGAGGAGGAGCCCCTCTTCCGTTCTATAACTCTCCCGGGGAACACAGTCGCAGGCTCCGGTTGCCTTCGACGTATTCTGTCCAGGACGGTGATCTACTGAACCCGGGTGTACTTAAGCGACTCAATGACGGTTCATCGCCCCTGTTTTTGCGTTTCCCACATACCATCTTCCTCGCTATCCGAGCCGTAGTTGGGAAGGCACCTTACACCTTTGAGGAATCGGCGCAATCTAGGTCTAGATAG	96.3468	115.06	87.3744	159.568	146.118	152.44	307.484	380.457	319.302	0.202907	0.322908
ATGGTGAGCAAGGGCGAGGAGCTGTCCCTCGAGGCAGATCTGTCTATCTCTGAAGCTGAACGTTTGACGTTCAACCGTCCCACGAACACCTTCAGGACGGCGGACAGTACTCCAGTGGATCCAAGCCCAATTCTACCCCGCCGGAGAACTCCTGGGAATGCTTCGCAGACTTTGCTCGCTTTTCAGCCTCTGGCTCCAGGATACAGAGAGTTCAAGGCTGGCGTGCACGGTGTGGTGGATTCCACGATCGCTGCTACCGTCCGAGATGTCATCCACCAGTCTGAATCTAGATAG	125.107	144.794	129.216	197.646	205.974	171.696	330.338	410.213	332.147	0.164245	0.292325
ATGGTGAGCAAGGGCGAGGAGCTGTCCCTCGAGAGTGCGGGGCTTACATTGGAAAAGAACCAGGAGTGTCAAAAGCTGGGCGAGGCGGGGGGTCGCCTGATTTCGTACTCCAAGCCCAATGGCAACAATGAATTCTACTTTACCCTGCTGAAGGATGGATGTGTGCTTCTGTTCAACCTGCATAAATCTGGACCGTGTAAAAAGTCACTCGAATCCCAGATTCCCTTCGATAAGGAAACCTCCGGTCCTAGTGAGCCGAGGCGAACTCGGGGTATTCGACAATGGCAGCTCTAG	81.9667	87.9109	79.9906	94.2901	133.795	109.115	245.156	235.926	174.331	0.15899	0.224637
ATGGTGAGCAAGGGCGAGGAGCTGTCCCTCGAGTATCTGCAATTCCAGCCGATAGCTTTGAGTGCTCGTGCACAGGACTGTTGTCGTGTGGTTGCTGTGATATACTTACCTCGATACAGAGATGCAAATAGATCAAATATCAAACCTAGGTCCTTCACACCGAGCCGGATCACAAACGTCGAAATCGATAATTTACAAACCCGTGCTTATCTGCGCCTTTACTCGGAACTCGTCGGCAGCCTGGAGTTCCGAAAGGAGCCTGAACATGGATTTGTATCTGCTACGTCTAGATAG	179.752	153.844	159.981	195.833	230.621	186.138	388.51	505.859	302.786	0.144391	-0.342852
ATGGTGAGCAAGGGCGAGGAGCTGTCCCTCGAGGAAGCTGACGCAAGCAACTTCCTTGTTTTCCCCAAGCAGCAAGGACCCAGAAAAGAAAATTCATATTTTCACCTGGGGATCCCTTACCGTCTCGTAGGCGCTGGCCGCCACATCATTGGAGTAGGCCGTTGGATGTTAGCGAATGTAGTGTCAAAACCTAGGACCAGCCGTCTTCCGACTGAATCTCATTACTTCGGTGTTCCACTTTTGTGCGACCAGGACTCAGGGAACGTCGACTCAGCGACACCACTGTCTAGATAG	109.289	106.01	87.3744	170.447	174.286	146.022	322.027	342.199	256.91	0.185057	0.134979
ATGGTGAGCAAGGGCGAGGAGCTGTCCCTCGAGAGTGCGGGTCTTACCCTGGAAAAGAATCAGGAATGTCAGAAGCTGGGGGAGGCAGGTGGTCGTCTGATCTCCTACTCCAAGCCCAATGGAAACAATGAATTCTACTTCACCGCGAAGATGGGGTGTGTACGATCACGATCAGATCCCCTTGATAAGTCCAGCAAGCGTCTGCGTGGAGTAGCCTCCATTTCCGCAAAGAAACCTCCTGTCCTAGTGAGCCGTGGTGAACTCGGGGTCTTCGATAATGGCAGCTCTAGATAG	47.4544	32.3202	27.0738	85.2237	36.9697	51.3484	159.975	197.668	168.826	0.269803	0.63289
ATGGTGAGCAAGGGCGAGGAGCTGTCCCTCGAGGCTGTGCTGAAGTTCATCGTGAGCCCTCTGATCCCTACACCTAGAATCCTGAGCGTGGAGGAGAAGGAGGGAAGCTTCCCTACAGAGTTCACAAGCAGAAGCGACGAGGCTAGATGTTACCTGTTCTCTCAGCAAGTGGCTGGATGTATCTTCAAGCAGACACTGCCTAGCAAGACAGTGATCCTGGAGAGCACAACATACAGCCTGGGAGACGTGCTGGCTGAGCTGATCCCTGAGGAGGACGAGATTCAGTCTAGATAG	227.206	219.777	225.204	297.376	315.123	290.439	459.149	344.324	390.87	0.0946584	0.332386
ATGGTGAGCAAGGGCGAGGAGCTGTCCCTCGAGCGTTATTACGAGCTCGTAATCTTGGCTGAAGAACTTCCATTGTCCGAGACCCGGACTGTTACGTCGGTGATAGGCCAAGGCTACTTCCTGAGTATATATGCCTTGTTGGGTGGATTTAGCCACCGAGAATCACTTGCCCCCTTGTACAATGGGCAGACTCGTAAACAGGAGATTTTAAATTTAATCGTAGTGGTGTACCAAAAGGCCAGCGACTTTACGGCATGTCCTGTGAGAGCAATAAAGCCACGTCTATCTAGATAG	70.4626	71.1044	57.8394	141.435	105.628	88.255	199.449	231.675	211.033	0.195334	-0.54618
ATGGTGAGCAAGGGCGAGGAGCTGTCCCTCGAGGAGGCAGATGCGAGCAACTTCCTTGTGTTCCCTAAACAGCAAGGCCCTAGAAAAGAGAACAGTTACTTTCACTTGGGAATCCCCTATCGCCTGGTTGGAGCTGGTAGACACATCATAGGGGTCGGCTTTAAGAGACAGCGCGCTTCACTGGATCATGGAACGACAGCGGACTTGCCAGCGGAGTCCCATTATTTCGGTGTTCCACTTCTGTGCGACCAGGACTCAGGAAATGTAGATTCCGCGACTCCATTGTCTAGATAG	112.165	124.109	113.218	204.9	186.609	160.464	319.95	376.206	361.508	0.184341	0.0185982
ATGGTGAGCAAGGGCGAGGAGCTGTCCCTCGAGGAGGAGTCTATACTGGCTATTTACGCGTCTGAGCAAGCGCTGGACCCTGTTAAATTGAGTAGATACCCACTGGTAATTGCAACACGTCAAACATCCACGGTTCTTCAGTGGCCATATTCACGGCTTTGGGACACTCTTAGCGATCAGTGGGACAAAAGTGACAGGAATAGCTTCATGTCGCTTGGACGAGGTCCTGTACTATACTTTGCGGACCTTGAACGAAGCCGCTCACAAACTGCGGGGGAAGTACCAGGAGTCTAG	271.784	241.755	226.435	369.907	448.918	346.601	679.374	573.874	625.758	0.155397	0.306592
ATGGTGAGCAAGGGCGAGGAGCTGTCCCTCGAGTATCTGCAGTTTCAGCCCATCGCTCTCTCCGCTCGTGCTACCGGACTGCTGCTGGTGGTCGTCGCAGTCATTTACATCACGATCACCATCCAGCGTTGCAAGTTGCGAAGGATGCCCACGCCTGAGCCGGGTACACTAATGTCGAAATTGATAATCTCCAGACGCGTGCTTACCTGCGTCTGTACTCAGAGCTTGTCGGATCCCTCGAATTCCGCAAGGAGCCTGAGCACGGATTTGTTTCCGCAACATCTAGATAGGTAG	73.3386	77.5684	63.9925	92.4768	102.107	121.952	87.259	106.273	88.0833	0.0448978	0.152851
ATGGTGAGCAAGGGCGAGGAGCTGTCCCTCGAGTATCTGCAATTCCAGCCGATAGCTTTGAGTGCTCGTGCAACAGGACTGTTGCTCGTGGTGGTTGCTGTGATATACATTACCATCACGATACAGAGATGCAAAGACTACAAGGAATCATCAAGATACTACCCGCACCGCAAAAAACGTCGAATCGATAATTTACAAACCCGTGCTTATCTGCGCCTTTACTCGGAACTCGTCGGCAGCCTGGAGTTCCGAAAGGAGCCTGAACATGGATTTGTATCTGCTACGTCTAGATAG	148.115	94.3749	84.9131	157.755	112.67	141.208	317.872	316.693	264.25	0.172755	0.108255
ATGGTGAGCAAGGGCGAGGAGCTGTCCCTCGAGGCAGATCTGAGTCCAGAGCTGAGGCCGACTACGAAATTTTGGACGGGGAGTCGGGCAGCAATTCTCCTGCTGGAACCCCTGGGAAATCCAGCTGCTTGCGCTCATGATCTCCTTTTCGACAGAGATCCACTCTCAGGACTTGTATTCTTTCAGCCACTGGCTCCCGGTTATCGTGAATTTAAGGCTGGCGTGCATGGAGTGGTTGACTCTACGATCGCTGCCACCGTCCGAGACGTCATCCACCAGAGTGAATCTAGATAG	81.9667	69.8116	63.9925	146.875	163.723	81.8364	135.044	218.922	192.682	0.152471	0.296697
ATGGTGAGCAAGGGCGAGGAGCTGTCCCTCGAGGCTGCGGTGGATGTAGAGGAAGAATACAAATACGATACATCAACCGACAACAACGCGGGCGACACAATAAACGAAAAGAGGCTCAACCGTTTCCACAAAAAGACCATAAATGTAAAAGAACTTAGAAGGGGTTCGATAGGGCACGTGGAAAAGTTATTTAAGGAGCAGATTGACCAAGTCCAAGATAAGAAGGTGACGGTTCACTCCCAAAGCGTATTAATCGAAAGTCCGGACGGAGCCACTAATTCGCGGTCTAGATAG	96.3468	99.5462	134.138	201.273	176.046	112.325	218.147	218.922	174.331	0.103744	-0.341505
ATGGTGAGCAAGGGCGAGGAGCTGTCCCTCGAGGAAGCTGTGCAAGCAACTTCCTTGTTTTCCCCAAGCAGCAGGGACCCAGAAAAGAAAATTCATATTTCACCTTGGGATCCCTTACCGTCTCGTAGGGCTGGCCGCCCATGGGGGCTTTGGTTCGCTCCGATCCCCCCAGCATCCTGGATCACGGAACCACAGCCGATCTTCCGGCTGAATCTCATTACTTCGGTGTTCCACTTTTGTGCGACCAGGACTCAGGGAACGTCGACTCAGCGACACCACTGTCTAGATAGGTAG	136.611	108.596	132.908	194.02	195.411	170.091	292.941	295.439	277.095	0.138798	-0.296796
ATGGTGAGCAAGGGCGAGGAGCTGTCCCTCGAGGAATACTACCTTGCATACGTAGTCGTCACAGCTGTTTACCCGTACCTTCGTCTGTCGTCCAATCTCCGTATTCCTCTGAAGAATCTGCTGTCCCTGAGCACCCTGGAATTCACTGACGTCGACAAGATGTCCTTGCGGACTTGGACCGATCAACGTCCTGAGTACATTTCTCAGGGAGGAATCGAAATCTTTCAGCGTGCCACCTATCTGATCTTCCAGCCTACAGGAGAGTCAGTCACCGAATTCGTCGCCTCTAGATAG	152.429	152.551	148.906	248.418	237.662	192.556	438.373	427.217	350.498	0.163456	0.420914
ATGGTGAGCAAGGGCGAGGAGCTGTCCCTCGAGGAATACTACCTTGCATACGTAGTCGTCACAGCTGTTTACCCGTACCTTCGTCTGTCGTCCAATCTCCGTATTCCTCTGAAGAAGCTGCTGTCCCTGAGCACCCTGGATTCACTGAGCGTCCGGAAGCTAAGACAATGCTTTGGATCCGATCAACGTCCTGAGTACATTTCTCAGGGAGGAATCGAAATCTTTCAGCGTGCCACCTATCTGATCTTCCAGCCTACAGGAGAGTCAGTCACCGAATTCGTCGCCTCTAGATAG	174	173.236	183.363	281.057	315.123	247.114	423.829	467.601	411.055	0.149472	0.396828
ATGGTGAGCAAGGGCGAGGAGCTGTCCCTCGAGTATCTGCAATTTCAACCCATCGCTCTCTCTGCCCGCGCTACGGGACTGCTGCTGGTGGTTGTCGCAGTAATCTACATCACGATCACCATCCAGCGTTGCAAGGATTATAAAGAGTCGAAGCGTACAAGCGAGTATGATACTCGGATGAAAATTGATAATCTCCAGACGCGTGCTTACCTTCGTCTGTACTCAGAGCTTGTCGGCTCCCTCGAATTCCGCAAGGAGCCTGAGCATGGATTTGTATCCGCAACATCTAGATAG	74.7767	72.3972	54.1475	108.796	96.8254	59.3715	68.5606	99.8965	64.2274	0.0225499	0.477456
ATGGTGAGCAAGGGCGAGGAGCTGTCCCTCGAGTTTACCTTCCGAGGAGACGGCTGCGATTGCCAACTGGAACTGGGAACCCTCCAGCCTTCTGGGATACTGAAGCCAAATCTGGCCCTAGAACTTTGCGCCGGAGGTATTCTAATCACACGTGGTCCATTACAAAGAATGGAGGCAATGAGTCTTCAATCCCTCCACTTTCCATTCTTTCAGGTTCCTTTCGTTACAAACATCTCTTCTACGTCGAACGTAAGTCAGTCGAGGGTGATGTCAAATTTGCATCAAAACAGCTAG	145.239	165.479	164.904	226.659	285.195	189.347	421.752	427.217	392.705	0.160121	-0.155532
ATGGTGAGCAAGGGCGAGGAGCTGTCCCTCGAGGGGCAATTCGTCCAGTGTCCTTCCCCGACCCTGCGATCATCGAACGTGTTACGTCGCAAGACCATTGAGGAGGAACTTTCACTGGATGCAAACAGTTCCGCTGAGCCGCTGAAGACCTACCAGGAATTCATACAAATTCTGGCTCGTGAACCCGTATACTTCACCGATTCCGAAACAAAGACCCGTTTCGAACCTCCACTCCTGATTTGCACGACCGTCGGAGGTAGCCCCGTTCTGTTCTCAAGCCTCGAATCTAGATAG	41.7024	34.9058	38.1494	74.3441	70.4185	60.9762	122.578	150.908	133.96	0.211013	0.265436
ATGGTGAGCAAGGGCGAGGAGCTGTCCCTCGAGAAATGCTCTGAACGCGAAGAATTCTTGAAGTGTGGGGACGCAGCCCGCGGGATCCTGTGTCCGACGAAATGTATCTTTCTGCTGACACCTGAAACGGAAATCCTGAGTAGATTGTCGTCGAGAGAGGCATTGGACTCAAGCCGTAAACCGTTGGTCCAATTCCCTACATTTACCATCTTCCAGATTACGAACCAAGAGGCAGAAACGAGCTTCAGTGTGAGCCATTCCCTTCCTGCAATAGTTAGCCCCGAGTCTAGATAG	169.685	183.579	210.437	195.833	241.183	227.858	297.096	380.457	304.621	0.0921513	-0.160286
ATGGTGAGCAAGGGCGAGGAGCTGTCCCTCGAGCTACTTCAACTTGTCCTTTCTTTGTATATCATAGCCACCCGTTTGAGCAATGAGGGGTCTTTCGACAGTAAGACCGAAGTAACACCTCAATCCAGCGTACCTCCGTTAACCTATACCAGAAACCGACTGCTCGTAGCGCGCGAAGGAGCTTTGCGACTTGCCACCGTGTATGAATTGATACGTGGATATCCGTGTCCACATTACTTCAAGAACAAAGTAGATTACATCCTTCTGACCGTCGAACGTGCTTCCTCTAGATAG	100.661	133.159	134.138	237.538	225.339	176.51	195.294	206.169	183.507	0.0785158	-0.060622
ATGGTGAGCAAGGGCGAGGAGCTGTCCCTCGAGACTTTATGTCACCCAGAACCGAGCACTAACTGCGCGGTTCGAGGCGGTGCTCAAGTTCTAGTATCGTCTCTACCCCTGCATCTTCGAAGTTTTTTCTTCGCCGACGAAGCACGGTGCTATTTGTTCTCACAGCAAGTAGCGGGCTGCATTTTCAAACAGACACTTCCCTCCAAGACGGTTATCCTTGAGTCTACGACCTATAGTTTGGGAGACGTTCTCGCTGAGTTAATACCCGAGGAGGATGAAATTCAGTCTAGATAG	76.2147	55.5907	51.6863	90.6635	91.544	113.929	168.285	184.915	172.496	0.177732	-0.722261
ATGGTGAGCAAGGGCGAGGAGCTGTCCCTCGAGGAAGAGTCCATCCTTGTATCTACGCTTCCGAACAAGCTCTGGATCCCGTCAAGCTGTCCCGATACCCGCTGGTCATCGCTACCCGTCAGACCTCAACGTCTTCTCTCGTTTGAGTCTGACTCTCTTCGTCCGGAGCTGCCAGTCGGTACCAAAGTAACCGGTATCGCTTCATGTCGTCTGGATGAAGTACTATACTATACACTGCGTACCCTGAATGAAGCTGCTCACAAGCTGCGTGGAAAGTATCAGGAGTCTAGATAG	31.6363	36.1986	33.2269	59.8379	49.2929	51.3484	78.9486	87.1438	78.9079	0.147664	0.292199
ATGGTGAGCAAGGGCGAGGAGCTGTCCCTCGAGTATAAAAAGTCCGGCGGAAAGCTGTCCGGAGGAGCTCAAGATAAGTTTAAGGAACGTGTCCTCACATTTCCGTCCAATAATGGACTGAAGATCGAAAAGATCCGCTCCCTGCGAAAGGATTTTTGTCCTTCCAAAGTCTTTCAAGTGCTCGCTGAGTCCGGAACGGGCGATTCTTCCGGACTTTGTGAACTGCGCCCAGCGGGGGTCAATATCCTGTACCATAACAATGAACTGAACCGTTCTCTTGTGAGTTCTAGATAG	50.3304	45.2483	41.8413	48.9583	70.4185	51.3484	164.13	170.037	143.135	0.207545	0.299234
ATGGTGAGCAAGGGCGAGGAGCTGTCCCTCGAGGAAAACGGGTTACGAGCCTCACCGGAAGACAAACATTTACGCGCCTCTCGTGCTGTTGTCTCTCCCCCAATGACGCGGCCCAGTATTGATGTGTCTGACGACCAAGCAGCGCGAACGTTTTCCGTGCTTTTCTCTGGATGCGCCCTGATTCCCCAAGACAAATTGTACCAGGACCACGCTGGGGAGAATCCCGAAGCTGAGCAGGCAGCTTTCAACGAACCCGTACATTTTATAAGGATATTCAGCTTGACATCTAGATAG	56.0825	51.7123	79.9906	101.543	100.346	110.72	157.897	193.417	108.269	0.14761	-0.553562
ATGGTGAGCAAGGGCGAGGAGCTGTCCCTCGAGCATTTCGGAGGCCTGTCCACCCAGGAATTGGTCAAGGAATTGGATCCTCACTCTATCCCTAAGGTACTCGCTCTACCTTCCCGTGCCCACAAGTTTCGTATCTCCGCTAAGGGCCCTTACGGATACGTTATCTCTGTCCTTCTCTGCTCAGATAAGATCCACGAAACCCGCATCCTTAACCTGGGAGTACGTCAGTACGATAAGGCTCGTCCTTCCGCTCACGCTTGCAATACGTGCTACTTCAAACCGACATCTAGATAG	37.3883	43.9554	41.8413	83.4104	63.3766	78.6272	74.7934	78.642	58.7222	0.0896686	0.877439
ATGGTGAGCAAGGGCGAGGAGCTGTCCCTCGAGACACTGTGTCACCCTGAGCCTTCCACCACTGTGCTGATTTCGAGGCTGTCCTTAAGTTCATCGTCTCCCTCTCATCCCTACCCCACGTCTTCACGAAAGAAGAGGGATCTCCAACCGAATTCACCAGTCGTTCCGATGAGGCTCGTTGCTACCTGTTCTCTCAACAGGTCGCTGGCTGTATCTTCAAGCAGACACTGCCGTCCAAGACAGTTATCCTGGAGTCCACCACCTACTCCCTGGGAGATGTTCTGGCAGAGCTGA	81.9667	59.4691	63.9925	99.7299	93.3045	109.115	70.6382	95.6456	58.7222	0.0133612	-0.169805
ATGGTGAGCAAGGGCGAGGAGCTGTCCCTCGAGTTCGCGCTCGTGTTCTTGAGCCAAATATATTACGATTGCGATTCCGTAACCAAGGATCAACATGAACCTGAAGCAATTCCTGTCACGGTTGGTATCACGGAGGCTGCAACTAGTTCATCACCATTGTCTACAAACATAAGTGATTTGCTGGTTACAGTTCCAACGGGCACGTTCTTCCTTCCCAAACGGGAGTCTTTGTGCCCCTCCCGGACATCTGGCTGTGAGTTTCAAAAAGAAAATGCGTGCCGTCTAGATAGGTAG	99.2229	81.4469	88.605	154.128	124.993	110.72	103.88	51.011	78.9079	-0.0298861	-0.338417
ATGGTGAGCAAGGGCGAGGAGCTGTCCCTCGAGGAGTATTATTTAGCCTACGTGGTAGTCACCGCTGTATATCCATATTTGCGCCTCTCGTCGAATCTACGGATACCCTTAAAGAAGCTCCTGAGTCTTTCAACCTTGGAGTTACGAAGCCAGACTAAACAAAACGCTCTAGCTGGGCTCAGCCAGCGTCCAGAATATATCTCTCAAGGAGGTATCGAAATATTCCAAAGGGCCACTTACCTTATCTTCCAACCAACAGGAGAGTCTGTTACTGAATTTGTTGCCTCTAGATAG	153.867	112.474	123.063	128.742	91.544	141.208	72.7158	85.0183	117.444	-0.0597843	-0.771761
ATGGTGAGCAAGGGCGAGGAGCTGTCCCTCGAGTATCTGCAATTCCAGCCGATAGCTTTGAGTGCTCGTGCAACAGGACTGTTGCTCGTGGTGGTTGCTGTGATATACATTACCATCACGATACAGAGATCAAGCTCAGGAATAAGACATCTCACCGAGCCCGGATACACAAACGTCGAAATCGATAATTTACAAACCCGTGCTTATCTGCGCCTTTACTCGGAACTCGTCGGCAGCCTGGAGTTCCGAAAGGAGCCTGAACATGGATTTGTATCTGCTACGTCTAGATAG	39.2266	40.4902	37.2994	NA	51.5797	43.7718	56.6734	NA	57.4736	0.0636746	0.197732
ATGGTGAGCAAGGGCGAGGAGCTGTCCCTCGAGTTTGCTCTGGTCTTCCTTTCCCAGATCTACTACGATTGCGACAGTGTCACTAAGGATCAACATGAGCCTGAGGCGATTCCTGTGACGGTGGGAATCACGAGGCCGCGACCAGTTCATCCTTCAAAAGGTCTACGCTCAGCGAGATCCTTGTGTCCCTCCCGCACAAGCGGTTGTGAATTTCAGAAGGAAAAAGAAGAATTGCAATTCCCGCGTGCAGAGGAGGAGCTGATTGAGCTGATCTGCGTTCCATCTAGATAG	88.6231	66.6129	42.2726	58.6228	83.5947	85.9225	NA	45.0948	46.3497	-0.0447576	-0.0120007
ATGGTGAGCAAGGGCGAGGAGCTGTCCCTCGAGACCCAGTACCCCTTGGTTGCAGAAGTATCAAAAGCTATAGAGGCGCGGACAGAACTGCTGAGGAGCACGTGTTTACCTGACCACACGCCAGAAGGCGAGCCAGTCAATAAAGATTCCTCCTATTTGACATCCTTTGGCGGCAAGTACCTGACTATAGTTTATGTCCGTGCTTTTTACGAGTCACTTTGCTCGCTTCTCCTGATTATCTCACCGCTTATCTACCATAAGGAAGGAAATCAACAAGCGTTCTCTAGATAG	149.642	138.45	171.577	152.053	163.632	145.906	73.4655	NA	72.3055	-0.113524	-0.191389
ATGGTGAGCAAGGGCGAGGAGCTGTCCCTCGAGGTTTCCACAATTTGTCTTACGACCGAGGATGGATCACCCTTGGAGCCGTCCCGTCAGATCAGCTCTATTCTGGCTAAATTCTGCGAAGAATTTACGGTAAAGACCGACTCACATTCTGTTTCGCTGATTACGGAAAGCTTCTGGCTAAGGTCGAAGCCCTGCAGGAAGCTTCCGTCATTTCCGAACCTCAGACTGTGCTGTTTATTGCTACCTTTGAGACCTATGAGGATGAGGTTCCTCTGTACTCTAGATAGGTAG	61.0192	NA	47.2459	51.295	78.2589	47.0142	46.1783	62.2737	66.7435	0.0111736	-0.0872828
ATGGTGAGCAAGGGCGAGGAGCTGTCCCTCGAGGTTCACCACACTACACCCCTTGTCCAGGCTGCTTTTCCGCGACTGGCCTTTGACGAGTCCCGACCTCCGTACGTGAAGAGAAGACAAGGATTCAGACGGCCCTCTGTCCGAGCGGTCGCTCATGCCCATGATGGGGATCTGGAATCCTTTTTGTTTGTAGCACGCCGTCCTCCGGAGTTTGTCAAACAAGCTAACTGTCAAGGGAGCATCGGCGCTGGACGTCCGGGATCTAATATCGCCGCTTTGCCATCTAGATAG	49.3965	54.8577	48.4892	76.9425	81.8161	71.3319	157.426	186.821	140.903	0.191734	0.12002
ATGGTGAGCAAGGGCGAGGAGCTGTCCCTCGAGGTAGGCGAGCTTCCGTACGAGCGGGTCAATGCTCATGCTAAGAAGGTAAACGCTGAGCGTATAGCATTGAAGGCCGACGACAACCAGAAGTTTGTTAAGGATCTAAGTCCTCCTGATCGGTTGGTCAAGAATACGATCGAAGGGAAGGACAAAACGGAAAAAACCCATGTCAAAGTAGTTAAAACCCAAAAGGAGTTTGATAATGTCACTACCCATACAACAGCGCAGAGCATATCCGAAGATGATAAGTCTAGATAG	213.567	248.166	236.229	349.905	405.523	342.069	596.12	661.39	550.634	0.1585	0.177723
ATGGTGAGCAAGGGCGAGGAGCTGTCCCTCGAGTATTACGTGGAACATGTCGAATCACGCGTAAAGTACATCTTCGCGTTCGCGAGGGATTTTAGCTGTCCTCCCATCAGGGACAACGAATTTGAAGTAAAAGCCGGTGTATCATGCTGGACTGCGCCAGACACTTTCACTCGATGCGGGAACGTGTACCTTATCAGACCCCAGGCTAGACGAACCCGATCAAGTCGATTCGGCTGCGCCCCTTCATGCAGCTCTGGTATTTCGAGATTCCGGAGATCATCCGCCGTCTAG	168.529	141.063	175.307	260.139	261.456	196.163	409.308	388.674	367.089	0.146665	0.0161083
ATGGTGAGCAAGGGCGAGGAGCTGTCCCTCGAGTATTACGTGGAACATGTCGAATCACCGCGTAAATATAATCTCGCGTTCGGCCCAGGATCAGCTGTCAGCTCTCAAGTCAACGAACACTTTGAATTAAAGCCCGGTGTATCATGCTGGACTGCGCCAGACACTTTCACTCGATGCGGGAACGTGTACCCTGTCAGACCCCAGGCTAGACGAACCCGATCAAGTCGATTCGGCAGCTCCCCTTCATGCAGCTCTGGGATTTCGAGATTCCGGAGATCATCCGCCGTCTAG	108.963	131.92	104.438	161.213	190.311	149.148	222.495	313.516	296.638	0.145749	0.0205002
ATGGTGAGCAAGGGCGAGGAGCTGTCCCTCGAGATCACCGAGCAGTATATTACGGACGTTTACTTTGCTCGACTGAAACCTGAAGGCTGTGAGCATGTACCCCTGAAGGCATCATCTTTTGAGAGCAGAATAGAGTTCGCAGTATCTGCGGTCACTCTCGAAGAGGAATGCTTGGAGTCAAGCCCAAGTTCAGTTACAGGGTTCACTGACTTGCCATTTAACCAACTCGAAGATAAAGAGTTGGATCCATCATGTCAGATTTTTACGTGCCTCTCAATCACATCTAGATAG	286.209	208.982	266.069	423.184	417.974	345.311	577.229	543.285	526.532	0.12997	-0.0714402
ATGGTGAGCAAGGGCGAGGAGCTGTCCCTCGAGCAATCTTCATACCAGCATATATCAAGTCTCTCAGAGGGAGTAGCGTTCATCACGATAACAGAGTATGAGCAGTCTCCGGGCAAAGACTACCGTTCCGACACGAGCGAAGTGATTCCTACTTTCCTGGAAAGTTCACCCAGACCGCGACGTACAGCCTCTTTCGAACCTGGCTGGCCAAGTCCAGTTTATTCAGGACCGTGTCGCTCGCACAAGCTTAGTGAGCGATATCCTGGGATCCCAAATAGAAACCATAACTGA	149.642	147.593	150.441	196.02	220.548	254.525	371.525	457.39	419.001	0.170264	0.199423
ATGGTGAGCAAGGGCGAGGAGCTGTCCCTCGAGTATTACGTGGAACATGTCGAATCACCGCGCAAAGTATCAATCTTCGCGTTCGGGCCCGAGGGATTTCACGCTGCGCAGTTACTACGCAGTATCATCAATGAATTTCAGGGAGGCAACAACGGAACAGCATTTGAAGTTAAAAGCCCGGTGTATCATGCTGGATTACGCCGCGGGCACGTGTACCTTATCAGACCCCAGGCTAGACGAACCCGATCAAGTCGACTCGGCTGCGCCCCTTCACGCAGCTCTGGGATTTAG	479.436	448.004	469.972	787.745	723.895	701.97	1412.64	1254.06	1199.53	0.169275	-0.208094
ATGGTGAGCAAGGGCGAGGAGCTGTCCCTCGAGCGTCGGATCAATGGTGGATTGCCTGGGGACTTCGCCGAACAAAGCAAATACTACTCAGTAGGCGTAAGCTGTGTGAAGTCCAAGAATAACCCGGACTTTCTTCCGACGCAAAGATTCAGTCAACGGAGTACTAGGGACTTTTGTGTAAAAAAGCGCGACAACATTCCAATGGTAGCGAACAAAAACTCAAGTTCAGCGGCCCACCTGTGTTGTCACTCAAAGGTCTGTCTGGTCTGTTGGAAAGAGACGAGTGCATAG	108.963	104.491	90.7618	108.086	138.732	132.937	136.436	122.4	100.115	0.0267293	-0.54803
ATGGTGAGCAAGGGCGAGGAGCTGTCCCTCGAGTATCTGCAATTCCAGCCGATAGCTTTGAGTGCACGTGCAACAGGACTGTTGCTCGTGGTGGTTGCTGTGATATACATTACCATCCGACCAGAGATGCAAAAAGAAAGGAAACCCGCACTGCACGAACCCGGATACACAAACGTCGAAATCGATAATTTACAAACCCGTGCTTATCTGCGCCTTTACTCGGAACTCGTCGGCAGCCTGGAGTTCCGAAAGGAGCCTGAACATGGATTTGTATCTGCTACGTCTAGATAG	61.0192	50.9393	53.4624	84.2703	96.045	87.5437	113.347	171.79	90.8453	0.131393	0.0612295
ATGGTGAGCAAGGGCGAGGAGCTGTCCCTCGAGCTATTCGCGCCTGATGCCCTTCTGTTGGAAGCAAACCCGCATCATCACGCTGACCCGCCCGTGAGGTCTATTGCTTTCCTGCAGCCCTATCTTGTCGAGGAGTCACTTGAAGGAGCTTTTGAGATTGTTAGTGACGTTTACGTATGGTGGATTCCAAGGCTCACGTTAACCTTATACTGGCCGGGTCGTGTAAGCGCCATTACCAAGGTACGGCTGAAGGTCAGACCTATGGACCTACATCGGACGGACTTTTCGTAA	52.3021	50.9393	65.8955	78.7745	131.617	115.104	149.03	197.558	179.837	0.189249	0.0231992
ATGGTGAGCAAGGGCGAGGAGCTGTCCCTCGAGGATTTCCGTCTTGCCCTTCTTCGTCCTAAATGCATCATCGCCTCGGGCAGGGCTCACCTGGGTATCAAATTGGCCCGATCCCGTAAGTCAGTAGAATGTTCTGCAATCATTTCTGATGAATACTCCCTGCCGAAAAAACAGGAAGGCCAAACGGCCGTGCAGACTTATCGGCTGCCTGCCCGCTCAGCTTTCATTCCTGAACTTCTATTTGGCAGCCTCTACGGCCCAGAATACCCAGGTTCTGCTGCGACTCCTTGA	63.9248	77.062	59.679	111.75	94.2664	92.4072	153.228	90.1896	126.071	0.0988549	-0.231734
ATGGTGAGCAAGGGCGAGGAGCTGTCCCTCGAGATCACGGAACAGTATATTACAGATGTTTACTTTGCTCGGCTGAAGCCAGAAGGATGTGAACACGTACCATTGAAAGCGTCATCAGGACCCGTGACTATAAGACCTGCTGTTTCAGCGGTGACTTTGGAGGAAGAATGCCTTGAAAGCAGCCCATCAAGCGTGACGGGTTTCACTGATCTTCCATTTAACCAATTGGAAGACAAAGAGCTGGACCCTTCTTGCCAAATTTTCACGTGTCTGAGTATTACTTCTAGATAG	103.151	148.899	152.927	232.659	222.326	205.89	344.238	362.906	413.439	0.171697	-0.220377
ATGGTGAGCAAGGGCGAGGAGCTGTCCCTCGAGTTAATCTGCCAGTTTAAGGGCGGTTTTAAAGGAGTAGAACCAGTCGGCAACGTGTACTATAATCTCTCGAATAAGATTGAGAAGGGGCTGAGTCCAGGAAGGAAGTCCTGTCTTCTAGGCAAACTATTTGCCAAGCTTAGTCTGCTAGATTCGAATTCAGATTTGTTGTTGGATCCCGAGTTTAGGGCTAAAAAAAAAACCCAACTCTCAACCATCTTTCAATTCGTCGGTAGCGTCCCACAGCGAATGCACACTTGA	252.794	340.901	380.454	377.385	499.79	429.612	497.466	534.695	537.656	0.0818285	-0.322481
ATGGTGAGCAAGGGCGAGGAGCTGTCCCTCGAGTCCGCTGGACTTACCCTGGAGAAAAATCAGGAATGCAAAAGTGGGAGAAGCTGGAGGCGTCCAAAAAGCCTGAAGCGTGCTCTGTCTTCAATCTGCATAAGTCAGGACCCTGCAAAAAGTCGCTTGAATCGCAAATCCCTTTCGATAAGTCCTCCAAGAGGCTGCGTGGAGTCGCTTCTATTTCAGCTAAGAAACCTCCCGTCCTTGTCTCCCGAGGCGAACTGGGAGTCTTCGACAATGGATCTTCTAGATAGGTAG	117.68	120.164	138.008	190.524	186.754	228.586	327.446	356.463	244.726	0.149087	-0.102906
ATGGTGAGCAAGGGCGAGGAGCTGTCCCTCGAGAGATACTACGAGTTGGTCATTCTGGCGGAAGAACTCCCTTTGTCAGAGACGCGAACAGTGACGAGCGTTATAGGACAGGGATATTTTCTGTCTATTTATGCGCTTTGGAGGTTTCCGCGCGTGCTCAGACGCACACCACTGTATAATGGACAGACCAGAAAACAGGAAATACTCAACCTGATTGTAGTAGTTTACCAGAAGGCCAGTGATTTCACAGCGTGCCCAGTCCGGGCCATTAAACCCCGTCTGTCTAGATAG	49.3965	50.9393	49.7325	73.2786	85.3733	66.4683	81.8615	96.6317	59.3276	0.0734355	0.00165978
ATGGTGAGCAAGGGCGAGGAGCTGTCCCTCGAGACCGCGTCTAGTTTGGAAGAACTGAGCCAGACGGTCTTCGACACGCCACTGGTGCCACGTCTGTTCGCTCCTCAGAGCAGACAATCACTGCATGTGATCGAGGAATTGACATTGTTCGCCGTAACCGGACAATTTATTTTTGAACTTACGGGGGACAAGGTCGAGTTCGGCTCCATTTTGAAAACTCCGCTTGTTTACGACCCCGAAATAGTACGCGAAGAAGCGGGGGAAGTCGTGCAAGCCTCCTCATCTAGATAG	101.699	135.838	116.871	153.885	161.854	160.497	256.08	261.979	304.054	0.140912	0.152683
ATGGTGAGCAAGGGCGAGGAGCTGTCCCTCGAGGAAGAGTCCATCCTTGCTATCTACGCTTCCGAACAAGCTCTGGATCCCGTCAAGCTGTCCCGATACCCGCTGGTCATCGCTACCCGTCAGACCTCAACCGTCTTTTCTGCACTACTATTGGCTTATTTCTCTGTGCCAGTCGGTACCAAAGTAACCGGTATCGCTTCATGTCGTCTGGATGAAGTACTATACTATACACTGCGTACCCTGAATGAAGCTGCTCACAAGCTGCGTGGAAAGTATCAGGAGTCTAGATAG	58.1135	58.7761	68.3822	67.7827	103.159	59.9836	71.3665	66.5685	92.6993	0.035232	0.640502
ATGGTGAGCAAGGGCGAGGAGCTGTCCCTCGAGCTATTCGCTCCAGATGCCCTTCTGCTGGAAGCAAACCCGCATCATCATGCTGACCCGCCAGTGCGATCTATTGCTTTCCTGCAGCCCTATCTTGTCGAGAATCCTGAAGGAGCTTTTGAATTAGTATCCCTACATCGCGTGGAGATGGATCGTCGAAGGCTCACGTCAATCTTATACTGGCTGGATCGTGCAAGCGCCATTACCAAGGTACGGCTGAAGGTCAGACCTATGGACCTACATCGGACGGACTTTTCGTAA	62.472	58.7761	74.5987	133.733	120.946	94.0284	186.812	178.232	233.602	0.185902	-0.296904
ATGGTGAGCAAGGGCGAGGAGCTGTCCCTCGAGCTATACTCCTCAGTCATCCGTGGAGGAGTCCTCTGCCGTTTACAACGTCTGACCGGAGACCACTGCACGCGGGACACCTCATATGGACCCAATCGCCAGGACGGTGATCTGCTGAACCCGGGAGTACTTAAGCGTCTCAATGACGGATCATCGCCCCTGTTTTTGCGTTTCCCACATACCATCTTCCTCGCTATCCGAGCCGTAGTGGGAAAGGCTCCTTACACTTTTGAGGAGTCGGCGCAATCTAGGTCTAGATAG	46.4908	35.2656	42.2726	49.463	76.4803	74.5742	167.921	107.369	120.509	0.191399	0.20406
ATGGTGAGCAAGGGCGAGGAGCTGTCCCTCGAGAAATGTTCTGAGAGGGAGGAATTTTTGAAATGTGGTGATGCGGCACGCGGCATTCTATGCCCGACGAAATGCATTTCTTTTAACCCCGGAAACAGAATTGGTTTCTCGGAAGATGTACCGGGGGAAGAAGAAGCCTTGGATAGTTCCCGCAAACCGCTGGTTCAATTTCCAACCTTCACTATTTTTCAAATCACAAACCAGGAGGCAGAGACCAAGCTTCTCAGTGTCACACTCGCTACCAGCAATAGTATCTCCTGA	309.454	280.819	264.825	342.577	382.401	358.281	549.942	500.337	420.855	0.0897661	-0.39172
ATGGTGAGCAAGGGCGAGGAGCTGTCCCTCGAGTGCATCACACGACCCCGCTCGTTCAAGCTGCTTTCCCCAGGCTCGCCTTTGACGAAAGCCGACCTCCTTATGTTGAAGGTGAAGATAAGGACTCTGACGGGTTTAATCAATTGGTTTATACTCTTTACATACACTCTCTCGATGAATCCACGGGCCTGCTTTCAGCTCATGCCCACGATGGAGATTTGGAGAGTTTTTTGTTTGTCGCCCGGCGACCGCCTGAGTTCGTTAAGCAAGCCAACTGCCAAGGATCCATAG	103.151	97.9601	106.925	148.389	140.51	149.148	237.189	221.179	196.523	0.125318	-0.163906
ATGGTGAGCAAGGGCGAGGAGCTGTCCCTCGAGCTACTGGAAGTCGAATCATGCACAATCGGTCGAGAGGAGCTGCCTCAGTCCCGAGGAAAGCGTTCCGCACTTTTATCTAGCCGTAAATGTTCACCCCCCATATTAACAATAAGTTTTTCACTAAGTGACTTCACAGGCATTCAAAAGACCAGCGTTTTCGAAGAGGGAGATGAGTCCACGTCTGTTGACATCCTTGACTATAAATGCGTCGCTGCTCCGGCTCTTGAGACACGTAAACCACAACAGGCATCTAGATAG	161.265	202.451	202.66	305.938	325.486	254.525	382.02	427.327	355.965	0.12071	-0.254782
ATGGTGAGCAAGGGCGAGGAGCTGTCCCTCGAGGAGGAATCCATCCTGGCCATTTATGCTTCTGAACAGGCGCTGGATCCTGTCAAGCTGTCCCGTTACCCTCTCGTCATCGCTACACGTCAGACCTCAACAGTTTCTCAGTGGCCCCTCTCATGCCGCACGTCCGGTCCAGTTGGAACCAAGGTTACCGGTATCGCTTCATGTCGTCTGGATGAAGTCCTGTATTACACACTTCGTACGCTAAACGAAGCTGCTCATAAGCTGAGAGGAAAGTATCAAGAGTCTAGATAG	199.039	202.451	196.443	315.098	288.135	267.495	552.041	575.495	495.014	0.166059	0.509314
ATGGTGAGCAAGGGCGAGGAGCTGTCCCTCGAGATACATTTCCTGTCTTCGGAAAGCCTCAGGTCCCCTTGCCCGCTAAAAATGAAGATTGGTTCGATTTTCTGGAGCAGACCCTCAAGTAGCAGGATCACTATAAAGTCGCTGCTGAATTCGCTCAATATGATTACACAGAGATCAATCTGCTGTATGCCGAGCACAAGACCGAATACGGAGCACCTCAGAAGCTTTGCCCTTTCCGCCAACTCTCGGGAAAGCGTCTCCCCCTGGACTTTCAACTGTCTAGATAGGTAG	207.756	126.695	144.224	186.86	163.632	106.998	151.129	105.221	150.173	-0.0257517	0.169604
ATGGTGAGCAAGGGCGAGGAGCTGTCCCTCGAGGTGCATCACACGACCCCGCTCGTTCAAGCTGCTTTCCCCAGGCTCGCCTTTGACGAAAGCCGACCTCCTTATGTTGAAGGTGAAGATAAGGACTCTGACGGGTTTAATCAATTGGTTATACTCTTTACATACACTCTCTCGATGAATCCACGGGCCTGCTTTCAGCTCATGCCCACGATGGAGATTTGGAGAGTTTTTTGTTTGTCGCCCGGCGACCGCCTGAGTTCGTTAAGCAAGCCAACTGCCAAGGATCCATAG	66.8305	37.8779	65.8955	78.7745	103.159	85.9225	109.149	115.958	126.071	0.125455	-0.0951603
ATGGTGAGCAAGGGCGAGGAGCTGTCCCTCGAGAAAGAGCGCAATCATACTATAACACAACGCAAGTTCACCGCGTATAATGCTTCCATATTGAGATTCTCCACGCGTATTTCATCAAGCTTCGGAGTTCCAAGAATCGAGAGACGTTCCGAGGATCTAGGCGGGACTCAAGTATACTCATCATTGGTAGAAGTTGCCTCAGACGACTCCCAATACATCGGCCACGAACAGCGAAGCCAGAGTGATAGCGGTGACCTGCAACAGGGCATTGTTCGCCCGGGGTCTAGATAG	136.567	117.552	108.168	148.389	195.647	160.497	134.337	100.926	131.633	0.00152099	0.216218
ATGGTGAGCAAGGGCGAGGAGCTGTCCCTCGAGGAAGCTGACGCAAGCAACTTCTTAGTTTTTCCCAAGCAGCAAGGCCCGAGAAGAAAATTCTATTTTCACTTGTCCGGTAGCCCATGCTTGTCTAGCGAAAGTGCTCCCGAGTTTCTAGTCCACCCTGAAACACAGCGAGCATCATTGGATCACGGAACCACAGCCGACCTTCCGGCCGAAAGTCATTACTTCGGTGTTCCATTATTGTGTGACCAGGACTCAGGGAACGTCGACTCAGCGACACCACTGTCTAGATAG	45.038	52.2454	80.8153	54.9589	90.7092	85.9225	111.248	105.221	98.2613	0.0999906	-0.371144
ATGGTGAGCAAGGGCGAGGAGCTGTCCCTCGAGTATTCGCGCCTGATGCCCTTCTCTGGAAGAAACCCGCATCACCACGCGGACCCGCCCGTGAGTCTATTTTCCTACAGCTCTGCGAGAGTTGAGTGTGTTAGTACCTTCGCGAGATTTCAGGGCCGGGATGGCGATGGATCGTCCAAGGCTCACGTTAACCTTATATTGGCCGGGTCGTGTAAGCGCCATTACCAAGGTACGGCCGAAGGTCAGACCTATGGCCCTACATCGGACGGATTATTCGTAAGGTCTAGATAG	34.8681	40.4902	53.4624	49.463	72.9231	53.4989	94.4556	139.579	105.677	0.161974	-0.206848
ATGGTGAGCAAGGGCGAGGAGCTGTCCCTCGAGGCTGCTACCCTTGAAGTCTACCTGCCGGTCCAGATCGTAGGAAATGCTTACGCTTTCCGTCTTGTCCTTAAGGGACATGCTGAATCCAGTCTGGAGCTTATCCTGACCATTTTTCTGGTTTTTCTGCGTAGTCAAGAGGGAACAACCGTCATAGGAATCGAAAATTTCTCCTGCGCAAAGCTGAAGGCTCCCATCCCTGGTTACGTCCTGCTTACTATACCCCGCGTTACCAGTCACGTGATCGACGTGAGCAGCTGA	56.6607	80.9804	37.2994	71.4466	65.8086	50.2565	138.535	146.021	96.4073	0.135177	0.581956
ATGGTGAGCAAGGGCGAGGAGCTGTCCCTCGAGAAATGTTCTGAGAGGGAGGAATTTTTGAATGTGGTGATGCGGCACGCGGCATTCTATGCCCGACGAAATGCATTTTCTTTTACCCCGGAAACAGAATCTATCATTTTATGTCTGCCGAACTACGGTGACCGGGGGAAGAAGAAGCCTTGGATAGTTCCCGCAAACCGCTGGTTCAATTTCCAACCTTCACTATTTTTCAAATCACAAACCAGGAGGCAGAGACCAGCTTCTCAGTGTCACACTCGCTACCAGCAATAG	42.1323	79.6742	89.5185	98.9261	99.6022	77.8166	113.347	120.253	101.969	0.0850841	-0.497388
ATGGTGAGCAAGGGCGAGGAGCTGTCCCTCGAGTATCTGCAATTCCAGCCGATAGCTCTGAGTGCTCGTGCTACAGGACTGTTGCTCGTTGTGGTTGCTGTGATATACATTACCATCACCATACAGCGTTGCAAGGATACAAGGAATCAAACGTTAGTGAATTCAAACCAGACCGTCGCAGACGATAATCTTCAGACCCGTGCTTATCTGCGTCTGTACTCGGAACTCGTTGGCTCCCTGGAGTTCCGTAAGGAGCCTGAACATGGATTCGTATCTGCTACGTCTAGATAG	58.1135	64.0006	68.3822	128.237	90.7092	113.483	94.4556	107.369	98.2613	0.075868	0.26783
ATGGTGAGCAAGGGCGAGGAGCTGTCCCTCGAGGAGGAATCCATCCTGGCCATTTATGCTTCTGAACAGGCGCTGGATCCTGTCAAGCTGTCCCGTTACCCTCTCGTCATCGCTACACGTCAGACCTCAACAGTTTTCTTCAGTGGACCCCCCTACTGTCCATTGGACTGTTCCTTGTCCTGGAGACCAATATTATCTTCTACCGTCCTGAGCTGCCAGTTGGAACCAAGGTTACCGGTATCGCTTCATGTCGTCTGGATGAAGTCCTGTATTACACACTTCGTACGCTAA	113.321	124.083	116.871	131.901	156.518	145.906	191.01	210.442	203.939	0.0892837	-0.0938289
ATGGTGAGCAAGGGCGAGGAGCTGTCCCTCGAGGTGCATCACACGACCCCGCTCGTTCAAGCTGCTTTCCCCAGGCTCGCCTTTGACGAAAGCCGACCTCCTTATGTTGAAGGTGAAGATAAGGACTCTGACGGGTTTAATCAATTGGTTTATACTCTTTACATACACTCTCTCGATGAATCCACGGGCCTGCTTTCAGCTCATGCCCACGATGGAGATTTGGAGAGTTTTTTGTTTGTCGCCCGGCGACCGCCTGAGTTCGTTAAGCAAGCCAACTGCCAAGATCCATAG	71.189	50.9393	89.5185	95.2621	136.953	92.4072	119.644	75.158	107.531	0.0606375	-0.270639
ATGGTGAGCAAGGGCGAGGAGCTGTCCCTCGAGCTACTGGAAGTCGAATCATGCACAATCGGTCGAGAGGAGCTGGCCTTCACGTCCCCCGAGGAAAGCGCATACTTCACAGAAAGCCTAGTACCTACACAGCTGATCCCGTTTTTTTCACTCGAAGTGAACTTCACAGGCATTCAAAAGACCAGCGTTTTCGAGGAGGGAGATGAGTCCACGTCTGTTGACATCCTTGATTATAAATGCGTCGCTGCTCCGGCTCTTGAGACACGTAAACCACAACAGGCATCTAGATAG	91.5288	79.6742	73.3554	122.742	154.739	149.148	243.486	253.39	174.275	0.166706	0.195427
ATGGTGAGCAAGGGCGAGGAGCTGTCCCTCGAGAGCTCGACCTTCCGCACACCTTCTTCACTGAAGCAACAAAAGGTTTCTGGCCACACGCTGTATCAAGGTCGGCTTGATCTTTATCGTAGGTACGTGAGAACTGGTGTAGGGGAACGCTCTTCAGTGATAGTGTCCGCGGATCCCTTACTTCTCTGCTTCAGAGTCGGTAACAAAGAAATCTTGCACCCGAGTAACACCGCAGCCATAGTTGGGCTGCCAGCTGTGATCCTTATCTATCCAGATTACGGGTCTAGATAG	127.85	118.858	120.601	115.414	110.274	121.588	67.1684	85.8948	79.7214	-0.0768007	-0.17766
ATGGTGAGCAAGGGCGAGGAGCTGTCCCTCGAGCCTCGAATGGAGAGTGCACAATCGGTCGTGAAGAGCTTGCTTTCACTAGCCCTGAGGAGTCAGTCCACATATCTGTATCTTGGATCGCAAGTGCTGCCCACCTCATACAGTGGTCCATTGTTGAAGTCAATCACTGGTATTCAGAAGACCTCCGTATTTGAGGAGGGCGACGAGTCCACCAGCGTAGACATTCTCGACTACAAGTGTGTCGCTGCCCCCGCCCTGGAAACGCGTAAGCCTCAGCAGGCATCTAGATAG	34.8681	31.3472	39.786	71.4466	46.2439	64.8472	104.951	100.926	92.6993	0.173168	0.686238
ATGGTGAGCAAGGGCGAGGAGCTGTCCCTCGAGGTTTCCACCATTTGTCTGACCACCGAGGATGGATCCCCCTTGGAGCCGTCCCGTCAAATCTCCTCTATCCTGGTAAGTTCTGTGAAGAATTTACGGTCAAGACCGATCACACCTGTGACTCTTTCGTGTTCAGACTGCTGGCTAAGGTCGAAGCTCTGCAGGAAGCTTCCGTTATCTCCGAACCTCAGACTGTGCTCTTTATTGCTACCTTCGAGACCTACGAGGATGAGGTCCCCCTGTACTCTAGATAGGTAG	36.6993	35.633	NA	51.8293	68.2913	65.5226	46.6593	NA	54.3257	0.0551534	-0.643136
ATGGTGAGCAAGGGCGAGGAGCTGTCCCTCGAGCTAATTTGTCAGTTAAAGGTGGATTCAAAGGAGTGGAGCCAGTGGGCAACGTGTACTACAACCTGTCTAACAAGATTGAAAAGGGTTTGTCCCCCGGACGAAAGTCCTGCCTTCTTGGTAAACTGTTTGCCAAGCTATCTCTACTCGACTCTAATTCAGACCTGCTCCTTGACCCTGAATTCCGCGCCAAGAAGAAACCCAATTCACAGCCCTCATTTAACTCCTCAGTCGCTTCTCATAGCGAATGCACCCTGA	123.31	101.62	101.757	103.659	138.38	129.407	48.7802	69.4316	NA	-0.0925353	-0.46235
ATGGTGAGCAAGGGCGAGGAGCTGTCCCTCGAGACTCTGTGTCACCCAGAACCATCCACCAATTGTGCAGATTTCGAGGCTGTCCTCAAGTTCATCGTCAGCCCCCTGATCCCTACCCCTCGTATCCTGTCCGTCGAAGAAAAGGGGGTTCTTCCCCGATATTATCCTGGATGCATTTTCAAGCAGACCCTGCCCTCCAAGACGGTTATCCTGGAGTCAACGACATACTCCCTGGGAGATGTTCTCGCTGAACTGATCCCGGAAGAGGATGAAATTCAGTCTAGATAG	30.8274	NA	50.2505	51.8293	61.1027	NA	86.956	69.4316	46.8325	0.0832355	0.554952
ATGGTGAGCAAGGGCGAGGAGCTGTCCCTCGAGACTCTTGTCCCCAGAACCTTCCACCTGCGCGGATTGGCGGTCAGCTTAAGCTCATCCCGCATGTCCGAGAAGGTCTTTCCCGTTTACCAGTCGTCCGACGAAGCTCGATGCTATCTGTTCTCACAGCAAGTCGCTGGCTGCATTTTCAAACAGACACTTCCCTCCAAGACGGTAATCCTGGAGTCTACGACCTACTCCCTGGGAGATGTTCTCGCGGAACTGATACCCGAGGAGGATGAAATTCAGTCTAGATAG	NA	34.3133	28.8941	68.4887	48.5227	39.3136	86.956	91.129	73.0587	0.162477	-0.0445559
ATGGTGAGCAAGGGCGAGGAGCTGTCCCTCGAGGAGGATCCATCCTGGCCATTTTGCTTGAACAGGCGCTGGATCCTGTCAAGCTGTCCCGTTACCCTCTCGTCATCGCTACACGTCAGACCTCAACAGTTTTCTTCAGTGGACCCCCCTACCTGTCCATTGGACTGTTCCTTGTCCTGGAGACCAATATTATCTTCTACCGTCCTGAGCTGCCAGTTGGAACCAAGGTTACCGGTATCGCTTCATGTCGTCTGGATGAAGTCCTGTATTACACACTTCGTACGCTAA	NA	52.7896	30.1503	70.3398	53.9142	70.4368	61.5055	80.2803	101.158	0.111122	-0.541479
ATGGTGAGCAAGGGCGAGGAGCTGTCCCTCGAGTATCTGCAATTCCAGCCGATAGCTCTGAGTGCTCGTGCCACAGGACTGTTGCTCGTGGTGGTTGCTGTGATATACATACCATCACGATACAGAGATGAAGGACTACAAGGATCAAGCCATGACTCCCTCGCATACAACGTCGAAATCGATAATTTACAAACCCGTGCTTATCTGCGCCTTTACTCGGAACTCGTTGGCTCTCTGGAGTTCCGAAAGGAGCCTGAACATGGATTTGTATCTGCTACGTCTAGATAG	209.92	216.437	217.334	298.019	282.151	267.005	564.154	479.512	430.859	0.137134	0.1287
ATGGTGAGCAAGGGCGAGGAGCTGTCCCTCGAGGCGGCGGTTGATGTTGAGGAGGAATACAAATACGACACCTCTACCGACAATAATGCCGGTGACACTATAAATGAGAAGAAGGCGCAAAGCGATTCCAGACAAAGCGGGACACGTTCAAAAATGGACAACAACAAGAGTTACGCGAAAAAGAATACACTCGAAGGAGTTAGCATAGGCCACGTCGAAAATTGTTCAAGGAGCAAATTGACCAAGTTCAAGACAAAAAGGTCACCGTGCATTCCCAGTCTGTATTGA	211.388	197.961	246.228	401.677	319.891	383.307	574.758	616.206	477.691	0.155471	0.455325
ATGGTGAGCAAGGGCGAGGAGCTGTCCCTCGAGCGTTATTACGAGCTCGTAATCTTGGCTGAAGAACTTCCATTGTCCGAGACCCGGACTGTTACGTCGGTGATAGGCCAAGGCTACTTCCTGAGTATATATGCCTTGTTGGGTGGATTTAGCCCACCGAGTGAATTGTACGAACTAATCCTAGATGCAACGGAACGATTTTTAAATTTAATCGTAGTGGTGTACCAAAAGGCCAGCGACTTTACGGCATGTCCTGTGAGAGCAATAAAGCCACGTCTATCTAGATAG	115.97	109.538	116.832	162.892	147.365	212.949	305.406	392.723	393.393	0.192178	-0.506916
ATGGTGAGCAAGGGCGAGGAGCTGTCCCTCGAGCCAACTCTGGCCCAGATAAAGGGAGTTAAACTGTGTAAGGGATTGACAGACATCTCCGTCGTAGATCTGGATTCAAATGACGGAGGTCGTCAAGATGGATGCGCTTATTCCCAATTTCTTGCAGCCACAACCCCAATCGAAGGCCGCATCGCTCTGAAATCTCTGGAAGATGGAACATCTTTGTTTGGACTCGCAGCGCCCTGCCACGAGCTCCTTATCTACGCTTCTTCTCTGTTTCTGGGTGAGTCTAGATAG	124.778	89.7424	108.039	188.807	163.54	137.598	303.286	323.291	280.995	0.173644	0.29319
ATGGTGAGCAAGGGCGAGGAGCTGTCCCTCGAGCGGTATTATGAACTGGTTATCCTGGCGGAGGAGCTGCCCTTGTCTGAGACACGAACGGTCATTCGGTCATCGGTCAGGGTACTTTGTCGACTTGTGGACCGCCGCGCAACCGAAGTTTCATGCCATACGACTAAACTATACAATGGACAGACGCGAAAACAGGAGATCCTGAACCTTATAGTTGTGGTCTACCAGAAGGCTTCCGACTTCACCGCTTGCCCTGTTAGGGCTATCAAGCCACGTCTTTCTAGATAG	102.758	84.4634	79.1446	114.765	129.394	113.027	214.209	201.786	189.203	0.137612	-0.0547817
ATGGTGAGCAAGGGCGAGGAGCTGTCCCTCGAGCTACTGGAAGTCGAATCATGCACCATCGGTCGAGAGGAGCTGGCCTTCACGTCCCCCGAAGAAAGCGTTCCGCACATCTGTATCCTAGACCGTAAATGTTCACTGCCCACCTCACCATACTTCACAGAAAGCCTAGTCCCTACACAGCTGATCCCGTTTTTTTCACTGGAAGTGAACTTCACAGGAATTCAAAAGACCAGCGTTTTCGAGGAGGGGGCTCTGGAGACACGTAAACCACAACAGGCATCTAGATAG	42.5712	72.5857	57.7881	85.1482	80.8712	85.1794	159.066	171.409	142.371	0.17106	0.2423
ATGGTGAGCAAGGGCGAGGAGCTGTCCCTCGAGGTGCATCACACGACCCCGCTCGTTCAAGCTGCTTTCCCCAGGCTCGCCTTTGACGAAAGCCGACCTCCTTATGTTGAAGGTGAAGATAAGGACTCTGAGGGTTATCATTGTAATTCAGCCATGCCACGTGGAGATTTGGAGAGTTTTTTGTTTGTCGCCCGGCGACCGCCTGAGTTCGTTAAGCAAGCCAACTGCCAAGGATCCATAGGAGCAGGCCGTCCTGGCTCAAACATTGCAGCACTGCCGTCTAGATAG	71.9306	102.94	84.1696	142.531	156.351	132.683	188.758	199.616	209.809	0.141132	0.0773127
ATGGTGAGCAAGGGCGAGGAGCTGTCCCTCGAGGACGCACTACCTGCTAACCCTCCATGCCTGTACCTTGCTTCCGTCGATTTTGAGCTGTACCTGCGAGATTATCGTACCCCCCACGAGCCTTCCCTCTCTGTCTACGCCAGCTGTCAGCCCAAGAAGGAAGAGTACATCCTGCTTGATCAACTTCACACGATCGCACCTTCGAAGTACAAAACCCCTCAATTTCAGGAAAAGGAAGATCACTCTTTCGCTGCTGGCATCCGCTTCGTGAAAGGACAATCTAGATAG	204.048	191.362	175.877	310.976	318.094	276.833	595.967	561.962	627.555	0.190064	0.552101
ATGGTGAGCAAGGGCGAGGAGCTGTCCCTCGAGGTTCATCACACCACGCCACTTGTCCAAGCAGCTTTTCCCCGATTGGCGTTTGACGAATCCCGACCGCCTACGTTGAGGGCGAGGATAAGGATTCAGATGGATTCAATCAATGGTTCACTTACCTCGCCTACTCGATTGGAGTCATTCCTGTTTGTAGCACGACGTCCTCCAGAATTCGTAAAGCAGGCTAATTGCCAGGGTTCTATAGGGGCAGGACGTCCGGGTTCTAATATCGCTGCTCTGCCTTCTAGATAG	83.6744	76.545	74.1195	125.871	125.8	127.769	214.209	260.369	211.683	0.178536	-0.0273876
ATGGTGAGCAAGGGCGAGGAGCTGTCCCTCGAGAGTCCGCTGGAAAACAAAGCAGCGGATAAGAAGTCACACTACCCCCACACCTTCTTCCACTTGAAGCAGCAAAAGGTTCTCTCTTGTGTCCTACACGGCACATTAAATCAAGGCGGCTTACTCATGATGTCCGCGGATACGTTACTTCTCTGCTTCAGAGTCGGTAACAAAGAAATCCTGCACCCGTCCAACACCGCAGCCATCGTTGGACTGCCAGCTGTGATCCTTATCTATCCAGATTACGGGTCTAGATAG	70.4626	55.4291	59.0444	92.5523	66.4941	62.2465	195.121	128.015	121.764	0.143299	0.0224011
ATGGTGAGCAAGGGCGAGGAGCTGTCCCTCGAGGAAGAGTCCATCCTTGCTATCTACGCTTCCGAACAAGCTCTGGATCCCGTCAAGCTGTCCCGATACCGTGGTCTGCTACCCGTCAGACCTCACCGTCTTTTTTTTGGCACATCATTTCTTCGTCCGGAGCTGCCAGTCGGTACCAAAGTAACCGGTATCGCTTCATGTCGTCTGGATGAAGTACTATACTATACACTGCGTACCCTGAATGAAGCTGCTCACAAGCTGCGTGGAAAGTATCAGGAGTCTAGATAG	52.847	47.5107	41.4567	79.595	59.3056	63.8846	112.407	121.505	118.018	0.152217	0.591923
ATGGTGAGCAAGGGCGAGGAGCTGTCCCTCGAGGCAGCTGTGATGCGAGGAGGAATACAATACCAGTCAACACAATATGTGGAATCGAGAAGGCTAACGACAGTACATTCAAATAGAACCCCACAATCATATGCCAAAAAGAATACCCTGGAGGGAGTTTCAATTGGTCATGTGGAAAAACTTTTTAAGGAACAGATAGACCAAGTCCAGGATAAGAAGGTCACAGTTCATTCTCAGTCTGTTCTTATTGAGTCACCAGACGGGGCTACGAACAGCAGGTCTAGATAG	286.254	286.384	315.322	423.89	485.227	509.439	566.275	611.866	387.773	0.0915669	0.328941
ATGGTGAGCAAGGGCGAGGAGCTGTCCCTCGAGCTATTCGCTCCAGATGCCCTTCTGCTGGAAGCAAACCCGCATCATCATCTGACCCGCCAGTGCGTCTATCTTCCTGCCCTTGTCGAGAATAGTGGGGTTCGCTATTCTGACTTTCAGGGACGTGATGGAGATGGATCGTCGAAGGCTCACGTCAATCTTATACTGGCTGGATCGTGCAAGCGCCATTACCAAGGTACGGCTGAAGGTCAGACCTATGGACCTACATCGGACGGACTTTTCGTAAGGTCTAGATAG	121.842	131.974	167.083	249.891	255.194	219.501	447.505	555.453	487.058	0.211558	0.904229
ATGGTGAGCAAGGGCGAGGAGCTGTCCCTCGAGTATTACGTGGAACATGTCGAATCACCGCGTAAGGTATCAATCTTCGCGTTCGGGCCCGAGGGATTTCACGCTGCTCAGCTGCTGCGTTCCATCATCAATGAATTTCAGGGAGGCAACAACGGAACAGCTTTTGAAGTCAAAAGCCCGGTGTATCATGCTGGACTGCGCCAGACACTTTCCCGATCAAGTCGATTCGGCAGCTCCCCTTCATGCAGCTCTGGGATTTCGAGATTCCGGAGATCATCCGCCGTCTAG	52.847	65.987	70.3507	94.4034	75.4798	93.3698	146.341	180.088	127.384	0.145347	0.424631
ATGGTGAGCAAGGGCGAGGAGCTGTCCCTCGAGGAAAATGGCTTGCGGGCATCCCCCGAAGATAAACATCTTCGCGGCCTCTTCGTGCTAGTTGTGACGGACCCATCCGGTCACCACCCGTACCTAGGATCACCGGCTTGGCGACAGCGAGAGGACTTCTATTTCCGGATGCGCATTGATCCCACAGGACAAATTATATCAGGACCATGCTGGAGAAAACCCAGAGGCGGAGCAAGCGGCCTTCAACGAACCGGTACATTTCATTCGTATTTTCAGTTTAACTTCTAG	162.945	204.56	185.927	270.253	328.876	322.699	615.055	614.036	696.867	0.208263	-0.423376
ATGGTGAGCAAGGGCGAGGAGCTGTCCCTCGAGAAATGTTCTGAGCGTGAGGAATTCTTGAAATTGGTGATGTCTCGCATCGGCCGACGATCTCTCTACCCTCAATCCATGTTCCAATCGTACTCTGGTCACCTACACGGAAGATGTACCGGGAGAAGAAGAAGCCTTGGATTCCTCCCGCAAACCGCTGGTTCAATTTCCAACATTCACCATTTTTCAAATCACAAACCAGGAGGCAGAGACCAGCTTCTCAGTGTCACACTCCCTACCTGCAATAGTATCTCCTGA	52.847	48.8304	60.3006	68.4887	97.0455	76.9891	116.648	134.524	88.0451	0.121314	-0.302883
ATGGTGAGCAAGGGCGAGGAGCTGTCCCTCGAGAAAAACACGGAATCAGAGAAAGCGGACAATGACTATAAACACTACGAAGTCTTGAAACTCCAGAAGGTAGAAGCCCATATTAGGTCCGATAGGGCGAAAGGAGTACAGACAACCGAGAAGGACGCAAGTAAAGTAAGTAAACCCAGTACTGTTTCTCAGGGGAATGCACAGGATTCGCGCAGTAATACCAAAGGAAACACCGAGAAAAAGGTTATCGATACAGTAGTCGTGGACAGGAACAATCTAGATAGGTAG	151.201	197.961	214.821	249.891	194.091	227.691	248.143	223.483	192.95	0.0282936	-0.169835
ATGGTGAGCAAGGGCGAGGAGCTGTCCCTCGAGTTGTTTGCACCTGATGCTCTCCTTTTGGAAGCTAACCCACATCACCACGCAGATCCGCCCGTTCGTTCCATAGCGTTTCTTCAACCATACCTTGTTGAAAATCCCTGGAGGGTGCGTTTGATCGTACTGCAATCCGAGCTCAAGGCCCATGTTAACTTGATATTGGCAGGCTCATGCAAACGACATTACCAAGGGACAGCGGAAGGCCAAACCTACGGACCGACCTCTGACGGACTTTTTGTCCGTTCTAGATAG	58.7188	46.1909	36.4316	48.1272	82.6684	80.2652	76.3516	101.978	91.7917	0.109925	-0.131749
ATGGTGAGCAAGGGCGAGGAGCTGTCCCTCGAGACCAGGACCAGGGGTCCCATAGAGCACCGCCTGCAAGTTAATACAGCCGGCGAGCTGTTTCGTGGGGCTTTGTCCGTTCTTGTAGCCAAAGTACTGTCCATGATGGGGCACCCAGCACTGGCGAGGGCTTCAATCTCGATGGACTCGATCCTGCTTTTGCGGCTTATCATAGCGGAGTCTTTCCACACGAAGAGGCGCTTCCTAGTTATCATCTGCAAGGCTGCAGTCCACCTGACCGCATCTCTAGATAGGTAG	95.4181	92.3819	113.064	179.552	159.945	152.34	271.472	318.952	299.728	0.18109	0.0513222
ATGGTGAGCAAGGGCGAGGAGCTGTCCCTCGAGTTAGCCTACAAGATTGGTGGAATTCCAGGTTTTGAATTTTTGAAGTCGAAGCTCTTTAGTCGAGGTTGCTCCGAAAACCACCCGGGCAACGAAGATTCGAGCCAACACGGAAATTCAAAAACAGGAAGGATTCCTGGATACGTCATCAAGCCTCCGGAAATTTGGGCAATGTGTGCGCTTCTGCACTGCCGAAAATTCTTAAGGATGTCTACCTCTCATCGTCCCTGCTGGATTCGCTTCTGGTGGAACTGCTAG	165.881	168.927	175.877	268.402	305.514	232.605	600.209	509.889	481.438	0.188763	-0.1874
ATGGTGAGCAAGGGCGAGGAGCTGTCCCTCGAGACACTGTGCCACCCTGAGCCATCCACGAACTGTGCGGATTTCGAAGCAGTGTTGAAGTTCTCGTTCCCCTTTATCCTCCACGTTCCTTCGCGAGAGAATTCAAACATGGACATGTCCTTTAGTCAACAGGTCGCGGGCTGCATATTTAAGCAGACACTCCCGTCTAAGACGTTCATCTTGGAGTCTACCACCTACTCGCTAGGGGATGTTCTTGCAGAGCTCATACCTGAAGAGGATGAAATTCAGTCTAGATAG	127.713	155.729	113.064	270.253	195.888	204.758	460.231	418.76	357.8	0.190174	-0.11287
ATGGTGAGCAAGGGCGAGGAGCTGTCCCTCGAGTTGTTCACCTACAAGGGATCCGCCGCTGAACCGAATGTAGACTTCTTTACGCTTGCCATCGGAACGTCAAACAAGACCACCGCGACCAAGTTGTCTTCTCTGGAAGTCATAAGTACTCGTCTGAAGAATGTAGAACTTAAGTGCAAAGGAACTGTACTCCGTTCCTCAGCTCTTGTCTCCAAGACACATTCTTGCGAGGTCGCCGGAATTTCTGCTCATGCTAGTCTTATCGCTGTAGCTTTTTCGTCTAGATAG	49.911	39.5922	70.3507	88.8503	75.4798	72.0749	93.3187	99.808	116.145	0.113985	0.875324
ATGGTGAGCAAGGGCGAGGAGCTGTCCCTCGAGTATCTGCAATTTCAACCCACCGCTCTCTCTGCCCGCGCTACGGGACTGCTGCTGGTGGTTGTCGCAGTAATCTACATCACGATCACCATCCAGCGTTGCAAGGATTATAAAGAGTCGAAGCGTACAAGCGAGTATTTGACAACACCCCTCGGACCTCTATTCAGCGCTCCTGAGCCGGGATATACTAATGTAGAAATTGATAATCTCCAGACGCGTGCTTACCTTCGAGCATGGATTTGTATCCGCAACATCTAG	126.246	142.532	148.239	196.211	174.322	203.12	144.22	149.712	157.357	0.0134415	0.461073
ATGGTGAGCAAGGGCGAGGAGCTGTCCCTCGAGCTCTTCGGGGCGCTCAGTCCTGGAGTAATTCTCCCGACCATACCTGCGCCCAGCGTTCCCGAAAACTCGCTTATAGTGGCGAGCAAGACACAGCTTGCCGGACAGGGACTTCGGAAACTTCATAGTTTGACTATCATCAATCTGCGCACGAGTGCTCCCCCGGTAACACTACCTTTGCACACAGAGTTGTACTGGGGGCCAGCGGCGACCGTGGACTCCCAGCAAAATTTAAGTTGGGCCTCTCTAGATAGGTAG	107.162	121.416	104.27	177.701	204.874	140.874	267.231	284.236	254.769	0.147651	-0.0867471
ATGGTGAGCAAGGGCGAGGAGCTGTCCCTCGAGACCCAGTACCCGTTGGCGCAGATAGTAAAGCATAAACCGGACGAGGACGGGCTCGACCAATTGAAACTCCGTTGGGAATTTCTCGTGGCTCCCGTCGAAAACAAAGGCTTGAGTTCTTACCTGACCTCTTTTGGCGGCAAATACCTCACCATAGTGTATGTAAGAGCTTTCTACGAATCTCTGTGCTCCCTCCTTCTTATAATATCACCGCTGATCTATCATAAAGAAGGCAACCAACAAGCGTTCTCTAGATAG	362.589	442.113	429.642	453.506	467.256	457.02	326.615	318.952	462.705	-0.0198265	-0.0359202
ATGGTGAGCAAGGGCGAGGAGCTGTCCCTCGAGACACTGTGTCACCCTGAGCCTTCCACCAACTGTGCTGATTTCGAGGCTGTCCTTAAGTTCATCGTCTCCCCTCTCATCCCTACCCCACGTATCCTTTCAGTCGAAGAGAAGGAGGGATCCTTCCCAACCGAATTCACCAGTCGTTCCGATGAGGCTCGTTGCTACCTGTTCTCTCAACAGGTCGCTGGCTGTATCTTCAGACAGTTATCCTGGAGTCCACCACCTACTCCCTGGGAGATGTTCTGGCAGAGCTGA	46.9751	43.5514	54.0193	66.6377	61.1027	58.9704	61.5055	69.4316	74.932	0.0590637	0.156024
ATGGTGAGCAAGGGCGAGGAGCTGTCCCTCGAGCGGTATTACGAACTGGTTATCCTGGCGGAGGAGCTGCCCTTGTCTGAGACACGAACGGTCACTTCGGTCATCGGTCAGGGATACTTCCTGTCGATCTACGCCCTGCTGGGAGGTTTTTCTCCGCCGTCTGAACTTTACGAGCTAATACTAGACGCAACCGAACGTTTCAGTGCTCATACGACTAAACTAGGAGATCCTGAACCTTATAGTTGTGGTCTACCAGAAGGCTTCCGACTTCACCGCCTGCCCTGTTAG	51.379	34.3133	41.4567	57.3825	61.1027	85.1794	80.5934	88.9593	114.271	0.134264	0.1588
ATGGTGAGCAAGGGCGAGGAGCTGTCCCTCGAGCATTACACGGGTACAGTCCCAACACCGTGCGGCCCTCCACAGCTTGTCAACTACAAGGTGGCCAAGCTGCATACGTCTCCTGTCACTTTGATCGTAGGATTTGTGTCAGAGCTGAGCGTAGGAGAACTGATACATGGAATCAAGCTATCTCCTAATCTGTCGCGTTTATCAGGATGTGGCACGCCGGTATTACAAAAAATCGCGCGACAAAGGCCATTTGCTTCATATCAACTCGGGTCGCTGTCTGAAATTTAG	145.329	151.77	119.345	255.444	231.831	212.949	409.33	366.686	438.352	0.178815	-0.174627
ATGGTGAGCAAGGGCGAGGAGCTGTCCCTCGAGCGTCTGAGCGAGGATAACCAGGGTCAAAAGGTTACACCACCAAAGGAGCGCAAGATAGTCTTGGGCCGACATCTCTCAGGATCTGGATTGTCCGCGAATCTGGCTAAGAGTCTTGAGTCCAAGTCTGATAGTCTGTACTCTATATGTTATCAGTTCTTGACGCCCGGAAAGATTCTTTTTGGAAAAAACAATTCCTTTCGCGGAAAGCCGTCCGGTAAGGAGGAGTTCGATAAACTCGGGGTTCTAGATAGGTAG	67.5267	62.0278	91.7072	125.871	113.22	124.493	209.967	119.336	116.145	0.112501	0.0133377
ATGGTGAGCAAGGGCGAGGAGCTGTCCCTCGAGTTGGCTGTGCCCATCCATGTGCGGAGCCAGGGGACCTATTATTTGGATACATTGAGAAAAATCGATGGATTCAATGTAACAGCCGAGGAAAGATTTACCAGCAGACGCCCGAACCTGGGACAGTCACTTCAGGTGTGTTTCGAGCTGGCACCAATTGTAACCGCTGAGTTTCGGAAGCTGACCAAAATTCCAGCGGAAGGATCATTGCAGACTTACCTTACAGAGGTCCCACTGCTTGAGGAGATCTCTAGATAG	67.5267	73.9055	47.738	101.808	91.6541	78.6272	190.879	208.295	144.244	0.176726	-0.0925075
ATGGTGAGCAAGGGCGAGGAGCTGTCCCTCGAGTTTGCGTTAGTATTCCTTTCGCAGATCTATTATGACTGCGATTCCGTCACGAAGGACCAGCACGAACCAGAGGCTATTCTGTCACTGTCGGCTAACGAGGGCAGCACACACTTTAAAATAAGCGATATATTACAGTGCCTACCGGGACTTTTTTCCTTCCGAAACGCGAGTCACTGTGTCCATCGCGCACCAGTGGCTGTGAGTTTCAGAAGGAGAAGGAGGAATTGCAATTCCCACGTGCGGAGGAAGAACTGA	253.959	282.425	234.921	294.316	298.325	314.509	72.1099	75.9409	80.5519	-0.202377	-0.824855
ATGGTGAGCAAGGGCGAGGAGCTGTCCCTCGAGTACTTGCAATTCCAGCCAATAGCCCTCAGTGCCCGCGCTACAGGGCTGCTCTTGGTGGTAGTGGCGGTAATTTACATCACGATTACGATCCAGAGATGTAAAGATTATAAAGTAACGCCAGTATTTATCTGTTGCCGGAGCCCGGTTATACTAACGTGGAAATCGACAACCTTCAAACCCGAGCATATCTGCGGCTTTACTCAGAACTCGTCGGTTCTCTGGAATTTAGAAAAGAGCCGGAGCATGGTTTTGTGA	46.9751	87.1029	56.5319	79.595	89.8569	113.027	46.6593	52.0737	56.199	-0.0292822	-1.24807
ATGGTGAGCAAGGGCGAGGAGCTGTCCCTCGAGCCTACGCTGGCACAGATAAAAGGAGTAAAGCTATGTAAAGGGCTTATCGCCAGTCCTCCCGATCTTACCAGCGTAATGTCCTGCTGGACTTCTCCTTGGCCATCAGAAATGCTAAACAACTTGAATTTAGTGAAGTCCGTCAGGATGGATGTGCGTATTCCCAGTTCTTGGCGGCAACCACCCCAATCGAGGGTCGCATTGCCCTTAAATCCTTGGAGGACGGTACCTTCGCTGTTTCTGGGCGAGTCTAGATAG	113.034	137.253	106.782	240.636	206.671	168.721	250.264	245.18	215.429	0.11538	-0.135385
ATGGTGAGCAAGGGCGAGGAGCTGTCCCTCGAGCTGCTGGAGGTAGAATCATGCACCATCGGCCGCGAAGAGCTGGTTTTACATCCCCCGAAGAGTCAGTTCTCACATCTGCATCCTTTCGTAATGGCTGCCACTCCTATTCATCTCCTTTTGAATCATTTCACAGGCATACAGAAAACCTCCGTATTCGAGGAAGGAGATGAAAGCACCTCCGTTGATATTCTGGATTACAAGTGCGTTGCTGCCCCCGCTCTGGAGACACGTAAGCCGCAACAAGCATCTAGATAG	89.5462	48.8304	60.3006	64.7866	70.0884	47.5039	129.374	112.826	118.018	0.104274	0.209569
ATGGTGAGCAAGGGCGAGGAGCTGTCCCTCGAGGAGTATTATTTAGCCTACGTGGTAGTCACCGCTGTATATCCATATTTGCGCCTCTCGTCGAATCTACGGATACCCTTAAAGAAGCTCCTGAGTCTTTCAACCTTGGAGTTTCAAGAGGCCTTATACCAAGGCTTGGGCTCAGACCAGCGTCCAGAATATATCTCTCAAGGAGGTATCGAAATATTCCAAAGGGCCACTTACCTTATCTTCCAACCAACAGGAGAGTCTGTTACTGAATTTGTTGCCTCTAGATAG	51.379	56.7489	57.7881	98.1055	64.697	60.6084	44.5384	56.4132	41.2126	-0.0270471	-0.752734
ATGGTGAGCAAGGGCGAGGAGCTGTCCCTCGAGTACGTAAGGAACGTCCCAATTTCTTGCTTGTCGCATGACAAGCCTTATGGTGCACATGTATCCTTGGGGTTCCACAGAAGTGACATAGGCCTATTGAAGTTCGACCCGCCTAAACCACTGAAGGAGGGTGCACTAAGGTCAAAGATTTTAACCCAGAAATGTGCCCTAGCTCATGACTATCTTGCACGCAAAACCGTAATCTATACCTCCCTTGGGCTGGTTGAATGTTTTAAGGGGCCTACTCGACATGCGTAA	70.4626	58.0686	70.3507	90.7013	97.0455	83.5414	123.011	186.598	121.764	0.126284	-0.288729
ATGGTGAGCAAGGGCGAGGAGCTGTCCCTCGAGAGTCGTCCACGAGCAGCTATCAATGGAGGATACTCATCCGAGACGAACGCTTTCGCTCAGCTGAAGGAAAAGGAACAGCTGGTTAAGGATCTGCAGCTGATCCCTGCTTGTCTGCCGATCCAGACCGGAATTCGTCAGGCCGAGTCTGCTGGGTCTCTGCTTACCAAGATCAGTCCGCACTGGGCCTTGTGTTCCATAGTCTGCTTTCCTCTGGACTGGAATTTTTCATCGGAGCTGTCTGTTCTAGATAGGTAG	68.9946	46.1909	55.2756	85.1482	104.234	78.6272	154.824	136.694	123.638	0.149902	0.56754
ATGGTGAGCAAGGGCGAGGAGCTGTCCCTCGAGCTACTTCAACTTGTCCTTTCTTTGTATATCATAGCCACCCGTTTGAGCAATGAGGGGTCTTTCGACAGTAAGACCGAAGTAACACCTCAATTCCAGCGTACCGTTATTAGAACTTCTTTGGGTATAGCTGCCGGCGAAGGAGCTTTGCGACTTGCCACCGTGTATGAATTGATACGTGGATATCCGTGTCCACATTACTTCAAGAACAAAGTAGATTACATCCTTCTGACCGTCGAACGTGCTTCCTCTAGATAG	101.29	92.3819	69.0945	98.1055	70.0884	93.3698	48.7802	56.4132	48.7058	-0.0874204	0.220375
ATGGTGAGCAAGGGCGAGGAGCTGTCCCTCGAGTTGAGCAGGCTTACTAAGGCGGTAAGCTCAACGCATTTGGCTACATCCAATGGGAAGACAAACAATGACGAGGCGTTTGCAGCTTCTAAGGGATTTTCTGACATACTGTTTAACACTTACAAGTCTAAGGTATCTGTGTTTAAATATGGGTCTACCTTGCAGGAGACACTGCTCACGATCGTTCTTAAAGCGATTGTACGTCCGAAAAGTCAGCGTGTAAATCCGCCGCATCAGTACCAGGCTCTAGATAGGTAG	63.1228	55.4291	50.2505	81.4461	57.5084	78.6272	93.3187	95.4685	103.031	0.0918135	0.125434
ATGGTGAGCAAGGGCGAGGAGCTGTCCCTCGAGCTATTCGCTCCAGATGCCCTTCTGCTGGAAGCAAACCCGCATCATCATGCTGACCCGCCAGTGCGATCTATTGCTTTCCTGCAGCCCTATCTTGTCGAGGAATCACTTGAAGGAGCTTTTGAGATCGTTAGTGTAGCGTTTACCGACCCTAATCCTCGTGACTTTCAGGGACGTGATGGAGATGGATCGTCGAAGGCTCACGTCAATCTTATACTGGCTGGATCGTGCAAGCGCCATTACCAAGGGTACGGCTGA	55.7829	56.7489	70.3507	103.659	89.8569	93.3698	176.033	130.184	116.145	0.137826	0.445616
ATGGTGAGCAAGGGCGAGGAGCTGTCCCTCGAGGATTTCCGTCTTGCCCTTCTCCGTCCTAAATGCATAATCGCCTCGGGCAGGGCTCACTTAGGTATCAAATTGGCCCGATCCCGTAAGTCAGTAGAATGTCTGCAATCATTCTGTGATACTCGAAAAGGACTGTGCCCCGCTCAGCTCTTCTTGAACTTCTATTTGGCAGCCTCTACGGCCCAAAATACCCAGGTATTGTTACGGCTCCTTGAAGGGTTTGAGGAGGGCGATCTGATTGGCAAGTCGTCTAGATAG	96.8861	133.294	106.782	151.786	172.525	129.407	186.637	182.258	230.416	0.0965329	-0.518855
ATGGTGAGCAAGGGCGAGGAGCTGTCCCTCGAGGAGTACTATTTAGCCTACGTCGTAGTCACCGCTGTATATCCATATTTGCGTCTCTCGTCGAATCTAAGAATACCTCTGAAGAAGCTCCTGAGTCTTTCAACCTTGGAGTTTACAGAAAGGCCAGAGGCTAGATTGGGCTCCGACCAGCGTCCAGAATATATCTCTCAAGGAGGAATCGAAATATTCCAGAGGGCCACATACCTTATCTTCCAACCAACCGTAGAGTCTGTTACGGAATTTGTTGCCTCTAGATAG	174.689	180.804	226.127	218.424	208.468	230.967	106.044	97.6382	114.271	-0.099879	-0.0592037
ATGGTGAGCAAGGGCGAGGAGCTGTCCCTCGAGCTGCTGGAGGTAGAATCTTGCACCATAGGCCGCGAAGAGCTGGCTTTTACATCCCCCGAGGAGTCTGTTCCTCACATCTGCATCCTTGATCGTAAGTGCAGTCTGCTACCTCCCCCTTTTGGTTGTCAAGTATCAGGACAGAAAACCTCCGTATTCGAGGAAGGAGATGAAAGCACCTCCGTTGATATTCTGGATTACAAGTGCGTTGCTGCCCCCGCTCTGGAGACACGTAAGCCGCAACAAGCATCTAGATAG	135.053	116.137	134.42	166.594	154.554	145.788	173.912	193.107	151.737	0.0490295	0.207433
ATGGTGAGCAAGGGCGAGGAGCTGTCCCTCGAGTATCTGCAATTCCAGCCGATAGCTCTGAGTGCTCGTGCCACAGGACTGTTGCTCGTGGTGGTTGCTGTGATATACATTACCATCACGATACAGAGATGCAAGGACTACAAGGAATCAAAGCGTACAAGTGAATACCTCATAACTCCCCTAGGTCCACTCTTCTCAGCACCCGAGCCCGGATACACAAACGTCGAAATCGATAATTTACAAACCCGTGCTTATCTGCGCCTGTATCTGCTACGTCTAGATAGGTAG	223.132	230.955	167.083	275.806	309.108	263.729	76.3516	82.4501	95.5382	-0.147856	0.206005
ATGGTGAGCAAGGGCGAGGAGCTGTCCCTCGAGCTGATATGTCAATTCAAAGGCGGCTTCAAAGGGGTTGAGCCCGTGGGGAACGTATATTACAACTTGTCTAATAAGATCGAGAAAGGACTGTCACCGGGGCGGAAATCCTGCCTTCTCGGTAAACTGTTTGAAAAACCCCGTCAACAGTACTTGTCGATCCCGAGTTTCGAGCTAAAAAAAAGCCGAACTCACAACCATCATTCAATTCCAGTGTGGCGAGTCATAGCGAATGTACACTTGAGCGGGGCAGCGTAG	92.4822	97.6608	71.607	103.659	132.988	103.198	59.3846	108.487	86.1718	-0.00848346	-0.28281
ATGGTGAGCAAGGGCGAGGAGCTGTCCCTCGAGTTAGCTTACAAGATCGGAGGAATTCCTGGTTTCGAGTTTTTGAAGTCGAAGCTCTTCTCTCGTGGTTGTCCGAGAATCATCCGGGAAACGAAGATTCCCGGAGTATCGGTCCGTCAAGCTTCCGGAAATTTGGGAAATGTCTGCGCTTCCGCTCTGCCGAAGATCCTGAAGGATGTCTACCTGTCATCGTCCCTGCTGGATTCGCTTCTGGTCGAACTGCTTGGAAATTCCCAGCCTACTGGCTCTAGATAG	NA	30.6736	26.6592	NA	38.1372	48.004	87.8713	63.5848	NA	0.160143	0.719094
ATGGTGAGCAAGGGCGAGGAGCTGTCCCTCGAGAAAGAGCGCAATCATACTATAACACAACGCAAGTTCACCGCGTATAATGCTTCCATATTGAGATTCTCCACGCGTATTTCATCAAGCTTCGGAGTTCCAAGAACGAGAGACGTTCCGAGGACTAGGCGGGACTCAAAACTACATTGTAGACACATCCTTGGACGAACAGCCCCTGCAAGAAACCGGCGACTTTCAGATAGTTGCCTCAGACGACTCCCAATACATCGGCCACGAACAGCGAAGCCAGAGTGA	38.569	28.0063	44.4321	NA	49.0335	56.2805	49.2937	50.4293	NA	0.056831	-0.541478
ATGGTGAGCAAGGGCGAGGAGCTGTCCCTCGAGTATCTGCAATTCCAGCCGATAGCTTTGAGTGCTCGTGCAACAGGACTGTTGCTCGTGGTGGTTGCTGTGATATACATTACCATCACGATACAGAGATGCAGCTCAGGAAAAACCCACTTCGCCGATACACAATCGAAATCGATAATTTACAAACCCGTGCTTATCTGCGCCTTTACTCGGAACTCGTCGGCAGCCTGGAGTTCCGAAAGGAGCCTGAACATGGATTTGTATCTGCTACGTCTAGATAGGTAG	62.3038	60.0135	39.3541	89.7855	58.1138	52.9699	45.0073	NA	43.5394	-0.0217126	0.296605
ATGGTGAGCAAGGGCGAGGAGCTGTCCCTCGAGAAATGTTCTGAGCGTGAGGAATTCCTGAAATGTGGTGATGCTGCTCGCGGCATTCTGTGCCCGACGAAGTGCATCTTCTTGCTCACCCCTGAAACCGAAATCCTGTCCATTGATAGTCAATCCTTCTACTATCACCGCTGGTTCAGTTCCCAACATTCACCATCTTTCAGATCACAAACCAGGAGGCAGAGACCAGCTTCTCAGTCTCCCACTCCCTACCTGCAATCGTATCTCCTGAGTCTAGATAGGTAG	69.7209	108.024	88.8641	110.361	98.067	91.042	47.1505	NA	54.8975	-0.0800659	-0.163792
ATGGTGAGCAAGGGCGAGGAGCTGTCCCTCGAGTTAATCTGCCAGTTTAAGGGAGGATTTAATAAGATGAGAAGGGGTGAGTCAGGAGGATTGTCTAGGAAATTTGCCAAGCTAGTCTTCTCGATTCGAATTCAGATTTGTTGCTTGATCCCGAGTTTAGGGCTAAGAAGAAACCCAACTCTCAACCTTCTTTCAATTCGTCGGTCGCTTCCCATTCTGAATGCACCCTTGAGCGGGGTTCTGTTGCGATCGGAGAACGTGGTCAGACCGGGTCTAGATAGGTAG	77.138	70.6825	73.6303	144.031	121.676	87.7314	75.0121	NA	66.2556	0.0044978	-0.16362
ATGGTGAGCAAGGGCGAGGAGCTGTCCCTCGAGACTCTGTGTCACCCAGAACCGTCCACCAATTGCGCGGATTTCGAGGCGGTCCTCAAGTTCATAGTAAGCCCTCTCATTCCTACCCCTCGCATCCTTTCCGCGAGGAAAAAGAGGGTTTTCCATTCCGCGAAAGCACGATCTATTTGTTCTCACAGCAAGTCGCGGGCTGCATTTTCAAACAGACACTTCCCTCCAAGACGGTTATCCTTGAGTCTACGACCTATAGTCTGGGAGATGTTCTCGCGGAACTGA	72.6878	86.6861	77.4387	97.2676	88.9867	86.0761	47.1505	NA	39.7534	-0.0883773	-0.599865
ATGGTGAGCAAGGGCGAGGAGCTGTCCCTCGAGCTACTGCAGCTTGTCCTTTCTCTGTATATCATCGCTACCCGTCTGAGCAATGAAGGATCCTTCGATAGTAAGACCGAGGTCACACCTCAATTCCAGCGTACCTCCGTTGAACCTATCACCAGTAAGGAAACACCGGAATACCAGCTGCCTGTCATACGTTTGGCTTTTCTGGGTATAGCTGCTGGAGAAGGAGCTCTGCGTCTTGCTACCGTGTATGAACTGATACGTGGATATCCCACGTGCTTCCTCTAG	NA	28.0063	30.4677	39.2812	NA	46.3486	45.0073	74.5477	64.3626	0.119579	0.518719
ATGGTGAGCAAGGGCGAGGAGCTGTCCCTCGAGTATAAAAAGTCCGGCGGGAAACTGTCCGGAGGAGCTCAAGATAAATTTAAGGAGCGTGTCCTCACATTTCCGTCCAACAATGGACTAAAGATCGAAAAGATTCGACTTCCCTGCGGCAAGGATTTTTTTCTTGGGTCCGTTCCCTCGGAACAAAAGGCGTGCTGCAGAAGTCATTTCCACTGGTCAAGTGCTCCGCAGAGTCCGGAACGGGCGATTCTAGCGGACTTTGTGAATTACGCCCAGCGGGGGTGA	45.9861	52.0117	38.0846	59.857	63.5619	67.8677	147.881	142.518	126.832	0.187729	-0.223549
ATGGTGAGCAAGGGCGAGGAGCTGTCCCTCGAGTATTCGCGCCTGATGCCCTTTTTGGAAGCAAACCCGCATACCACGCGGACCCGCGTGAGGCTTTGCTCACCCTTCGAGGAGAGTGTTTATGTCGCCCAACCGCGAGACTTTCAGGGCCGGGATGGCGATGGATCGTCCAATGCTCACGTTAACCTTATATTGGCCGGGTCGTGTAAGCGCCATTACCAAGGTACGGCCGAAGGTCAGACCTATGGCCCTACATCGGACGGATTATTCGTAAGGTCTAGATAG	175.044	204.046	167.572	273.098	241.535	216.845	490.794	488.945	550.868	0.171943	0.0187303
ATGGTGAGCAAGGGCGAGGAGCTGTCCCTCGAGATACATTTCCTGTCTATCGGAAAGCCTCAGGTCACGCTTGTCCCCCTAAAGAACACCAGAAGATTGCTACTCGCATTTGAAGTTAAAAGCCCGGTGTATCATGCTGGACTGCGCCAGACACTTTCACTCGATGCGGGAACGTGTACCTTATCAGACCCCAGGCTAGACGAACCCGATCAAGTCGATTCGGCTGCGCCCCTTCATGCAGCTCTGGGATTTCGAGATTCCGGAGATCATCCGCCGTCTAGATAG	47.4696	45.3435	67.2828	78.5623	65.378	84.4208	154.311	168.829	187.409	0.195438	-0.213298
ATGGTGAGCAAGGGCGAGGAGCTGTCCCTCGAGCTCCGTCCGTCCCCCACATCTGCATCCTCGACAGAAAGTGCAGTTTGCCTACTAGCCCTTACTTTACCGAGTCTCTCGTGCCCACTCAACTTATACCCTTTTTTTCTTTGGAGGTCAATTTCACCGGCATCCAGAAAACAAATGTATTCGAGGAGGGTGACGAGAGCACTAGCGTGGACATCCTCGACTACAAATGTGTCGCCGCGCCCGCGTTGGAGACTCGAAAACCACAGCAGGCCTCTAGATAGGTAG	178.011	206.713	212.004	280.58	259.696	309.543	105.017	61.3922	83.2928	-0.148668	0.039905
ATGGTGAGCAAGGGCGAGGAGCTGTCCCTCGAGCTCTACTCTTCTGTCATTCTGGCGGGGCGCCGTTCCCTCTACAACGTATACGGGGAACGCACCCAGGCGCGGCCCTTAAAACACAGATGCCAGGATGGGGATCTCCTCAATCCTGGTGTTCTGAAACGTCTAAACGATGGTAGTTCACCTCTCTTTCTACGGTTCCCACACACCATCTTTCTGGCGATCCGAGCTGTAGTCGGCAAGGCCCCCTACACCTTTGAAGAGTCAGCGCAATCACGTTCTAGATAG	498.43	436.098	413.853	768.788	702.814	604.188	1500.24	1519.46	1582.56	0.205081	-0.129099
ATGGTGAGCAAGGGCGAGGAGCTGTCCCTCGAGTCTAGGCCCCGCGCGGCAATCAACGGTGGATATTCATCCGAGACGAACGCGTTTGCTCAGCTCAAGGAAAAGGAACAGTTGGTGAAGGACTTACAACTTATCCCCGCCTGTCTTCCTATCCAAACGGGTATTCGCCAGGCAGAAAGCGCGGGTATTCTCCTTACAAAAATAACCTTGCGCCGCACTCGGCCTGGTCTTTCACAGTCTGTTAAGTTCTGGTTTAGAATTTTTTATTGGCGCCGTCTGCTCTAG	111.257	114.692	95.2115	162.736	136.204	137.391	171.456	192.947	160.907	0.0820762	-0.327536
ATGGTGAGCAAGGGCGAGGAGCTGTCCCTCGAGACACTAGTCACTTCGGTACGGACAGGGATACTTCCTTCGATCTATGCTCTGCTGGGAGGATTCTCTCCGCCTTCTGAGCTTTACGAGCTAATACTGGATGCAACCGAACGTTTCAGTGCTCATACGACTAAGCTATACAATGGACAGACCCGTAAGCAGGAGATCCTGAACCTTATCGTTGTGGTCTACCAGAAGGCTTCCGATTTTACAGCTTGTCCTGTTAGGGCTATCAAGCCACGTCTTTCTAGATAG	45.9861	48.0108	43.1626	106.62	72.6422	64.557	190.745	188.562	160.907	0.228136	0.78556
ATGGTGAGCAAGGGCGAGGAGCTGTCCCTCGAGGCAGCGGGTACACTTCTCGCAATCTTGTTCGTTCAGATTCCTTCATACTGTAACGGTAGCCGCTTGATCATCGGCGAGGCCGCTCAAGACTCAGTCAGACCAGTAGCATCAACTGGGGGGTCGCAGCAAGTCCCACAGGAGCTGGACCTGCTGTTTCAAAAGACTGCCCACTACGCGGTAAAATTCCTTAACATACAAGAACGACGTAGTGATGCTTCTCTCCTCTTCAGAAAGTGCAAATTGTCTAGATAG	35.6022	54.6789	59.6659	86.0445	65.378	66.2124	100.731	177.599	98.4369	0.151041	0.0159089
ATGGTGAGCAAGGGCGAGGAGCTGTCCCTCGAGACCCAGTACCCGTTGGTCGCAGAAGTGAGTAAAGCCATAGAAGCCCCGGACCGGACACAGAAGAGCGCGCGCGCCCATGGCACCACTAACTGTGCAAACAAAGGCTTGAGTTCTTACCTGACCTCTTTTGGCGGCAAATACCTCACCATAGTGTATGTAAGAGCTTTCTACGAATCTCTGTGCTCCCTCCTTCTTATAATATCACCGCTGATCTATCATAAAGAAGGCAACCAACAAGCGTTCTCTAGATAG	250.699	265.393	284.365	387.2	426.773	344.304	426.497	475.789	406.999	0.0818706	-0.00357168
ATGGTGAGCAAGGGCGAGGAGCTGTCCCTCGAGGAAGCGGACGCTTCAAACTTTCTCGTGTTTCCCAAACAACAGGGACCACGCAAGGAGAACTCGTACTTCCATCTGGGAATCCCTTACCGTTTGGTCGGAGCTGGACGTCACTCTCGGAGTAGGACGTCTCGACCTCAGTCATTCTGGTGGGACACCGCTGACCTGCCCGCAGAATCCCACTACTTCGGTGTGCCTCTTCTGTGCGATCAGGACAGTGGAAACGTAGACTCCGCAACACCGCTCTCTAGATAG	186.911	186.709	186.615	301.156	246.984	288.024	497.223	649.003	545.189	0.183132	0.243235
ATGGTGAGCAAGGGCGAGGAGCTGTCCCTCGAGTATCTGCAATTCCAGCCGATAGCTTTGAGTGCTCGTGCAACAGGACTGTTGCTCGTGGTGGTTGTGTGTATACATACCATCACTACGAGTGCATCAGTACATTCGCACCCAGCACCCGAGCCCGGATACACAAACGTCGAAATCGATAATTTACAAACCCGTGCTTATCTGCGCCTTTACTCGGAACTCGTCGGCAGCCTGGAGTTCCGAAAGGAGCCTGAACATGGATTTGTATCTGCTACGTCTAGATAG	86.0386	80.018	93.942	99.1382	98.067	120.838	107.16	96.4734	102.223	0.0272791	0.335314
ATGGTGAGCAAGGGCGAGGAGCTGTCCCTCGAGAAAAACACCGAATCAGAGAAGGTGATAATGATTACAAACACTACGAAGCGAACTCAGAGTCGAGCCATCTCGCGTCAAGCTCAGCCAAGCCCTCCTGTTTCTCAGGGAAATGCTCAGGATTCGCGCTCCAATACCAAAGGAAACACCGAAAAGAAGGTTATCGATACCGTAGTCGTTGATGGTGACATCTCAGCCTACATCGAGACCTCCCACTTCGAAAACCTGAAAGATTTCCAGGAACAATCTAGATAG	283.334	264.059	243.742	355.401	390.452	329.406	758.694	743.284	689.059	0.16995	0.632152
ATGGTGAGCAAGGGCGAGGAGCTGTCCCTCGAGTATTACGTGGAACATGTCGAATCACCGCGTAAAGTATCAATCTTCGCGTTCGGGCGAGGGTTCACGCTGCCAGCTGCTGCGCTCTTAAAATTTCGGGCACAAAATACTGCTGGCCAGACACTTTCACTCGATGCGGGAACGTGTACCTTATCAGACCCCAGGCTAGACGAACCCGATCAAGTCGATTCGGCTGCGCCCCTTCATGCAGCTCTGGGATTTCGAGATTCCGGAGATCATCCGCCGTCTAGATAG	50.4364	49.3444	45.7015	80.4329	87.1707	77.7995	143.595	195.139	151.441	0.201069	-0.704616
ATGGTGAGCAAGGGCGAGGAGCTGTCCCTCGAGCTATTCGCTCCAGATGCCCTTCTGCTGGAAGCAAACCCGCATCATCATGCTGACCCGCCAGTGCGTGATGGAGATGGATCGTCGAAGGCTCACGTCAATCTTATACTGGCTGGATCGTGCAAGCGCCATTACCAAGGTACGGCTGAAGGTCAGACCTATGGACCGACATCGGACTTGGCTCCGACCAGAGACCAGAGTATATTTCTCAAGGTGGCATTGAGATTACGGGAGAGTCTGTTACCGAGTTTGTAG	188.395	182.708	194.232	368.495	323.258	269.815	550.803	574.455	575.477	0.183585	0.192507
ATGGTGAGCAAGGGCGAGGAGCTGTCCCTCGAGGCTGCGGTGGATGTAGAGGAAGAATACAAATACGATACTTCAACTGACAACAACGCTGGCGACACAATCAACGAAAAGAAAGCTCAGTCCGTTCAGACCGAGACCCCCAGGCCATGCTACCGATTCGTCGGGCACGTGGAAAAGCTGTTTAAGGAGCAGATTGACCAAGTCCAAGATAAGAAGGTGACCGTTCATTCCCAAAGCGTACTTATCGAAAGTCCAGATGGAGCTACTAATTCGCGGTCTAGATAG	192.845	229.385	270.401	338.566	286.937	344.304	492.937	497.715	391.855	0.115784	0.354869
ATGGTGAGCAAGGGCGAGGAGCTGTCCCTCGAGTCCGCCGGATTGACTCTTGAAAAAAATCAAGAGTGCCAAAAACTCGGGGAAGCAGGCGGCAGGCTCATTAGTTATTCTAAGCCTAATGGAAACAATGATTTTACTTCACGCCTTAAGGAGGGTTCTGCATGTGTCCTCCCTGATAAAAGCTCTAAGAGACTCCGTGGCGTAGCCAGCATATCAGCAAAAAAACCTCCCGTCCTTGTATCCCGAGGAGAACTTGGCGTTTTTGATAATGGTAGTTCTAGATAG	83.0717	58.6798	58.3964	117.843	134.388	74.4889	216.464	236.798	185.516	0.194929	0.00607343
ATGGTGAGCAAGGGCGAGGAGCTGTCCCTCGAGGTTCACCACACCACACCCCTGTACAGGCTGCTTTTCCGCGTCTGGCTTTTGATGAGTCCCGTCCTCCTTACGTCGAAGGAGAAGACAAGGATTCAGATGGATTCAATCAGCTTGTTTACACCCTGTACATTCATTCACTCGATGAATCCCGTCGCTCGCCGTCCTCCTGAGTTTGTCAAACAAGCTAACTGTCAAGGCAGCATCGGCGCTGGACGTCCGGGATCTAATATCGCTGCTTTGCCATCTAGATAG	75.6546	65.348	77.4387	84.1739	116.228	107.595	195.032	157.866	155.227	0.140245	0.240508
ATGGTGAGCAAGGGCGAGGAGCTGTCCCTCGAGCATTTCGGAGGTCTTTCCACACAAGAGTTGGTTAAAGAGCTGGACCCCCACTCGATCCGAAGGTTCTGGCTTCGTGCACATAAATTCAGAATCTCCGCAAAGGGTCCCTACGGATATGTGATATCGGTATTGCTCTGTAGCGATAAAATCCACGAAACCCGTATCCTTAATCTGGGCGTGCGGCAATACGACAAGGCCCGTCCAAGCGCACATGCGTGCAATACCTGTTATTTTAAGCCGACATCTAGATAG	81.5883	94.6879	88.8641	119.714	134.388	134.08	135.022	151.288	147.655	0.082229	0.437041
ATGGTGAGCAAGGGCGAGGAGCTGTCCCTCGAGGTTCAGCCAACCACGACACAATTCAGCGCGCCAGGAGATTGCCTTCAGGAAGCTCTCGAAGCAACTTCTGAGACGCCGAGCCCCTCAAATTGTGTTTCCATTGGCGAATTACAAGCATCGTTTAAGAACACATGTGAGAGACACATTTCCCCCGATTGTCTGACCTTTTATATCGAGATACCGACCGAGATAATAGAACCTGAAGAAGAGCAGCTCGGGATCTTCGAGGTTTCAGCCTCTTCTTCTAGATAG	118.674	142.699	130.757	241.299	179.79	163.876	257.184	300.383	266.916	0.123963	-0.197949
ATGGTGAGCAAGGGCGAGGAGCTGTCCCTCGAGCTCTACAACCTGTCTAACAAGATTGAAAAGGGTTTGTCCCCCGGACGAAAGTCCTGCCTTCTTGGTAAACTGTTTGCCAAGCTATCTCTACTCGACTCTAATTCAGACCTGCTCCTTGACCCTGAATTCCGCGCCAAGAAGAAACCCAATTCACAGCCCTCATTTAACTCCTCAGTCGCTTCTCATAGCGAATGCACCCTGGAACGCGGTTCGGTGGCAATTGGGGAACGTGGCCAGACAGGTTCTAGATAG	111.257	58.6798	93.942	97.2676	105.331	107.595	64.2961	111.821	85.1858	-7.65e-05	0.238091
ATGGTGAGCAAGGGCGAGGAGCTGTCCCTCGAGGAGTATTATTTAGCCTACGTGGTAGTCACCGCTGTATATCCATATTTGCGCCTCTCGTCGAATCTACGGATACCCTTAAAGAAGCTCCTGAGTCTTCAACCTTGGTACAGACCGGGACATGAATGTAGGCTGGGCTCAGACCAGCGTCCAGAATATATCTCTCAAGGAGGTATCGAAATATTCCAAAGGGCCACTTACCTTATCTTCCAACCAACAGGAGAGTCTGTTACTGAATTTGTTGCCTCTAGATAG	99.3894	94.6879	133.296	151.513	157.997	132.425	139.308	166.636	147.655	0.0558431	-0.213142
ATGGTGAGCAAGGGCGAGGAGCTGTCCCTCGAGGACCATAGACTGCCTCCTTTGGCACAGGATGGCTTTGGCTCCAGGGAAGCTCCCGAGTGCCAACGTCACATAACAGTGGCGGATAAGAATGATTCCGCTGCTGCGGTATATCTCAATGGTCACTTTACCTATGCCGTTAGTCTCGACTTTCCGGCAGAGCTTGTCACCTCTTACTCAGCTCTCTCCGAGCCTGGTGATCCCCATGGCACGGGTAGCGGAGTCATTGGGATCTTTCGCCTTGTCTCTAGATAG	89.0054	74.6834	77.4387	140.29	114.412	91.042	220.75	245.569	240.413	0.179529	0.225783
ATGGTGAGCAAGGGCGAGGAGCTGTCCCTCGAGCTATACTCCTCAGTCATACGAGGAGGAGCCCCTCTGCCGTTCTACAACGTCCTCACCGGAGAACCACATGCTACGCAGGGACAGTCCCATGAGTGCCATGTAGCCGTTGCGACCGAAGGAATGATTCTGACGCCTGACGGATCATCGCCCCTGTTTTTGCGTTTCCCACATACCATCTTCCTCGCTATCCGAGCCGTAGTGGGGAAGGCACCTTACACCTTTGAAGAGTCGGCGCAATCTAGGTCTAGATAG	114.224	84.0189	128.218	198.276	168.893	185.395	411.495	374.931	374.818	0.213891	0.688662
ATGGTGAGCAAGGGCGAGGAGCTGTCCCTCGAGGAAGATCATCCTTGCTATCTACGCTTCCGAACAAGCTTGGATCCCGTCAAAGCTTCCCGATACCGTGCTCCTACCGTCAGCTCCCGTCTCGCCCACGTACCGAGACCCACATTTTCTCGTCCGGAGCTGCCAGTCGGTACCAAAGTAACCGGTATCGCTTCATGTCGTCTGGATGAAGTACTATACTATACACTGCGTACCCTGAATGAAGCTGCTCACAAGCTGCGTGGAAAGTATCAGGAGTCTAGATAG	185.428	189.376	171.381	289.932	248.8	299.611	381.49	379.316	382.39	0.123256	0.457223
ATGGTGAGCAAGGGCGAGGAGCTGTCCCTCGAGATACATTTCCTGTCTATCGGAAAGCCTCAGGTCACGCTTGTCCCCGCTAAAGAAACACCAGAAGATTGCTACTCGGACTGTGAATTTCTCTCGGAAGCTGGTGAGGATCGGATCAGACCACCAGACTCCAAGCTTTCAGCTAAGGATCACTATAGCACAAGACAGAATACGGAGCACCTCAGAAGTTATGTCCATTTCGCCAACTCTCGGGAAAGCGCCTGCCCCTGGACTTTCAACTGTCTAGATAGGTAG	97.906	120.027	72.3608	155.254	136.204	110.906	111.447	127.17	88.9718	0.0218888	0.0519393
ATGGTGAGCAAGGGCGAGGAGCTGTCCCTCGAGCTATTCGCTCCAGATGCCCTTCTGCTGGAAGCAAACCCGCATCATCATGCTGACCCGCCAGTGCGATCTATTGCTTTCCTGCAGCCCTATCTTGTCGAGGAATCATTGAAGGAGCTTTTGAGATGTAGTAGCGTTCGACCCCGAATTCGAAGGCTCACGTCAATCTTATACTGGCTGGATCGTGCAAGCGCCATTACCAAGGTACGGCTGAAGGTCAGACCTATGGACCTACATCGGACGGACTTTTCGTAA	37.0856	36.0081	33.0067	54.2454	61.7459	38.0721	96.4442	100.859	81.3998	0.160465	-0.120538
ATGGTGAGCAAGGGCGAGGAGCTGTCCCTCGAGGTTTCCACCATTTGTCTGACCACCGAGGATGGATCCCCCTTGGAGCCGTCCCGTCAAATCTCCTCTATCCTGGCTAAGTTCTGTGAAGAATTTACGGTCAAGACCGATTCACATCTGGTCTTGTTAGCTCGGAAAGTGCTGGCTAAGGTCGAAGCTCTGCAGGAAGCTTCCGTTATCTCCGAACCTCAGACTGTGCTCTTTATTGCTACCTTCGAGACCTACGAGGATGAGGTCCCCCTGTACTCTAGATAG	96.4225	104.023	96.481	179.571	138.02	163.876	306.478	256.532	274.488	0.172478	0.204898
ATGGTGAGCAAGGGCGAGGAGCTGTCCCTCGAGGGATCTAGCAACGCAAAAGGTCTGTCTGATATATTCTCCATATTGCGAGAGGCCATCATTTTTGTCGAACAGCATAGGCTCGCCAAACTGTCATGCTCAAAACTCCTGGTACTTGGAAGTAGCGATGGGCTGGACCAGCTCTACTTCGAGGCGCTGGCCGCAATTTATCAAGCGACTGAGGGCCAGACCTACACACCTTTTAGTGAGGCACTGGCAAAGCTCAAGATACAGCGTCCTGTGGGGAACTGGTAG	72.6878	76.0171	62.2049	80.4329	90.8028	82.7654	147.881	188.562	107.902	0.120527	0.471097
ATGGTGAGCAAGGGCGAGGAGCTGTCCCTCGAGGCAGATCTGAGCATCTCAGAGGCTGAGCGCCTCACATTCAACAGACCACATGAACATTTGCAGGACGGGGCAATATTCGTCGGGCCAAGCCCACTTCCTTGCCGACCTTTCAGCTTACAGATTTCAGGACTTGTATTCTTTCAGCCATTGGCACCCGGTTATCGTGAATTTAAAGCTGGCGTGCATGGTGTAGTTGACTCTACGATTGCGGCCACCGTCCGAGACGTTATCCACCAGAGTGAATCTAGATAG	105.323	100.022	87.5946	114.102	174.341	132.425	280.76	267.495	270.702	0.171804	0.186077
ATGGTGAGCAAGGGCGAGGAGCTGTCCCTCGAGCTCGATGTCATTAGCGCCCCCTACGTCGTTACCGTCATAGTCTTGCCTTCTGCAACAACAGAATTGATCGAGGCAGAGAAACTATCTCAGCAGGAGGATGCCTGCTGTACCGGGGAATCAGTCAACCATCGAACAATCTCCACCTGGTCTGTACCAAGACAAGCAGCAAACTGGAAGAGAGACGTTGTGAATCCCCATCTGAGCAGTTTTTCCCCCTGGAGCTTCACTTTCTTAACATTTCTAGATAGGTAG	83.0717	105.357	83.7862	144.031	170.709	135.735	158.597	249.954	213.911	0.135993	0.224651
ATGGTGAGCAAGGGCGAGGAGCTGTCCCTCGAGTCCGCAGGTTTAACCTTGGAGAAAAACCAGGAATGTCAAAAACTTGGAGAAGCCGGCGGGCGGCTCATTAGTTACTCGAAGCCAAACGGTAACAACGAGTTCTACTTTACATCTGAAGGACGGTTGTGTTTGTTTATCACGCAATCAATCCTCAAAAGGTTACGTGGAGTCGCGTCTATTTCAGCTAAGAAACCGCCGGTGCTTATGTCCAGGGGCGAACTCGGAGTATTCGACAATGGATCTTCTAGATAG	74.1712	89.3534	96.481	108.491	136.204	125.803	175.743	208.295	210.125	0.138187	-0.619345
ATGGTGAGCAAGGGCGAGGAGCTGTCCCTCGAGGCCGACCTTTCTATCTCCGAGGCGGAGCGGTACCTTCAACTCCACGCATCGGTACATTCCAGGTGCCTCAGGACTGGCACGGCAGCTTGCGCCCATGATCTGCTCTTCGATAGGGACCCTCTGTCTGGACTCGTGTTTTTTCAACCTCTCGCTCCTGGGTATCGCGAGTTTAAGGCAGGAGTACATGGTGTTGTCGATTCCACGATTGCGGCCACCGTGAGGGACGTGATTCATCAGTCCGAGTCTAGATAG	66.7541	73.3498	77.4387	93.5266	123.492	62.9017	165.027	164.443	145.762	0.130273	0.04217
ATGGTGAGCAAGGGCGAGGAGCTGTCCCTCGAGGATGCTCTCCCAGCCAACCCACCATGTCTGTATCTGGCCAGTGTCGACTTCGAATTATATCTAAGAGATTATCGTACCCCACATGAACCCAGTTTATCGTATATGCTTCGTGTCAGCCAAAGAAAGAGGAGTTATTTACTCGACATGCACCAAACACATTCCAAGAAAAGGAGGACCATTCCTTCGCTGCCGGAATACGGTTCGACATCACTGACAAGGAATTCGAAGGGGCCTTATGCGGTCGGCTTATAG	71.2043	66.6816	59.6659	74.8213	70.8262	100.974	98.5874	114.014	106.009	0.0798081	0.0734316
ATGGTGAGCAAGGGCGAGGAGCTGTCCCTCGAGGCAGATCTTAGTATCTCTGAGGCTGAACGTCTCACGTTTAATCGTCCACACGAGCATCTTCAAGATGGAGGACAATACTCCTCCGGCTCTAAGCCAAATTTCTACCAGCAGGCGAACACCCCTGGGACCGAGCATGCCTCTGTAGTCCCCGCACCTGGGTATCGTGAATTCAAGGCGGGTGTCCACGGTGTGGTGGATTCAACTATCGCCGCAACTGTTCGGGATGTTATCCATCAGAGCGAGTCTAGATAG	41.5359	29.3399	30.4677	52.3749	58.1138	79.4548	113.59	105.244	141.976	0.212353	0.416817
ATGGTGAGCAAGGGCGAGGAGCTGTCCCTCGAGGAAGCTGACGCAACACTTCCTGTTTCCCAAGCAGCAGGACAAAAGAAAATTATACCTGGGGTCCTTCGTAGGGGGCCATGGTTAGCGAAAGTGCTCCCGAGTTTCTGGTCCACCCTGAAACACAGCGAGCATCCCTGGATCACGGAACCACAGCCGATCTTCCGGCTGAATCTCATTACTTCGGTGTTCCACTTTTGTGCGACCAGGACTCAGGGAACGTCGACTCAGCGACACCACTGTCTAGATAGGTAG	51.9198	46.6771	54.5879	69.2097	61.7459	64.557	105.017	107.436	128.725	0.133107	-0.19264
ATGGTGAGCAAGGGCGAGGAGCTGTCCCTCGAGCTCTTCGGTTGGCATATTCAGGTGAACAGGACACCGCCCTGCCAGACCGTGATTTTGGCGTCAATGATTTTTACATCGTCGCTTTTTATCGCGAGCAACATGAGAGCGACCACCTCTCCGCACAAAACGATCACCAATCCGCGCATGAATGTTCCCCAGGTAACACTACCTTCGCGCACAGGGTTGTACTGGGGGCTAGTGGGGATAGGGGTCTCCCTGCAAAATTCAAACTGGGCCTCTCTAGATAGGTAG	53.4032	57.3462	46.971	80.4329	121.676	81.1101	109.303	85.5105	85.1858	0.0950607	-0.13424
ATGGTGAGCAAGGGCGAGGAGCTGTCCCTCGAGTTGGCTGTCCCGATACACGTTCGTAGCCAGGGAACCTATTATCTGGATACCCTGCGTAAGATCGATGGATTCAATGTCACCGCGGAGGAGCGTTCACCTCACGTCTCAATTCGTACTGCGGTTTGTCACAAAATACCAGCTGAAGGTAGTCTCCAGACGTACCTGACCGAGGTCCCTCTGCTGCCGGTGTCAAGCAAGTCATACTACGCTGGATATATCCTGATTTACCTGCTGGAGGAAATCTCTAGATAG	80.1049	85.3525	78.7082	130.937	130.756	120.838	291.476	243.376	204.446	0.183	0.741102
ATGGTGAGCAAGGGCGAGGAGCTGTCCCTCGAGTATTTACAATTCCAGCCGATAGCGTTGAGTGCACGTGCAACAGGATTATTGCTCGTGGTGGTTGCTGTGATATACATTACCATCACGATCCAGAGATGTAAAGACTACAAGGAACAAAAAGGACAGATACTAAACCTGATCAAGCATGATATACAAACCCGTGCTTATTTACGCTTATACTCGGAACTCGTCGGCAGCCTTGAGTTTCGAAAGGAGCCTGAACATGGATTTGTATCTTCTACGTCTAGATAG	51.9198	54.6789	53.3185	86.0445	72.6422	69.523	47.1505	52.6219	43.5394	-0.01874	-0.719473
ATGGTGAGCAAGGGCGAGGAGCTGTCCCTCGAGTTAATCTGCCAGTTTAAGGGAGGATTTAAGGGAGTAGAACCAGTCGGCAACGTGTACTATAATCTCTCGAATAAGATTGAGAAGGGGCTGAGTCCAGGAAGGAAGTCCTGTCTTCAGGAATTTCAGCTAGTTAGGCTAAAGAAACCCAACTCTCAACCTTCTTTCAATTCGTCGGTCGCTTCCCATTCTGAATGCACCCTTGAGCGGGGTTCTGTTGCGATCGGAGAACGTGGTCAGACCGGTTCTAGATAG	164.66	197.378	236.125	200.147	163.445	187.05	49.2937	89.8957	106.009	-0.155188	0.378769
ATGGTGAGCAAGGGCGAGGAGCTGTCCCTCGAGATACATTTCCTGTCTATCGGAAAGCCTCAGGTCACGCTTGTCCCCGCTAAAGAAACACCAGAAGATTGCTACTCGGACTGCGAATTTCTCTCGGAAGTGGAGAAGACGTCAGCCAGTGATTTGCATATGTTACACAGAAATAAATCTGCTGTATGCCGAGCACAAGACAGAATACGGAGCACCTCAGAAGCTTTGCCCATTCCGCCAACTCTCGGGAAAGCGCCTGCCCCTGGACTTTCAACTGTCTAG	43.4769	66.0432	64.1496	64.2747	45.8844	51.8605	45.4861	46.534	NA	-0.0342748	-0.132758
ATGGTGAGCAAGGGCGAGGAGCTGTCCCTCGAGCCTACGCTGGCACAGATAAAAGGAGTCAAGCTATGTAAAGGGCTTATCCGCCAGTCCTCCCGATCTTACCAGCGTAATGTCCTGCTGGACTTCTCCTTGGCCATCAGAAATGCTAAACAACTTGAATTTAGTGTGCGTATTCCCAGTTCCTGGCTGCAACCACCCCAATCGAGGGTCGCATTGCCCTTAAATCCTTGGAGGATGGTACCTCCCTTTTCGGACTGGCGGCCCCATGTCACGAACTTCTGA	NA	32.3477	30.7918	64.2747	NA	38.4771	64.9801	90.852	110.963	0.169721	-0.538591
ATGGTGAGCAAGGGCGAGGAGCTGTCCCTCGAGGATCAGTCTTCACGCCTTCAGACAGGCCAAGAACGATTCTCCATCTACGATAGGCGTGCGTCTCAACGCACTACCGTCGAACTTTTGCTGTTCTCAGCAGATGGTAATGTTGGAGACTTCATTGAAGATGGACAGCGTCGCTCTATACTTGGGAAACGCATAAGCTCTCGACCGTTGGACGGTTTCTCCAAAAATCAAACGTACGAATATTACCAAGTCACCGGCGCAATTTCTACCCACTCTAGATAG	31.4833	56.6085	55.1687	54.8225	82.5919	NA	106.134	130.738	139.66	0.165617	0.00638789
ATGGTGAGCAAGGGCGAGGAGCTGTCCCTCGAGAAGCTGTCTTACCAGGAAAGCAATGCGTTTAAGCCAAAGTTTGCTCTAGTATATGTCTCAGCAACGGGCAGCTTATTTCCGTACCTCAGAGGGGCGAAAGGGAAGCTGCGATCTGGACGGCTAAATTTATCCAGTCCGGAGAAACTTGAACGGGGAGGAAAGGCTCCTGAGAATAGTCACAATGTTAAACTCGGAGAGTCCTTGAAGTACAACACGGTTGGAGCGGGGCCACTTCTGTCTTCTAGATAG	37.4801	NA	55.1687	58.6034	60.5674	48.5146	71.4781	95.2838	76.5263	0.09729	-0.751633
ATGGTGAGCAAGGGCGAGGAGCTGTCCCTCGAGGAAGCGGACGCTTCAAACTTTCTCGTGTTTCCCAAACAACAGGGACCACGCAAGGAGATCGGAGTAGGACGTCTCGATGCCTTCAGTGAAAGTGCACCGGAATTCCTGGTACACCCAGAGACACAGCGCGCGTCACTGGATCATGGGACCACCGCTGACCTGCCCGCAGAATCCCACTACTTCGGTGTGCCTCTTCTGTGTGATCAGGACAGTGGAAACGTAGACTCCGCAACACCGCTCTCTAGATAG	274.354	237.216	232.222	406.443	354.227	344.621	682.291	711.305	663.865	0.169975	0.0855602
ATGGTGAGCAAGGGCGAGGAGCTGTCCCTCGAGGAGGAATCCATCCTGGCCATTTATGCTTCTGAACAGGCGCTGGATCCTGTCAAGCTGTCCCGTTACCCTCTCGTCATCGCTACACGTCAGACCTCAACAGTTTCTTCATTCTACCGTCCTGAGCTGCCAGTTGGAACCAAGGTTACCGGTATCGCTTCATGTCGTCTGGATGAAGTCCTGTATTACACACTTCGTACGCTAAACGAAGCTGCTCATAAGCTGAGAGGAAAGTATCAAGAGTCTAGATAG	215.885	215.651	212.977	315.702	295.495	281.05	515.509	483.067	516.552	0.142383	0.607682
ATGGTGAGCAAGGGCGAGGAGCTGTCCCTCGAGTTTGCGCTTGTCTTTCTCTCCCAAATCTATTACGACTGTGATAGTGTGACTAAGGATCAACACGAACCGGAGGCGATTCCTGTAACGGTAGGAATAACCGAGGCTGCTACCTCTAGTAGCCCTCTTAGCACGAACATCTCCGATCTCCTCGTAACGGTACCTACTGGGACATTTTTTCTTCCTAAACGAGAGAGTCTTTGTCCGTCACGAACGTCCGGCATTGAGTTGATCTGCGTACCGTCTAGATAG	256.364	278.999	264.296	196.605	244.105	255.957	106.134	113.011	141.574	-0.133882	-0.0570156
ATGGTGAGCAAGGGCGAGGAGCTGTCCCTCGAGGGGCAATTCGTCCAGTGTCCTGATGCCTGCATCTGTCATGAATCAGAAGATAAGTCCGTCTCTCCGCCGACCCTGCTCATAATCGAACGCGTCACGGTCGCGAAGACGTTGAGGAGATTACTGACACGCGTATTACCCGCGACCCGTATACTTCACAGACAGCGAAACAAAAACCCGTTTCGAACCTCCACTCCTGATATGCACGACGGTCGGAGGCAGCCCCGTTCTCTTTTCAAGCCTCGAATCTAG	73.461	76.8258	89.8095	168.248	132.147	120.45	244.758	254.829	227.666	0.185153	-0.473752
ATGGTGAGCAAGGGCGAGGAGCTGTCCCTCGAGCCAACTCTGGCCCAGATAAAGGGAGTTAAACTGTTAGGGATTGACAGACATCGTCAGATTACAGTATTCATCGTGCCCACGGGAGTCAGGATCGTAAGATGGATGCGCTTATTCCCAATTTCTTGCAGCCACAACCCCAATCGAAGGCCGCATCGCTCTGAAATCTCTGGAAGATGGAACATCTTTGTTTGGACTCGCAGCGCCCTGCCACGAGCTTCTTATCTACGCTTCTTCTCTGTTTCTGGGTGA	197.895	149.608	200.147	304.359	291.825	262.648	511.177	507.442	436.2	0.163855	-0.714381
ATGGTGAGCAAGGGCGAGGAGCTGTCCCTCGAGCGTTTGTCCCCGGTAGCCTACTATGTTTATGAACGACAGATTGAGGCTCGTGGAGACAGTCTTCAGATACTGACTGAATTCCTCGCTAAGATTGAACTTTCCTTCCAGGGAGGACTGACCCAGACTACTGCTGAGAGCTCAGCTCTGGAGGCTTATTCGCTTCCTCGTAATGAGGTAAAGCCTTACGTATTGGGACCATGCATCCTTGATGGACTGTTCTATCGTCCAATTGTCGCTGAATCTAGATAG	184.402	130.739	152.676	327.045	242.27	225.844	463.525	374.488	459.158	0.170843	0.619662
ATGGTGAGCAAGGGCGAGGAGCTGTCCCTCGAGGTCCACCATACAACTCCACTCGTTCAGGCGGCATTTCCCCGCCTCGCGTTCGATGAATCACGACCGCCTTACGTGGAGGCGAGGATAAAGACTCCGACGGGTTTAATCAGCTGTTTACAGATTCCTTCTTCAGGCTGGATCCCTGTTGTAGCACGTAGACCTCCCGAATTTGTGAAACAGGCAAATTGCCAAGGGTCCATAGGCGCAGGAAGACCAGGGAGCAACATCGCTGCGCTGCCGTCTAGATAG	116.938	91.6518	85.9605	128.549	121.135	107.067	233.928	183.92	118.616	0.0951043	-0.533369
ATGGTGAGCAAGGGCGAGGAGCTGTCCCTCGAGAATGGGCTGTCATCCTTTACACTCGCTCTGACAACCGGCGCCGCATTTGCAGGTCTGCATCTGCTGACCACCCATGTGGCTAACTCTTTCTCATACGAAGTGTGCAAGTCACAGTCTAAACCGAAGGTCGGTTCGTATTTGTCAGATTTGATCCTCAAGGGACAGCTTGCTGCTGTTTCCTCAGACACCATAACCGCATCTACGCTTGAAAAGAATGCACGTATCTGCATTACTTCCACCTCTAGATAG	209.889	154.999	146.261	247.646	295.495	254.284	450.529	536.249	543.336	0.184298	0.473528
ATGGTGAGCAAGGGCGAGGAGCTGTCCCTCGAGCTACTGGAAGTCGAATCATGCACATCGTCGAGAGGAGTTTCAGCCAGTGCTATACGCACACTATTCACAGAAAGCCTAGTACCTACACAGTTAATCCCGTTTTTTTCACTCGAAGTGAACTTCACAGGCATTCAAAAGACCAGCGTTTTCGAGGAGGGAGATGAGTCCACGTCTGTTGACATCCTTGACTATAAATGCGTCGCTGCTCCGGCTCTTGAGACACGTAAACCACAACAGGCATCTAGATAG	496.237	487.911	473.424	843.132	759.845	786.272	1284.44	1365	1253.12	0.164067	-0.203438
ATGGTGAGCAAGGGCGAGGAGCTGTCCCTCGAGGCAGATCTGAGCATCTCAGAGGCTGAGCGCCTGACATTCAACAGACCACATGAACATTTGCAGGACGGGGGACAGTATTCGTCGGGATCCAAGCCCAACTTCTACCCTGCTGGAGAAACCCCCCTGGGAAATCCAGCTGCTTGCGCTCATGACCTCCTTTTTGACAGAGATCCACTCTCAGGACTTGTATTCTTTCAGCCATTGGCACCCGGTTATCGTGAATTTAAAGCTGGCGTGCATGGTGTATGA	148.421	165.782	129.582	274.112	220.245	237.554	519.841	505.226	516.552	0.20837	0.120054
ATGGTGAGCAAGGGCGAGGAGCTGTCCCTCGAGCTATTCGCTCAGATGCCCTTCTGTTGGAAGCAAACCCGCATCATCACGCTGACCCGCCAGTGCGATCTATTGCTTTCCTGCAGCCCTATCTTGTCGAGAATCATTAGCTTTGAGTTGCTACGCGGGAGGGTGGAGATGGATCGTCGAAGGCTCACGTTAACCTTATACTGGCTGGGTCGTGCAAGCGCCATTACCAAGGTACGGCTGAAGGTCAGACCTATGGACCTACATCGGACGGACTTTTCGTAA	124.434	134.782	105.205	170.139	176.196	182.348	279.414	316.874	306.105	0.151766	-0.453776
ATGGTGAGCAAGGGCGAGGAGCTGTCCCTCGAGCATTTCGGAGGTCTTTCCACACAAGAGTTGGTTAAAGAGCTGGACCCCCACTCGATCCCGAAGGTTCTGGCTTCTCTGGTCCTGGTTGGAAAGGTAAATGTAGACGGATTTGTCCTGTATCCATCACGTGCACATAAATTCAGAATCTCCGCAAAGGGTCCCTACGGATATGTGATATCGGTATTGCTCTGTAGCGATAAAATCCACGAAACCCGTATCCTTAATCTCGTGCAATACCTGTTATTTTAA	134.928	138.825	153.959	175.81	185.373	168.965	164.616	219.374	170.271	0.0420633	0.235244
ATGGTGAGCAAGGGCGAGGAGCTGTCCCTCGAGCATTACACGGGTACAGTCCCAACACCGTGCGGACCTCCACAGCTTGTCAACTACAAGGTGGCCAAACTGCATACCTCTCCTGTCACTCTGATCGTAGGATTTGTGTCAGAGCTGTCGGTGGGAGAACTGATACATGGAATCAAGCTATCTCCTAAATCTGTCGCCCTGTATCGGATGTGGCACGCCGGTATTACAAAAAATCGCGCGACAAGGGCCATTTGCTTCACATCAACTCGGGTCGATGTCTGA	205.391	222.39	175.77	308.14	291.825	255.957	526.339	531.817	474.463	0.155883	-0.00588579
ATGGTGAGCAAGGGCGAGGAGCTGTCCCTCGAGCGTTATTACGAGCTCGTAATCTTGGCTGAAGAACTTCCATTGTCCGAGACCCGGACTGTTACGTCGGTGATAGGCCAAGGCTACTTCCTGAGTATATATGCCTTGTTGGGTGGATTAGCCACCGATATTGTAGACTCTAGTGCGCAAACAGCTCGAACAGGAGATTTTAAATTTAATCGTAGTGGTGTACCAAAAGGCCAGCGACTTTACGGCATGTCCTGTGAGAGCAATAAAGCCACGTCTATCTAG	100.447	61.9997	67.9986	94.5215	117.464	90.3376	142.956	175.056	208.534	0.139528	-0.241616
ATGGTGAGCAAGGGCGAGGAGCTGTCCCTCGAGAGCTACGCTTGTCTGCAACCCCAGCGACTGGAAAGGCTGGAGGTCTTGATTGTTTTCCCACCCTTTTGTCGTCTTCCTCAGGCCAGGATACGGGTCAGGCGCAAAGTCTTCAGGAGATCAACCAATCAACCCAAGAAAGTCCGAATTGCGTTGCGTGAGCCGTTCATATCTGAAGGCTACAGAATCTATCGCAAACATAGCGCTGGAGCGCCTGCTCAAATCATTCGAGGAATATCTGAAACTCTCTAG	59.9682	56.6085	50.0367	105.864	78.9211	100.375	166.782	146.25	132.008	0.163452	0.100121
ATGGTGAGCAAGGGCGAGGAGCTGTCCCTCGAGCGACTTTCCGAAGATAACCAAGGACAAAAGGTCACTCCTCCCAAGGAAAGAAAGATCGTTCTTGGCCGTCATCTGTCCGGATCCGGACTGTCCGCTAACCTGGCTAAGTCGCTTGATCTAAGTCGGATAGCTCACAGCATTGCTACCAGTTCCTCACCCCTGGAAAGATCCTGTTCGGAAAGAACAACTCCTTCAGGGGAAAGCCGTCCGGAAAGGAGGAATTCGATAAACTGGGTGGAGTCGCGCTGA	211.388	136.13	157.808	249.537	174.361	185.694	116.964	137.386	99.4841	-0.0580013	0.340693
ATGGTGAGCAAGGGCGAGGAGCTGTCCCTCGAGACTGCTTCCTCATGGAGAACTCCCAAACCGCCGATACCCTGGTCCCGCTTCGCTCTAGGGACTGTTGCGCGACCAATGTCACAAGTACGCTTTTCCCCGATCAAGCCTTGTGAACCAGATCAGTTCATCTTCGAGCTTACGGGCGATAAGGTCGAATTCGGATCCATCCTGAAGACACCTCTGGTCTATGATCCCGAGATTGTCCGTGAAGAGGCTGGCGAAGTCGTCCAGGCTTCATCTTCTAGATAG	65.965	75.4779	78.2625	166.358	167.019	160.6	233.928	350.113	300.366	0.230291	0.198678
ATGGTGAGCAAGGGCGAGGAGCTGTCCCTCGAGTCTCGTCCCCGCGCGGCAATCAATGGTGGATATTCGCAACTGATCCCCGCCTGTCTTCCTATCCAGACCGGTATTCGTCAGGCCGAAAGCGCGGGTAGTCTCCTTACAAAGATAACCTTGCGCTTGTTGAAATACTTCGAACGTAGCCGTTATGATGATTGCCAACTGAAGTCCGCACTCGGCCTGGTCTTTCACTCACTTCTCAGTTCTGGTCTCGAATTCTTTATCGGTGCCGTCTGCTCTAGATAG	128.932	113.217	97.5074	136.111	156.007	125.469	155.952	141.818	170.271	0.0540538	0.37001
ATGGTGAGCAAGGGCGAGGAGCTGTCCCTCGAGGAAGAGTCCATATTGGCAATCTACGCATCCGAACAAGCGCTGGACCCCGTCAAGCTCTCCCGATATCCGCTGGTTATCGCTACCCGTCAAACATCAACCTCTTTTCGCTTTGGATGCGGACCCAGAGCTGTCGGTACCAAAGTAACCGGTATTGCGTCCTGTCGACTGGATGAAGTACTATACTACACATTGCGTACCCTCAATGAAGCTGCGCATAAGCTGCGCGGAAAGTATCAGGAGTCTAGATAG	181.404	128.043	98.7904	177.701	181.702	195.731	303.24	319.09	242.971	0.129269	0.196782
ATGGTGAGCAAGGGCGAGGAGCTGTCCCTCGAGACCCGAACTCGTGGCCCCATAGAGCACAGATTACAAGTAAATACAGCCGGCGACTCTTCAGAGGTGCGCTCCGGTTGTTGCCAAGGTGCTGAGTTAGGCCCCATCTCCATGACAAATCCAAAAGACCAATTCTTGGATGGCTTGGATCCGGCCTTTGCAGCTTATCACTCTGGCGTATTTCCCCATGAGGAGGCGTTACCGAGTTACCACTTACAGGGATGTAGTCCGCCTGATCGTATTTCTAGATAG	130.431	146.912	128.299	183.372	187.208	135.506	281.58	241.533	212.36	0.0983703	-0.811549
ATGGTGAGCAAGGGCGAGGAGCTGTCCCTCGAGATCGGAAGGCAAGAGTCCCGAAACTTTACACGATACAACCCGCATTCACTTCCCGCGGTTCTGTTGCAACTATATATAAGTTTGTCCCCGAACTTTATATCCGCTCAATCTCCTGGAATGGTTCCCATTCCGCTAGCTTACCGAGTCACAGAAGTCGTGCTGGACAATGGCATTCTCTACCGTCCTGAGCTTACGCTCGGCTCTATCGTTCGACACCTGTCAAGCCCCGAGGCAGAACTCTCTAGATAG	163.413	141.521	110.337	230.633	271.636	260.975	446.197	418.806	338.629	0.178378	-0.0624135
ATGGTGAGCAAGGGCGAGGAGCTGTCCCTCGAGACAAGAACCCGAGGTCCTATTGAGCACCGCTTGCAAGTCAATACGGCAGGAGAACCTTCCGCCGCTTGCATGTTTACAGTGCTTTCTACGGCCTCGCTAGTACATCATGAAAGCAACCCGAAAGACCAATTTTTGGACGGACTGGACCCGGCTTTTGCTGCCTACCACAGTGGAGTTTTTCCTCACGAGGAAGCCCTCCCATCATACCACCTGCAAGGGTGTTCACCCCCTGATAGGATCTCTAGATAG	101.946	72.7823	88.5265	117.207	146.83	135.506	240.426	332.386	260.189	0.191939	0.00483891
ATGGTGAGCAAGGGCGAGGAGCTGTCCCTCGAGACCATCCTGTGCAGAAGTCAAAGCTTAGGCGAGATGGGATTGCGTCGCTGTGGACACACCGAACAATGCAGAGAATCTCGTAGTCCCGTGGAAAATAAAGGACTTTCCTCCTATTTGACATCCTTTGGCGGCAAGTACCTGACTATAGTTTATGTCCGTGCTTTTTACGAGTCACTTTGCTCGCTTCTCCTGATTATCTCACCGCTTATCTACCATAAGGAAGGAAATCAACAAGCGTTCTCTAGATAG	169.41	180.608	157.808	228.742	264.294	219.152	355.225	299.147	281.234	0.101269	-0.114506
ATGGTGAGCAAGGGCGAGGAGCTGTCCCTCGAGGTCACCACACTACACCCCCTTGTCCAGGCTGCTTTTCGCGACTGGCCTTTGACGAGTCCCGACCCCTACGTTGAAGGAGAACAAGGATTCAGCGCTCAATACTGTTTTACAAAGCGATCGCCACAGATGGCGGAATCCTTTTTGTTTGTAGCACGCCGTCCTCCGGAGTTTGTCAAACAAGCTAACTGTCAAGGGAGCATCGGCGCTGGACGTCCGGGATCTAATATCGCCGCTTTGCCATCTAGATAG	86.9539	87.6083	96.2244	166.358	133.982	125.469	288.078	226.022	220.013	0.165145	0.0959275
ATGGTGAGCAAGGGCGAGGAGCTGTCCCTCGAGGTTTCTACAATCTGTCTTACGACCGAGGATGGATCACCCTTGGAGCCGTCCCGTCAGATAAGCTCTATTCTGGCTAAATTCTGCGAAGAATTTACGGTAAAGACCGACTCACATTCGTGTGAACCTATACTGTTCGGGGTTCCTCGTTCTCAGTTCATTGATAATCCACCGGAATGCGAAGGTCGAAGCCCTGCAGGAAGCATCCGTCATTTCCGAACCTCAGACTGTGCTGTTTATTGCGACCTTTGA	92.9507	117.26	123.167	181.481	156.007	155.581	329.233	323.522	365.413	0.187058	0.0233696
ATGGTGAGCAAGGGCGAGGAGCTGTCCCTCGAGACAAGAACCCGAGGTCCTATTGGCACCGCTTGCAAGTCAATCGGCAGGAGAACTCTTCCGCGGCGCTCTGCAGTTGGTAAGGCTTTGCATCGAGAGGGTCTCCATGAAGCAACCCGAAAGACCAATTTTTGGACGGACTGGACCCGGCTTTTGCTGCCTACCACAGTGGAGTTTTTCCTCACGAGGAAGCCCTCCCATCATACCACCTGCAAGGGTGTTCACCCCCTGATAGGATCTCTAGATAGGTAG	110.941	118.608	110.337	200.386	205.562	224.171	259.92	257.045	212.36	0.126641	0.0455434
ATGGTGAGCAAGGGCGAGGAGCTGTCCCTCGAGCTGTTCGGAGCTCTGTCCCCCGGGGTAATCTTGCCTACAATCCCAGCACCATCCGTCCCGGAGCGGCTAGCTTACTCCGTAGCGTTTTATCGCGAGCAACATGAGAGTGATCATCTCTCAGCACAAAATGACCATCAGTCCGCACACGAGTGTAGCCCTGGAAATACAACCTTCGCTCATCGAGTTGTCCTTGGAGCGTCGGGAGACCGCGGACTGCCAGCGAAGTTTAAGCTCGGTTTATCTAGATAG	55.4706	67.391	83.3945	128.549	137.653	100.375	190.608	250.397	195.142	0.188725	0.0477769
ATGGTGAGCAAGGGCGAGGAGCTGTCCCTCGAGCTCTTGAGGTTGAGAGCTGCACCATTGGGAGGGAAGAACTCGCATTTACTTCTCCAGAAGAGTCCGTCCCCCACATCTGCATCCTCGCAGAAAGTGAGTTATACTTTCCAAACCCAATTCACCGCATCCAGAAAACAAGTGTATTCGAGGAGGGTGACGAGAGCACTAGCGTGGACATCCTCGACTACAAATGTGTCGCCGCGCCCGCGTTGGAGACTCGAAAACCACAGCAGGCCTCTAGATAGGTAG	193.397	190.043	211.694	355.401	335.874	287.742	149.454	113.011	149.226	-0.0626221	0.353761
ATGGTGAGCAAGGGCGAGGAGCTGTCCCTCGAGCTCTGGAGTAGAATCTTGCACCATAGGCCGCGAAGAGCTGGCTTTTACATCCCCCGAGGAGTCTGTCCTCACATCTGCATCCTTGATCGTAAGTGCAGTCTGCCTACTCTTTTTATAGCTACGTTTTTCAGAAAACCTCCGTATTCGAGGAATGAGATGAAAGCACCTCCGTTGATATTCTGGATTACAAGTGCGTTGCTGCCCCCGCTCTGGAGACACGTAAGCCGCAACAAGCATCTAGATAGGTAG	412.281	296.52	307.918	448.032	445.996	396.482	431.035	405.51	290.8	0.0166841	-0.0510558
ATGGTGAGCAAGGGCGAGGAGCTGTCCCTCGAGGGTCAGTTCGTTCAATGCCCAGATGCGTGTATCTGTCATGAGTCAGAGGACAAGTCCGTCAGCCCTCCGACGCTGCTAATCATCGAGCGCGTAACCGTCGCGAAGACCATCGAGGAAGAACTTTTTGGACCATTCTCTTTCGGCGTACTCACAGACTCTGAGACAAAGACCCGCTTCGAGCCTCCGCTTCTGATCTGTACTACGGTCGGAGGAAGCCCAGTCCTGTTTTCGTCGCTTGAATCTAGATAG	58.469	43.1303	61.5836	117.207	91.7688	85.3188	242.592	190.568	227.666	0.234231	0.161769
ATGGTGAGCAAGGGCGAGGAGCTGTCCCTCGAGCGCCGTATCAATGGAGGACTTCCAGGAGATTTTGCCGAACAGTCGAAGTATTACTCGGTTGGAGTCAGTTGCGTCAAGTCCAAGAATAATCCTGACTTGTTCTTCCCTACTGCTAAGAACCTGGCTGTCAACGGAAGTCTGACGTCCGGACTCCTGTGTAAAAAGGCCCGTCAGCATTCCAATGGTTCTGAGCAAAAGCTGAAGTTTTCCGGACCACCTGTCGCTGAAGGGTCTGTCAGGACTCCTTGA	50.973	66.0432	55.1687	90.7407	104.616	65.2438	119.13	132.954	86.092	0.110758	0.813572
ATGGTGAGCAAGGGCGAGGAGCTGTCCCTCGAGTTAATCTGCCAGTTTAAGGGAGGATTTAAGGGAGTTGAACCAGTCGGCAACGTGTACTATAATCTCTCGAATAAGATGCTTAGTCTTCTCGATTCGAATTCAGATTTGTTGCTGGATCCCGAGTTTAGGGCTAAGAAGAAACCCAATTCCCAACCTTCTTTCAATTCGTCGGTCGCTTCCCATTCCGAGTGCACCCTTGAGCGTGGATCTGTTGCGATCGGAGAACGTGGTCAGACCGGGTCTAGATAG	62.9666	40.4346	33.3578	75.6172	78.9211	63.5709	145.122	146.25	122.442	0.190053	0.493608
ATGGTGAGCAAGGGCGAGGAGCTGTCCCTCGAGTATCTGCAATTTCAACCCATCGCTCTCTCTGCCCGCGCTACGGGACTGCTGCTGGTGGTTGTCGCAGTATCTACATCACGCCCTCCACGTGCAAATAAGGCAAGATATCCTCCTGAGCCGGGATATACTAATGTAGAAATTGATAATCTCCAGACGCGTGCTTACCTTCGTCTGTACTCAGAGCTTGTCGGCTCCCTCGAATTCCGCAAGGAGCCTGAGCATGGATTTGTATCCGCAACATCTAGATAG	116.938	115.913	141.129	179.591	141.324	150.563	227.43	203.863	185.576	0.0835335	0.133968
ATGGTGAGCAAGGGCGAGGAGCTGTCCCTCGAGGCTGCGGTCGATGTAGAAGAAGAATACAAATACGATTTCCAGACCAAGCGAGACCACCGTTCAAAGAAGGTCGAGACCTCCAACAAGTCCTACGCTAAAAAGAATACCCTGGAAGGAGTCTCGATCGGGCACGTGGAAAAGCTGTTCAAGGAGCAGATTGACCAGGTCCAGGATAAGAAGGTGACCGTTCATTCCCAATCCGTACTTATCGAATCCCCAGATGGAGCTACTAATTCGCGGTCTAGATAG	68.9634	84.9127	70.5646	111.535	110.123	76.9543	112.632	150.681	112.876	0.0852144	0.706805
ATGGTGAGCAAGGGCGAGGAGCTGTCCCTCGAGCTATTAGAAGTCGAATCATGCACAATCGGTCGAGAGGAGCTTGCCTTCACGTCGCCCGAGGAAAGCGTTCCGCACATTTGTATCCTAGACCGCAAATGTTCACTCCACCTCACCATATTTAAGAAGCCTAGTCTTAAGGCCACAGCGTTTGAGGAGGGAGATGAGTCCACGTCGGTTGACATCCTTGACTATAAATGCGTCGCAGCTCCGGCTCTTGAGACTCGTAAGCCACAACAGGCATCTAGATAG	109.442	75.4779	88.5265	209.838	170.69	138.852	294.576	294.715	294.626	0.197484	-0.104511
ATGGTGAGCAAGGGCGAGGAGCTGTCCCTCGAGGATCATCGATTGCCTCCTCTCGCTCAGGATGGCCCGCAATCCGAAGAGTTTTCTCGTGAACTGAATGATGAAGGACATCAATTTGCTCTCGCCCAGGCAATGCTGTTGTCAACATCGCTTCACTTCACTTCGGTATCATTGGATTTCCCAGCCGAATTGGTGACATCATACAGCGCCCTCTCTGAACCGGGAGACCCACACGGAACAGGTTCCGGCGTTATCGGGATATTCCGGTTGGTTTCTAGATAG	86.9539	101.087	75.6965	115.316	124.806	137.179	218.766	257.045	204.708	0.158375	-0.027251
ATGGTGAGCAAGGGCGAGGAGCTGTCCCTCGAGTCCACCATACAACTCCACTCGTTCAGGCGGCATTTCCCCGCCTCGCGTTCGATGAATCACGACCGCCTTACGTGGAGGGCGAGTAAAGACTCCGAGGTTATCAGGGTTATTCCACGTGACCCTGGAGATCTGGAATCTTTCCTGTTTGTAGCACGTAGACCTCCCGAATTTGTGAAACAGGCAAATTGCCAAGGGTCCATAGGCGCAGGAAGACCAGGGAGCAACATCGCTGCGCTGCCGTCTAGATAG	64.4658	40.4346	59.0176	107.755	91.7688	78.6272	119.13	106.363	122.442	0.128392	0.317581
ATGGTGAGCAAGGGCGAGGAGCTGTCCCTCGAGTTAGGCCCCGCGCGGCAATCACGGTGGATATCATCGAGAGAACCGTGTCAGAAAGAAATGGTGATTATACCGTTTCGCCAGGCAGAAAGCGCGGGTAGTCTCCTTACAAAAATAACCTTGCGCTTATTGAAATACTTCGAACGTAGCCGTTATGATGATTGCCAATTAAAGAGCGCACTCGGCCTGGTCTTTCACAGTCTGTTAAGTTCTGGTTTAGAATTTTTTATTGGCGCCGTCTGCTCTAGATAG	92.9507	95.6952	88.5265	136.111	135.818	147.217	95.3042	79.7725	91.8315	-0.00668507	-1.22831
ATGGTGAGCAAGGGCGAGGAGCTGTCCCTCGAGATAACAGAACAATATATTACCGATGTTTACTTCGCTCGTCTGAAGCCGGAAGGATGCGAGCATGTGCCTCTGAAGGCTTCTTCAGGACAATCGAGTTTGCTGTGTCCGCCGTTACACTGGAGGAAGAATGCCTTGAGTCAAGTCCTTCGAGCGTTACTGGATTCACTGATCTGCCTCAGCTGGAGGACAAGGAACTGGACCCATCATGCCAGATATTCACATGCCTTAGCATCACCTCTAGATAGGTAG	134.928	133.434	106.488	213.619	189.044	204.096	142.956	97.4997	95.6578	-0.020179	-0.257044
ATGGTGAGCAAGGGCGAGGAGCTGTCCCTCGAGGGCCTGGTCAAAAACGGCGATTTCACTGCTGTAACCCATTTTACCCTCGTGCGTAATTCCTATGAGAAGTCCAGTCTGTCCAAGGTCAGTATCTGCCTGACCCTGATCACAACTTCGTCACCTAAGCTTCCAAGACCAATTCGATATCTATCGCTGTATGTCATCAAACTCGTCTTTCTCAGTCTACAGTCAATGCCTCAGCTGCTGGAAAGGCGGAGGCAAAGGAATACCGAGTCTGCGCTAAGCTGA	62.9666	56.6085	62.8666	68.0555	64.2381	68.5897	51.9841	70.9089	47.8289	-0.013323	0.124961
ATGGTGAGCAAGGGCGAGGAGCTGTCCCTCGAGTTTGCATTAGTATTCCTTTCGCAGATCTATTATGACTGCGATTCCGTCACGAAGGACCAGCACGAACCAGAGGCTATTCCTGTCACTGTCGGCATAACCGAAGCGGCAACCAGCAGCTCACCACTTTCTACAAATATAAGCGACCTATTAGTTACAGTGCCTACCGGGACTTTTTTCCTTCCGAAACGCGAGTCACTGTGTCCATCGCGCGGAGGAAGAACTGATAGAGTTAATATGTGTGCCGTCTAG	53.9714	68.7388	50.0367	64.2747	95.4395	80.3001	86.6401	81.9884	63.1342	0.0490044	-0.294382
ATGGTGAGCAAGGGCGAGGAGCTGTCCCTCGAGGAGGAATCCATCCTAGCAATTTATGCATCCGAGCAGGCGCTCGATCCTGTGAAGCTCTCCAGATACCCCCTCGTCATAGCAACAAGGCAGACCTCTACAGTTTTCTTTAGTGGTCCGCCGTATCTAAGCATTGTCTCTTTCTTGTATTGGAAACCAATATCATATTCTACCGACCGGAGTTACCAGTTGGAACCAAGGTTACTGGAATTGCCTCATGCCGGCTTGACGAGGTCCTGTATTACACATTAA	31.4833	44.4781	26.9428	52.9321	51.3905	55.2063	47.6521	55.3976	51.6552	0.0713824	0.103622
ATGGTGAGCAAGGGCGAGGAGCTGTCCCTCGAGCTGAGTAGGTTGACAAACAGTTTCTCTACCCACCTCGCCACGCACGGTAAAACCATAACGCGAAGCCTTCGCTGCTCTAAAGGTTTACTCCTCACTAAGAAGGGTATAGCCTTTCACATCGTACTCAAGGCAATAGTTTACGTGAGCATAGCCGGACTCTGCACATTGCGGCATTCCCAGCTCTTGGAGCGGACTAGCGAAAAATCCGCCTGTAAGTCCGCCGCGAGTGTTCCCGGCTCTAGATAG	81.8276	106.26	67.433	91.7164	105.741	92.9999	67.8681	64.9522	NA	-0.0319507	-0.501806
ATGGTGAGCAAGGGCGAGGAGCTGTCCCTCGAGAGGTATTACGAGCTGGTTATACTTGCCGAAGAGTTGCCTTGTCCGAAACCGTATGTGACTTCTGTTTGTCAGTACTCCGCACTACTCGTCTCGTATGACGTGACGTTTTCTGCCCATACTACGAAGCTCTACAACGGGCAGACGCGGAAGCAGGAGATACTTAATTTGATTGTTGTTGTCTACCAAAAAGCAAGTGACTTTACTGCGTGCCCGGTCAGGGCGATCAAACCACGCTTGTCTAGATAG	119.711	111.71	103.743	107.002	77.9146	104.836	50.3538	NA	65.7468	-0.105773	-0.0615032
ATGGTGAGCAAGGGCGAGGAGCTGTCCCTCGAGGAAGCTGACTTCAAACTTTCTCGTCTTTCCCAGCAACAGGGCACCAGAGAACTCCCATCCACGCTGCCAGTAGACGATGTTCATGAATCCGCTCCGGAATTCCTGGTCCATCCAGAGACACAGCGAGCTTCACTGGATCATGGGACCACCGCTGACCTGCCCGCTGAATCCCATTATTTCGGTGTTCCTCTTCTGTGCGATCAGGACTCCGGAAACGTAGACTCAGCAACACCGCTCTCTAGATAG	NA	32.6955	44.0908	47.769	42.6675	NA	107.275	163.5	117.957	0.21027	0.110314
ATGGTGAGCAAGGGCGAGGAGCTGTCCCTCGAGAGTGCGGGTCTTACACTGGAAAAGAATCAGGAATGTCAGAAGCTGGGGGAGGCAGGTGGTCGTCTGATCTCCTACTCCAAGCCCAATGGAAACAATGAATTCTACTTCACCCTGCTGAAGGATGGGTGTGTGCTTCTGTTCAATCTGCTGGACCGTGTAAGAAGTCACTCGAATCCCGCAAAGAAACCTCCTGTCCTAGTGAGCCGTGGTGAACTCGGGGTCTTCGATAATGGCAGCTCTAGATAG	374.285	280.636	348.836	449.028	417.4	390.6	904.178	810.782	827.636	0.15594	0.497442
ATGGTGAGCAAGGGCGAGGAGCTGTCCCTCGAGACACAGTACCCTCTGGTGGCTGAGGTGAGCAAGGCTATCGAGGCTCCTGACAGAACAGCTGAGGAGCCTCTGAGAAGACTTACCTGGACACAACAAGACACGCGAACTGCCTCGACAAGCTTCGGAGGAAAGTACCTGACAATCGTGTACGTGAGAGCTTTCTACGAGAGCCTGTGTAGCCTGCTGCTGATCATCAGCCCTCTGATCTACCACAAGGAGGGAAATCAGCAAGCTTTCTCTAGATAG	375.801	397.795	400.707	661.122	703.087	617.181	1070.56	1099.71	1123.5	0.171929	0.328839
ATGGTGAGCAAGGGCGAGGAGCTGTCCCTCGAGTATAAAAAGTCCGGCGGAAAGCTGTCCGGAGGAGCTCAAGATAAGTTTAAGGAACGTGTCCTCACATTTCCGTCCAATAATGGACTGAAGATCGAAAAGATCCGACTTCCTGCGGAAAGGATTTCTGTCTCCAACTGCGAAGATTCACTGTCAAGTGCTCCGCTGAGTCCGGAACGGGCGATTCTTCCGGACTTTGTGAACTGCGCCCAGCGGGGGTCAATATCCTGTACCATAACAATGAACTGA	389.439	336.491	306.042	504.44	562.099	495.436	1046.48	1039.23	1080.95	0.187668	0.110681
ATGGTGAGCAAGGGCGAGGAGCTGTCCCTCGAGGGACCTGGGATCAGTGAACAGGCGGCAGAAGTTCGCGTCCATCTTACACCAGCAAACTATGTCCTGTATCCTTTTGCTCATGCGTTGCGAGTATCAGTCCTGTATTTGTGCCCAGTTATCGAGCACTGCCCCTTTTCTAACGCACCGAAGACCGATTCTCTCACACTTTATTTTATAGACCATATTAGTGGCGTGACCAAGCTGCAAAGCTCCAAGAAGAGATATAGACGGGGTCAATCTAGATAG	215.176	277.912	248.983	336.293	320.934	351.709	380.937	391.953	344.204	0.0688257	0.203874
ATGGTGAGCAAGGGCGAGGAGCTGTCCCTCGAGACTCGTACCCTGGACCAATCGAGCATCTCTTCAGGTCAACACGGCTGGCGAGCTGTTTCGTGGCGCTCTATCCGCCTGGTCGCAAAGGTCTTCACGATGGAGCCTAACGTGGAGTGTAGTCCAGGGTTTCTTGATGGACTCGACCCCGCTTTCGCTGCCTACCATTCCGGAGTGTTCCCTCATGAGGAAGCTCTGCCATCCTACCATCTTCAAGGATGTTCGCCCCCAGATAGGATCTCTAGATAG	40.9138	38.1448	51.8715	84.0734	83.48	54.109	142.304	127.665	150.831	0.195661	0.75535
ATGGTGAGCAAGGGCGAGGAGCTGTCCCTCGAGTTGCTTGAAGTCGAGTCCTGCACGATTGGGAGGGAAGAGCTTGCATTCACTCCCCCGAGGAATGCCGCACATATGTTCTGCGAAAGTGTGCTCTTCTCTCTTAGTCTGGAGGTAAACTTCACCGGAATACAAAAGACATCCGTCTTTGAAGAAGGAGACGAGTCTACGTCAGTAGATATACTTGACTACAAGTGTGTGGCGGCTCCCGCGTTGGAAACTAGAAAGCCTCAGCAAGCCTCTAGATAG	112.134	148.492	123.195	231.202	148.409	170.782	267.094	266.528	290.059	0.128287	0.207462
ATGGTGAGCAAGGGCGAGGAGCTGTCCCTCGAGTATCTGCAATTCCAGCCGATAGCTTTGAGTGCACGTGCAACAGGACTGTTGCTCGTGGTGGTTGCTGTGTATACATTACCATCACGCAGAATGATACATTTTCCCCCGAACCCGGATACACAAACGTCGAAATCGATAATTTACAAACCCGTGCTTATCTGCGCCTTTACTCGGAACTCGTCGGCAGCCTGGAGTTCCGAAAGGAGCCTGAACATGGATTTGTATCTGCTACGTCTAGATAGGTAG	146.987	130.782	129.679	141.396	139.133	165.709	166.386	154.541	125.692	0.0144265	-0.0533629
ATGGTGAGCAAGGGCGAGGAGCTGTCCCTCGAGACTCAGTACCCTCTTGTCGCTGAAGTGTCCAAGGCTATAGAGGCCCGGATCGTACCGCTGAAGAACCCCTGCGCGTCGTACTGGATACCACATACCCAGATTGGATATAATCTTACCAGGAAAAAAGGGACTGTCCTCGTACCTGACGTCATTCGGTGGAAAGTACCTTACTATCGTTTACGTCCGTGCTTTCTACGAGAGTCTTTGTTCCCTGCTCCTGATCATCTCCCCTCTGATCTATCATAA	112.134	136.231	138.756	223.559	200.352	194.454	306.501	353.877	266.854	0.145228	-0.285645
ATGGTGAGCAAGGGCGAGGAGCTGTCCCTCGAGCGTCTGAGCGAGGATAACCAGGGTCAAAAGGTTACACCACCAAAGGAGCGCAAGATAGTCTTGGGCCGACATCTCTCAGGATCTGGATTGTCCGCGAATCTGGCTAAGAGTCTTGAGTCCAAGTCTGATAGTCTGTACTCTATATGTTATCAGTTCTTGACGCCCGGAAAGATTCTTTTTGGAAAAAACAATTCCTTTCGCGGAAAGCCGTCCGGTAAGGAGGAGTTCGATAAACGTCGCTCTTAA	189.416	241.129	198.409	319.097	280.122	373.69	402.83	344.918	336.469	0.0911512	0.0246641
ATGGTGAGCAAGGGCGAGGAGCTGTCCCTCGAGTATCTGCAATTTCAACCCATCGCTCTCTCTGCCCGCGCTACGGGACTGCTGCTGGTGGTTGTCGCAGTAATCTACATCACGATCACCATCAGCGTTGCATTAATCGACCGTGTACACTGCCGGTCTAATGTAGAAATTGATAATCTCCAGACGCGTGCTTACCTTCGTCTGTACTCAGAGCTTGTCGGCTCCCTCGAATTCCGCAAGGAGCCTGAGCATGGATTTGTATCCGCAACATCTAGATAG	169.716	152.579	141.35	214.005	205.917	213.054	223.308	253.09	216.578	0.0670663	0.056893
ATGGTGAGCAAGGGCGAGGAGCTGTCCCTCGAGGACGCACTACCGGCTAACCCTCCATGTCTCTACCTAGCTTCCGTGGACTTTGAGTTGTACCTACGAGATTACCGTACCCCCCACGAGCCTAGCCTCTCTGTCTACGCCAGCTGCCAGCCCAAGAAGGAAGAGTACATCCTGCTTGACACTTCATACGATCGCACCTTCGAAATACAAAACTCCTCAGTTTCAGGAGAAGGAAGACCACTCTTTCGCTGCGGGCATCCGCTTCGATATCACAGATAA	237.906	231.593	247.686	370.687	281.977	314.509	486.023	389.713	458.294	0.102786	0.124594
ATGGTGAGCAAGGGCGAGGAGCTGTCCCTCGAGAGTGCGGGTCTTACACTGGAAAAGAACCAGGAATGTCAGAAGCTGGGCGAGGCGGGTGGTCGCCTGATTTCCTACTCCAAGCCCAATGGCAACAATGACTATACACTGGTTAGTCTCGAATCCCAGATTCCCTTTGATAAGTCCAGCAAGCGACTGCGTGGAGTAGCCTCCATTTCCGCAAAGAAACCTCCTGTCCTAGTGAGCCGTGGTGAACTCGGGGTATTCGACAATGGCAGCTCTAGATAG	124.257	126.695	106.337	143.307	159.54	164.018	356.855	362.836	326.8	0.179438	0.487024
ATGGTGAGCAAGGGCGAGGAGCTGTCCCTCGAGAATGGCTTCATCCTTCGCCGCCTTAAAGAGAACGAGTTTTCGCGTACTGTAAATTCACTGAGGTATGAATACGGCGTGCTTTTTGTGCGATCCGAAGTGTGCAAGTCTCAATCAAAACCTAAAGTCGGTTCTTACCTTAGTGATTTGATATTGAAGGGTCAGCTTGCTGCCGTAAGCTCTGACACAATTACCGCGTCCACCCTTGAGAAGAACGCGCGTATTTGCATTACTAGCACTTCTAGATAG	236.391	257.477	338.462	410.813	424.82	351.709	341.53	340.439	363.541	0.0399297	0.200842
ATGGTGAGCAAGGGCGAGGAGCTGTCCCTCGAGAAATGTTCTGAGCGTGAGGAATTCTTGAAATGTGGTGATGTGCTCGCGGCATTCTGTGCCCGACGAAGTGCATTTTCTGCTCACCCTGAAACGACTATGTCAGGTACCGGGAGAAGAAGAAGCCTTGGATTCCTCCCGCAAACCGCTGGTTCAATTTCCAACATTCACCATTTTTCAAATCACAAACCAGGAGGCAGAGACCAGCTTCTCAGTGTCACACTCCCTACCTGCAATAGTATCTCCTGA	87.8889	74.9272	107.633	141.396	133.568	148.8	205.794	219.494	216.578	0.145824	-0.220015
ATGGTGAGCAAGGGCGAGGAGCTGTCCCTCGAGACACAGTACCCTCTGGTGGCTGAGGTGAGCAAGGCTATCGAGGCTCCTGACAGAACAGCTGAGGAGCCTCTGAGAAGACTGTCTGGAACCAAAACAATGTCGGGCGCAGCTATGACAAGCTTCGGAGGAAAGTACCTGACAATCGTGTACGTGAGAGCTTTCTACGAGAGCCTGTGTAGCCTGCTGCTGATCATCAGCCCTCTGATCTACCACAAGGAGGGAAATCAGCAAGCTTTCTCTAGATAG	89.4042	77.6518	79.1041	128.021	113.162	118.363	238.633	311.323	243.65	0.194185	0.456395
ATGGTGAGCAAGGGCGAGGAGCTGTCCCTCGAGGTTCAGCCTACTACCACCCAGTTCTCCGCGCCTGGGGACTGCCTGCAGGAGGCTCTGGAAGCGACCTCTGAGACACCTAGTCCATTGAAGCTGGTCTTCCCGCTGGTCTTGGGTTTTCTTAGTGAAAGTGTGACTCCCGTAGCGGAACGCTTGTTGAGATATCCCCTGACTGTCTCACCTTCTATATCGAAATACCAACCGAGATTATCGAACCCGAGGAGGAGCAGCTCGGAATTTTCGAGGTGA	162.14	181.188	145.24	273.238	233.744	246.872	376.559	322.521	330.667	0.124554	0.217235
ATGGTGAGCAAGGGCGAGGAGCTGTCCCTCGAGTTCACATTCCGTGGAGACGGGTGTGACTGTCAACTGGAGCTTGGGACCTTGCAACCGAGCGGCATACTCAAACCTAATTTGGCCCTGGAGCTTTGTGCCGGAGGGAACAGTAAATCCAGTAGGTTGGTCCCCAGCCTCAACAAGAATAGTAAAAAAGGAGCCGAAAAGAATGGTGGTTTTTATGTTGAGAGAAAGAGTGTAGAAGGCGACGTCAAGTTCGCTTCTAAACAACTTGTCTCTAGATAG	83.3429	73.5649	63.5426	126.11	98.3209	72.709	194.847	219.494	179.837	0.165708	0.133358
ATGGTGAGCAAGGGCGAGGAGCTGTCCCTCGAGACTAAGGTCGATGGATCGAAGAGGTCCAAAACAGATCCGCCAAGAGCGTATCAGCACCAGGTGCAAGGAGCCATAGAGATAATATCAAGTTTAACACGGTTCCTGACCAAAACGGAAACAATTTCGAAGACGTTCTTTCGGAGGCCGTTATCGCTGCCCGCGAAAAGAAGTCGGATTCCAAAGATGATACTCTGGTATCTAAGAAGGATAATTACACCGAAGAGCGTGAAGAATCTAGATAGGTAG	177.293	153.941	149.131	217.826	252.295	292.527	256.147	221.733	226.246	0.0638697	-0.0995949
ATGGTGAGCAAGGGCGAGGAGCTGTCCCTCGAGCTATTCGCGCCTGATGCCCTTCTCTTGGAAGCAAACCCGCATCACCACGAAGGAGCTTTTGAGATTGTTAGTGTAGCGTTTACCGACCCTAATCCGCGAGACTTTCAGGGCCGGGATGGCGATGGATCGTCCAAGGCTCACGTTAACCTTATATTGGCCGGGTCGTGTAAGCGCCATTACCAAGGTACGGCCGAAGGTCAGACCTATGGCCCTACATCGGACGGATTATTCGTAAGGTCTAGATAG	74.2509	85.8257	82.9944	152.861	148.409	128.509	258.337	324.761	328.734	0.21967	-0.140617
ATGGTGAGCAAGGGCGAGGAGCTGTCCCTCGAGCTACTGCAGCTTGTCCTTTCTCTGTATATCATCGCTACCCGTCTGAGCAATGAAGGATCCTTCGATAGTAAGACCGAGGTCACACCTCAATTCCAGCGTACCTCCGTTGAACCTATCACCAGTAAGGAAACACCGGAATACCAGCTGCCTGTCATACGTTTGGCTTTTCTGGGTATAGCTGCTGGAGAAGGAGCTCTGCGTCTTGCTACCGTGTATGAACTGATAGTGCTTCCTCTAGATAGGTAG	81.8276	50.4056	72.6201	128.021	139.133	87.9272	159.818	156.781	162.433	0.144955	0.50785
ATGGTGAGCAAGGGCGAGGAGCTGTCCCTCGAGGAAGAGTCATATTGGCAATCTACGCATCCGAACAAGCGCTGGACCCGTCAAGCTCTCCCGATATCCGCTGGTTCGCTACCCAAACATAACCTCTTCTCATATTTGCTTTATCGACCGGAGCTGCCTGTCGGTACCAAAGTAACCGGTATTGCGTCCTGTCGACTGGATGAAGTACTATACTACACATTGCGTACCCTCAATGAAGCTGCGCATAAGCTGCGCGGAAAGTATCAGGAGTCTAGATAG	286.396	232.956	221.751	363.044	341.34	322.963	486.023	584.57	525.974	0.128478	0.188066
ATGGTGAGCAAGGGCGAGGAGCTGTCCCTCGAGGACGCACTACCGGCTAACCCTCCATGCCTCTACCTTGCTTCCGTGGACTTTGAGTTACTACGAGATTACCGTACCCCCCACGAGCCTAGCCTTCGTCCGCCTGGCCAAAGAACTGAACTCATACGATCGCACCTTCGAAGTACAAAACTCCTCAGTTTCAGGAGAAGGAAGATCACTCTTTCGCTGCTGGCATCCGCTTCGATATCACAGATAAAGAGTTTGAAGGAGCCCTTTGCGGACGACTGA	98.4961	108.985	129.679	181.522	144.699	172.473	229.876	226.213	245.583	0.123131	-0.258673
ATGGTGAGCAAGGGCGAGGAGCTGTCCCTCGAGTATCTGCAATTCCAGCCGATAGCTTTGAGTGCTCGTGCAACAGGACTGTTGCTCGTGGTGGTTGCTGTGATATACATCCATCCCAGTATAGAAAGGACAGTAGAATACGCCTGCCGGCCGATACAAAACGTCGAAATCGATAATTTACAAACCCGTGCTTATCTGCGCCTTTACTCGGAACTCGTCGGCAGCCTGGAGTTCCGAAAGGAGCCTGAACATGGATTTGTATCTGCTACGTCTAGATAG	309.126	310.607	268.435	372.598	395.139	422.727	440.048	387.473	344.204	0.0457153	0.0375124
ATGGTGAGCAAGGGCGAGGAGCTGTCCCTCGAGCTGCTGGAGGTAGAATCTTGCACCATAGGCCGCGAAGAATTAGCATTTACATCCCCCTATTTTACTGAGTCACTAGTTCCCACGCAACTAATCCCGTTTTTTTCGCTTGAAGTAAATTTCACAGGCATACAGAAAACCTCCGTATTCGAGGAAGGAGATGAAAGCACGTCTGTTGATATTTTGGATTACAAGTGCGTAGCGGCCCCCGCCCTTGAGACACGAAAGCCGCAACAAGCATCTAGATAG	186.385	166.202	198.409	324.829	294.963	258.709	140.115	223.973	150.831	-0.0145112	-0.411493
ATGGTGAGCAAGGGCGAGGAGCTGTCCCTCGAGGCAGATCTGAGCATCTCAGAAGCTGAGCGCCTCACATTCAACAGACCACATGAACATTGCAGGACGGGGGACAATTTCGTCGGGATCAAACCCAACTTCTACCCGGTGAGAAACTGCGCCAACGATGTATTCTTTCAACCATTGGCACCCGGTTATCGTGAATTTAAAGCAGGCGTGCATGGTGTAGTTGACTCAACGATTGCGGCCACCGTCCGAGACGTTATACACCAGAGTGAATCTAGATAG	40.9138	51.7679	42.794	72.6088	64.9289	77.7817	111.654	116.466	154.698	0.172214	0.207414
ATGGTGAGCAAGGGCGAGGAGCTGTCCCTCGAGAGATACTACGAGTTGGTCATTCTGGCGGAAGAACTCCCTTTGTCAGAGACGCGAACAGTGACGAGCGTTATAGGACAGGGATATTTTGTTATTTTGGTTCTGGAGGATTCCTGGGACCCACACAAAGTGTATAATGGACAGACCAGAAAACAGGAAATACTCAACCTGATTGTAGTAGTTTACCAGAAGTCCAGTGATTTCACAGCGTGCCCAGTCCGGGCCATTAAACCCCGTCTGTCTAGATAG	134.864	95.3619	94.6655	185.344	122.437	165.709	186.09	246.37	179.837	0.106268	-0.0747288
ATGGTGAGCAAGGGCGAGGAGCTGTCCCTCGAGCTATACTCTTCAGTCATACGAGGGGGCGCCCCTCTTCCGTTCTATACTACTCACCGGGGAACCACACGCTACAGGGCATCAAGGCCAGGTCCCGCTGTATTAAACCCGGGTGTACTTAAGAGGCTCAATTACGGGTCATCGCCCCTGTTTTTGAGGTTCCCACATACCATCTTCCTCGCTATCCGAGCCGTAGTTGGGAAGGCACCTTACACTTTTGAGGAATCGGCCCAATCTAGGTCTAGATAG	127.287	81.7388	77.8073	166.236	124.292	142.036	194.847	183.658	181.77	0.115768	0.146995
ATGGTGAGCAAGGGCGAGGAGCTGTCCCTCGAGAAACTTTCTTACCAGGAGTCGAATGTTTCAAGCCCAGTTTTGCTCCAGTATCTGCTTTACGTCAGCGATCTCGTCGCCAGCGGCGCAGGTGTGAATGCTTCACCTAAGCTGACCGGGCAAGGATTCTTTGTTGACAAGAAACTGGAACGTGGAGGTAAGGCTCCGGAAAATTCACATAATGTCAAGCTGGGAGAAAGTCTTAAGTACAATACCGTAGGAGCTGGACCACTTCTGTCTTCTAGATAG	124.257	110.347	110.227	141.396	129.858	155.563	142.304	159.021	168.234	0.0513242	0.575305
ATGGTGAGCAAGGGCGAGGAGCTGTCCCTCGAGTTCGCGCTCGTGTTCTTGAGCCAAATATATTACGATTGCGATTCCGTAACCAAGGATCAACATGAACCTGAAGCAATTCCTGTCACGGTTGGTATCACGGAGGCTGCAACTAGTTCATCACCATTGTCTACAAACATAAGTGATTTGCTGGTTACAGTTCCAACGGGCACGTTCTTCCTTCCCAAACGGGAGTCTTTGTGCCCCTCCCGGACATCTGGCTGTGAGTTATGCGTGCCGTCTAGATAG	90.9195	66.7533	59.6522	105.092	126.148	114.982	179.522	143.343	193.373	0.145591	-0.558346
ATGGTGAGCAAGGGCGAGGAGCTGTCCCTCGAGGAAAATGGATTGCGTGCTTCCCCTGAAGATAAGCACCTTCGTGGACTCTTCGTCCTGGTGGTGACGGATCCTCGGACTCCTTATGGACATGTCCCGGCCTACATTTCAGTCCTGTTTTCCGGATGCGCTCTCATCCCACAGGATAAGCTGTATCAGGACCATGCTGGAGAAAACCCAGAGGCTGAGCAAGCCGCTTTCAATGAACCTGTCCATTTCATTCGTATCTTCTCGCTGACTTCTAGATAG	63.6437	85.8257	73.9169	105.092	102.031	121.745	284.608	282.206	255.252	0.218191	0.685232
ATGGTGAGCAAGGGCGAGGAGCTGTCCCTCGAGGCAGATTTAAGTATTTCTGAAGCTGAACGTTTGACGTCAACGTCCCCCGAACACCTTCGCGGGGTCTATCATGACCATACCGCATTACTGCGTGACCTGTTCGATCGTGACCCACTAAGTGGGCTGGTTTTTTTTCAGCCTCTAGCTCCAGGATACAGAGAGTTCAAGGCAGGGGTGCACGGCGTGGTGGATTCCACGATCGCGGCGACAGTTCGAGATGTCATCCACCAGTCTGAATCTAGATAG	151.533	147.13	111.524	200.63	194.787	167.4	409.398	436.747	355.806	0.180115	-0.0132612
ATGGTGAGCAAGGGCGAGGAGCTGTCCCTCGAGTATTACGTGGAACATGTCGAATCACCGCTAAAGTATCAATTCCGTTCCCCAGGCGCCCAGTTTCAACAGAGCAAAGAAGCTTTAAAAGCCCGTGTATCATGCTGGACTGCGCCAGACACTTTCACTCGATGCGGGAACGTGTACCTTATCAGACCCCAGGCTAGACGAACCCGATCAAGTCGATTCGGCTGCGCCCCTTCATGCAGCTCTGGGATTTCGAGATTCCGGAGATCATCCGCCGTCTAG	169.716	185.275	212.673	294.257	220.758	202.909	424.723	385.234	435.089	0.131395	-0.182651
ATGGTGAGCAAGGGCGAGGAGCTGTCCCTCGAGCCAACTCTGGCCCAGATAAAGGGAGTTAAACTGTGTAAGGGATTGATCAGACAGTCGTCCAGATCGTATCAGCGTATGTCTTGCCGACTTCAGTCTACCGCTAACGTTGGTCGTCATTCTTGCAGCCACAACCCCAATCGAAGGCCGCATCGCTCTGAAATCTCTGGAAGATGGAACATCTTTGTTTGGACTCGCAGCGCCCTGCCACGAGCTCCTTATCTACGCTTCTTCTCTGTTTCTGGGTGA	213.661	164.84	208.783	313.364	306.093	275.618	398.451	447.946	440.89	0.131689	-0.213107
ATGGTGAGCAAGGGCGAGGAGCTGTCCCTCGAGAAGAATACCGAGTCCGAGAAGGCTGATAACGACTATAAACACTATGAAGTTCTGAAACTGCAGAAGGTGGAGGCTCATATCCGTTCGTTTCCCAGGGTAATGCTCAGGATTCACGCTCCAATACCAAAGGAAACACAGAAAAGAAAGTTATCGATACCGTCGTCGTCGATGGAGATATCTCTGCTTACATCGAAACCTCCCACTTTGAAAATCTTAAGGATTTTCAGGAACAATCTAGATAGGTAG	180.324	166.202	165.989	273.238	233.744	191.072	282.419	295.644	212.71	0.0707	0.0785947
ATGGTGAGCAAGGGCGAGGAGCTGTCCCTCGAGAGATACTACGAGTTGGTCATTCTGGCGGAAGAACTCCCTTTGTCAGAGACGCGAACAGTGACGAGCGTTATAGGACAGGGATATTTTCTTTATTTAGCTTCTGGTTCCTTGGAATCCCACCCAAAGCTGTATAATGGACAGACCAGAAAACAGGAAATACTCAACCTGATTGTAGTAGTTTACCAGAAGGCCAGTGATTTCACAGCGTGCCCAGTCCGGGCCATTAAACCCCGTCTGTCTAGATAG	51.5211	38.1448	45.3876	61.1443	48.2329	64.2545	111.654	78.3906	75.4154	0.111195	-0.331729
ATGGTGAGCAAGGGCGAGGAGCTGTCCCTCGAGGATTTCCGTCTTGCCCTTCTCCGTCCTAAATGCATAATCGCAGAATTTCAATCATTCGATGAAACTTTGCCGAAAAAACAGGAAGGGCAAACGGCCGTGCAGACCTTATTTTACGGCTGCCTGCCCGCTCAGCTTTCATTCTTGAACTTCTATTTGGCAGCCTCTACGGCCCAAAATACCCAGGTATTGTTACGGCTCCTTGAAGGGTTTGAGGAGGGCGATCTGATTGGCAAGTCGTCTAGATAG	221.237	208.434	228.235	292.346	291.252	263.781	359.044	340.439	326.8	0.0740998	-0.630859
ATGGTGAGCAAGGGCGAGGAGCTGTCCCTCGAGACCCAGTACCCCTTGGTTGCAGAAGTCTCAAAAGCTATAGAGGCGCCGGACAGAACTGCTGAGGACCATTGCGCGTCTGCTGGCACCCACATGGTAACCGGTCTTTCCTCTATGACATCCTTCGGCGGTAAGTACCTGACTATAGTTTATGTCCGTGCTTTCTACGAATCACTTTGCTCGCTGCTCCTGATTATCTCACCGCTGATCTACCATAAGGAAGGAAATCAACAAGCGTTCTCTAGATAG	231.845	196.173	208.783	261.774	339.485	258.709	363.423	376.275	320.999	0.0850535	0.494046
ATGGTGAGCAAGGGCGAGGAGCTGTCCCTCGAGCGTTATTACGAGCTGGTAATCTTGGCTGAAGAACTTCCATTGTCCGAGACCCGAACTGTTACATCAGTCTCGGTCAGGGTTTCTGAGTTATACGCCCTTTGGTCTATGAATATTCCGAACCACAAATTGTACAATGGGCAGACTCGTAAACAGGAGATTCTTAATCTGATCGTAGTGGTTTACCAAAAGGCCTCCGACTTTACGGCTTGTCCCGTGCGTGCAATAAAGCCACGTCTATCTAGATAG	109.103	149.854	125.788	233.112	165.105	158.945	302.123	382.994	326.8	0.161758	-0.096737
ATGGTGAGCAAGGGCGAGGAGCTGTCCCTCGAGACTGCCTCCAGTCTTGAGGAGCTGAGCCAGACTGTATTCGATACTCCTTTGGTACCACGTCTGTTTGCATTGTCAGAACAGACGATAACTTGTAGTAGCTGCCTGATACGAACCGAACTTATTACCCCTGAATGTCACAAATACGCATTTTCCCCCATAAAGCCCTGCGAACCGGACCAATTTATCTTCGAACTTACTGGTGACAAAGTAGAGTTTGGAAGTATCTTGAAAACGCCCCTCGTGTAA	45.4598	38.1448	59.6522	80.2518	61.2187	49.0363	96.3289	103.028	102.488	0.126987	-0.361498
ATGGTGAGCAAGGGCGAGGAGCTGTCCCTCGAGCAATTCGATGACATTCAGGAAAGATCCAAGGACTCCGTACAGCAGGGAGTCCTCGAAACGGGGCTGCGACATCCTTACAGAGTTTACGAGGTACTGTTGTTCCGCTCATTCGTTGGACTTCGGCAATCTCGGGATACCCAAACTGCAAACATAGACCAACGTCACCGCTCTATAGCTAGTAGTGCAGAGTCTGAGAACCAATCCGAGAGCACCATTATTACATCTGGTTATCAACTTTCTAGATAG	45.4598	55.8548	54.4651	85.9841	79.7698	87.9272	126.979	188.137	119.891	0.168369	-0.273067
ATGGTGAGCAAGGGCGAGGAGCTGTCCCTCGAGTATTACGTGGAACATGTCGAATCACCGCGTAAAGTATCAATCTTCGCGTTCGGGCCCGAGGGATTTCACGCTGCTCAGCTGCTGCGCTCCATCATCAATGAATTTCAGGGAGGCAACAACGGAACAGCATTTGAAGAACGGGTCTCTATTAGACCCCAGGCTAGACGAACCCGATCAAGTCGATTCGGCTGCGCCCCTTCATGCAGCTCTGGGATTTCGAGATTCCGGAGATCATCCGCCGTCTAG	39.3985	28.6086	29.8261	43.9474	53.7982	55.7999	74.436	91.8289	98.6201	0.166574	0.0742476
ATGGTGAGCAAGGGCGAGGAGCTGTCCCTCGAGTACAAAAAATCAGGCGGCAAGTTGTCTGGGGGTGCCCAGGATAAATTCAAGGAACGAGTTCTTACTTTCCCGTCAAATAATGGTCTGAAGATTGAGAAAATCAGACTTCTGCGGCAAAGATTTCGGGCTACTGTTTCTGAAAGCGGTACGGGTGATTCCAGTGGTTTGTGCGAACTCCGTCCTGCTGGCGTCAATATACTTTATCACAACAACGAACTTAATAGGTCACTGGTTTCATCTAGATAG	140.925	138.956	156.911	212.094	187.366	162.327	247.39	134.384	203.041	0.0437228	-0.0308585
ATGGTGAGCAAGGGCGAGGAGCTGTCCCTCGAGCTGTTCGGAGCTCTGTCCCCCGGGGTAATCTTGCCTACTATCCCAGCACCATCCGTCACGATTTTTATATCGTCGCGTTTTATCGTGAGCAACATGAGAGTGATCATCTCTCAGCACAAAACGACCATCAGTCCGCACACGAGTGTAGCCCTGGAAATACAACCTTCGCTCATCGAGTCGTCCTTGGAGCGTCGGGAGACCGCGGACTGCCAGCTAAGTTTAAGCTCGGTTTATCTAGATAGGTAG	34.8525	38.1448	45.3876	55.412	90.9004	43.9636	87.5718	89.5892	94.7527	0.139512	-0.183074
ATGGTGAGCAAGGGCGAGGAGCTGTCCCTCGAGCTAGCTTACAAGATCGGAGGAATCCCGGTATTCGAGTTTCTTAAGTCCAAGCTGTTCTCGTCCTTCAAGAAGACGCAAGGTAAGGAATTCCCCGGAGTCTCCGTACGTCAGGCTTCCGGGAATCTGGGAAACGTCTGCGCCAGTGCTCTGCCCAAGATCCTGAAGGATGTCTACCTGTCAAGCTCACTGCTCGATAGCCTTCTGGTTGAACTGCTCGGAAATTCACAGCCCACCGGTTCTAGATAG	74.2509	77.6518	60.949	126.11	109.452	89.6181	177.333	154.541	152.765	0.137648	0.654141
ATGGTGAGCAAGGGCGAGGAGCTGTCCCTCGAGCCCCGCCGGTGCGAGCCGGAACTGGCCTCCTATTCAGCAGTTCTAGGTTCTCTCAAGTTTATAACCGGCATTGGGTTATCGGAATTTAAACAGAAGTTTACCCATACGCTAAGAACTTGTCGTATTAGTGCATCGCTCAGCTGCGGGCTTCTGAAGCTTCAGATATTTGCCGAGTTGAGGTCCTACAAAATTCTGAAGCCGGTTGGGCGAGGTTCACAAGCCTATTCGGATGGTATATCTAGATAG	131.833	107.623	99.8527	173.879	128.003	170.782	212.362	262.048	264.921	0.130132	-0.0225268
ATGGTGAGCAAGGGCGAGGAGCTGTCCCTCGAGCGATTGTCTCCTGTAGCATATTATGTCTACGAGCGCCAAATCGAAGCAAGGGGAGATAGTCTTCAGATCCTCACAGAGTTTTTGGCTAAAATTGAGTTGTCTTCAAGGGGTTGCTCGACCTTAGTGAAACCTTGTCCTTGTATTCTTGACGGGCTGTTCTACCGACCGATCGTCGCAGAAATTACAGTCTATCGTCATTCCACGAACTTCCTCACGAAGACACTCGTGCCAATTAAGTCTAGATAG	74.2509	76.2895	86.8848	162.414	126.148	130.2	175.144	203.815	112.156	0.116452	-0.0931556
ATGGTGAGCAAGGGCGAGGAGCTGTCCCTCGAGGAAGCTGACGCAAGCAACTTCCTTGTTTTCCCCAAGCAGCAAGGACCCAGAAAAGAAAATTCATATTTTCACCTGGGGATCCCTTACCGTCTCGTAGGCGCTGGCCGCCACATCATTGGAGTAGGCCGTTTGGATGCATTTAGCGAAAGTGCTCCCGAGTTTCTGGTCCATCATTACTTCGGTGTTCCACTTTTGTGCGACCAGGACTCAGGGAACGTCGACTCAGCGACACCACTGTCTAGATAG	137.895	111.71	121.898	122.289	126.148	162.327	273.662	374.035	274.589	0.15033	0.457809
ATGGTGAGCAAGGGCGAGGAGCTGTCCCTCGAGAAATGTTCTGAGCGTGAGGAATTCCTGAAATGTGGTGATGCTGCTCGCGGCATTCTGTGCCCGACGAAGTGCATCTTTTGCTCACCCCGAAACCGAATTTCGACGGGAAAAGCTTTGGATTCCTCCCGCAAACCGCTGGTTCAGTTCCCAACATTCACCATCTTTCAGATCACAAACCAGGAGGCAGAGACCAGCTTCTCAGTCTCCCACTCCCTACCTGCAATCGTATCTCCTGAGTCTAGATAG	184.87	118.521	151.724	200.63	207.772	187.691	197.036	156.781	243.65	0.045398	0.0201794
ATGGTGAGCAAGGGCGAGGAGCTGTCCCTCGAGGCTGCGGTGGATGTAGAAGAAGAACAATCCGATTTCCAGACAAAACGAGACCACAGGTCAAAAAAAGTTGAAACTAGCAACAAGAGTTATGCTAAAAAGAATACCTTAGAAGGGGTATCGATAGGGCACGTGGAAAAGTTATTTAAGGAGCAGATTGACCAAGTCCAAGATAAGAAGGTGACGGTTCACTCCCAAAGCGTATTAATCGAAAGTCCGGACGGAGCCACTAATTCGCGGTCTAGATAG	84.8582	92.6373	94.6655	152.861	161.395	96.3817	172.954	138.863	127.626	0.0786443	-0.681687
ATGGTGAGCAAGGGCGAGGAGCTGTCCCTCGAGAAGTGTAGCGAGAGAGAGGAGTTCCTGAAGTGTGGAGACGCTGCTAGAGGAATCCTGTGTCCTAGCGTGCTGCTGGTGACATACACAGAGGACGTGCCTGGAGAGGAGGAGGCTCTGGACAGCAGCAGAAAGCCTCTGGTGCAGTTCCCTACATTCACAATCTTTCAGATCACAAACCAAGAGGCTGAGACAAGCTTCAGCGTGAGCCACAGCCTGCCTTCTATCGTGAGCCCTGAGTCTAGATAG	86.3735	73.5649	141.35	120.378	105.741	101.454	85.3825	78.3906	108.289	-0.0119134	0.341278
ATGGTGAGCAAGGGCGAGGAGCTGTCCCTCGAGGATTTCCGTCTTGCCCTTCTTCGTCCTAATGCATCATCGCCTCGGGCAGGGCTCACCTGGGTATCAAACTGCCCGTCCCGTAAGTCAGTAGAATTTGCATATCTTGAAATCCGCCAAAAAGCAGGAAGGACAAACGGCCGTGCAGACCCTGTTCTACGGCTGCCTGCCCGCTCAGCTTTCTTTCCTGAACTTCTATTTGGCTGCCTCTACGGCTCAGAATACCCAAGTTCTGCTGCGACTCCTTGA	34.8525	64.0287	29.8261	53.5012	53.7982	40.5818	67.8681	53.7535	52.2107	0.0584123	0.0106335
ATGGTGAGCAAGGGCGAGGAGCTGTCCCTCGAGGCAGATCTGTCTATTTCTGAAGCTGAACGTTTGACGTTCAACCGTCCCCACGAACACCTTCAGGACGGCGGTCAGTACTCCAGTGGATCCAAGCCCAATTTACCCGCCGGAAAACCAAGTGCGGGTGTTTTTTTTCAGCCTCTAGCTCCAGGATACAGAGAGTTCAAGGCTGGGGTGCACGGCGTGGTGGATTCCACGATCGCGGCGACAGTTCGAGATGTCATCCACCAGTCTGAATCTAGATAG	42.4291	40.8694	44.0908	82.1626	53.7982	42.2727	109.465	118.706	121.825	0.168354	0.0134847
ATGGTGAGCAAGGGCGAGGAGCTGTCCCTCGAGGTTCACCACACTACACCCCTTGTCCAGGCTGCTTTTCCGCGACTGGCCTTCGACGAGTCCAGGCCTCCGTACGTTGAAGGAGAAGACAAGGATTCAGACGGCTTCAATCAACTTGTTACACTCTGTACATCCCAGAGTCAGCCTCTTTGCACGCGTCCTCCGGAGTTTGTCAAACAAGCGAACTGTCAAGGGAGCATCGGCGCTGGACGTCCGGGATCTAACATCGCCGCCTTGCCATCTAGATAG	72.7356	96.7242	89.4784	97.4487	109.452	76.0908	52.5431	64.9522	92.8189	-0.0381532	0.0145439
ATGGTGAGCAAGGGCGAGGAGCTGTCCCTCGAGGTTACGTTCTGTAAGGCCTCACGTCGTACTCAACTTGAGCGTGCTGCTCCATCCGAGTCCGTTCACCTGCTGTCCGGAGCTGGCACAGAAGAATCATCCTCCTCCATAGCAGTAAATGTAATTCTGTTCGCTACCAAGGATAAACTGTCCCTTATAGCTAAATCCTCCTTCTCACTGAAGTGCTCCAATTCCGCTGTCGTACTGAACACCGGAAAAGAGACCTATTTCAAGACAGATTACCATTAG	125.772	103.536	62.2458	108.913	118.727	113.291	52.5431	73.9111	50.2769	-0.0790798	0.335044
ATGGTGAGCAAGGGCGAGGAGCTGTCCCTCGAGACCCGAACCCGTGGCCCCATCGAACACCGTCTGCAGGTAAATACCGCTGGCGAGCTCTTCCGAGGTCCCTGTCTGTCTTGGTTCCAAAGTTTTCCTACGAAGCCCCATCAAAAGACCAGTTCCTTGATGGCCTGGATCCGGCCTTTGCTGCTTATCACTCCGGAGTATTCCCCCACGAGGAGGCTCTTCCGTCCTACCACCTGCAGGGATGTAGCCCGCCTGATCGTATTTCTAGATAGGTAG	38.2949	31.6738	28.8394	69.535	54.383	42.7322	NA	97.3552	60.5972	0.144432	0.186886
ATGGTGAGCAAGGGCGAGGAGCTGTCCCTCGAGAGATACTACGAGCTGGTGATCCTGGCTGAGGAGCTGCCTCTGAGCGAGACAAGAACAGTGACAAGCGTGATCGGACAAGGATACTTCCTGAGCATCTACGCTTTGGGGTTCGCTCTAACAAAGCTGTACAACGGACAGACAAGAAAGCAAGAGATCCTGAACCTGATCGTGGTGGTGTATCAGAAGGCTAGCGACTTCACAGCTTGTCCTGTGAGAGCTATCAAGCCTAGACTGTCTAGATAG	117.948	110.17	106.182	110.097	99.3896	133.324	48.688	NA	50.8234	-0.123458	0.254829
ATGGTGAGCAAGGGCGAGGAGCTGTCCCTCGAGACTACCGTGACTGCAAAGGAAGATGTGAAATCCTTTTTCTCATCAATCAACTACGCGGCTTCTACTAAGATTGCTTCCCTAAAGCAGTCGGTCATACTGGGATTTAAGTCTGAGGGTTTTAGCACTCTGTTAAGTTCTGCTCTTTCATACAACGCTTCGGAGGCTGTCAATACCCTGGCTACCCTGACGATCTCAAAGAATGAAGGACTCCACAAACGTGTCGGATGCGTCAAGTCTAGATAG	42.8903	42.6907	53.7462	65.6719	73.1357	NA	81.8844	115.468	78.1899	0.11203	0.794029
ATGGTGAGCAAGGGCGAGGAGCTGTCCCTCGAGAAATGTTCTGAGCGTGAGGAATTCTTGAAATGTGGTGATGCTGCTCGCGGTTCTGTGCCGACGAATGTTTTCGCAGAACGACCCGGAAGATTACCGGGAGAAGAAGAAGCCTTGGATTCCTCCCGCAAACCGCTGGTTCAATTTCCAACATTCACCATTTTTCAAATCACAAACCAGGAGGCAGAGACCAGCTTCTCAGTGTCACACTCCCTACCTGCAATAGTATCTCCTGAGTCTAGATAG	47.4857	37.1823	NA	42.4936	71.2604	52.9879	81.8844	79.2426	68.4161	0.100444	-0.270388
ATGGTGAGCAAGGGCGAGGAGCTGTCCCTCGAGCCTACGTTAGCACAGATAAAAGGAGTAAGCTATGTAAGGGGCTTATCCGCCAGTCGTCCAGGTCTTACCAGCGTAATGTCCTGTTGGACTTCTCATTGGCCATCAGAAATGCAAAACAACTTGAATTCAGTGAAGTTCGTCAGGACGGTTGTGCGTATTCCCAATTCTTGGCGGCAACCACCCCAATCGAGGGTCGCATTGCCCTTAAATCCTTGGAGGACGGTACGTCCCTTTTCGGATTAG	36.7631	NA	40.6374	46.3567	56.2582	42.7322	59.7534	54.3378	60.5972	0.067726	-0.0327595
ATGGTGAGCAAGGGCGAGGAGCTGTCCCTCGAGTTTGCGCTGGTATTCCTTTCCCAGATCTATTATGACTGCGATTCCGTCACGAAGGACCAGCACGAACCTGAGGCAATTCCTGTCACTGTCGGCATAACCGAAGCGGCTACAGCACTCACCACTGTTACAATGGTGTGCCGGGACTTCTCCAACGCGAGTCACTGTGTCCATCGCGCACCAGTGGCTGTGAGTTTCAGAAGGAGAAGGAGGAATTGCAATTTCCACGTGCGGAGGAAGAACTGA	157.775	139.089	155.995	216.331	232.534	203.405	201.391	262.633	197.429	0.0619598	-0.0916386
ATGGTGAGCAAGGGCGAGGAGCTGTCCCTCGAGGGTCAGTTCGTTCAATGCCCAGATGCGTGTATCTGTCATGAGTCAGAGGACAAGTCGGTCAGCCCTCCGACGTACTACGCCTGCTACCTCTGTAATATAAGAGTCAAGATTATACAGATCCTCGCAAGGGAACCAGTGTACTTCACAGACTCTGAGACAAAAACCCGCTTCGAGCCTCCGTTGCTTATCTGTACTACGGTCGGAGGAAGCCCAGTCCTGTTTTCGTCGCTTGAATCTAGATAG	68.9308	85.3815	68.1659	113.96	108.766	109.394	227.948	226.408	158.334	0.167444	0.221053
ATGGTGAGCAAGGGCGAGGAGCTGTCCCTCGAGTATTACGTGGAACATGTCGAATCACCGCGTAAGGTATCAATCTTCGCGTTCGGGCCCGAGGGATTTCACGCTGCTCAGCTGCTGCGTTCATCATCAAGATTCAGGGAGGAACATACTCTCGATGCGGGAACGTGTACCCTGTCTGACCCCAGGCTAGACGAACCCGATCAAGTCGATTCGGCAGCTCCCCTTCATGCAGCTCTGGGATTTCGAGATTCCGGAGATCATCCGCCGTCTAGATAG	44.4221	35.8051	34.083	59.8773	78.7615	51.2786	110.655	113.204	119.24	0.184228	0.088432
ATGGTGAGCAAGGGCGAGGAGCTGTCCCTCGAGTATTATGTGGAACACGTCGAGAGTCCTCGTAAGGTCTCGATATTCGCCTTTGGACCTGAAGGATTTCACGAAGTAAAAAGCCCAGTGTATCATGCCGGGTTAAGACAGACGCTAAGTTTAGATGCAGGAACATGCACATTGTCCGATCCCCGCCTTGACGAGCCTGATCAAGTAGACTCTGCTGCACCTTTGCACGCGGCGCTCGGATTCCGCGACAGCGGGGACCATCCACCCTCTAGATAG	168.498	179.026	174.348	206.673	260.663	259.812	489.093	579.603	484.777	0.181282	-0.650951
ATGGTGAGCAAGGGCGAGGAGCTGTCCCTCGAGTATTACGTGGAACATGTCGAATCACCGCGTAAAGTATCAATCTTCGCTTCGGGCCCGAGGGATTTCACGTGCTCAGCTGCTGCGCTCCACATCAATAATTCGAGAACATTAAGACGTTGGGCAGACTTTGGGAACGTGTACCCTGTCAGACCCCAGGCTAGACGAACCCGATCAAGTCGATTCGGCAGCTCCCCTTCATGCAGCTCTGGGATTTCGAGATTCCGGAGATCATCCGCCGTCTAG	96.5031	61.9704	99.6271	154.522	114.392	88.8829	239.014	212.823	222.841	0.163654	-0.138418
ATGGTGAGCAAGGGCGAGGAGCTGTCCCTCGAGGAAGCGGACGCTTCAAACTTTTTAGTGTTTCCCAAACAACAGGGGCCACGCAAGGAGAACTCGTACTTCCATCTGGGTATTCCGTACAGATTGGTCGGAGCAGGACGACACATCATCGGAGTAGGACGTTTAGATGCCTTCATGAAAGTGCACGGAATACACAGCTTTGCACCGCTGACTTACCCGCAGAATCCCACTACTTCGGTGTGCCCCTTCTGTGTGATCAGGACAGTGGGAACGTAG	142.457	185.911	165.171	266.551	286.917	222.207	374.012	556.963	473.049	0.173038	-0.10215
ATGGTGAGCAAGGGCGAGGAGCTGTCCCTCGAGCTCTTCGGGGCGCTGTCCCCCGGAGTTATCTTGCCTACAATACCTTTGGCGTCAATGATTTTTACATCGTCGCTTTTTATCGCGAGCAACATGAGAGCGACCACCTCTCCGCACAAAACGATCACCAATCCGCGCATGAATGTTCCCCAGGTAACACTACCTTCGCGCACAGGGTTGTACTGGGGGCTAGTGGGGATAGGGGTCTCCCTGCAAAATTCAAACTGGGCCTCTCTAGATAGGTAG	105.694	126.695	144.197	181.564	168.775	193.149	309.833	278.481	250.208	0.13412	-0.309381
ATGGTGAGCAAGGGCGAGGAGCTGTCCCTCGAGGATCATCGTCTTCCCCCACTGGCGCAGGACGGTCCACAGTCAGAAGAGTTCTCGCGTGAGCTGAACGACGAAGGACATCAGTTTGCTCTGGCTCCAGGAAATCCCCGTTGCCACGTCATACATTCAAACACCTTGGATTTCCCTGCCGAGCTCGTGACCTCCTATTCAGCCTTGTCGGAACCGGGAGATCCACATGGAACGGGAAGTGGAGTTATAGGAATCTTTCGTCTCGTATCTAGATAG	128.671	154.238	157.306	224.057	243.786	220.498	515.65	443.759	488.687	0.198805	0.42944
ATGGTGAGCAAGGGCGAGGAGCTGTCCCTCGAGACTCAGTACCCTCTTGTCGCTGAAGTGTCCAAGGCTATAGAGGCCCCGGATCGTACCGCTGAAGAACCCCTGCGTCGTCTGTACCTGGATACCACACGTACCCAGATTGGAACACTGCCTATACGTGAATTCCTAGTAGCTCCAGTCGAAAATAAGGGACTGTCCTCGTACCTGACGTCATTCGGTGGAAAGTACCTTACTATCGTTTACGTCCGTGCTTTCTACGAGAGTCGCTTTCTCTAG	203.729	188.666	187.456	191.221	223.158	225.626	117.294	151.693	154.425	-0.053559	0.798347
ATGGTGAGCAAGGGCGAGGAGCTGTCCCTCGAGTCCGCCGGATTGACTCTTGAAAAAAATCAAGAGTGCCAAAAACTCGGGGAAGCAGGCGGCAGGCTCATTAGTTATTCTAAGCCTAATGGAAACAATGAGTTTTACTTCACGCTCTTGAAGGACGGGTGTGTTCTGCTCTTTAATTTGCATAAATCCGGTCCGTGCAAGAAATCTCTGGAGTCCCAAATCCCGTATCCCGAGGAGAACTTGGCGTTTTTGATAATGGTAGTTCTAGATAGGTAG	196.07	217.585	208.43	365.059	316.921	307.672	387.291	348.668	332.307	0.0899271	-0.240245
ATGGTGAGCAAGGGCGAGGAGCTGTCCCTCGAGAAATGTTCTGAGCGTGAGGAATTCTTGAAATGTGGTGATGCTGCTCGCGGCATTCTATGCCCGACGAAATGCATTTTCTTGCTCACCCCGGAAACAGAAATCTGCCTTCATCGACTGGATTCCCGCAAACCGCTGGTTCAATTTCCAACATTCACCATTTTTCAAATCACAAACCAGGAGGCAGAGACCAGCTTCTCAGTGTCACACTCCCTACCAGCAATAGTATCTCCTGAGTCTAGATAG	73.5262	53.7077	69.4768	110.097	114.392	97.4293	159.343	126.788	109.466	0.115944	-0.132944
ATGGTGAGCAAGGGCGAGGAGCTGTCCCTCGAGTATCTGCAATTTCAACCCATCGCTCTCTCTGCCCGCGCTACGGGACTGCTGCTGGTGGTTGTCGCAGTAATCTACATCACGATCACCATCCAGCGTTGCAAGGATTATAAAGAGCGAAGTTTGCCGTCTGGAAATGATAATCTCCAGACGCGTGCTTACCTTCGTCTGTACTCAGAGCTTGTCGGCTCCCTCGAATTCCGCAAGGAGCCTGAGCATGGATTTGTATCCGCAACATCTAGATAG	188.411	202.437	182.213	334.154	335.674	271.777	362.947	423.382	463.275	0.129257	0.308081
ATGGTGAGCAAGGGCGAGGAGCTGTCCCTCGAGGTCACACACTACACCCTTGTCCAGGCTGCTTTTCCGCGACTGGCCTTTGACGAGTCCCGACCTCTATTGAAGAAAACAAGGATTCAGACGTTATATTTGTCAGCTGCCTTGCCATATGGGGATCTGGAATCCTTTTTGTTTGTAGCACGCCGTCCTCCGGAGTTTGTCAAACAAGCTAACTGTCAAGGGAGCATCGGCGCTGGACGTCCGGGATCTAATATCGCCGCTTTGCCATCTAGATAG	151.648	145.975	136.332	168.043	180.026	150.417	329.75	391.685	373.357	0.153958	-0.266216
ATGGTGAGCAAGGGCGAGGAGCTGTCCCTCGAGAAAGAGCGTAATCACACCATTACGCAGCGTAAACAATGCTTCTATCCTGCGTTTCTCCACCCGTATCTCCTCCTCATTCGGATCCTTGCTAGACTCGACCCGATGAGCAACCCCTGCAGGAAACAGGAGACTTCCAGATCGTCGCCTCAGATGATAGCCAGTACATCGGTCACGAACAGCGTTCACAATCTGATTCAGGTGATCTGCAGCAGGGAATCGTCCGCCCCGGGTCTAGATAGGTAG	186.879	112.924	174.348	214.4	258.788	232.463	307.62	332.819	258.027	0.109517	-0.182672
ATGGTGAGCAAGGGCGAGGAGCTGTCCCTCGAGGGTTCTCTGGCCCCATGTCAGCTGGGTTGCCTTCGCCGTGAGAAGAACTCCAACGCAAAAGGTCTTTCGGACATTTTCTCCATTTTGCGCGAAGCAATAATATTCGTGGAGCAGCATCGACTTGCAAAACTGAGTTGTAGTAAGCTGTTGGTGCTGGGATCATCCGATGGGCTTGACCAACTGTATTTTGAGGCCCTGGCTGCCATTTACCAAGCAACCGAGGGGCAGACCTACACTTCTTGA	62.8036	70.2332	79.9639	113.96	133.145	92.3015	250.079	330.555	238.479	0.223524	0.0970849
ATGGTGAGCAAGGGCGAGGAGCTGTCCCTCGAGTCTGTCGGAGGGAAGAAGTTGAGTCTGGAAGCTCGTGAGCAGTCACTCCTACTGCATAACATCTACCTGCGTTGCACCGAGGTGATCGCTAAGGCTTCTGCGTCTCCGGAACCCCTACTCCGTTCTCAAGAAAAACTAGTGTTGGATGTCCTTTTCTACCACAAAGGGATCTATCAATCGTTTCGCCGCTACGAAGCTCTTTGCCGAAGTAGGCACGGTGTCATCCAAGGCTACCCTGAATAA	287.978	316.738	281.84	453.909	395.683	437.577	367.373	391.685	426.135	0.0482942	0.129895
ATGGTGAGCAAGGGCGAGGAGCTGTCCCTCGAGTATTACGTGGAACATGTCGAATCACCGCGTAAGGTATCCATCTTCGCTTTCGGACCCGAGGGATTTCACGCTGCTCAGCTGCTGCGTTCCATCATCAATGAATTTCAGGATTACAATGTTGCATGGCCCGACGTTACCCTGTCTGACCCCAGGCTAGACGAGCCCGATCAAGTCGACTCGGCTGCTCCCCTGCATGCAGCTCTGGGATTTCGAGATTCCGGAGATCATCCGCCGTCTAGATAG	45.9539	55.0848	49.8136	88.8503	78.7615	71.79	141.638	190.182	170.063	0.19959	0.644212
ATGGTGAGCAAGGGCGAGGAGCTGTCCCTCGAGCTATTCGCGCCTGATGCCCTTCTGTTGGAAGCAAACCCGCATCATCACGCTGACCCGCCCGTGAGGTCTATTGCTTTCCTGCAGCCCTATCTTGTCGAGGAGTCACTTGAAGGAGCTTTTGAGATGTTAGTTATTACGCATCGCTCGCCCTTAACCTTATACTGGCCGGGTCGTGTAAGCGCCATTACCAAGGTACGGCTGAAGGTCAGACCTATGGACCTACATCGGACGGACTTTTCGTAA	99.5667	156.992	120.601	202.81	196.904	165.801	369.586	332.819	326.443	0.169929	-0.42626
ATGGTGAGCAAGGGCGAGGAGCTGTCCCTCGAGATACATTTCCTGTCTATCGGAAAGCCTCAGGTCACCCTTGTCCCCGCTATCCGTCCACCAGATTCCAAGCTTTCAGCTAAGGATCACTATAAAGTCGCTGCTGAATTCGCTCAATATGATTACACAGAGATCAATCTGCTGTATGCCGAGCACAAGACCGAATACGGAGCACCTCAGAAGCTTTGCCCTTTCCGCCAACTCTCGGGAAAGCGTCTCCCCCTGGACTTTCAACTGTCTAGATAG	108.758	78.4959	66.8551	98.5079	86.2626	88.8829	192.539	147.165	125.104	0.101461	0.788742
ATGGTGAGCAAGGGCGAGGAGCTGTCCCTCGAGCTGCTGGAGGTAGAATCATGCACCATCGGCCGCGAAGAGCTGGTTTTACATCCCCCGAAGAGTCAGTTCCTCACATCTGCATCTGATCGTAAGTGCAGTCTGCCTACCTCCCTATTTTACCGAGTCCAGCCACCTAACCTCGGGAAGGAGATGAAAGCACCTCCGTTGATATTCTGGATTACAAGTGCGTTGCTGCCCCCGCTCTGGAGACACGTAAGCCGCAACAAGCATCTAGATAGGTAG	124.075	115.678	79.9639	175.769	118.142	140.161	265.571	230.936	259.981	0.146186	0.162447
ATGGTGAGCAAGGGCGAGGAGCTGTCCCTCGAGCCTACGTTAGCACAGATAAAAGGAGTAAAGCTATGTAAGGGGCTTATCCGCCAGTCGTCCAGGTCTTACCAGCGTAATGTCCTGTTGGACTTCTCATTGGCCATCAGAAATGCAAAACAACTTGAATTCAGTGAAGTTCGTCAGGACGGTTGTGCGTATTCCCAATTCTTGGCGGCAACCACCCCAATCGAGGGCGCATTGCCCTTAAATCCTTGGAGGACGGTACGTCCCTTTTCGGATTAG	180.752	187.288	211.052	291.661	277.541	275.195	367.373	389.421	338.171	0.106262	-0.307453
ATGGTGAGCAAGGGCGAGGAGCTGTCCCTCGAGCCAACTCTGGCCCAGATAAAGGGAGTTAAGCTGTGCAAGGGATTGATCAGAAGTCGTCCAGATCGTATCAGCGTAATGTCTTGCTCGATTTCAGTCTTGCTATCCGTAACGCTAAGCAGCTGGAGTTCAGTGAGGTCCGTCAAGATGGAGAAGATGGAACATCCCTTTTTGGACTCGCAGCGCCCTGCCACGAGCTCCTTATCTACGCTTCTTCCCTGTTTCTGGGTGAGTCTAGATAGGTAG	127.139	118.432	115.358	154.522	163.149	162.382	199.178	239.992	250.208	0.107191	0.453695
ATGGTGAGCAAGGGCGAGGAGCTGTCCCTCGAGTATCTGCAGTTTCAGCCCATCGCTCTCTCCGCTCGTGCTACCGGATGCTGCTGGTGTCGTCGCAGTCATTACATCGACACCACACTGAGTACCTCTTCGCTCCTGAGCCGGGATACACTAATGTCGAAATTGATAATCTCCAGACGCGTGCTTACCTGCGTCTGTACTCAGAGCTTGTCGGATCCCTCGAATTCCGCAAGGAGCCTGAGCACGGATTTGTTTCCGCAACATCTAGATAGGTAG	283.382	283.687	339.519	428.799	416.311	384.589	314.259	357.724	287.348	0.00935969	0.160477
ATGGTGAGCAAGGGCGAGGAGCTGTCCCTCGAGGCTGCGACGTTAGAAGTCTATCTTCCGGTACAGATTGTAGGGAACGCATACGCCTTCCGGTTGGTGCTGAAAGGGCACGCTGAATCCAGTTTGGAGCTTATCCTGACCATATTTCTTGTTTTTTTAAGGAGTCAAGAAGGAACGACTGTCATTGGAATAGAGAATTTCTCCTGCGCAAAGTTAAAAGCGCCCATCCCTGGCTATGTCCTTCTTACCTACACGCCGAGATACCACGTCATATGA	165.434	180.403	200.565	220.194	255.037	201.696	336.39	285.273	285.393	0.0844824	-0.685253
ATGGTGAGCAAGGGCGAGGAGCTGTCCCTCGAGCTACTGGAAGTCGAATCTTGCACCATCGGACGTGAGGAGCTGGCTTCACGTCCCCGAAGAAAGTTTTGTAAGTGTCCCTTCAGATCCCTACCCGTTTTTTCACTGGAAGTGAACTTCACCGGAATCCAGAAGACCAGCGTTTTCGAGGAGGGAGATGAAAGCACCTCCGTTGATATCCTTGATTATAAATGCGTCGCTGCTCCGGCTCTGGAGACACGTAAGCCACAGCAGGCATCTAGATAG	91.9078	104.661	83.8965	119.755	165.024	83.755	134.999	149.429	132.923	0.0667086	0.413177
ATGGTGAGCAAGGGCGAGGAGCTGTCCCTCGAGTCCGCTGGCTACCCTGGAGAAAATCAGGAATGCCAAAAGCTGGGAGAAGCTGAGACGTCTCATCAGTTTTCGAAGCCAAGGAAAAACGATATATCAACGAAAAGTCGCTTGAATCGCAAATCCCTTTCGATAAGTCCTCCAAGAGGCTGCGTGGAGTCGCTTCTATTTCAGCTAAGAAACCTCCCGTCCTTGTCTCCCGAGGCGAACTGGGAGTCTTCGACAATGGATCTTCTAGATAGGTAG	110.289	79.873	65.5442	96.5764	127.519	112.813	170.408	208.295	172.018	0.131027	-0.0582716
ATGGTGAGCAAGGGCGAGGAGCTGTCCCTCGAGCTGATATGTCAATTCAAAGGCGGCTTCAAAGGGGTTGAGCCCGTGGGGAACGTATATTACAACTTGTCTAATAAGATCGAGAAAGGACTGTCACCGGGGCGGAAATCCTGCCTTCTCGGTAAACTGTTTGCAAAACTGAGCCTCCTGGATTCAAACAGTGACCTTCTGCTCGATCCCGAGTTTCGAGCTAAAAAAAAAGCCGAACTCACAACCATCATTCAATTCCAGTGTGGCGAGTCATAG	111.821	140.466	123.223	133.275	176.276	258.102	338.603	341.875	259.981	0.152446	-0.0446575
ATGGTGAGCAAGGGCGAGGAGCTGTCCCTCGAGGGTATTATAATACGAATACAGGAGACGTCATTCTTCACTGCGTGTATCCTAGCCTTTTGTCTTTGGGTAGCGAAGCTACCCGGCACACTCAGTCCTATCGACCAACAGATAGTCATCCGAGAAGAGACAGAAAGAAGTCACCTGACCTTTCATTTGAATCAGGGAGTTCAACCGACGATAGAATTGTTCAAGGGTATGGAGGAATCGTCAGGATTCCATCCAGCAAGAAAAGAACGTGACTAA	183.816	168.009	167.793	251.099	208.156	285.451	473.601	375.836	385.085	0.143461	-0.258432
ATGGTGAGCAAGGGCGAGGAGCTGTCCCTCGAGTTTGCGCTGGTATTCCTTTCCCAGATCTATTATGACTGCGATTCCGTCACGAAGGACCAGCACGAACCTGAGGCAATTCCTGTCACTGTCGGCATAACCGAAGCGGCTACCAGCAGCCACCACTGTCTACAATTAAGCGTCTACTGGTTACCTCCTACGGTCTCGAACGCACTTGTGCGCCTGGCTGTGAGTTTCAGAAGGAGAAGGAGGAATTGCAATTTCCACGTGCGGAGGAAGAACTGA	56.6765	89.5128	95.6945	173.837	129.394	90.5922	101.802	65.6582	62.5519	-0.00830065	-0.319912
ATGGTGAGCAAGGGCGAGGAGCTGTCCCTCGAGCTATTCATTGTCCTTTCCTGTATACATAGCACCGTTAGAATGGGTCTCGAAGTACCGAATCCTCATAGCCTCGAATACCAGCTGCCTGTTATACGATTGGCTTTTCTGGGTATAGCTGCCGGTGAAGGAGCTCTGCGTCTTGCCACCGTGTATGAACTGATACGTGGATATCCGTGTCCACATTACTTCAAGAACAAAGTTGATTACATCCTTCTGACCGTCGAACGTGCTTCCTCTAGATAG	88.8442	90.89	73.4095	115.892	176.276	88.8829	205.817	208.295	189.61	0.145463	0.607473
ATGGTGAGCAAGGGCGAGGAGCTGTCCCTCGAGGTGAGCACAATCTGTCTGACAACAGAGGACGGAAGCCCTCTGGAGCCTAGCAGACAGATCAGCATCCTGTTCGGAGTGCCTAGATCTCAGTTCATCGACAACCCTCCTGAGTGTCTGACCGGAAAGCTGCTGGCTAAGGTGGAGGCTCTGCAAGAGGCTAGCGTGATCAGCGAGCCTCAGACAGTGCTGTTCATCGCTACATTCGAGACATACGAGGACGAGGTGCCTCTGTACTCTAGATAG	156.243	148.729	142.886	218.263	185.652	215.37	272.21	389.421	297.122	0.124988	0.27394
ATGGTGAGCAAGGGCGAGGAGCTGTCCCTCGAGGGACAGTTTGTGCAATGCCCTGACGCTTGCATCTGCCACGAGTCCGAAGATAAAAGCGTTAGCCCCCCGACTCTTCTTATCATTGAAAGGGTTACAGTTGCAAAAACTACAGGAAGATCAGCCGGCGCCAACTCCAGTGCAGAGCCACTAAAACGTACCAGGAGTTTATTCAGATACTTGCGCGGGAACCTGTATATTTTACTGACTCTGAGACAAAGACACGCTTCGAGCCACCTCTGTTGA	102.63	82.6272	82.5857	117.823	121.893	128.196	150.49	167.542	144.651	0.0916748	-0.528293
ATGGTGAGCAAGGGCGAGGAGCTGTCCCTCGAGAGAGGACTGGAAGTTAAGAAGTTCTCCGATGAAGAGGTGAAGGCTGCTATCCAGGTAAATAAGGTGGACCACGAGTCGGACAATGGAGCTGTTTCAAAGGCTTCCCATAAAGTTAATCAGCCTCAGTCAAGTACTCCACCCATCTCGAACAATATCGGAGCTCTGGATGAGTCAAAGGGAGCTAGCGATACTCGATCAACCAAGAAAAATACGGAGAAGCAGGACCTGGTCTTCTCTAGATAG	38.2949	33.0509	36.7047	56.0143	43.1313	47.86	75.2451	74.7145	99.6921	0.138347	0.934047
ATGGTGAGCAAGGGCGAGGAGCTGTCCCTCGAGAGGTATTACGAGCTGGTTATACTTGCCGAAGAGTTGCCATTGTCCGAAACACGTACTGTGACTTCTGTTATTGGTCAGGGGTACTTCTGTCAATCTATGCCTTGCTGGGGGGATTGTCCCCCGTCACTCAACGGGCAGACGCGGAAGCAGGAGATACTTAATTTGATTGTTGTTGTCTACCAAAAAGCAAGTGACTTTACTGCGTGCCCGGTCAGGGCGATCAAACCACGCTTGTCTAGATAG	102.63	137.712	154.684	193.153	174.401	153.836	152.703	117.732	175.927	0.0205162	-0.229398
ATGGTGAGCAAGGGCGAGGAGCTGTCCCTCGAGCCTACGTTAGCACAGATAAAAGGAGTAAAGCTATGTAAGGGGCTTATCCGCCAGTCGTCCAGGTCTTACCAGCGTAATGTCCTGTTGGACTTCTCATTGGCCATCAGAAATGCAAAACAACTTGAATCAGTGAAGTTCGTCAGGACGGTTGTGCGTATTCCCAATTCTTGGCGGCAACCACCCCAATCGAGGGTCGCATTGCCCTTAAATCCTTGGAGGACGGTACGTCCCTTTTCGGATTAG	117.948	114.301	115.358	189.29	125.643	135.034	134.999	160.749	125.104	0.0309519	-0.16814
ATGGTGAGCAAGGGCGAGGAGCTGTCCCTCGAGCAAGAAGTATTCTACATCTTTTCCGAAAAGCATCAGAATGACCAGAATGAGGACTACACCAAGCGTTCAACCGCTTCCCGTGATAAGCTGACGAAATCCGTTGTAGTGACCATCTCGAAGTACAAGGGAGATCGTCTGGAAGAACAGGATCTCAAGTCACAGAAGAACGGAAAGGGAGAGACTGTGGCAAAAAAAGAGAAGTCCTCTAAAAAGCATGATGTTAATACCTCCGCTTCAATGTGA	78.1216	86.7586	53.7462	104.302	110.641	111.104	245.653	217.351	152.47	0.172596	0.471301
ATGGTGAGCAAGGGCGAGGAGCTGTCCCTCGAGTATCTGCAATTCCAGCCGATAGCTTTGAGTGCACGTGCAACAGGACTGTTGCTCGTGGTGGTTGCTGTGATATACATTACCATCACGTCCAGAGTGCAAAGACTAAAGGAACTGTCTCACGACCAACGCGAAATCGATAATTTACAAACCCGTGCTTATCTGCGCCTTTACTCGGAACTCGTCGGCAGCCTGGAGTTCCGAAAGGAGCCTGAACATGGATTTGTATCTGCTACGTCTAGATAG	78.1216	60.5933	32.7721	79.1926	71.2604	58.1157	79.6713	65.6582	80.1446	0.055232	-0.0472918
ATGGTGAGCAAGGGCGAGGAGCTGTCCCTCGAGTTTGCCTGGTATTCCTTTCCCAGATCTATTATGATTGCGATTCCGTCACAAGGACAACAACCTGGGCATTCTGTCACCGCGGCATCACGACGGACCTACACTACTTCCCGCTTTCTGCCGAAACGCGAGTCACTGTGTCCATCTCGCACCAGTGGCTGTGAGTTCCAGAAGGAGAAGGAGGAGTTGCAGTTTCCACGTGCTGAAGAAGAACTGATAGAGCTGATATGTGTGCCGTCTAGATAG	33.6995	46.8221	40.6374	57.9458	97.5143	87.1736	108.441	108.676	121.194	0.172414	-0.103403
ATGGTGAGCAAGGGCGAGGAGCTGTCCCTCGAGCAGGAGGTCTTTTATATTTTCTCCGAGAAACACCAGAATGATCAGAATGAAGATTATACCAAGCGGTCGACGGCTTCCCGGGACAAATTGACTAAGTCCGTGGTCGTGCTTAGTACTGTAGAGAGGCAAAAGGAAAAGTCCTCCAAGAAACACGACGTTAATACTTCTGCTCATGGTGATGTTCAGAATATCAACGTCATCGCCGCAGCTACAGAAACCGACGTTGAAGATCCATCTAGATAG	70.4626	59.2162	79.9639	125.549	157.523	107.685	225.735	215.087	197.429	0.186552	0.214981
ATGGTGAGCAAGGGCGAGGAGCTGTCCCTCGAGGCTGCGGTGGATGTAGAGGAAGAATACAAATACGATACATCAACCGACAACAACGCGGGCGACACAATAAACGAAAAGAAGGCTCAATCCGATTTCCAGACAAAACGAGACCACAGGTCAAAAAAAGAGTCACTGTGTCCATCGCGCACCAGTGGCTGTGAGTTTCAGAAGGAGAAGGAGGAATTGCAATTCCCACGTGCGGAGGAAGAACTGATAGAGTTAATATGTGTGCCGTCTAGATAG	68.9308	61.9704	62.9224	102.371	101.265	85.4643	92.9498	156.221	127.059	0.107018	-0.208018
ATGGTGAGCAAGGGCGAGGAGCTGTCCCTCGAGGATCAGAGCAGCAGACTGCAGACCGGACAAGATAGATTCAGCATCTACGACAGAAGAGCTTCTCAGAGAACAACAGTGGAGCTGCTGCTGTTCAGCGCTGCGGAAACGTGGGAGACTTCTCAGGCGGACAGAGAAGAGCACTGGAAAGAAATCGTGCCTCAAGATCAGCACAGCATCACACAAGTGGGAATCAGCGAGAGCCCTAGCAAGAATCAGACATACGAGTACTACCAAGTGACCTGA	199.133	205.191	225.472	245.304	273.79	215.37	128.359	83.7708	132.923	-0.103524	0.504081
ATGGTGAGCAAGGGCGAGGAGCTGTCCCTCGAGTCAGCCGGCCTTACCCTGGAGAAAAATCAAGAATGCCAAAAACTCGGTGAGGCTGGGGCCGCCTGTTCATTAGACCGAATGGTAAATAATTATTGCTTAACCAAAAAGTCATTGGAGAGTCAGATACCTTTTGATAAAAGCTCTAAGCGGTTGCGCGGAGTAGCTTCTATCTCTGCAAAGAAACCCCCCGTCTTGGTGTCAAGAGGGGAACTGTCGACAATGGTTCATCTAGATAGGTAG	NA	37.5909	70.2403	64.4408	85.3147	93.3158	64.8849	NA	49.4057	0.0161664	-0.569285
ATGGTGAGCAAGGGCGAGGAGCTGTCCCTCGAGCTGCTGGAGGTAGAATCTTGCACCATAGGCCGCGAAGACTGTTTTACATCCCCGAGGAGTCTGTTCACTCTGCACCTGATCGTAAGTGCAGTCCCCCCCTTTTTCACCCCTTTAATAGCACAGAAACCTCCGTATTCGAGGAAGGAGATGAAAGCACCTCCGTTGATATTCTGGATTACAAGTGCGTTGCTGCCCCCTCTCTGGAGACACGTAAGCCGCAACAAGCATCTAGATAGGTAG	46.4589	36.1986	NA	NA	58.7724	41.4737	67.1223	73.2466	65.2155	0.0867533	0.0278655
ATGGTGAGCAAGGGCGAGGAGCTGTCCCTCGAGGATTTCCGTCTTGCCCTTCTTCGTCCTATGCATCATCGCATCATTTCTGATGAATACTCCCTGCCGAAAAAACAGGAAGGCCAAACGGCCGTGCAGACCTTATTCTACGGCTGCCTGCCCGCTCAGCTTTCATTCCTGAACTTCTATTTGGCAGCCTCTACGGCCCAGAATACCCAGGTTCTGCTGCGACTCCTTGAAGGGTTTGAGGAGGGCGATCTGATTGGCAAGTCGTCTAGATAG	NA	32.0218	33.1322	41.0078	56.8765	NA	85.0216	57.2239	81.0253	0.135469	0.0105927
ATGGTGAGCAAGGGCGAGGAGCTGTCCCTCGAGGATGCCCTCCCCGCGAACCCGCCATGTCTGTACTTGGCATCAGTTGATTTTGAACTCTATTTGCGAGATTATCGAACGCCTCATGAGCCAAGTTTGAGTGTCTACGCCTCATGCCAACCGAAAAAAGAGGAGTACATCTTGCTGGACCACTTCATACCATCGCTCCTAGTAAGTATAAAACCCCTCAATTCCAGGAAAAAGAGGACCACAGCTTCGCCGCCGGAATCCGTTTCGATATAA	57.2993	44.5521	NA	83.9684	68.2518	79.4912	111.871	93.8472	88.9302	0.107643	-0.239454
ATGGTGAGCAAGGGCGAGGAGCTGTCCCTCGAGAGCTACGCTGTCTGCAACCCCAGCGCTTGGCAAGGCTGGAGGTCTATTGTTTGTCCACTCCTTTGTCGCTGTCCTTTAGGTCCAGTGTACCATCTTGCAGGAGATCAACCAATAAACCCACGCAAATCCGAATTGCGTTGTGTGAGCCGTTCATATCTGAAGGCTACTGAATCTATCGCAAACATAGCGCTGGAGCGCCTTCTCAAATCATTCGAGGAATATCTGAAACTCTCTAGATAG	349.99	274.274	263.732	396.409	491.034	352.526	478.806	601.995	551.367	0.102054	-0.185397
ATGGTGAGCAAGGGCGAGGAGCTGTCCCTCGAGCTAGCTTACAAGATCGGAGGAATCCCGGGATTCGAGTTTCTTAAGTCCAAGCTGTTCTCTCGTGGTTGCTCCGAAAATCATCCCGGCAATGAAGATTCGAATCCAACAAGCGTCGTAAGTCCTCAAGACGCAGGAAGGAATCCGATCTCGTATCAGCTCCGGGAATCTGGGAAACGTCTGCGCCAGTGCTCTGCCCAAGATCCTGAAGGATGTCTACCTGTCAAGCTCACTGCTCGATAG	144.022	178.209	123.252	195.275	202.859	229.833	248.353	297.564	298.41	0.107878	0.546969
ATGGTGAGCAAGGGCGAGGAGCTGTCCCTCGAGTATTACGTGGAACATGTCGAATCACCGCGTAAAGTATCAATCTTCGCGTTCGGGCCCGAGGGATTTCACGCTGCTCAGCTGCTGCGCTCCATCATCAATGAATTAGGAGGCCGGATAGAGGATCATATCAACGTGTACCCTGTCAGACCCCAGGCTAGACGAACCCGATCAAGTCGATTCGGCAGCTCCCCTTCATGCAGCTCTGGGATTTCGAGATTCCGGAGATCATCCGCCGTCTAG	376.317	388.439	402.888	605.353	690.101	563.351	979.986	1176.52	988.114	0.164579	-0.0714457
ATGGTGAGCAAGGGCGAGGAGCTGTCCCTCGAGCTGTTCGCTCCTGATGCCCTTCTCCTGGAGGCTAATCCACATCATATGCAGATCCCCCTGTGCGCACGCTTCCCCAGCATACCAGTCGACTCCCAGATTCAAGGTCGTGATGGAGATGGATCCTCGAAGGCCCATGTCAACCTTATCCTGGCTGGAAGCTGCAAGCGTCATTATCAGGGAACCGCGGAGGGACAGACCTACGGCCCTACATCCGACGGACTATTTGTACGTTCTAGATAG	122.342	125.303	132.529	277.291	252.152	231.561	431.82	412.012	436.746	0.202448	0.646941
ATGGTGAGCAAGGGCGAGGAGCTGTCCCTCGAGGAAAACGGACTTCGAGCCTCACCGGAAGATAAGCATCTTCGTGGCCTCTCGTGCTGGTTGTTACGGATTTCTGTCCCACCCATACTGGCTGGGCGTCACCTTCGTGCTTTCTCCGGATGCGCCCTGATTCCCCAAGACAAACTTTACCAGGACCACGCTGGAGAGAATCCCGAAGCTGAGCAGGCAGCTTTCAACGAACCCGTTCATTTCATCCGTATCTTCAGCTTGACATCTAGATAG	258.621	251.998	265.058	351.496	392.448	378.447	762.957	812.579	689.703	0.178275	0.0605222
ATGGTGAGCAAGGGCGAGGAGCTGTCCCTCGAGCTATCTCGATTGACAAAAGCTGTATCCTCCACACACCTTGCCACCTCGAACGGGAAGACCAACAATGACGAGGCTTTCGCCGCTTCCAAGGGATTCTCAGACATCCTGTTTAACACATACAAATCTAAAGTCAGTGTCTTTAAGTACGGTTCCACCCTCCAAGAGACACTCCTTACGATAGTCCTGAAAGCGATCGTCTATGTCTCTATCGCAGGACTGTGCACACCTCTAGATAGGTAG	199.773	179.601	131.204	294.866	225.61	231.561	416.158	437.19	442.675	0.157756	0.313072
ATGGTGAGCAAGGGCGAGGAGCTGTCCCTCGAGGAAGCCGACGCCTCAAACTTCCTTGTGTTTCCGAAGCAACAAGGACGCGAAAGGAAAATTCTTACTTTCATCTGGGGTGAGAGTGCGCCTGAATTTCTGGTCCATCCAGAGACCCAACGTGCCAGCCTCGACCACGGCACAACGGCAGACTTGCCCGCCGAAAGTCACTATTTCGGCGTCCCACTCCTGTGCGATCAAGACTCTGGTAATGTGGATAGCGCTACCCCACTCTCTAGATAG	213.711	189.347	192.167	255.811	257.84	219.465	326.662	439.479	415.008	0.113125	0.284644
ATGGTGAGCAAGGGCGAGGAGCTGTCCCTCGAGTTCGCGCTCGTGTTCTTGAGCCAAATATATTACGATTGCGATTCCGTAACCAAGGATCAACATGAACCTGAAGCAATTCCTGTCACGGTTGGTATCACGGAGGCTGCAACTAGTTCATCACCATTGTCTACAAACATAAGTGCTGTCTCACTAGAGTTTTGTGCCCCTCCCGGACATCTGGCTGTGAGTTTCAAAAAGAAAAAGAAGAGCTTCAATTTCCCCGAGCCGAGGAAGAACTGA	120.793	103.027	136.505	199.181	219.922	186.632	297.576	295.275	272.719	0.147033	0.036139
ATGGTGAGCAAGGGCGAGGAGCTGTCCCTCGAGGAATCTATTAGCTCGTATGACAGCCTTATCGTCCGCTGTCGCCATGTCAGGTTTTACTGTCAAGTAAAACAAAGCTCTTTGACGGCTTGTCCTATACTCAATTTGCACGATATCGGTCTTGGGTCCGACCAACGCCCTGAGTATATTTCCCAGGGGGAAATTGAGATCTTTCAGCGTGCGACCTATCTGATCTTCCAGCCTACAGGAGAGTCCGTAACTGAGTTCGTCGCCTCTAGATAG	137.828	150.363	135.179	238.236	195.276	174.535	373.648	357.077	403.15	0.164162	0.185517
ATGGTGAGCAAGGGCGAGGAGCTGTCCCTCGAGGATTATGCTGATCTCAAGGCTGGCCGTGCTGACACTAAGACAATCGAGGAGGAGCTGAGCCTGGACGCTAACAGCAGCGCTGAGCCTCTGAAGACATACCAAGAGTTCATTCAGATCCTGGCTAGAGAGCCTGTGTACTTCACAGACAGCGAGACAAAGACAAGATTCGAGCCTCCTCTGCTGATCTGTACAACAGTGGGAGGAAGCCCTGTGCTGTTCAGCAGCCTGGAGTCTAGATAG	243.135	219.976	223.974	255.811	365.905	304.14	510.13	560.794	498.009	0.137554	0.456645
ATGGTGAGCAAGGGCGAGGAGCTGTCCCTCGAGGAGGAATCCATCCTGGCAATTTATGCATCCGAGCAGGCGCTGGATCCTGTCAAGCTCTCCAGATACCCCCTCGTCATTGCAACAAGGCAGACCTCCATTTTCTACCGACCGGAGCTGCCAGTTGGAACCAAGGTTACTGGAATTGCCTCATGCCGGCTTGACGAGGTCCTGTATTACACACTTCGTACGCTAAATGAAGCAGCTCATAAACTTAGAGGGAAGTATCAAGAGTCTAGATAG	114.599	143.402	135.179	218.708	191.484	188.36	349.036	327.321	432.794	0.172371	0.131825
ATGGTGAGCAAGGGCGAGGAGCTGTCCCTCGAGCTATTCGCGCCTGATGCCCTTCTGTTGGAAGCAAACCCGCATCATCACCTGACCCGCCGGAGGTCTATTGTTCTAGTTCGCGACTGTATTACCCTAATCCGCGTGACTTTCAGGGCCGGGATGGCGATGGATCGTCCAAGGCTCACGTTAACCTTATACTGGCCGGGTCGTGTAAGCGCCATTACCAAGGTACGGCTGAAGGTCAGACCTATGGACCTACATCGGACGGACTTTTCGTAA	205.968	189.347	230.6	318.299	360.218	281.675	615.288	597.417	507.89	0.168499	-0.151665
ATGGTGAGCAAGGGCGAGGAGCTGTCCCTCGAGCAAGACCGTTACGACGGAATCAGTACAGGAAGGTCCCGTCCTTCAATCGAGCAACTAGGTACTCACCGAGGACAGGAGACTGATCGACTTTCAACCGTCGGAGGCTTGCCACAGCCTCTTGTGTCGGAACAACGTATAAGCACGCGTATTACAGATCTGAAAGATTCGGATGACGGCGAGATCGCACAGTCATACCGGGTTCGTAATGTGGCTATTGATAGCTTTTACGTCTCTAGATAG	161.057	143.402	133.854	185.512	208.547	138.246	391.547	377.678	322.125	0.15194	0.476836
ATGGTGAGCAAGGGCGAGGAGCTGTCCCTCGAGAAATGTTCTGACGTGAGGAATCTTGAATGTGGTGTGCGTCGCGGTCTGCCCGAGAAGTGTTTTCCCAGAGACCCCGCTCACGAAGATGTACCGGGAGAAGAAGAAGCCTTGGATTCCTCCCGCAAACCGCTGGTTCAATTTCCAACATTCACCATTTTTCAAATCACAAACCAGGAGGCAGAGACCAGCTTCTCAGTGTCACACTCCCTACCTGCAATAGTATCTCCTGAGTCTAGATAG	252.427	233.899	296.865	445.228	394.344	361.167	646.612	549.349	553.344	0.134287	0.0310237
ATGGTGAGCAAGGGCGAGGAGCTGTCCCTCGAGAAATGTTCTGAGCGTGAGGAATTCCTGAATTGGTGTGCTGCTCGCGGCATCTTCCCGAGTGTCCCAATTGCTCCCTCCGGTCACCTACACGGAAGATGTCCCGGGAGAAGAAGAAGCTTTGGATTCCTCCCGCAAACCGCTGGTTCAGTTCCCAACATTCACCATCTTTCAGATCACAAACCAGGAGGCAGAGACCAGCTTCTCAGTCTCCCACTCCCTACCTGCAATCGTATCTCCTGA	229.197	186.562	188.191	376.881	299.549	250.57	498.942	444.057	507.89	0.14655	-0.0265708
ATGGTGAGCAAGGGCGAGGAGCTGTCCCTCGAGGAGTATTATTTAGCCTACGTGGTAGTCACCGCTGTATATCCATATTTGCGCCTCTCGTCGAATCTACGGATACCCTTAAAGAAGCTCCTGAGTTTCACCTTGAGTTTAACATATATAGTTGGGTCAGACCAGCGTCCAGAATATATCTCTCAAGGAGGTATCGAAATATTCCAAAGGGCCACTTACCTTATCTTCCAACCAACAGGAGAGTCTGTTACTGAATTTGTTGCCTCTAGATAG	320.566	289.589	345.9	290.96	255.944	300.684	85.0216	80.1134	120.55	-0.203683	-0.55426
ATGGTGAGCAAGGGCGAGGAGCTGTCCCTCGAGAGTCGGGTCTTAACTGGAAAAGAACCAGAAGTCAGAATCGCGTGCCCGACCAAGCATGACTTTCGAGTTCTTGTCAACCTGCATAAATCTGGACCGTGTAAGAAGTCACTCGAATCCCAGATTCCCTTTGATAAGTCCAGCAAGCGACTGCGTGGAGTAGCCTCCATTTCCGCAAAGAAACCTCCTGTCCTAGTGAGCCGTGGTGAACTCGGGGTATTCGACAATGGCAGCTCTAGATAG	63.4938	75.1817	47.7104	119.118	75.8353	72.5789	196.892	160.227	152.17	0.169347	-0.00419877
ATGGTGAGCAAGGGCGAGGAGCTGTCCCTCGAGGCAGATCTGAGCATCTCAGAAGCTGAGCGCCTCACATTCAACAGACCACATGAACATTTGCAGGACGGGGGACAATATTCGTCGGGATCCAAACCCAATCTACCGGCTGGAGAAACCCCTTGTAATCAGCCGCTTGCGCTCATGACCTCCTTTTTGACAGAGATCCACTCTCAGGACTTGTATTCTTTCAGCCATTGGCACCCGGTTATCGTGAATTTAAAGCAGGCGTGCATGGTGTAG	315.92	385.654	316.744	470.613	426.574	451.026	693.597	737.044	642.274	0.118946	-0.024065
ATGGTGAGCAAGGGCGAGGAGCTGTCCCTCGAGGGTAAATATGTTCCGTTGCTGGTTTTGGACGGCGCCCGTCTTGTCTACGTTGTCTCAGGTTGTAGAGTGCATGGGCAGACTGCACACAGCCTGATAAGAATCTACGCTCTCACTGAGGGTGCGAAAGAGGGAACTAAGAATGATTACGAATTGCTCGCTATCAAAAAACGCTGCAAGTTCGCAACAGACTCACACAGCCACCCCTGTCAATCTAAACTGCACCCCGTATCATCTAGATAG	204.419	178.209	194.817	281.196	301.445	257.482	501.18	574.528	478.247	0.164747	0.0614836
ATGGTGAGCAAGGGCGAGGAGCTGTCCCTCGAGAAAGAGCGTAATCATACCATAACACAGCGTAAGTTCACCGCTTACAATGCTTCCATCCTGCGTTTCTCTACGCGTATCTCATCAAGCTTCGGAGTTCCACGTATCGAGCGTCGTTCCGAAGATCTGGGAGGAACTCAAGTATACTCATCTCTGGTAGATACATCCCTGGATGAACAGCCCCTGCAGGAAACCTGCGACTTTCAGATCGTTGCCTCAGATGTCCGCCCGGGGTCTAGATAG	116.147	119.734	121.927	160.126	164.942	179.719	268.489	274.675	290.505	0.140915	0.431956
ATGGTGAGCAAGGGCGAGGAGCTGTCCCTCGAGTTTGCGTTAGTATTCCTTTCGCAGATCTATTATGACTGCGATTCCGTCACGAAGGACCAGCACGAACCAGAGGCTATTCCTGTCACTGTCGGCCACCTTCATACGTATCATTTTCTTCGAACGGAGTCACTGTGTCCATCGCGCACCAGTGGCTGTGAGTTTCAGAAGGAGAAGGAGGAATTGCAATTCCCACGTGCGGAGGAAGAACTGATAGAGTTAATATGTGTGCCGTCTAGATAG	250.878	206.054	202.769	337.826	242.673	338.702	248.353	247.207	258.886	0.0231273	-0.277176
ATGGTGAGCAAGGGCGAGGAGCTGTCCCTCGAGCGGTATTATGAACTGGTTATCCTGGCGGAGGAGCTGCCCTTGTCTGAGACACGAACGGTCACTTCGGTCATCGGTCAGGGATACTTCCTGTCGATCTACGTTGTGGAGGTTCTCCCTGCTAACTTAAATGGACAGACGCGAAAACAGGAGATCCTGAACCTTATAGTTGTGGTCTACCAGAAGGCTTCCGACTTCACCGCTTGCCCTGTTAGGGCTATCAAGCCACGTCTTTCTAGATAG	209.065	165.678	206.745	320.251	316.612	302.412	512.367	480.681	505.914	0.158691	-0.080261
ATGGTGAGCAAGGGCGAGGAGCTGTCCCTCGAGAATCCGTTATTTCCCTATGAAGAGCAACACGGTTCAGACTCATTCTTGCTCAAGGACGCAGCAGCCGATCAGGAGACTTGTGAGATTCCCGAGATATGTCTTGTCCTGGGCTATTATCATGCTCCAGATGTACTGGAGACGAAATTAAGTCCAGGGTATAAGGCGCGTCTCCGAGGGGGTGCCTTTGCCATACTGTGCTCAGAAGAGTTTCCCCTTAAAGGATTTTCAACTCCTCTCTAG	97.5636	86.3197	83.4932	113.26	136.504	138.246	290.863	361.655	245.052	0.200094	-0.328808
ATGGTGAGCAAGGGCGAGGAGCTGTCCCTCGAGAGTCGTCCACGCGCAGCAATAAACGGTGGATACTCATCCGAGACTAACGCGTTCGCGCAACTGAAAGAGAAGGAACAATTGGTTAAGGACCTTCAGCTGTCCCAGCATGTTTACCATCAAACCGGGATCGTCAAGCAGAGTCTGCCGGGTCTCTTCTTACGAAAATCACGCTTAGGTTACTTAAGTACTTCGAACGCTCTCGCTATGATGACTGCCAGCTCAAATCCGCACTGGGATTAG	179.641	214.407	182.89	281.196	371.593	255.754	478.806	478.392	490.104	0.153812	-0.0715336
ATGGTGAGCAAGGGCGAGGAGCTGTCCCTCGAGGCTCGGTGGATTAGAGGAAGAATACAAATCGATACATCAACTGACAACAACGCTGGCGACACAATCAACGAAAAGAAGGCAATCGATTCACCAACGACCGTCAAAGTGACAACAGTGAGGCACGTGGAAAAGTTATTTAAGGAGCAGATTGACCAAGTCCAAGATAAGAAGGTGACGGTTCATTCCCAAAGCGTACTTATCGAAAGTCCAGATGGAGCCACTAATTCGCGGTCTAGATAG	128.536	125.303	165.661	171.842	212.339	198.728	277.439	325.032	187.742	0.10265	0.114805
ATGGTGAGCAAGGGCGAGGAGCTGTCCCTCGAGGATCATCGATTGCCTCCTCTCGCTCAGGATGGCCCGCAATCCGAAGAGTTTTCTCGTGAACTGAATGATGAAGGACATCAATTTGCTCTCGCCCCAGGCAAACTGCCTCTTTCAGAGGCCTATCCTAAGTGGGTTTTCCCAGCCGAATTGGTGACATCATACAGCGCCCTCTCTGAACCGGGAGACCCACACGGAACAGGTTCCGGCGTTATCGGGATATTCCGGTTGGTTTCTAGATAG	61.9452	57.0824	64.9392	83.9684	83.4188	86.4035	132.007	176.25	134.383	0.14507	-0.048585
ATGGTGAGCAAGGGCGAGGAGCTGTCCCTCGAGGAATACTATCTGGCCTATGTTGTTGTAACGGCTGTTTACCCATACCTCCGGTTGTCTTCAAACTTGAGGATCCCTGAAAAATCTTTCCTTGAGCCGTTTACACGCCAACATACGCGTACAACGGCTGGTTCTCCAGCGCCCAGAGTATATTTCACAGGGGGGGATCGAGATCTTCCAACGAGCAACGTATCTGATATTTCAGCCCACAGGCGAAAGTGTCACGGAATTCGTAGCATCTAG	224.551	201.877	238.552	322.204	309.029	224.649	187.942	240.34	166.003	-0.0203417	0.0499748
ATGGTGAGCAAGGGCGAGGAGCTGTCCCTCGAGTCTCTGGTCTCCTTCCCAGATCTATACGATTGCGACAGTGTCATAAGGACAACTGAGCTAGGCGATCCTGTGACGTGGGAACACGCCCCATTGTATACCGGGACTTTTTTTCTCCCAAAGCGAGAATCCTTGTGTCCCTCCCGCACAAGCGGTTGTGAATTTCAGAAGGAAAAAGAAGAATTGCAATTCCCGCGTGCAGAGGAGGAGCTGATTGAGCTGATCTGCGTTCCATCTAGATAG	343.796	359.202	276.985	408.125	455.012	338.702	434.058	439.479	444.651	0.0504535	0.0265652
ATGGTGAGCAAGGGCGAGGAGCTGTCCCTCGAGGCTGCGACGTTAGAAGTCTATCTGCCGGTACAGATTGTAGGGAACGCATACGCCTTCCGGCTTGTGCTGAAAGGGCACGCTGAATCCAGTTTGGAGCTTATCCTGACCATATTTCTTGTTTTTCTGCGTAGTCAAGAAGGAACGACCGTCATTGGAATAGAAAATTTCTCCTGCGCAAAGCTGAAAGCGCCCATCCCTGGCTACGTCCTTCTTACCTACACGCCGCGTCTAGATAGGTAG	86.7232	91.8888	96.7461	115.212	151.671	95.0438	161.094	114.448	134.383	0.0648562	-0.0298543
ATGGTGAGCAAGGGCGAGGAGCTGTCCCTCGAGGTTTCCACAATTTGTCTTACGACCGAGGATGGATCACCCTTGGAGCCGTCCCGTCAGATCAGCTCTATTCTGGCTAAATTCTGCGAAGAATTTACGGTAAAGCCGACCTCTGGAACACGTGTCTTGATCTGTAAGGTCGAAGCCCTGCAGGAAGCTTCCGTCATTTCCGAACCTCAGACTGTGCTGTTTATTGCTACCTTTGAGACCTATGAGGATGAGGTTCCTCTGTACTCTAGATAG	159.509	207.446	213.371	249.952	233.194	231.561	449.719	535.616	446.627	0.15132	0.30746
ATGGTGAGCAAGGGCGAGGAGCTGTCCCTCGAGACCGTCCCTTCAGAAGTATCAAAGTTAGGGCGCGGACGAACTGAGAGTCGTGTTAACACCACGCGCCTCGTAGCTCCCGTGGAAAATAAAGGACTTTCCTCCTATTTGACATCCTTTGGCGGCAAGTACCTGACTATAGTTTATGTCCGTGCTTTTTACGAGTCACTTTGCTCGCTTCTCCTGATTATCTCACCGCTTATCTACCATAAGGAAGGAAATCAACAAGCGTTCTCTAGATAG	89.8205	94.6733	79.5173	117.165	130.816	126.149	62.6475	96.1361	126.479	0.00661899	0.130138
ATGGTGAGCAAGGGCGAGGAGCTGTCCCTCGAGGACGCACTACCGGCTAACCCTCCATGTCTCTACCTAGCTTCCGTGGACTTTGAGTTGTACCTAAGGGATTACCGTACGCCCCACGAGCCTAGCCTCTCTGTCTACGCAGCTGCCAGCCAAGAAGGAAGTCACTGCTTGACAACTTCATACGATCGCACCTTCGAAATACAAAACTCCTCAGTTTCAGGAGAAGGAAGACCACTCTTTCGCTGCGGGCATCCGCTTCGACATCACAGATAA	201.322	217.192	222.649	314.393	329.884	305.868	489.993	478.392	413.032	0.127615	0.15374
ATGGTGAGCAAGGGCGAGGAGCTGTCCCTCGAGGCTGCGGTGGATGTAGAGGAAGAATACAAATACGATACTTCAACTGACAACAACGCTGGCGACACAATCAACGAAAATAAGGCTCAGTCCGATTTCCAGACCAAACGAGACCACCGTTCAAAAAAGGTAGAAACCTCCAACAAGTCCTACGCTAAAAAGAATACCTGGAAGGGGTATCGATCGGGCACGTGGAAAAGTTATTTAAGGAGCAGATTGACCAAGTCCAAGATAAGAAGGTGA	140.925	178.209	209.396	164.031	182.005	186.632	111.871	59.5128	67.1917	-0.136907	-0.0279593
ATGGTGAGCAAGGGCGAGGAGCTGTCCCTCGAGGAAGCGGACGTTCAAACTTTCTCGTGTTCCCAAACAACAGGGACCACGCAAGGAGAACTCGTACTTCCATCTGGGAATCCCTTACCGTTGGCGGCTGGACGTCAATCTGGTCTCCCGCGCGCGTCACTGGATCATGGGACCACCGCTGACCTGCCCGCAGAATCCCACTACTTCGGTGTGCCTCTTCTGTGCGATCAGGACAGTGGAAACGTAGACTCCGCAACACCGCTCTCTAGATAG	49.5561	47.3366	35.7828	72.2519	77.7312	55.2982	98.4461	132.759	86.954	0.144754	-0.331694
ATGGTGAGCAAGGGCGAGGAGCTGTCCCTCGAGAAGGAGAGGAACCACACCATTACTCAGAGAAAGTTTACTGCTTACAACGCTTCTATTCTCCGGTTCTCAACCAGAATATCATCATCATTTGGCTCCGGTACGCTGCCAGTAGCACTTCAAGAAACTGGTGACTTCCAAATAGTGGCAAGCGATGACAGCCAGTACATTGGCCACGAGCAGAGATCACAATCCGATTCAGGAGACCTTCAACAAGGGATAGTCCGTCCTGGTTCTAGATAG	44.9102	38.9831	35.7828	70.2991	79.6271	50.114	100.683	82.4024	73.1204	0.126136	0.109025
ATGGTGAGCAAGGGCGAGGAGCTGTCCCTCGAGCTAGACGTGATTTCAGCCCCATACGTGGTAACCGTTATAGTGCTTCCCTCCGCGACGACGGAACTGATTGAGGCGGAAAAACTGAGTCAGCAGGAAGATGCATGCTGCACCGGCGAGTCAGAAAACTTACAAATTACTATTTGTACGAAGACCAGTTCCAAGTTGGAAGAACGTCGCTGCGAGAGTCCGTCCGAACAGTTTTTTCCGCTGGAACTACATTTCCTTAACATTTCTAGATAG	126.988	122.518	136.505	199.181	202.859	198.728	250.59	382.256	320.149	0.148332	0.0340722
ATGGTGAGCAAGGGCGAGGAGCTGTCCCTCGAGAATACTTTCGATAATGTTGCGACTGAGCAGGCCTCAAAATTTGGCACTGTGAAAGAGGATAAAGTAGCAGTACATAGGTCCCAGGACCAGCAAATTTTAGGGTCCGTTGACAAGGTCCACTATAGATACAGCCGGGATATAAAGCATAAATATTCCGAATCCGCCAGTGAGGAGTATAGCAAAAACAACAAATCTCCAAATGACTTATACGTAGACTCAGCAACACCGCTCTCTAGATAG	164.155	136.441	155.059	201.134	164.942	186.632	183.468	217.451	211.456	0.0493069	-0.509489
ATGGTGAGCAAGGGCGAGGAGCTGTCCCTCGAGTTCACTTCCGTGGAGACGGGTGTGACTGTCAACTGGAGCTTGGGACCTTGCAACCGAGCGGCATACTCAAACCTAATTGCCTGGAGCTTTGTGCGGAGAATCAGTGTAGAAATAACGTCCTCTATACCACCACTTTCTATACTTTCCGGGTCCTTTCGGTATAAGCATTTGTTTTATGTTGAGAGAAAGAGTGTAGAAGGCGACGTCAAGTTCGCTTCTAAACAACTTGTCTCTAGATAG	85.1746	97.4578	124.577	169.889	142.191	150.342	143.194	203.717	167.979	0.0864293	-0.0560553
ATGGTGAGCAAGGGCGAGGAGCTGTCCCTCGAGCTGCTTAACGCCTTCCTCCTGAGCCTGAATCTTTGTAGCAATTTCAAAAAGATTACACAGTCCCGAAAGCTCTCCAGCTCCGCTGGTGTAAATGGTTTTAAAGAAATCGCAGTAGGCAAGGGAAAGCGTTACCAATTTCAAGTGAAGTGTCGTGATGGGGAAGGTGATCTTGTCACAGTTCATAGCCAGTCTGTTCTTATTGAGTCACCAGACGGGGCTACGAACAGCAGGTCTAGATAG	165.703	121.126	172.288	199.181	235.089	183.175	232.691	155.649	156.122	0.0273197	0.46318
ATGGTGAGCAAGGGCGAGGAGCTGTCCCTCGAGCAAGATTCCCGTAAGCTGGCCATTTCTGCTAAGTCCCTGCCTCTCGCTTTTTTCCCGGATACCTCCACCGCCGCCCTGCACTCATTTAATAGCTGCTTCGAAGAATTCGCTACACTGCGTGGCGGACTGCTCACCGTGCGTGAAAAGGGTGAACAGTATCAATGCTGTCGTCCATTGGGACAGGAGAATCTGCTGCAACTGAAGGCTGGAGGTCTGCAGTCCCGCTCAGTGTTCTGA	123.701	116.841	154.102	118.467	115.017	76.8799	NA	50.9165	63.9419	-0.133834	0.411123
ATGGTGAGCAAGGGCGAGGAGCTGTCCCTCGAGCTCTATTCTTCTGTCATTCGCGGCGGGGCGCCGTTACCCTTCTATAACGTACTTACGGGCGAACCGCATGCCACTCAAGGGCAGAGCCACGTGCACGTCCGTATGTCTAGGTACGTTAACGATGGTAGTTCACCACTCTTTCTACGGTTCCCGCACACCATATTTCTGGCGATACGGGCGGTAGTTGGCAAGGCCCCCTACACGTTTGAAGAGAGTGCGCAATCACGTTCTAGATAG	295.943	318.145	286.763	491.638	402.559	373.916	687.73	666.544	653.407	0.133687	-0.236329
ATGGTGAGCAAGGGCGAGGAGCTGTCCCTCGAGACATGTGTCACCCTGAGCCTTCCACCAACTGTGCTGATTTCGAGGTGCCTTATTCATCGTCCCCTTTCCCTACCCACTATCTTCGCGGAAGAGCTCAACCACCAGCGTCCGATGAGGCTCGTTGCTACCTGTTCTCTCAACAGGTCGCTGGCTGTATCTTCAAGCAGACACTGCCGTCCAAGACAGTTATCCTGGAGTCCACCACCTACTCCCTGGGAGATGTTCTGGCAGAGCTGA	187.9	184.412	178.222	250.755	306.712	241.123	398.16	458.249	273.751	0.116132	-0.0791359
ATGGTGAGCAAGGGCGAGGAGCTGTCCCTCGAGTCCGCAGGACTTACCTTGGGAAAAACCAGGAATGTCAAAAGCTGGAGAACCGGCCGACTCATTTTCGAGACACGTATTTATGATATCAGGTCCTGCAAAAAATCGCTTGAATCACAAATCCCATTCGATAAGTCCTCCAAAAGGCTGCGTGGAGTCGCTTCTATTTCAGCTAAGAAACCGCCAGTTCTTGTGTCCAGGGGCGAACTCGGAGTATTCGACAATGGATCTTCTAGATAG	64.1993	56.3089	32.1603	116.493	88.1796	78.6272	144.785	168.95	159.855	0.195308	0.330587
ATGGTGAGCAAGGGCGAGGAGCTGTCCCTCGAGGAAGCTGACGCAAGCAACTCTTTTTTCCCAAGCACAAGGCCCGAAAAGAAAATCATTTTCTGTTTAGGCATTGGCATAGAAAGCCCCGAGTTTCTAGTCCACCCTGAAACACAGCGAGCATCATTGGATCACGGAACCACAGCCGACCTTCCGGCCGAAAGTCATTACTTCGGTGTTCCATTATTGTGTGACCAGGACTCAGGGAACGTCGACTCAGCGACACCACTGTCTAGATAG	140.925	77.4248	60.3006	112.544	143.771	96.0999	156.097	148.121	145.868	0.0907958	-0.0702119
ATGGTGAGCAAGGGCGAGGAGCTGTCCCTCGAGTATTATGTGGAACACGTCGAGAGTCCTCGTAAGGTCTCGATATTCGCCTTTGGACCTGAAGGATTTCATGCCGCCCAGTTATTAAGAAGTATAATCAATGAGTTCCAAGGCGGGAATAATGGAACCGCCTTCGAAGTAAAAAGCCCATTGTATCATGCCGGGTTAGTAGACTCTGCTGCACCTTTGCACGCGGCGCTCGGATTCCGCGACAGCGGGGACCATCCACCCTCTAGATAG	275.587	299.845	313.563	537.05	540.579	471.763	995.399	1228.94	929.156	0.210064	-0.341725
ATGGTGAGCAAGGGCGAGGAGCTGTCCCTCGAGTATACGCATAAGGATGGATTTGGTAACTTGTTCCCATCACATCGTAAGGACATCGCTGATTCCAAACGGCGTATCCCCACTCTGTACGCAAATGTACTGGCTTCCAGCACGTATGTAAAGGAATTCTGGCGGACAAGTACAGTATCACCGAAAAGTACATCTGCCTTTCGGTACCGAAGCATGGAAAGGGTCATAACCTGTCCTCTGTCCTTGTCCCTGGAGCTTGCCAATTCCTAG	217.651	191.45	225.122	300.116	207.03	214.914	296.357	326.329	371.663	0.0746273	0.18054
ATGGTGAGCAAGGGCGAGGAGCTGTCCCTCGAGCATTACACAGGTACAGTGCCAACCCCGTGCGGACCTCCACAGCTTGTCAACTACAAGGTCGCTAAACTGCATACCTCTCCTGTCACTCTGATCGTAGGATTCGAGGATGTGGCTCGCCGATATTACAAGAAGTCGCGCGACAAGGGACATCTGCTTCATATCAACTCGGGTCGTTGTCTGAAGTTTTCTAATGCTCTGATCCTGTTCGCTGCTTGCCGGGAAGATGACTCTAGATAG	292.811	199.897	245.223	436.353	322.047	326.74	631.173	692.002	607.448	0.162052	0.959202
ATGGTGAGCAAGGGCGAGGAGCTGTCCCTCGAGAGATACTACGAGTTGGTCATTCTGGCGGAAGAACTCCCTTTGTCAGAGACGCGAACAGTGACGAGCGTTATAGGACGGATATTTCTGTCTATTTATGCTTCGGAGGATTCCCCGGTCGAATTTAATGGACAGACCAGAAAACAGGAAATACTCAACCTGATTGTAGTAGTTTACCAGAAGGCCAGTGATTTCACAGCGTGCCCAGTCCGGGCCATTAAACCCCGTCTGTCTAGATAG	385.196	343.485	392.624	562.718	448.566	405.367	484.126	488.336	491.554	0.0447318	-0.104738
ATGGTGAGCAAGGGCGAGGAGCTGTCCCTCGAGCTCTTCGGGGCGCTGTCCCCCGGAGTTATCTTGCCTACAATACCTGCTCCATCTGTTCCAGAGCGGTTGGCATATTCAGGTGAACAGGACACCGCCCTGCCAGACCGTGATTTTGGCGTCAATGATTTTTACATCGTCGCTTTTTATCGCGAGCAACCGCGCACAGGGTTGTACTGGGGGCTAGTGGGGATAGGGGTCTCCCTGCAAAATTCAAACTGGGCCTCTCTAGATAGGTAG	45.4092	50.678	57.6206	106.62	78.5949	76.8799	158.359	168.95	143.869	0.187127	-0.100141
ATGGTGAGCAAGGGCGAGGAGCTGTCCCTCGAGTATTATGTGGAACACGTCGAGAGTCCTCGTAAGGTCTCGATATTCGCCTTTGGACCTGAAGGATTTCATGCCGCCCAGTTATTAAGAAGTATAATCAATGAGTTCCAAGGCGGGAATAATGGAACCGCCTTCGAAGTAAAAAGCCCAGTGTATCATGCCGGGTTAAGACAGACGCTAAGTTTAGATGCAGGAACATGCGCTCGGATTCCGCGACAGCGGGGACCATCCACCCTCTAG	131.53	135.141	158.122	167.828	230.034	186.958	323.505	432.791	361.672	0.160627	-1.03565
ATGGTGAGCAAGGGCGAGGAGCTGTCCCTCGAGGATCATCGTCTTCCCCCACTGGCGCAAGACGGTCCACAGTCAGAGGAGTTCTCGCGCGAGCTGAACGACGAGGGTCATCAGTTTGCTCTGGCTCCAGGAAAGCTCCCAGGCAACGATAATGCGTACCTCACTGGATTTTCCAGCCGAGCTCGTGACTTCCTATTCAGCCTTGTCGGAACCGGGAGATCCTCATGGCACGGGAAGTGGAGTTATAGGCATCTTTCGTCTCGTATCTAG	54.8043	56.3089	84.4209	130.314	132.269	145.023	205.867	305.499	271.753	0.232424	0.663623
ATGGTGAGCAAGGGCGAGGAGCTGTCCCTCGAGGATTTCCGTCTTGCCCTTCTTCGTCCTAAATGCATCATCGCCTCGGGCAGGGCTCACCTGGGTATCAAACTGGCCCGATCCCGTAAGTCAGTAGAATGTTCTGCTATCATTTCTGATGAATACTCCCTGCCGAAAAAACAGGAAGGACAAACGGCCGTGCAGACCCTGTTCTACGGCTGCCTGCCCGCTCAGCTTTCGAGGAGGGCGATCTCATTGGCAAGTCGTCTAGATAGGTAG	134.662	149.219	125.961	163.879	138.02	145.023	282.784	247.64	233.788	0.103718	0.154662
ATGGTGAGCAAGGGCGAGGAGCTGTCCCTCGAGACCGCCGGAAGGAAAGTTATGTGCCGTCCTAATCCCAGGGTGCAGCTTGGTTCTCCACCGCCAGAAAACTCAAGACATGGCTCAACACAGAACCACGGGCCGTTCCGGGTTAGTAAATCCCCTCTCGCACGCAGTGAAGAGATATTTGTTTGCCTGAAGTTGCGGTTGTCTTTGGGTAATTTGGTTCTGGAGGAAAAGGGGGACGGTCTCTTCTTTGCGTGCAAACTGTCTAGATAG	159.715	177.373	139.361	317.886	281.791	197.442	538.42	497.593	465.577	0.191832	-0.081359
ATGGTGAGCAAGGGCGAGGAGCTGTCCCTCGAGACTGCTGGAAAAGAATCCTATGGATGCCGTCCTCTTAAGTACTCAAACGGTGTGCAGCTGGGTATATCATCTATTCTGAATGAAGACCCCTCAAAGAACAAGGGATCAAAATCCGCTGGCAGTGATAATAAAAAGTCTCCCTTCGTCCTTCAGACGCCTGAAGCTGCGACTGTCCCTGGGAAATCTGGTCTTGGAAGAAAAAGGGGACGGTCTCTTCTTCGCCTGCAAGCTTTCTAG	62.6334	71.7939	49.5805	106.62	76.6779	61.1545	153.834	148.121	165.849	0.157238	0.195852
ATGGTGAGCAAGGGCGAGGAGCTGTCCCTCGAGCCAACTCTGGCCCAGATAAAGGGAGTTAAACTGTGTAAAGACGCTAAACAGCTGGAATTCAGTGAGGTCCGTCAAGATGGATGCGCTTATTCCCAATTTCTTGCAGCCACAACCCCAATCGAAGGCCGCATCGCGCTGAAATCTCTGGAAGATGGAACATCTTTGTTTGGACTCGCAGCGCCCTGCCACGAGCTCCTTATCTACGCTTCTTCTCTGTTTCTGGGTGAGTCTAGATAG	195.729	161.888	195.642	351.452	297.127	293.541	513.535	666.544	609.447	0.195336	0.117462
ATGGTGAGCAAGGGCGAGGAGCTGTCCCTCGAGCTGCTGGAGGTAGAATCTTGCACCATAGGCCGCGAAGAACTGGCTTTTACATCCCCCGAGGAGTCGGTTCCTCACATCTGCATCTTGGATCGTAAGTGCAGTCTGCCTATCACAGGCATACAGAAAACCTCCGTATTCGAGGAAGGAGATGAAAGCACGTCCGTTGATATTTTGGATTACAAGTGCGTTGCGGCCCCCGCTCTGGAGACACGAAAGCCGCAACAAGCATCTAGATAG	90.8185	77.4248	72.3608	136.237	88.1796	117.067	124.425	171.265	207.811	0.120206	0.153728
ATGGTGAGCAAGGGCGAGGAGCTGTCCCTCGAGGTTCACCACACCACACCCTGGTACAGGCTGCTTTTCCGCGTCTGGCTTTTGAGTCCCTCCTCTTCTGATTATTCTCCAGACCCAGGGCTGCTCTCTGCTCATGCCCACGATGGAGATCTGGAATCCTTCCTGTTCGTCGCTCGCCGTCCTCCTGAGTTTGTCAAACAAGCTAACTGTCAAGGCAGCATCGGCGCTGGACGTCCGGGATCTAATATCGCTGCTTTGCCATCTAGATAG	123.701	87.2789	103.181	189.547	141.854	127.551	312.193	342.529	335.695	0.192929	0.275119
ATGGTGAGCAAGGGCGAGGAGCTGTCCCTCGAGTACGTACGTAACGTCCCAATTTCCTGCCTTTCCCATGACAAGCCATATGGAGCTCATGTATCCCTACGTTCAAAGATCCTGACCCAGAAGTGCGCTCTTGCTCATGACTATCTTGCTCGCAAGACCGTAATCTATACCTCCCTTGGACTGGTCGAGTGCTTCAAGGGACCTACACGACATGCCGTAAACCAATCGACAATCTACTCTCTGGTCGAAAATGTGGTGGGTTCTAGATAG	219.217	146.403	203.682	284.321	258.788	221.903	495.437	453.62	477.566	0.155468	0.690633
ATGGTGAGCAAGGGCGAGGAGCTGTCCCTCGAGGCTGCGGTGGATGTAGAGGAAGAATACAAATACGATACTTCAACTGACAACAACGCTGGCGACACAATCAACGAAAAGAAGGCTCAGTCCGATTTCCAGACCAAGCGAGCACGCAAAAAGGTCCGGCTGAATTTTAAGGAGCAGATTGACCAAGTCCAAGATAAGAAGGTGACCGTTCATTCCCAAAGCGTACTTATCGAAAGTCCAGATGGAGCTACTAATTCGCGGTCTAGATAG	192.598	205.528	238.523	270.5	299.044	323.245	565.568	432.791	479.565	0.140017	0.491884
ATGGTGAGCAAGGGCGAGGAGCTGTCCCTCGAGGTTTCCACAATTTGTCTTACGACCGAGGATGGATCACCCTTGGAGCCGTCCCGTCAGATCAGCTCTATTCTGGCTAAATTCTGCGAAGAATTTACGGTAAAGACCGACTCACATTCCTGTGAACCTATACTGTTCGGGGTTCCTCGTTCTCAGTTCATTGATAATCCACCTGAATGCCTGACCGGAAAGCTTCTGGCTAAGGTCGAAGCCCTTCAGGATCCTCTGTACTCTAGATAG	108.043	101.356	99.1611	144.135	157.19	181.716	280.522	280.041	351.681	0.1798	0.297221
ATGGTGAGCAAGGGCGAGGAGCTGTCCCTCGAGCTATACTCTCAGTCATACGAGGAGGAGCCCCTCTGCCGTTCTACAACGTCCTCACCGGAGAACCACATCTACCAGGGAATCCATGCCAGACAGGGACAGTGCGTTCTTAAGCGTCTCAATGACGGATCATCGCCCCTGTTTTTGCGTTTCCCACATACCATCTTCCTCGCTATCCGAGCCGTAGTGGGGAAGGCACCTTACACCTTTGAAGAGTCGGCGCAATCTAGGTCTAGATAG	40.7117	33.7854	33.5004	77.0036	53.6745	69.8908	133.474	150.435	91.9165	0.205012	0.199016
[truncated: 693 more rows]
