# Supplementary material for: iCodon customizes gene expression based on the codon composition
Source: Sci Rep. 2022 Jul 15;12:12126. doi: 10.1038/s41598-022-15526-7 (PMC9287306; doi:10.1038/s41598-022-15526-7)
Supplement: Supplementary file 9 — Supplementary Information 9. [file 41598_2022_15526_MOESM9_ESM.xlsx]

## Sheet: Supplemental-Table-8-sequences
ID_name	Coding_seq	Pred_human	Pred_zebrafish	nucleotides_change	codons_change
Synonymous_1	ATGGTTTCAAAAGGAGAAGAAGATAATATGGCGATAATTAAAGAATTTATGAGGTTTAAAGTTCATATGGAAGGGTCAGTTAATGGGCATGAATTTGAAATAGAAGGAGAAGGAGAAGGGAGACCATACGAAGGGACACAAACAGCTAAACTTAAAGTTACAAAAGGAGGACCACTTCCATTTGCATGGGATATACTTTCACCACAATTTATGTACGGGTCAAAAGCTTACGTTAAACATCCAGCTGATATACCAGATTACCTTAAACTTTCATTTCCAGAAGGGTTTAAATGGGAAAGGGTTATGAATTTTGAAGATGGAGGAGTTGTTACAGTTACACAAGATTCATCACTTCAAGATGGAGAATTTATATACAAAGTTAAACTTAGAGGGACAAAT…	-0.416692	NA	0	0
Synonymous_2	atggtttcaaaaggagaagaagataatatggcgataattaaagaatttatgaggtttaaagttcatatggaagggtcagttaatgggcatgaatttgaaatagaaggagaaggagaagggagaccatacgaagggacacaaacagctaaacttaaagttacaaaaggaggaccacttccatttgcatgggatatactttcaccacaatttatgtacgggtcaaaagcttacgttaaacatccagctgatataccagattaccttaaactttcatttccagaagggtttaaatgggaaagggttatgaattttgaagatggaggagttgttacagttacacaagattcatcacttcaagatggagaatttatatacaaagttaaacttagagggacaaat…	-0.263496	NA	71	58
Synonymous_3	atggtttcaaaaggagaagaagataatatggcgataattaaagaatttatgaggtttaaagttcatatggaagggtcagttaatgggcatgaatttgaaatagaaggagaaggagaagggagaccatacgaagggacacaaacagctaaacttaaagttacaaaaggaggaccacttccatttgcatgggatatactttcaccacaatttatgtacgggtcaaaagcttacgttaaacatccagctgatataccagattaccttaaactttcatttccagaagggtttaaatgggaaagggttatgaattttgaagatggaggagttgttacagttacacaagattcatcacttcaagatggagaatttatatacaaagttaaacttagagggacaaat…	0.0247955	NA	145	113
Synonymous_4	ATGGTTTCAAAAGGAGAAGAAGATAATATGGCGATAATTAAAGAATTTATGAGGTTTAAAGTTCATATGGAAGGGTCAGTTAATGGGCATGAATTTGAAATAGAAGGAGAAGGAGAAGGGAGACCATACGAAGGGACACAAACAGCTAAACTTAAAGTTACAAAAGGAGGACCACTTCCATTTGCATGGGATATACTTTCACCACAATTTATGTACGGGTCAAAAGCTTACGTTAAACATCCAGCTGATATACCAGATTACCTTAAACTTTCATTTCCAGAAGGGTTTAAATGGGAAAGGGTTATGAATTTTGAAGATGGAGGAGTTGTTACAGTTACACAAGATTCATCACTTCAAGATGGAGAATTTATATACAAAGTTAAACTTAGAGGGACAAAT…	0.27964	NA	215	173
Synonymous_IDT	ATGGTTTCAAAAGGAGAAGAAGATAATATGGCGATAATTAAAGAATTTATGAGGTTTAAAGTTCATATGGAAGGGTCAGTTAATGGGCATGAATTTGAAATAGAAGGAGAAGGAGAAGGGAGACCATACGAAGGGACACAAACAGCTAAACTTAAAGTTACAAAAGGAGGACCACTTCCATTTGCATGGGATATACTTTCACCACAATTTATGTACGGGTCAAAAGCTTACGTTAAACATCCAGCTGATATACCAGATTACCTTAAACTTTCATTTCCAGAAGGGTTTAAATGGGAAAGGGTTATGAATTTTGAAGATGGAGGAGTTGTTACAGTTACACAAGATTCATCACTTCAAGATGGAGAATTTATATACAAAGTTAAACTTAGAGGGACAAAT…	-0.22278	NA	185	156
EGFP	ATGGTGAGCAAGGGCGAGGAGCTGTTCACCGGGGTGGTGCCCATCCTGGTCGAGCTGGACGGCGACGTAAACGGCCACAAGTTCAGCGTGTCCGGCGAGGGCGAGGGCGATGCCACCTACGGCAAGCTGACCCTGAAGTTCATCTGCACCACCGGCAAGCTGCCCGTGCCCTGGCCCACCCTCGTGACCACCCTGACCTACGGCGTGCAGTGCTTCAGCCGCTACCCCGACCACATGAAGCAGCACGACTTCTTCAAGTCCGCCATGCCCGAAGGCTACGTCCAGGAGCGCACCATCTTCTTCAAGGACGACGGCAACTACAAGACCCGCGCCGAGGTGAAGTTCGAGGGCGACACCCTGGTGAACCGCATCGAGCTGAAGGGCATCGACTTCAAGGAG…	0.588046	0.664208	0	0
GFP_1	ATGGTGAGCAAAGGGGAAGAATTATTTACTGGGGTAGTGCCGATTTTAGTAGAGCTGGACGGGGATGTAAACGGCCATAAATTCAGCGTATCCGGCGAGGGCGAAGGCGATGCGACGTATGGGAAACTAACTCTGAAATTTATATGTACCACTGGTAAATTGCCGGTACCGTGGCCGACTCTAGTGACCACTTTAACTTATGGCGTGCAGTGTTTTAGTAGGTATCCGGACCACATGAAACAACACGACTTTTTCAAAAGCGCGATGCCCGAAGGGTACGTGCAAGAGAGGACTATATTCTTCAAAGACGACGGGAATTACAAAACTAGGGCGGAGGTGAAGTTTGAGGGCGACACTTTAGTAAATAGGATCGAGCTCAAAGGGATCGACTTTAAAGAG…	-0.821497	-1.48845	154	133
GFP_2	ATGGTGAGCAAGGGCGAGGAGTTATTCACTGGGGTAGTGCCGATTTTAGTGGAGTTAGACGGGGACGTAAACGGACACAAATTCAGCGTGAGCGGGGAGGGCGAGGGGGATGCGACTTATGGCAAACTGACTCTGAAGTTCATATGCACTACTGGTAAGTTGCCGGTGCCCTGGCCCACTCTCGTGACTACTTTAACTTACGGCGTGCAATGTTTTTCGAGGTATCCCGACCACATGAAACAACACGATTTTTTCAAGAGCGCCATGCCCGAAGGCTACGTGCAGGAGAGGACGATATTTTTCAAAGACGATGGGAATTACAAGACCAGGGCGGAGGTGAAGTTCGAGGGGGACACATTGGTAAACAGGATCGAGCTCAAGGGGATCGACTTTAAAGAA…	-0.677033	-1.1581	127	106
GFP_3	ATGGTTAGTAAAGGCGAAGAACTGTTTACTGGGGTCGTCCCGATTTTGGTTGAGTTAGACGGGGATGTTAATGGGCACAAATTTTCAGTTAGTGGTGAGGGGGAGGGGGACGCGACGTACGGCAAACTAACTCTTAAATTTATCTGCACCACAGGGAAATTACCGGTTCCGTGGCCCACTCTTGTCACTACGCTGACGTACGGGGTCCAATGCTTTTCGCGCTATCCTGACCACATGAAACAACATGATTTCTTCAAATCGGCGATGCCGGAGGGCTACGTCCAAGAGCGTACTATATTCTTCAAAGATGACGGAAACTACAAAACGCGCGCGGAAGTTAAATTTGAAGGGGATACGCTTGTCAACCGCATCGAACTGAAGGGGATAGATTTCAAAGAA…	-0.392803	-0.757787	174	157
GFP_4	ATGGTGAGCAAAGGCGAAGAATTATTCACTGGGGTCGTGCCGATTTTAGTTGAGCTGGACGGGGATGTAAACGGCCATAAATTCAGCGTATCCGGCGAGGGGGAAGGCGATGCGACGTATGGGAAGCTAACACTGAAGTTTATATGTACCACTGGCAAATTGCCTGTACCGTGGCCGACTCTAGTAACCACGTTAACTTATGGCGTGCAGTGCTTTTCCAGGTATCCCGACCACATGAAGCAACACGACTTTTTCAAAAGCGCCATGCCCGAAGGGTACGTGCAAGAGCGTACTATATTCTTCAAGGACGACGGTAATTACAAAACTCGTGCTGAAGTGAAGTTTGAGGGCGACACATTAGTAAACAGGATCGAGCTCAAAGGTATCGACTTCAAAGAG…	-0.223514	-0.95087	140	121
GFP_5	ATGGTGAGCAAGGGGGAAGAATTATTTACCGGGGTTGTACCTATTCTGGTGGAACTGGACGGGGACGTAAATGGACACAAATTCAGTGTTTCCGGAGAGGGGGAAGGGGATGCGACTTATGGAAAACTAACTCTCAAATTCATATGCACTACTGGGAAACTGCCGGTCCCCTGGCCTACCCTCGTGACCACCTTAACCTATGGGGTGCAGTGCTTCAGTAGGTACCCGGATCATATGAAACAGCATGATTTTTTCAAGTCCGCGATGCCTGAGGGCTACGTGCAAGAAAGGACGATATTCTTCAAAGACGACGGAAATTACAAAACTAGGGCGGAGGTCAAATTTGAAGGTGACACTCTAGTCAATCGTATCGAGCTCAAAGGCATCGATTTTAAAGAA…	-0.188413	-0.759338	163	148
GFP_6	ATGGTGAGCAAGGGAGAGGAGCTGTTCACCGGGGTAGTGCCCATTTTGGTGGAGTTAGACGGGGACGTAAACGGACACAAATTCAGCGTGAGCGGCGAGGGCGAGGGCGATGCGACTTATGGCAAGCTGACACTGAAGTTCATATGTACTACTGGGAAGCTGCCGGTGCCCTGGCCCACCCTCGTGACTACCTTAACTTACGGCGTGCAATGTTTTAGTCGCTACCCCGACCACATGAAACAACACGACTTTTTCAAGTCCGCGATGCCCGAAGGCTACGTGCAGGAGAGGACGATATTCTTCAAAGACGATGGCAACTACAAGACCAGGGCGGAGGTGAAGTTCGAGGGGGACACTCTAGTGAACAGGATCGAGCTCAAGGGCATCGACTTTAAAGAA…	-0.179037	-0.550308	100	87
GFP_7	ATGGTGAGCAAGGGAGAAGAACTGTTCACTGGGGTAGTACCGATTCTGGTGGAACTGGATGGGGACGTAAACGGACACAAATTCAGTGTTTCCGGCGAAGGGGAGGGGGATGCGACTTATGGCAAGCTAACTCTGAAATTCATATGTACCACTGGCAAACTTCCGGTGCCCTGGCCTACCCTCGTCACCACCCTTACCTACGGGGTGCAGTGCTTCAGTAGGTACCCGGATCACATGAAACAGCATGACTTTTTTAAGTCCGCGATGCCCGAAGGCTACGTGCAAGAGAGGACCATATTCTTTAAGGATGATGGTAACTACAAAACTAGGGCGGAGGTTAAGTTTGAGGGCGACACTTTAGTGAACCGAATCGAACTCAAAGGGATCGACTTTAAGGAG…	0.0148283	-0.23669	131	121
GFP_8	ATGGTGAGCAAGGGGGAGGAGCTGTTCACCGGGGTAGTGCCCATTTTGGTGGAGTTAGACGGGGACGTAAACGGACACAAGTTCAGCGTGTCCGGCGAGGGCGAGGGCGATGCGACCTATGGCAAGCTGACTCTGAAGTTCATATGCACCACTGGTAAGCTGCCGGTGCCCTGGCCCACCCTCGTGACCACCTTAACTTATGGCGTGCAGTGCTTCAGCCGCTACCCCGACCACATGAAGCAGCACGACTTTTTCAAGTCCGCCATGCCCGAAGGCTACGTGCAGGAGAGGACGATATTCTTCAAAGACGACGGCAATTACAAAACCCGCGCCGAGGTGAAGTTCGAGGGCGACACATTGGTGAACCGCATCGAGCTCAAGGGCATCGACTTCAAAGAG…	0.0701803	-0.192596	59	51
GFP_9	ATGGTGAGCAAGGGCGAAGAACTGTTCACTGGGGTCGTGCCGATTTTAGTTGAGCTGGACGGGGATGTAAACGGTCATAAGTTCAGCGTATCCGGCGAGGGAGAAGGCGATGCGACGTATGGGAAGCTAACGCTGAAATTTATATGCACCACCGGCAAATTGCCGGTACCGTGGCCGACTCTAGTCACCACATTAACTTATGGCGTGCAGTGCTTTTCCAGGTATCCAGACCACATGAAGCAACACGACTTTTTCAAAAGCGCCATGCCCGAAGGGTACGTGCAAGAGCGTACCATATTCTTTAAGGACGACGGTAATTACAAAACCCGTGCTGAAGTGAAGTTTGAGGGCGACACCTTAGTAAACAGGATCGAGCTCAAAGGTATCGACTTCAAAGAG…	0.104681	-0.478073	133	115
GFP_10	ATGGTGAGCAAGGGAGAGGAGCTGTTCACCGGGGTGGTGCCCATTTTGGTTGAGTTAGACGGAGATGTAAACGGACACAAATTCAGCGTGAGCGGCGAAGGCGAGGGCGATGCGACTTATGGCAAGCTGACACTGAAGTTCATATGTACCACTGGAAAGCTGCCGGTGCCCTGGCCCACCCTCGTGACCACCTTAACTTACGGCGTGCAATGTTTCAGTCGCTACCCCGACCATATGAAACAGCACGACTTCTTCAAGTCCGCGATGCCCGAAGGCTACGTGCAGGAAAGGACGATATTCTTCAAGGATGACGGCAACTACAAGACCAGGGCGGAGGTGAAGTTCGAGGGGGACACTCTCGTGAACCGTATCGAGCTCAAGGGCATCGACTTTAAAGAA…	0.277045	-0.0417512	88	77
GFP_11	ATGGTGAGCAAGGGAGAGGAGCTGTTCACTGGGGTTGTACCGATTCTGGTGGAACTGGATGGAGATGTAAACGGACACAAATTCAGTGTGTCCGGCGAAGGGGAGGGGGATGCGACTTACGGCAAGCTGACACTGAAATTCATATGTACCACTGGCAAGCTTCCGGTGCCCTGGCCTACCCTCGTCACCACCCTTACCTACGGGGTGCAGTGTTTCAGTCGTTATCCGGATCACATGAAACAGCATGACTTCTTTAAGTCCGCGATGCCCGAAGGCTACGTCCAAGAGAGGACCATCTTCTTTAAGGATGATGGAAACTACAAAACAAGGGCGGAGGTTAAGTTCGAGGGCGACACTCTGGTGAACCGAATCGAACTGAAAGGGATCGACTTTAAGGAG…	0.334388	0.0495379	118	109
GFP_12	ATGGTGTCTAAAGGCGAGGAGCTGTTCACCGGGGTGGTGCCTATCCTGGTCGAGCTGGACGGAGACGTAAACGGCCATAAATTCAGCGTGAGCGGCGAAGGCGAGGGTGATGCAACCTACGGGAAGTTGACCCTGAAATTCATCTGCACCACCGGCAAGCTGCCAGTGCCTTGGCCAACCCTCGTGACAACCCTTACCTATGGGGTACAGTGTTTTTCACGTTACCCGGACCATATGAAGCAGCACGACTTCTTCAAGTCCGCTATGCCCGAGGGCTATGTCCAGGAGCGCACCATCTTCTTCAAGGATGATGGCAACTATAAGACACGGGCCGAGGTGAAGTTCGAAGGTGACACCCTGGTTAATCGTATCGAGCTGAAGGGAATCGATTTCAAGGAG…	0.961664	0.790297	87	78
AausFP1	atgagttacggagcacttttgttcagagaaaaaatcccctatgttgttgagatggaaggtgatgttgagggaatgaagttttcagtaagaggtaaaggacatggtgatgctaacactggtaaaattgaagccagtttcatctgcacaactggtgaactaccagtaccttggtcaagcattctaacaactgtcacatacggtgcacagtgttttgcaaaatatccaaatgatatcaaagactacccaaaaagtgctatgccagaaggttacgttcaagagcgaacaatcacttttgaaaacgacggcgtttataagacacgcgctgaagtcacgtacgagaaaggatcagtttataaccgagttacgttgaacggttcaggatttaaaaaaggcggtaac…	0.209365	-0.230123	0	0
AausFP1.1	ATGAGTTACGGAGCATTGCTATTCCGAGAAAAGATCCCCTATGTAGTGGAGATGGAAGGTGATGTAGAGGGAATGAAATTCTCAGTGAGGGGTAAGGGGCATGGTGATGCTAACACTGGAAAAATTGAAGCCAGTTTCATCTGCACCACTGGGGAACTCCCCGTACCGTGGAGTAGCATATTGACGACTGTCACCTATGGTGCTCAGTGTTTTGCTAAGTACCCAAACGATATCAAGGACTACCCAAAAAGTGCCATGCCCGAAGGTTACGTTCAAGAGCGCACTATCACTTTTGAAAATGATGGCGTTTATAAAACACGCGCTGAAGTCACCTACGAAAAAGGATCCGTTTATAATCGTGTTACGCTGAACGGCTCCGGGTTTAAAAAAGGCGGTAAC…	0.380227	-0.130522	101	91
Human IDT	ATGTCCTACGGTGCGCTGCTGTTCAGGGAAAAGATACCGTATGTAGTCGAAATGGAGGGGGATGTCGAAGGTATGAAATTTTCAGTACGAGGGAAAGGACACGGTGACGCTAATACTGGGAAAATCGAAGCGTCATTTATCTGCACTACTGGTGAACTGCCCGTGCCGTGGTCTAGCATACTGACAACAGTCACCTACGGGGCACAATGTTTTGCGAAGTATCCCAATGATATCAAGGACTATCCAAAGTCCGCCATGCCGGAGGGATACGTACAAGAACGGACAATCACTTTCGAAAACGACGGGGTATATAAAACCCGCGCTGAGGTCACCTACGAGAAAGGATCTGTCTACAACAGGGTTACACTCAATGGCAGTGGCTTTAAGAAAGGCGGAAAC…	0.422189	-0.0817822	148	133
Zebrafish IDT	ATGAGTTATGGAGCACTCCTCTTCAGAGAAAAGATTCCGTATGTTGTCGAAATGGAAGGCGATGTAGAAGGAATGAAGTTCTCCGTCCGGGGAAAAGGCCACGGAGACGCCAACACAGGTAAGATTGAAGCTAGCTTTATCTGTACGACTGGCGAGCTGCCTGTCCCGTGGTCCAGCATTCTCACGACAGTGACGTATGGGGCGCAGTGTTTTGCAAAGTACCCTAACGACATTAAAGACTACCCGAAATCAGCCATGCCAGAGGGGTACGTCCAAGAGCGAACAATTACATTTGAGAACGATGGCGTTTATAAAACTAGAGCTGAGGTGACGTATGAAAAAGGATCCGTGTACAATCGAGTCACTTTGAATGGGAGCGGTTTCAAAAAAGGAGGTAAC…	0.528732	0.11443	151	139
AausFP1.2	ATGTCCTACGGAGCACTTTTGTTCCGAGAAAAGATCCCTTATGTTGTTGAGATGGAAGGTGATGTTGAGGGAATGAAGTTCTCAGTAAGAGGTAAAGGACACGGTGATGCTAACACTGGAAAAATTGAAGCCAGTTTCATCTGCACCACTGGAGAACTACCAGTCCCTTGGTCAAGCATTCTAACCACAGTAACCTACGGAGCTCAGTGTTTTGCTAAGTATCCAAATGATATCAAAGATTACCCAAAATCCGCTATGCCAGAAGGTTACGTTCAGGAGCGAACAATCACCTTTGAAAACGACGGCGTTTATAAGACACGCGCTGAAGTCACGTACGAGAAAGGATCCGTTTACAACCGAGTTACGCTGAACGGTTCAGGATTTAAAAAAGGCGGTAAC…	1.00664	0.489916	53	47
AausFP1.3	ATGAGTTACGGAGCATTGCTATTCCGAGAAAAGATCCCCTATGTAGTTGAAATGGAAGGTGATGTTGAGGGAATGAAGTTCTCAGTGCGAGGTAAGGGGCACGGTGATGCTAACACCGGAAAAATCGAAGCCTCCTTCATCTGCACCACTGGGGAACTCCCCGTCCCATGGTCCAGCATACTCACCACTGTAACCTACGGTGCTCAGTGTTTTGCTAAGTACCCAAACGATATCAAGGACTACCCAAAAAGTGCTATGCCTGAAGGTTACGTACAAGAACGCACCATAACTTTTGAAAATGACGGCGTTTATAAAACACGCGCTGAAGTCACCTACGAAAAAGGATCTGTCTATAATCGTGTCACGCTGAATGGCTCCGGATTTAAAAAAGGCGGTAAC…	1.03298	0.616298	107	100
AausFP1.4	ATGAGTTATGGAGCTTTGCTATTCCGTGAAAAGATCCCTTACGTTGTGGAAATGGAAGGTGATGTTGAAGGAATGAAATTCTCAGTGCGTGGTAAGGGGCACGGTGATGCTAACACCGGAAAGATCGAAGCCTCCTTCATCTGCACCACTGGAGAACTGCCCGTCCCGTGGTCCAGCATATTGACCACAGTAACCTACGGAGCTCAGTGTTTTGCTAAGTACCCGAACGATATCAAGGATTACCCTAAAAGTGCTATGCCGGAAGGTTACGTACAGGAACGCACTATCACCTTTGAAAATGATGGCGTTTATAAAACACGGGCTGAGGTCACCTACGAAAAAGGATCCGTTTACAATCGTGTCACACTGAACGGCTCCGGATTTAAAAAAGGCGGTAAC…	1.30824	0.809708	131	121
Albino slc45a2	ATGACTCTTCTTACTGAGGACCAGCCTTGCAGGTTCTCTGCACCGGAAAGCCCAATTGCATCCATGGAGCAGTACCAGGTGGACTCGGAGCTTAAAGAGGACTGTTTGGACAACATGGAAGCGGCTGTTTTTGGAGTGGTGGAGCCTCCGAGGCGCTCTAGGGGAAGGTTGATTATGCACGGGTCGGCCATGTTTGGAAGGGAATTCTGCTACGCTGTTGAGGCTGCGTTTGTCACGCCAGTGTTGCTGAGCGTTGGACTTCCCAGACGTCTGTACAGTCTGGTGTGGCTCATAAGCCCCATTTTGGGTTTTATCCTACAGCCCGTCATCGGCTCGGCGAGCGACTACTGTAGGTCGTCATGGGGCCGAAGGAGACCGTACATACTCTTACTGGGGATT…	NA	0.0605084	0	0
Albino Non Optimal	ATGACTTTGTTAACGGAGGACCAGCCTTGTAGGTTTTCTGCCCCCGAGAGTCCCATCGCGTCCATGGAGCAGTACCAGGTGGACAGCGAGTTAAAAGAAGACTGTTTAGACAACATGGAGGCGGCGGTATTTGGGGTGGTGGAGCCGCCGAGGAGGTCTAGGGGACGCCTAATTATGCACGGGTCGGCCATGTTTGGGCGGGAGTTCTGCTATGCTGTGGAGGCGGCGTTCGTAACGCCGGTGTTATTAAGTGTAGGGTTACCCAGACGCCTATATAGTCTAGTATGGCTTATTAGCCCCATATTAGGGTTTATCCTACAACCGGTGATTGGGTCGGCGAGCGACTATTGTAGGAGTAGTTGGGGGAGGAGGAGACCGTATATATTATTATTAGGCATA…	NA	-1.86062	322	246
Albino IDT	ATGACGTTGCTCACAGAAGATCAACCCTGCAGGTTTAGCGCTCCAGAATCTCCCATCGCTTCCATGGAGCAGTACCAGGTGGATTCCGAATTGAAAGAGGATTGCCTTGACAATATGGAGGCTGCGGTTTTTGGGGTTGTTGAACCTCCTAGAAGGAGCCGTGGCCGACTCATTATGCACGGTAGCGCTATGTTCGGTCGAGAGTTCTGCTATGCAGTAGAAGCGGCGTTCGTAACTCCTGTGCTCCTTTCTGTTGGTCTCCCCAGGCGGCTCTATAGTCTGGTCTGGCTTATATCCCCTATACTCGGATTTATTCTTCAGCCTGTTATTGGTTCAGCATCCGACTACTGTCGGTCTTCCTGGGGAAGGCGTCGCCCGTATATACTCTTGCTGGGCATT…	NA	0.451122	431	353
Albino Optimal	ATGACGCTGCTGACCGAAGACCAACCTTGCCGTTTCTCCGCACCTGAGTCCCCTATTGCTTCCATGGAGCAGTACCAGGTCGACTCTGAGCTGAAGGAGGATTGCCTCGACAACATGGAAGCTGCCGTCTTTGGAGTCGTCGAACCTCCTCGACGATCTCGTGGACGTCTGATTATGCATGGATCGGCTATGTTCGGTAGAGAATTTTGCTACGCTGTAGAGGCTGCTTTTGTCACGCCTGTGCTCCTGAGCGTTGGACTGCCTCGTCGACTTTACAGTCTGGTCTGGCTGATTTCCCCCATTCTGGGCTTTATACTGCAGCCTGTCATTGGATCCGCGTCTGATTACTGCCGTTCCTCATGGGGACGTAGACGACCGTACATCCTGCTTCTGGGAATC…	NA	1.07457	316	285
